# Supplementary material for: Quantification of safe operation conditions for large-area platinum-iridium electrodes in neurostimulation application
Source: PLoS One. 2024 Dec 19;19(12):e0315779. doi: 10.1371/journal.pone.0315779 (PMC11658615; doi:10.1371/journal.pone.0315779)
Supplement: S1 File — (TXT) [file pone.0315779.s001.txt]

test1
-0,01220703125
-0,013427734375
-0,010986328125
-0,009765625
-0,01220703125
-0,01220703125
-0,010986328125
-0,010986328125
-0,009765625
-0,009765625
-0,010986328125
-0,010986328125
-0,010986328125
-0,01220703125
-0,013427734375
-0,01220703125
-0,010986328125
-0,010986328125
-0,010986328125
-0,010986328125
-0,01220703125
-0,010986328125
-0,010986328125
-0,010986328125
-0,010986328125
-0,010986328125
-0,01220703125
-0,013427734375
-0,008544921875
-0,010986328125
-0,010986328125
-0,009765625
-0,01220703125
-0,009765625
-0,010986328125
-0,010986328125
-0,01220703125
-0,009765625
-0,01220703125
-0,010986328125
-0,010986328125
-0,010986328125
-0,01220703125
-0,010986328125
-0,01220703125
-0,010986328125
-0,010986328125
-0,010986328125
-0,010986328125
-0,008544921875
1,986083984375
2,43896484375
2,449951171875
2,4658203125
2,479248046875
2,489013671875
2,501220703125
2,509765625
2,520751953125
2,529296875
2,5439453125
2,550048828125
2,552490234375
2,568359375
2,57568359375
2,5830078125
2,593994140625
2,598876953125
2,606201171875
2,613525390625
2,62451171875
2,628173828125
2,63427734375
2,640380859375
2,647705078125
2,6513671875
2,66357421875
2,667236328125
2,672119140625
2,6806640625
2,68798828125
2,6904296875
2,696533203125
2,705078125
2,7099609375
2,71484375
2,71728515625
2,72705078125
2,725830078125
2,735595703125
2,74169921875
2,74658203125
2,7490234375
2,75146484375
2,760009765625
2,76123046875
2,763671875
2,772216796875
2,777099609375
2,779541015625
2,783203125
2,791748046875
2,794189453125
2,794189453125
2,803955078125
2,808837890625
2,808837890625
2,81005859375
2,8173828125
2,81982421875
2,82470703125
2,830810546875
2,833251953125
2,833251953125
2,841796875
2,843017578125
2,845458984375
2,8515625
2,85400390625
2,855224609375
2,85888671875
2,864990234375
2,867431640625
2,86865234375
2,874755859375
2,87841796875
2,880859375
2,884521484375
2,8857421875
2,889404296875
2,891845703125
2,89306640625
2,894287109375
2,900390625
2,90283203125
2,9052734375
2,911376953125
2,911376953125
2,91259765625
2,919921875
2,919921875
2,921142578125
2,923583984375
2,92724609375
2,9296875
2,9345703125
2,93701171875
2,938232421875
2,943115234375
2,943115234375
2,945556640625
2,95166015625
2,950439453125
2,950439453125
2,957763671875
2,958984375
2,960205078125
2,9638671875
2,965087890625
2,96630859375
2,96875
2,972412109375
2,9736328125
2,979736328125
2,98095703125
2,98095703125
2,982177734375
2,989501953125
2,98828125
2,98828125
2,994384765625
2,991943359375
2,99560546875
2,999267578125
3,001708984375
3,0029296875
3,006591796875
3,0078125
3,01025390625
3,01025390625
3,0126953125
3,016357421875
3,017578125
3,018798828125
3,0224609375
3,0224609375
3,02490234375
3,02734375
3,02978515625
3,0322265625
3,031005859375
3,035888671875
3,03466796875
3,035888671875
3,038330078125
3,043212890625
3,0419921875
3,043212890625
3,04931640625
3,048095703125
3,048095703125
3,052978515625
3,056640625
3,05419921875
3,056640625
3,0615234375
3,05908203125
3,05908203125
3,06396484375
3,067626953125
3,06640625
3,070068359375
3,072509765625
3,072509765625
3,072509765625
3,076171875
3,076171875
3,07373046875
3,0810546875
3,082275390625
3,079833984375
3,084716796875
3,087158203125
3,087158203125
3,089599609375
3,092041015625
3,092041015625
3,092041015625
3,096923828125
3,09814453125
3,096923828125
3,1005859375
3,101806640625
3,099365234375
3,10302734375
3,104248046875
3,104248046875
3,109130859375
3,10791015625
3,109130859375
3,114013671875
3,11279296875
3,114013671875
3,115234375
3,116455078125
3,11767578125
3,12255859375
3,121337890625
3,12255859375
3,128662109375
3,126220703125
3,12744140625
3,1298828125
3,128662109375
3,1298828125
3,13232421875
3,13232421875
3,133544921875
3,134765625
3,134765625
3,134765625
3,1396484375
3,1396484375
3,140869140625
3,145751953125
3,14453125
3,14453125
3,140869140625
3,150634765625
3,148193359375
3,150634765625
3,153076171875
3,15185546875
3,153076171875
3,154296875
3,15673828125
3,157958984375
3,15673828125
3,16162109375
3,1591796875
3,1591796875
3,1640625
3,165283203125
3,165283203125
3,1640625
3,1689453125
3,1640625
3,170166015625
3,172607421875
3,177490234375
3,172607421875
3,173828125
3,17626953125
3,17626953125
3,175048828125
3,1787109375
3,1787109375
3,177490234375
3,18115234375
3,182373046875
3,182373046875
3,179931640625
3,187255859375
3,18603515625
3,18603515625
3,187255859375
3,192138671875
3,1884765625
3,187255859375
3,193359375
3,192138671875
3,192138671875
3,19580078125
3,1982421875
3,197021484375
3,199462890625
3,203125
3,1982421875
3,201904296875
3,201904296875
3,201904296875
3,199462890625
3,206787109375
3,204345703125
3,204345703125
3,2080078125
3,209228515625
3,2080078125
3,214111328125
3,21044921875
3,2080078125
3,212890625
3,211669921875
3,212890625
3,216552734375
3,216552734375
3,212890625
3,218994140625
3,216552734375
3,2177734375
3,22021484375
3,218994140625
3,221435546875
3,223876953125
3,226318359375
3,221435546875
3,226318359375
3,2275390625
3,223876953125
3,22998046875
3,228759765625
3,226318359375
3,233642578125
3,231201171875
3,22998046875
3,233642578125
3,233642578125
3,232421875
3,23486328125
3,238525390625
3,2373046875
3,2373046875
3,2373046875
3,238525390625
3,238525390625
3,2421875
3,240966796875
3,238525390625
3,243408203125
3,24462890625
3,243408203125
3,245849609375
3,2470703125
3,248291015625
3,24951171875
3,24951171875
3,2470703125
3,248291015625
3,251953125
3,253173828125
3,25439453125
3,250732421875
3,255615234375
0,570068359375
0,335693359375
0,32958984375
0,322265625
0,316162109375
0,311279296875
0,306396484375
0,299072265625
0,294189453125
0,291748046875
0,289306640625
0,28564453125
0,279541015625
0,2783203125
0,2734375
0,2685546875
0,2685546875
0,26611328125
0,262451171875
0,260009765625
0,257568359375
0,25390625
0,25146484375
0,247802734375
0,247802734375
0,242919921875
0,245361328125
0,244140625
0,238037109375
0,23681640625
0,235595703125
0,23193359375
0,228271484375
0,224609375
0,22705078125
0,22216796875
0,22216796875
0,2197265625
0,216064453125
0,21728515625
0,21484375
0,211181640625
0,211181640625
0,211181640625
0,205078125
0,208740234375
0,205078125
0,2001953125
0,201416015625
0,198974609375
0,196533203125
0,19775390625
0,1953125
0,191650390625
0,194091796875
0,191650390625
0,189208984375
0,189208984375
0,186767578125
0,18310546875
0,185546875
0,18310546875
0,17822265625
0,17822265625
0,177001953125
0,172119140625
0,17578125
0,174560546875
0,172119140625
0,1708984375
0,1708984375
0,166015625
0,166015625
0,166015625
0,164794921875
0,1611328125
0,16357421875
0,15869140625
0,15625
0,159912109375
0,155029296875
0,152587890625
0,15380859375
0,152587890625
0,14892578125
0,14892578125
0,14892578125
0,146484375
0,146484375
0,146484375
0,14404296875
0,140380859375
0,142822265625
0,1416015625
0,13671875
0,13916015625
0,140380859375
0,13671875
0,13427734375
0,13427734375
0,1318359375
0,126953125
0,128173828125
0,12939453125
0,12939453125
0,12451171875
0,128173828125
0,123291015625
0,11962890625
0,123291015625
0,125732421875
0,11962890625
0,11962890625
0,11962890625
0,115966796875
0,11474609375
0,1171875
0,1171875
0,1123046875
0,1123046875
0,113525390625
0,108642578125
0,107421875
0,111083984375
0,106201171875
0,10498046875
0,1025390625
0,106201171875
0,103759765625
0,101318359375
0,1025390625
0,10009765625
0,098876953125
0,10009765625
0,091552734375
0,09521484375
0,10009765625
0,0927734375
0,089111328125
0,0927734375
0,091552734375
0,091552734375
0,091552734375
0,087890625
0,08544921875
0,087890625
0,086669921875
0,079345703125
0,084228515625
0,084228515625
0,081787109375
0,084228515625
0,0830078125
0,078125
0,08056640625
0,078125
0,07568359375
0,078125
0,07568359375
0,0732421875
0,07568359375
0,0732421875
0,07080078125
0,0732421875
0,07080078125
0,067138671875
0,069580078125
0,068359375
0,0634765625
0,067138671875
0,0634765625
0,0634765625
0,0634765625
0,062255859375
0,057373046875
0,062255859375
0,06103515625
0,05859375
0,05859375
0,059814453125
0,054931640625
0,05615234375
0,05615234375
0,054931640625
0,052490234375
0,054931640625
0,050048828125
0,050048828125
0,0537109375
0,05126953125
0,048828125
0,045166015625
0,045166015625
0,0439453125
0,0439453125
0,047607421875
0,0439453125
0,042724609375
0,042724609375
0,0439453125
0,0390625
0,04150390625
0,042724609375
0,03662109375
0,035400390625
0,0341796875
0,03662109375
0,035400390625
0,0341796875
0,0341796875
0,032958984375
0,03173828125
0,030517578125
0,03173828125
0,029296875
0,029296875
0,03173828125
0,029296875
0,02685546875
0,02685546875
0,02685546875
0,023193359375
0,02197265625
0,025634765625
0,023193359375
0,020751953125
0,02197265625
0,020751953125
0,018310546875
0,01708984375
0,020751953125
0,01708984375
0,0146484375
0,018310546875
0,0146484375
0,01220703125
0,013427734375
0,0146484375
0,009765625
0,013427734375
0,010986328125
0,00732421875
0,010986328125
0,00732421875
0,006103515625
0,009765625
0,003662109375
0,003662109375
0,00732421875
0,003662109375
0,001220703125
0,003662109375
0,001220703125
-0,001220703125
0,00244140625
0,001220703125
-0,001220703125
0,00244140625
-0,00244140625
-0,003662109375
-0,00244140625
-0,00244140625
-0,006103515625
-0,006103515625
-0,0048828125
-0,009765625
-0,0048828125
-0,008544921875
-0,009765625
-0,009765625
-0,009765625
-0,013427734375
-0,010986328125
-0,010986328125
-0,0146484375
-0,013427734375
-0,013427734375
-0,013427734375
-0,018310546875
-0,015869140625
-0,015869140625
-0,01708984375
-0,015869140625
-0,018310546875
-0,020751953125
-0,01708984375
-0,020751953125
-0,0244140625
-0,020751953125
-0,02197265625
-0,023193359375
-0,0244140625
-0,023193359375
-0,025634765625
-0,025634765625
-0,025634765625
-0,028076171875
-0,029296875
-0,028076171875
-0,025634765625
-0,029296875
-0,03173828125
-0,028076171875
-0,030517578125
-0,0341796875
-0,0341796875
-0,0341796875
-0,035400390625
-0,037841796875
-0,032958984375
-0,035400390625
-0,040283203125
-0,0390625
-0,03662109375
-0,04150390625
-0,040283203125
-0,0390625
-0,040283203125
-0,042724609375
-0,045166015625
-0,042724609375
-0,045166015625
-0,04638671875
-0,042724609375
-0,04638671875
-0,047607421875
-0,04638671875
-0,047607421875
-0,047607421875
-0,047607421875
-0,04638671875
-0,05126953125
-0,0537109375
-0,05126953125
-0,052490234375
-0,054931640625
-0,05126953125
-0,054931640625
-0,05615234375
-0,05126953125
-0,054931640625
-0,059814453125
-0,054931640625
-0,057373046875
-0,059814453125
-0,057373046875
-0,06103515625
-0,062255859375
-0,059814453125
-0,0634765625
-0,064697265625
-0,06103515625
-0,064697265625
-0,068359375
-0,0634765625
-0,06591796875
-0,069580078125
-0,06591796875
-0,067138671875
-0,069580078125
-0,067138671875
-0,067138671875
-0,069580078125
-0,068359375
-0,072021484375
-0,07080078125
-0,07080078125
-0,07568359375
-0,07568359375
-0,07080078125
-0,0732421875
-0,076904296875
-0,074462890625
-0,076904296875
-0,079345703125
-0,07568359375
-0,078125
-0,081787109375
-0,08056640625
-0,076904296875
-0,081787109375
-0,081787109375
-0,078125
-0,084228515625
-0,084228515625
-0,081787109375
-0,084228515625
-0,087890625
-0,08544921875
-0,08544921875
-0,089111328125
-0,086669921875
-0,087890625
-0,09033203125
-0,087890625
-0,089111328125
-0,089111328125
-0,0927734375
-0,089111328125
-0,09033203125
-0,0927734375
-0,0927734375
-0,09033203125
-0,093994140625
-0,09521484375
-0,093994140625
-0,093994140625
-0,096435546875
-0,09765625
-0,09521484375
-0,101318359375
-0,1025390625
-0,098876953125
-0,098876953125
-0,10498046875
-0,1025390625
-0,10009765625
-0,103759765625
-0,106201171875
-0,1025390625
-0,101318359375
-0,103759765625
-0,10498046875
-0,103759765625
-0,107421875
-0,107421875
-0,10498046875
-0,10986328125
-0,111083984375
-0,106201171875
-0,10986328125
-0,113525390625
-0,111083984375
-0,111083984375
-0,1123046875
-0,113525390625
-0,11474609375
-0,11474609375
-0,11474609375
-0,11474609375
-0,118408203125
-0,115966796875
-0,11474609375
-0,115966796875
-0,11962890625
-0,115966796875
-0,118408203125
-0,118408203125
-0,120849609375
-0,1220703125
-0,120849609375
-0,11962890625
-0,123291015625
-0,12451171875
-0,1220703125
-0,125732421875
-0,125732421875
-0,123291015625
-0,125732421875
-0,128173828125
-0,125732421875
-0,126953125
-0,126953125
-0,126953125
-0,12939453125
-0,12939453125
-0,130615234375
-0,130615234375
-0,133056640625
-0,12939453125
-0,1318359375
-0,133056640625
-0,133056640625
-0,13427734375
-0,137939453125
-0,13427734375
-0,135498046875
-0,140380859375
-0,13671875
-0,137939453125
-0,140380859375
-0,137939453125
-0,137939453125
-0,13916015625
-0,140380859375
-0,140380859375
-0,142822265625
-0,142822265625
-0,142822265625
-0,145263671875
-0,147705078125
-0,14404296875
-0,14404296875
-0,146484375
-0,147705078125
-0,14404296875
-0,150146484375
-0,150146484375
-0,146484375
-0,147705078125
-0,15380859375
-0,152587890625
-0,14892578125
-0,1513671875
-0,15380859375
-0,1513671875
-0,15380859375
-0,157470703125
-0,15380859375
-0,152587890625
-0,15380859375
-0,157470703125
-0,159912109375
-0,15869140625
-0,15869140625
-0,15869140625
-0,157470703125
-0,159912109375
-0,15869140625
-0,15869140625
-0,159912109375
-0,1611328125
-0,16357421875
-0,157470703125
-0,16357421875
-0,1611328125
-0,159912109375
-0,16357421875
-0,166015625
-0,16357421875
-0,166015625
-0,169677734375
-0,167236328125
-0,16845703125
-0,169677734375
-0,169677734375
-0,167236328125
-0,1708984375
-0,1708984375
-0,1708984375
-0,169677734375
-0,17333984375
-0,1708984375
-0,172119140625
-0,17333984375
-0,17333984375
-0,172119140625
-0,17333984375
-0,17333984375
-0,177001953125
-0,177001953125
-0,174560546875
-0,17822265625
-0,17822265625
-0,179443359375
-0,1806640625
-0,1806640625
-0,179443359375
-0,18310546875
-0,18310546875
-0,177001953125
-0,181884765625
-0,18310546875
-0,181884765625
-0,184326171875
-0,185546875
-0,185546875
-0,185546875
-0,185546875
-0,185546875
-0,189208984375
-0,1904296875
-0,189208984375
-0,191650390625
-0,189208984375
-0,191650390625
-0,1904296875
-0,196533203125
-0,1904296875
-0,191650390625
-0,19775390625
-0,191650390625
-0,19287109375
-0,1953125
-0,194091796875
-0,194091796875
-0,1953125
-0,19775390625
-0,1953125
-0,2001953125
-0,201416015625
-0,196533203125
-0,198974609375
-0,19775390625
-0,2001953125
-0,198974609375
-0,2001953125
-0,203857421875
-0,201416015625
-0,203857421875
-0,206298828125
-0,203857421875
-0,20263671875
-0,205078125
-0,2099609375
-0,201416015625
-0,206298828125
-0,206298828125
-0,208740234375
-0,20751953125
-0,2099609375
-0,211181640625
-0,206298828125
-0,211181640625
-0,213623046875
-0,211181640625
-0,211181640625
-0,213623046875
-0,216064453125
-0,21240234375
-0,216064453125
-0,2197265625
-0,216064453125
-0,216064453125
-0,21728515625
-0,218505859375
-0,216064453125
-0,2197265625
-0,218505859375
-0,216064453125
-0,2197265625
-0,22216796875
-0,218505859375
-0,2197265625
-0,223388671875
-0,220947265625
-0,22216796875
-0,225830078125
-0,224609375
-0,223388671875
-0,224609375
-0,228271484375
-0,223388671875
-0,230712890625
-0,228271484375
-0,225830078125
-0,228271484375
-0,228271484375
-0,22705078125
-0,2294921875
-0,23193359375
-0,2294921875
-0,23193359375
-0,23193359375
-0,230712890625
-0,23193359375
-0,233154296875
-0,233154296875
-0,235595703125
-0,233154296875
-0,233154296875
-0,235595703125
-0,238037109375
-0,23681640625
-0,238037109375
-0,240478515625
-0,23681640625
-0,240478515625
-0,238037109375
-0,240478515625
-0,2392578125
-0,24169921875
-0,238037109375
-0,245361328125
-0,24169921875
-0,240478515625
-0,240478515625
-0,24658203125
-0,242919921875
-0,245361328125
-0,247802734375
-0,245361328125
-0,247802734375
-0,247802734375
-0,247802734375
-0,2490234375
-0,247802734375
-0,25146484375
-0,2490234375
-0,250244140625
-0,252685546875
-0,247802734375
-0,250244140625
-0,25390625
-0,255126953125
-0,25146484375
-0,255126953125
-0,255126953125
-0,25390625
-0,25634765625
-0,260009765625
-0,2587890625
-0,257568359375
-0,2587890625
-0,26123046875
-0,255126953125
-0,2587890625
-0,260009765625
-0,260009765625
-0,2587890625
-0,26123046875
-0,262451171875
-0,26123046875
-0,262451171875
-0,263671875
-0,262451171875
-0,262451171875
-0,262451171875
-0,26611328125
-0,26611328125
-0,26611328125
-0,269775390625
-0,267333984375
-0,267333984375
-0,2685546875
-0,27099609375
-0,2685546875
-0,267333984375
-0,27099609375
-0,269775390625
-0,272216796875
-0,274658203125
-0,269775390625
-0,274658203125
-0,274658203125
-0,274658203125
-0,2734375
-0,277099609375
-0,277099609375
-0,274658203125
-0,277099609375
-0,277099609375
-0,274658203125
-0,2783203125
-0,279541015625
-0,279541015625
-0,281982421875
-0,279541015625
-0,279541015625
-0,281982421875
-0,281982421875
-0,28076171875
-0,281982421875
-0,283203125
-0,281982421875
-0,286865234375
-0,28564453125
-0,284423828125
-0,286865234375
-0,286865234375
-0,286865234375
-0,289306640625
-0,2880859375
-0,289306640625
-0,294189453125
-0,29052734375
-0,29052734375
-0,294189453125
-0,291748046875
-0,291748046875
-0,294189453125
-0,291748046875
-0,291748046875
-0,296630859375
-0,296630859375
-0,29541015625
-0,299072265625
-0,2978515625
-0,29541015625
-0,2978515625
-0,30029296875
-0,30029296875
-0,299072265625
-0,301513671875
-0,2978515625
-0,2978515625
-0,302734375
-0,301513671875
-0,301513671875
-0,302734375
-0,30517578125
-0,302734375
-0,3076171875
-0,306396484375
-0,30517578125
-0,30517578125
-0,306396484375
-0,306396484375
-0,306396484375
-0,3076171875
-0,31005859375
-0,3076171875
-0,3076171875
-0,311279296875
-0,31005859375
-0,31005859375
-0,3125
-0,316162109375
-0,313720703125
-0,31494140625
-0,31494140625
-0,31494140625
-0,311279296875
-0,316162109375
-0,3173828125
-0,31494140625
-0,3173828125
-0,318603515625
-0,3173828125
-0,3173828125
-0,318603515625
-0,322265625
-0,318603515625
-0,321044921875
-0,32470703125
-0,323486328125
-0,31982421875
-0,325927734375
-0,32470703125
-0,321044921875
-0,32470703125
-0,325927734375
-0,323486328125
-0,328369140625
-0,32958984375
-0,323486328125
-0,325927734375
-0,32958984375
-0,3271484375
-0,32958984375
-0,328369140625
-0,328369140625
-0,328369140625
-0,33447265625
-0,33203125
-0,330810546875
-0,333251953125
-0,335693359375
-0,33447265625
-0,335693359375
-0,335693359375
-0,33447265625
-0,338134765625
-0,33447265625
-0,33447265625
-0,338134765625
-0,335693359375
-0,3369140625
-0,33935546875
-0,3369140625
-0,340576171875
-0,34423828125
-0,33935546875
-0,343017578125
-0,343017578125
-0,340576171875
-0,341796875
-0,345458984375
-0,343017578125
-0,34423828125
-0,3466796875
-0,34423828125
-0,34423828125
-0,347900390625
-0,3466796875
-0,34423828125
-0,347900390625
-0,34912109375
-0,345458984375
-0,35400390625
-0,352783203125
-0,350341796875
-0,352783203125
-0,352783203125
-0,3515625
-0,355224609375
-0,352783203125
-0,35400390625
-0,352783203125
-0,352783203125
-0,355224609375
-0,355224609375
-0,3564453125
-0,357666015625
-0,3564453125
-0,355224609375
-0,357666015625
-0,35888671875
-0,360107421875
-0,361328125
-0,36376953125
-0,362548828125
-0,362548828125
-0,36376953125
-0,362548828125
-0,360107421875
-0,364990234375
-0,364990234375
-0,364990234375
-0,364990234375
-0,3662109375
-0,364990234375
-0,36376953125
-0,36865234375
-0,369873046875
-0,364990234375
-0,36865234375
-0,369873046875
-0,36865234375
-0,36865234375
-0,37109375
-0,37353515625
-0,36865234375
-0,374755859375
-0,377197265625
-0,37353515625
-0,37353515625
-0,374755859375
-0,377197265625
-0,37353515625
-0,37841796875
-0,3759765625
-0,377197265625
-0,37841796875
-0,377197265625
-0,37841796875
-0,37841796875
-0,380859375
-0,37841796875
-0,382080078125
-0,38330078125
-0,382080078125
-0,38330078125
-0,3857421875
-0,38330078125
-0,384521484375
-0,386962890625
-0,3857421875
-0,3857421875
-0,389404296875
-0,386962890625
-0,386962890625
-0,390625
-0,384521484375
-0,390625
-0,389404296875
-0,389404296875
-0,390625
-0,394287109375
-0,389404296875
-0,391845703125
-0,394287109375
-0,391845703125
-0,3955078125
-0,396728515625
-0,3955078125
-0,396728515625
-0,399169921875
-0,3955078125
-0,39794921875
-0,400390625
-0,399169921875
-0,399169921875
-0,401611328125
-0,394287109375
-0,39794921875
-0,400390625
-0,401611328125
-0,400390625
-0,404052734375
-0,40283203125
-0,401611328125
-0,4052734375
-0,406494140625
-0,4052734375
-0,40771484375
-0,40771484375
-0,404052734375
-0,406494140625
-0,406494140625
-0,41015625
-0,40771484375
-0,408935546875
-0,411376953125
-0,406494140625
-0,408935546875
-0,41259765625
-0,411376953125
-0,408935546875
-0,41259765625
-0,4150390625
0,074462890625
0,074462890625
0,07568359375
0,08056640625
0,079345703125
0,078125
0,079345703125
0,084228515625
0,084228515625
0,0830078125
0,086669921875
0,084228515625
0,09033203125
0,09033203125
0,0927734375
0,09033203125
0,09033203125
0,0927734375
0,091552734375
0,093994140625
0,093994140625
0,09765625
0,09521484375
0,09765625
0,10009765625
0,098876953125
0,09765625
0,10009765625
0,103759765625
0,101318359375
0,10009765625
0,101318359375
0,10009765625
0,1025390625
0,10498046875
0,10498046875
0,1025390625
0,107421875
0,106201171875
0,106201171875
0,108642578125
0,107421875
0,107421875
0,10986328125
0,108642578125
0,107421875
0,1123046875
0,10986328125
0,108642578125
0,111083984375
0,1123046875
0,10986328125
0,1171875
0,113525390625
0,10986328125
0,115966796875
0,11474609375
0,1123046875
0,1171875
0,113525390625
0,1123046875
0,1171875

-1.768798828
-1.766357422
-1.762695313
-1.763916016
-1.762695313
-1.762695313
-1.762695313
-1.760253906
-1.759033203
-1.7578125
-1.7578125
-1.756591797
-1.755371094
-1.752929688
-1.755371094
-1.754150391
-1.754150391
-1.750488281
-1.750488281
-1.751708984
-1.746826172
-1.750488281
-1.746826172
-1.748046875
-1.746826172
-1.744384766
-1.748046875
-1.744384766
-1.745605469
-1.744384766
-1.741943359
-1.745605469
-1.740722656
-1.740722656
-1.741943359
-1.73828125
-1.740722656
-1.739501953
-1.739501953
-1.741943359
-1.737060547
-1.740722656
-1.735839844
-1.73828125
-1.735839844
-1.735839844
-1.735839844
-1.734619141
-1.735839844
-1.732177734
-1.734619141
-1.734619141
-1.734619141
-1.733398438
-1.729736328
-1.734619141
-1.730957031
-1.730957031
-1.728515625
-1.728515625
-1.730957031
-1.728515625
-1.728515625
1.0546875
1.063232422
1.075439453
1.083984375
1.096191406
1.102294922
1.109619141
1.120605469
1.126708984
1.137695313
1.142578125
1.151123047
1.157226563
1.162109375
1.174316406
1.176757813
1.188964844
1.192626953
1.198730469
1.206054688
1.209716797
1.220703125
1.224365234
1.232910156
1.237792969
1.245117188
1.252441406
1.254882813
1.263427734
1.267089844
1.276855469
1.281738281
1.286621094
1.296386719
1.301269531
1.307373047
1.313476563
1.319580078
1.322021484
1.330566406
1.337890625
1.340332031
1.345214844
1.354980469
1.359863281
1.365966797
1.374511719
1.375732422
1.383056641
1.38671875
1.392822266
1.401367188
1.405029297
1.412353516
1.417236328
1.419677734
1.429443359
1.434326172
1.437988281
1.4453125
1.446533203
1.456298828
1.459960938
1.466064453
1.470947266
1.475830078
1.484375
1.486816406
1.494140625
1.496582031
1.50390625
1.507568359
1.513671875
1.518554688
1.524658203
1.527099609
1.535644531
1.538085938
1.546630859
1.549072266
1.555175781
1.5625
1.566162109
1.571044922
1.578369141
1.58203125
1.585693359
1.590576172
1.599121094
1.6015625
1.607666016
1.608886719
1.618652344
1.619873047
1.624755859
1.633300781
1.633300781
1.643066406
1.645507813
1.654052734
1.654052734
1.66015625
1.663818359
1.667480469
1.673583984
1.674804688
1.684570313
1.687011719
1.693115234
1.695556641
1.701660156
1.705322266
1.710205078
1.715087891
1.716308594
1.724853516
1.723632813
1.732177734
1.737060547
1.739501953
1.744384766
1.748046875
1.754150391
1.760253906
1.763916016
1.768798828
1.771240234
1.77734375
1.781005859
1.784667969
1.789550781
1.789550781
1.798095703
1.799316406
1.805419922
1.806640625
1.810302734
1.820068359
1.821289063
1.823730469
1.831054688
1.832275391
1.840820313
1.840820313
1.845703125
1.848144531
1.850585938
1.857910156
1.861572266
1.864013672
1.871337891
1.871337891
1.877441406
1.879882813
1.884765625
1.888427734
1.889648438
1.893310547
1.899414063
1.899414063
1.909179688
1.909179688
1.915283203
1.918945313
1.918945313
1.926269531
1.926269531
1.928710938
1.934814453
1.936035156
1.940917969
1.944580078
1.948242188
1.950683594
1.953125
1.959228516
1.960449219
1.964111328
1.966552734
1.968994141
1.973876953
1.978759766
1.983642578
1.983642578
1.986083984
1.989746094
1.9921875
-1.334228516
-1.343994141
-1.351318359
-1.357421875
-1.361083984
-1.3671875
-1.372070313
-1.373291016
-1.379394531
-1.379394531
-1.38671875
-1.38671875
-1.385498047
-1.392822266
-1.395263672
-1.400146484
-1.401367188
-1.402587891
-1.403808594
-1.408691406
-1.407470703
-1.412353516
-1.414794922
-1.413574219
-1.417236328
-1.418457031
-1.422119141
-1.420898438
-1.424560547
-1.42578125
-1.429443359
-1.431884766
-1.430664063
-1.434326172
-1.435546875
-1.437988281
-1.440429688
-1.437988281
-1.442871094
-1.442871094
-1.446533203
-1.448974609
-1.447753906
-1.452636719
-1.450195313
-1.455078125
-1.453857422
-1.456298828
-1.458740234
-1.458740234
-1.461181641
-1.463623047
-1.462402344
-1.468505859
-1.466064453
-1.468505859
-1.468505859
-1.468505859
-1.473388672
-1.472167969
-1.475830078
-1.474609375
-1.478271484
-1.480712891
-1.479492188
-1.483154297
-1.484375
-1.483154297
-1.486816406
-1.484375
-1.489257813
-1.491699219
-1.489257813
-1.491699219
-1.494140625
-1.497802734
-1.499023438
-1.497802734
-1.497802734
-1.499023438
-1.500244141
-1.501464844
-1.502685547
-1.505126953
-1.508789063
-1.507568359
-1.511230469
-1.511230469
-1.511230469
-1.510009766
-1.513671875
-1.512451172
-1.513671875
-1.519775391
-1.516113281
-1.519775391
-1.518554688
-1.520996094
-1.5234375
-1.522216797
-1.525878906
-1.527099609
-1.529541016
-1.528320313
-1.531982422
-1.531982422
-1.531982422
-1.534423828
-1.533203125
-1.536865234
-1.535644531
-1.538085938
-1.538085938
-1.540527344
-1.54296875
-1.541748047
-1.546630859
-1.544189453
-1.547851563
-1.547851563
-1.550292969
-1.549072266
-1.551513672
-1.552734375
-1.549072266
-1.555175781
-1.555175781
-1.558837891
-1.557617188
-1.561279297
-1.5625
-1.5625
-1.566162109
-1.5625
-1.567382813
-1.563720703
-1.568603516
-1.566162109
-1.568603516
-1.571044922
-1.572265625
-1.574707031
-1.572265625
-1.573486328
-1.575927734
-1.577148438
-1.580810547
-1.580810547
-1.58203125
-1.580810547
-1.580810547
-1.584472656
-1.583251953
-1.586914063
-1.585693359
-1.586914063
-1.590576172
-1.589355469
-1.593017578
-1.594238281
-1.591796875
-1.594238281
-1.595458984
-1.596679688
-1.596679688
-1.597900391
-1.600341797
-1.6015625
-1.6015625
-1.605224609
-1.6015625
-1.607666016
-1.607666016
-1.604003906
-1.610107422
-1.606445313
-1.610107422
-1.611328125
-1.611328125
-1.613769531
-1.613769531
-1.617431641
-1.616210938
-1.616210938
-1.617431641
-1.619873047
-1.617431641
-1.624755859
-1.62109375
-1.624755859
-1.623535156
-1.625976563
-1.625976563
-1.627197266
-1.628417969
-1.628417969
-1.633300781
-1.630859375
-1.633300781
-1.634521484
-1.634521484
-1.638183594
-1.638183594
-1.639404297
-1.638183594
-1.640625
-1.638183594
-1.641845703
-1.641845703
-1.644287109
-1.645507813
-1.645507813
-1.650390625
-1.647949219
-1.649169922
-1.646728516
-1.651611328
-1.654052734
-1.654052734
-1.655273438
-1.654052734
-1.656494141
-1.657714844
-1.658935547
-1.66015625
-1.66015625
-1.661376953
-1.66015625
-1.662597656
-1.662597656
-1.666259766
-1.666259766
-1.667480469
-1.672363281
-1.667480469
-1.669921875
-1.671142578
-1.669921875
-1.672363281
-1.669921875
-1.676025391
-1.673583984
-1.674804688
-1.6796875
-1.678466797
-1.682128906
-1.680908203
-1.680908203
-1.682128906
-1.683349609
-1.688232422
-1.684570313
-1.688232422
-1.689453125
-1.689453125
-1.693115234
-1.690673828
-1.693115234
-1.691894531
-1.693115234
-1.695556641
-1.694335938
-1.697998047
-1.69921875
-1.697998047
-1.701660156
-1.700439453
-1.701660156
-1.705322266
-1.700439453
-1.704101563
-1.706542969
-1.707763672
-1.711425781
-1.707763672
-1.712646484
-1.711425781
-1.711425781
-1.713867188
-1.712646484
-1.712646484
-1.712646484
-1.716308594
-1.717529297
-1.717529297
-1.71875
-1.721191406
-1.723632813
-1.723632813
-1.722412109
-1.726074219
-1.723632813
-1.727294922
-1.727294922
-1.727294922
-1.729736328
-1.727294922
-1.730957031
-1.732177734
-1.733398438
-1.734619141
-1.737060547
-1.737060547
-1.734619141
-1.73828125
-1.739501953
-1.739501953
-1.740722656
-1.739501953
-1.743164063
-1.741943359
-1.745605469
-1.743164063
-1.748046875
-1.748046875
-1.749267578
-1.748046875
-1.751708984
-1.751708984
-1.752929688
-1.755371094
-1.754150391
-1.756591797
-1.754150391
-1.7578125
-1.7578125
-1.7578125
-1.761474609
-1.7578125
-1.762695313
-1.760253906
-1.765136719
-1.765136719
-1.766357422
-1.766357422
-1.766357422
-1.767578125
-1.767578125
-1.770019531
-1.772460938
-1.772460938
-1.773681641
-1.772460938
-1.774902344
-1.772460938
-1.776123047
-1.781005859
-1.776123047
-1.781005859
-1.782226563
-1.783447266
-1.785888672
-1.781005859
-1.784667969
-1.783447266
-1.785888672
-1.787109375
-1.787109375
-1.789550781
-1.789550781
-1.791992188
-1.791992188
-1.791992188
-1.793212891
-1.795654297
-1.791992188
-1.796875
-1.795654297
-1.796875
-1.800537109
-1.799316406
-1.801757813
-1.801757813
-1.801757813
-1.804199219
-1.802978516
-1.804199219
-1.804199219
-1.809082031
-1.807861328
-1.807861328
-1.810302734
-1.809082031
-1.812744141
-1.813964844
-1.811523438
-1.813964844
-1.815185547
-1.817626953
-1.817626953
-1.817626953
-1.821289063
-1.821289063
-1.821289063
-1.820068359
-1.822509766
-1.824951172
-1.824951172
-1.826171875
-1.823730469
-1.826171875
-1.827392578
-1.829833984
-1.829833984
-1.831054688
-1.833496094
-1.831054688
-1.834716797
-1.8359375
-1.837158203
-1.837158203
-1.837158203
-1.839599609
-1.838378906
-1.840820313
-1.839599609
-1.842041016
-1.845703125
-1.844482422
-1.845703125
-1.844482422
-1.848144531
-1.846923828
-1.851806641
-1.846923828
-1.849365234
-1.850585938
-1.851806641
-1.854248047
-1.854248047
-1.857910156
-1.854248047
-1.856689453
-1.856689453
-1.85546875
-1.860351563
-1.857910156
-1.859130859
-1.860351563
-1.864013672
-1.866455078
-1.865234375
-1.866455078
-1.866455078
-1.867675781
-1.870117188
-1.870117188
-1.872558594
-1.870117188
-1.872558594
-1.873779297
-1.875
-1.876220703
-1.875
-1.877441406
-1.879882813
-1.881103516
-1.882324219
-1.879882813
-1.882324219
-1.883544922
-1.882324219
-1.884765625
-1.883544922
-1.887207031
-1.887207031
-1.885986328
-1.889648438
-1.890869141
-1.888427734
-1.892089844
-1.892089844
-1.890869141
-1.89453125
-1.893310547
-1.898193359
-1.898193359
-1.904296875
-1.899414063
-1.899414063
-1.900634766
-1.899414063
-1.901855469
-1.904296875
-1.901855469
-1.907958984
-1.905517578
-1.907958984
-1.910400391
-1.906738281
-1.9140625
-1.910400391
-1.912841797
-1.911621094
-1.911621094
-1.9140625
-1.9140625
-1.916503906
-1.915283203
-1.918945313
-1.918945313
-1.920166016
-1.920166016
-1.922607422
-1.921386719
-1.922607422
-1.925048828
-1.923828125
-1.926269531
-1.923828125
-1.927490234
-1.927490234
-1.928710938
-1.93359375
-1.931152344
-1.93359375
-1.934814453
-1.932373047
-1.936035156
-1.937255859
-1.937255859
-1.937255859
-1.939697266
-1.940917969
-1.942138672
-1.940917969
-1.944580078
-1.942138672
-1.945800781
-1.947021484
-1.943359375
-1.947021484
-1.947021484
-1.950683594
-1.951904297
-1.949462891
-1.951904297
-1.949462891
-1.953125
-1.951904297
-1.955566406
-1.955566406
-1.958007813
-1.958007813
-1.956787109
-1.961669922
-1.960449219
-1.960449219
-1.962890625
-1.961669922
-1.964111328
-1.965332031
-1.964111328
-1.965332031
-1.967773438
-1.966552734
-1.968994141
-1.968994141
-1.97265625
-1.971435547
-1.97265625
-1.975097656
-1.97265625
-1.976318359
-1.975097656
-1.976318359
-1.978759766
-1.977539063
-1.981201172
-1.978759766
-1.982421875
-1.986083984
-1.982421875
-1.984863281
-1.984863281
-1.986083984
-1.988525391
-1.987304688
-1.988525391
-1.988525391
-1.990966797
-1.990966797
-1.990966797
-1.993408203
-1.993408203
-1.993408203
-1.998291016
-1.997070313
-1.995849609
-1.997070313
-2.000732422
-2.001953125
-2.000732422
-2.003173828
-2.000732422
-2.003173828
-2.008056641
-2.005615234
-2.005615234
-2.006835938
-2.009277344
-2.009277344
-2.009277344
-2.009277344
-2.01171875
-2.012939453
-2.012939453
-2.019042969
-2.014160156
-2.015380859
-2.014160156
-2.017822266
-2.020263672
-2.020263672
-2.022705078
-2.021484375
-2.025146484
-2.021484375
-2.025146484
-2.023925781
-2.027587891
-2.027587891
-2.027587891
-2.030029297
-2.030029297
-2.030029297
-2.030029297
-2.034912109
-2.033691406
-2.034912109
-2.037353516
-2.033691406
-2.037353516
-2.042236328
-2.038574219
-2.041015625
-2.041015625
-2.042236328
-2.041015625
-2.044677734
-2.043457031
-2.045898438
-2.045898438
-2.047119141
-2.048339844
-2.048339844
-2.052001953
-2.05078125
-2.049560547
-2.052001953
-2.053222656
-2.049560547
-2.054443359
-2.053222656
-2.058105469
-2.056884766
-2.059326172
-2.060546875
-2.058105469
-2.059326172
-2.059326172
-2.059326172
-2.066650391
-2.062988281
-2.065429688
-2.065429688
-2.065429688
-2.0703125
-2.067871094
-2.0703125
-2.071533203
-2.0703125
-2.076416016
-2.071533203
-2.076416016
-2.072753906
-2.076416016
-2.077636719
-2.076416016
-2.077636719
-2.078857422
-2.077636719
-2.083740234
-2.080078125
-2.082519531
-2.083740234
-2.083740234
-2.086181641
-2.086181641
-2.087402344
-2.08984375
-2.08984375
-2.092285156
-2.08984375
-2.092285156
-2.092285156
-2.095947266
-2.094726563
-2.094726563
-2.097167969
-2.094726563
-2.095947266
-2.097167969
-2.100830078
-2.098388672
-2.102050781
-2.103271484
-2.099609375
-2.104492188
-2.103271484
-2.106933594
-2.103271484
-2.106933594
-2.108154297
-2.106933594
-2.111816406
-2.108154297
-2.113037109
-2.109375
-2.114257813
-2.111816406
-2.114257813
-2.116699219
-2.116699219
-2.115478516
-2.117919922
-2.119140625
-2.116699219
-2.122802734
-2.121582031
-2.125244141
-2.126464844
-2.125244141
-2.122802734
-2.126464844
-2.127685547
-2.12890625
-2.130126953
-2.131347656
-2.12890625
-2.135009766
-2.132568359
-2.135009766
-2.133789063
-2.135009766
-2.137451172
-2.136230469
-2.138671875
-2.138671875
-2.141113281
-2.141113281
-2.142333984
-2.142333984
-2.142333984
-2.144775391
-2.144775391
-2.144775391
-2.145996094
-2.147216797
-2.1484375
-2.150878906
-2.1484375
-2.150878906
-2.152099609
-2.150878906
-2.150878906
-2.152099609
-2.154541016
-2.156982422
-2.154541016
-2.158203125
-2.156982422
-2.158203125
-2.159423828
-2.159423828
-2.160644531
-2.160644531
-2.161865234
-2.164306641
-2.163085938
-2.164306641
-2.165527344
-2.169189453
-2.16796875
-2.166748047
-2.171630859
-2.172851563
-2.172851563
-2.172851563
-2.171630859
-2.176513672
-2.172851563
-2.176513672
-2.175292969
-2.175292969
-2.181396484
-2.178955078
-2.182617188
-2.181396484
-2.181396484
-2.183837891
-2.182617188
-2.183837891
-2.185058594
-2.186279297
-2.185058594
-2.188720703
-2.188720703
-2.188720703
-2.191162109
-2.1875
-2.193603516
-2.191162109
-2.194824219
-2.193603516
-2.196044922
-2.194824219
-2.196044922
-2.200927734
-2.197265625
-2.199707031
-2.198486328
-2.199707031
-2.199707031
-2.203369141
-2.202148438
-2.200927734
-2.205810547
-2.203369141
-2.205810547
-2.20703125
-2.208251953
-2.213134766
-2.208251953
-2.208251953
-2.208251953
-2.211914063
-2.210693359
-2.213134766
-2.214355469
-2.211914063
-2.215576172
-2.216796875
-2.219238281
-2.219238281
-2.216796875
-2.220458984
-2.221679688
-2.221679688
-2.222900391
-2.220458984
-2.224121094
-2.224121094
-2.225341797
-2.229003906
-2.2265625
-2.229003906
-2.2265625
-2.224121094
-2.230224609
-2.229003906
-2.231445313
-2.231445313
-2.231445313
-2.235107422
-2.231445313
-2.237548828
-2.235107422
-2.235107422
-2.236328125
-2.236328125
-2.238769531
-2.241210938
-2.237548828
-2.239990234
-2.241210938
-2.241210938
-2.243652344
-2.242431641
-2.242431641
-2.243652344
-2.244873047
-2.247314453
-2.244873047
-2.247314453
-2.24609375
-2.252197266
-2.250976563
-2.247314453
-2.253417969
-2.250976563
-2.255859375
-2.253417969
-2.253417969
-2.255859375
-2.255859375
-2.257080078
-2.259521484
-2.259521484
-2.260742188
-2.260742188
-2.261962891
-2.259521484
-2.264404297
-2.261962891
-2.263183594
-2.261962891
-2.263183594
-2.266845703
-2.265625
-2.268066406
-2.265625
-2.269287109
-2.269287109
-2.270507813
-2.269287109
-2.271728516
-2.271728516
-2.272949219
-2.275390625
-2.272949219
-2.276611328
-2.272949219
-2.276611328
-2.275390625
-2.276611328
-2.276611328
-2.276611328
-2.281494141
-2.280273438
-2.280273438
-2.281494141
-2.282714844
-2.281494141
-2.283935547
-2.282714844
-2.281494141
-2.28515625
-2.28515625
-2.28515625
-2.287597656
-2.28515625
-2.288818359
-2.287597656
-2.291259766
-2.292480469
-2.287597656
-2.294921875
-2.290039063
-2.293701172
-2.297363281
-2.294921875
-2.296142578
-2.293701172
-2.297363281
-2.297363281
-2.293701172
-2.297363281
-2.297363281
-2.301025391
-2.298583984
-2.299804688
-2.302246094
-2.301025391
-2.299804688
-2.302246094
-2.301025391
-2.303466797
-2.3046875
-2.303466797
-2.305908203
-2.3046875
-2.3046875
-2.308349609
-2.308349609
-2.310791016
-2.308349609
-2.309570313
-2.309570313
-2.309570313
-2.312011719
-2.310791016
-2.313232422
-2.314453125
-2.313232422
-2.318115234
-2.313232422
-2.316894531
-2.318115234
-2.318115234
-2.318115234
-2.318115234
-2.319335938
-2.318115234
-2.319335938
-2.321777344
-2.319335938
-2.32421875
-2.321777344
-2.32421875
-1.768798828
-1.765136719
-1.767578125
-1.763916016
-1.768798828
-1.761474609
-1.761474609
-1.759033203
-1.7578125
-1.755371094
-1.756591797
-1.756591797
-1.756591797
-1.755371094
-1.752929688
-1.752929688
-1.749267578
-1.752929688
-1.750488281
-1.750488281
-1.751708984
-1.748046875
-1.750488281
-1.745605469
-1.748046875
-1.746826172
-1.743164063
-1.745605469
-1.743164063
-1.745605469
-1.740722656
-1.744384766
-1.741943359
-1.743164063
-1.741943359
-1.740722656
-1.740722656
-1.737060547
-1.740722656
-1.737060547
-1.737060547
-1.73828125
-1.734619141
-1.734619141
-1.735839844
-1.737060547
-1.73828125
-1.734619141
-1.735839844
-1.733398438
-1.733398438
-1.733398438
-1.730957031
-1.732177734
-1.730957031
-1.729736328
-1.733398438
-1.729736328
-1.730957031
-1.730957031
-1.729736328
-1.730957031
-1.728515625
1.049804688
1.063232422
1.075439453
1.082763672
1.092529297
1.101074219
1.108398438
1.119384766
1.126708984
1.135253906
1.141357422
1.145019531
1.157226563
1.163330078
1.170654297
1.177978516
1.181640625
1.192626953
1.197509766
1.204833984
1.212158203
1.217041016
1.225585938
1.229248047
1.236572266
1.242675781
1.248779297
1.256103516
1.260986328
1.26953125
1.274414063
1.281738281
1.2890625
1.292724609
1.297607422
1.306152344
1.312255859
1.318359375
1.324462891
1.328125
1.333007813
1.342773438
1.34765625
1.354980469
1.358642578
1.3671875
1.370849609
1.376953125
1.383056641
1.389160156
1.394042969
1.398925781
1.40625
1.409912109
1.416015625
1.419677734
1.42578125
1.434326172
1.435546875
1.446533203
1.450195313
1.456298828
1.458740234
1.466064453
1.472167969
1.474609375
1.481933594
1.485595703
1.492919922
1.497802734
1.501464844
1.507568359
1.513671875
1.520996094
1.524658203
1.533203125
1.533203125
1.539306641
1.545410156
1.547851563
1.555175781
1.557617188
1.563720703
1.572265625
1.574707031
1.58203125
1.584472656
1.590576172
1.596679688
1.597900391
1.607666016
1.608886719
1.614990234
1.62109375
1.622314453
1.630859375
1.634521484
1.638183594
1.645507813
1.647949219
1.652832031
1.657714844
1.661376953
1.669921875
1.676025391
1.677246094
1.684570313
1.685791016
1.689453125
1.694335938
1.69921875
1.705322266
1.708984375
1.715087891
1.717529297
1.722412109
1.728515625
1.732177734
1.73828125
1.740722656
1.744384766
1.752929688
1.751708984
1.7578125
1.761474609
1.765136719
1.771240234
1.372070313
1.378173828
-0.994873047
-1.003417969
-1.005859375
-1.011962891
-1.014404297
-1.014404297
-1.019287109
-1.020507813
-1.021728516
-1.025390625
-1.026611328
-1.029052734
-1.030273438
-1.033935547
-1.033935547
-1.033935547
-1.033935547
-1.037597656
-1.040039063
-1.037597656
-1.041259766
-1.043701172
-1.043701172
-1.043701172
-1.043701172
-1.046142578
-1.046142578
-1.047363281
-1.049804688
-1.049804688
-1.049804688
-1.052246094
-1.052246094
-1.053466797
-1.053466797
-1.053466797
-1.0546875
-1.057128906
-1.057128906
-1.057128906
-1.058349609
-1.057128906
-1.057128906
-1.059570313
-1.060791016
-1.059570313
-1.062011719
-1.060791016
-1.062011719
-1.062011719
-1.063232422
-1.063232422
-1.063232422
-1.063232422
-1.065673828
-1.065673828
-1.065673828
-1.065673828
-1.068115234
-1.069335938
-1.069335938
-1.069335938
-1.069335938
-1.069335938
-1.070556641
-1.070556641
-1.070556641
-1.070556641
-1.072998047
-1.07421875
-1.072998047
-1.07421875
-1.07421875
-1.072998047
-1.072998047
-1.07421875
-1.07421875
-1.07421875
-1.07421875
-1.075439453
-1.076660156
-1.076660156
-1.077880859
-1.079101563
-1.077880859
-1.076660156
-1.079101563
-1.080322266
-1.077880859
-1.079101563
-1.079101563
-1.077880859
-1.079101563
-1.079101563
-1.079101563
-1.079101563
-1.077880859
-1.080322266
-1.081542969
-1.080322266
-1.080322266
-1.080322266
-1.080322266
-1.081542969
-1.083984375
-1.082763672
-1.083984375
-1.082763672
-1.081542969
-1.082763672
-1.082763672
-1.081542969
-1.083984375
-1.083984375
-1.083984375
-1.085205078
-1.085205078
-1.085205078
-1.085205078
-1.086425781
-1.086425781
-1.085205078
-1.086425781
-1.087646484
-1.087646484
-1.085205078
-1.086425781
-1.086425781
-1.086425781
-1.088867188
-1.086425781
-1.090087891
-1.088867188
-1.090087891
-1.087646484
-1.090087891
-1.087646484
-1.087646484
-1.090087891
-1.088867188
-1.091308594
-1.091308594
-1.090087891
-1.091308594
-1.09375
-1.092529297
-1.091308594
-1.092529297
-1.091308594
-1.091308594
-1.092529297
-1.092529297
-1.092529297
-1.091308594
-1.094970703
-1.092529297
-1.09375
-1.091308594
-1.094970703
-1.09375
-1.094970703
-1.092529297
-1.094970703
-1.09375
-1.094970703
-1.096191406
-1.094970703
-1.09375
-1.094970703
-1.092529297
-1.096191406
-1.094970703
-1.094970703
-1.096191406
-1.097412109
-1.096191406
-1.096191406
-1.097412109
-1.096191406
-1.096191406
-1.097412109
-1.097412109
-1.097412109
-1.097412109
-1.097412109
-1.096191406
-1.097412109
-1.097412109
-1.096191406
-1.097412109
-1.098632813
-1.097412109
-1.098632813
-1.097412109
-1.097412109
-1.097412109
-1.098632813
-1.099853516
-1.096191406
-1.098632813
-1.098632813
-1.099853516
-1.099853516
-1.099853516
-1.098632813
-1.099853516
-1.101074219
-1.099853516
-1.099853516
-1.099853516
-1.099853516
-1.099853516
-1.099853516
-1.101074219
-1.102294922
-1.101074219
-1.102294922
-1.102294922
-1.101074219
-1.099853516
-1.101074219
-1.103515625
-1.101074219
-1.102294922
-1.101074219
-1.102294922
-1.104736328
-1.101074219
-1.101074219
-1.102294922
-1.101074219
-1.101074219
-1.102294922
-1.101074219
-1.102294922
-1.101074219
-1.102294922
-1.102294922
-1.103515625
-1.103515625
-1.102294922
-1.102294922
-1.104736328
-1.103515625
-1.103515625
-1.104736328
-1.103515625
-1.104736328
-1.103515625
-1.103515625
-1.104736328
-1.104736328
-1.104736328
-1.105957031
-1.104736328
-1.104736328
-1.104736328
-1.104736328
-1.103515625
-1.103515625
-1.105957031
-1.105957031
-1.105957031
-1.104736328
-1.103515625
-1.104736328
-1.105957031
-1.105957031
-1.105957031
-1.103515625
-1.105957031
-1.107177734
-1.107177734
-1.105957031
-1.104736328
-1.107177734
-1.107177734
-1.108398438
-1.107177734
-1.107177734
-1.107177734
-1.107177734
-1.107177734
-1.108398438
-1.107177734
-1.108398438
-1.107177734
-1.105957031
-1.108398438
-1.107177734
-1.108398438
-1.107177734
-1.107177734
-1.109619141
-1.108398438
-1.108398438
-1.107177734
-1.105957031
-1.107177734
-1.108398438
-1.107177734
-1.109619141
-1.107177734
-1.108398438
-1.107177734
-1.108398438
-1.109619141
-1.109619141
-1.108398438
-1.109619141
-1.105957031
-1.109619141
-1.110839844
-1.109619141
-1.109619141
-1.109619141
-1.109619141
-1.109619141
-1.109619141
-1.108398438
-1.108398438
-1.110839844
-1.110839844
-1.109619141
-1.110839844
-1.110839844
-1.109619141
-1.112060547
-1.109619141
-1.112060547
-1.109619141
-1.112060547
-1.110839844
-1.109619141
-1.110839844
-1.109619141
-1.110839844
-1.110839844
-1.108398438
-1.110839844
-1.112060547
-1.110839844
-1.110839844
-1.110839844
-1.109619141
-1.110839844
-1.110839844
-1.112060547
-1.110839844
-1.110839844
-1.112060547
-1.112060547
-1.112060547
-1.110839844
-1.109619141
-1.112060547
-1.112060547
-1.11328125
-1.112060547
-1.112060547
-1.11328125
-1.112060547
-1.112060547
-1.110839844
-1.112060547
-1.11328125
-1.11328125
-1.114501953
-1.112060547
-1.112060547
-1.11328125
-1.11328125
-1.11328125
-1.110839844
-1.11328125
-1.110839844
-1.112060547
-1.110839844
-1.114501953
-1.11328125
-1.110839844
-1.112060547
-1.110839844
-1.11328125
-1.11328125
-1.116943359
-1.11328125
-1.114501953
-1.11328125
-1.11328125
-1.114501953
-1.114501953
-1.11328125
-1.11328125
-1.114501953
-1.11328125
-1.114501953
-1.11328125
-1.114501953
-1.114501953
-1.11328125
-1.115722656
-1.114501953
-1.114501953
-1.114501953
-1.115722656
-1.115722656
-1.115722656
-1.114501953
-1.114501953
-1.114501953
-1.114501953
-1.114501953
-1.115722656
-1.115722656
-1.114501953
-1.115722656
-1.116943359
-1.114501953
-1.114501953
-1.11328125
-1.115722656
-1.115722656
-1.114501953
-1.114501953
-1.11328125
-1.116943359
-1.116943359
-1.115722656
-1.114501953
-1.11328125
-1.115722656
-1.11328125
-1.114501953
-1.115722656
-1.114501953
-1.116943359
-1.115722656
-1.115722656
-1.115722656
-1.118164063
-1.115722656
-1.114501953
-1.115722656
-1.115722656
-1.118164063
-1.114501953
-1.116943359
-1.114501953
-1.114501953
-1.120605469
-1.116943359
-1.115722656
-1.115722656
-1.114501953
-1.116943359
-1.115722656
-1.115722656
-1.116943359
-1.116943359
-1.116943359
-1.115722656
-1.118164063
-1.116943359
-1.116943359
-1.116943359
-1.115722656
-1.114501953
-1.116943359
-1.118164063
-1.118164063
-1.116943359
-1.118164063
-1.118164063
-1.118164063
-1.115722656
-1.116943359
-1.118164063
-1.115722656
-1.114501953
-1.116943359
-1.116943359
-1.118164063
-1.116943359
-1.116943359
-1.118164063
-1.119384766
-1.116943359
-1.116943359
-1.116943359
-1.115722656
-1.118164063
-1.118164063
-1.118164063
-1.116943359
-1.119384766
-1.120605469
-1.118164063
-1.118164063
-1.118164063
-1.118164063
-1.116943359
-1.119384766
-1.118164063
-1.118164063
-1.116943359
-1.118164063
-1.119384766
-1.118164063
-1.121826172
-1.119384766
-1.118164063
-1.118164063
-1.119384766
-1.118164063
-1.119384766
-1.120605469
-1.119384766
-1.118164063
-1.120605469
-1.118164063
-1.119384766
-1.119384766
-1.120605469
-1.119384766
-1.118164063
-1.121826172
-1.120605469
-1.119384766
-1.119384766
-1.118164063
-1.119384766
-1.121826172
-1.120605469
-1.120605469
-1.119384766
-1.119384766
-1.119384766
-1.119384766
-1.119384766
-1.120605469
-1.119384766
-1.120605469
-1.118164063
-1.119384766
-1.121826172
-1.119384766
-1.119384766
-1.119384766
-1.120605469
-1.118164063
-1.121826172
-1.116943359
-1.120605469
-1.119384766
-1.119384766
-1.120605469
-1.120605469
-1.120605469
-1.121826172
-1.120605469
-1.119384766
-1.119384766
-1.119384766
-1.121826172
-1.121826172
-1.121826172
-1.120605469
-1.120605469
-1.120605469
-1.119384766
-1.120605469
-1.119384766
-1.119384766
-1.120605469
-1.121826172
-1.123046875
-1.119384766
-1.121826172
-1.120605469
-1.121826172
-1.120605469
-1.120605469
-1.121826172
-1.119384766
-1.120605469
-1.124267578
-1.123046875
-1.121826172
-1.121826172
-1.121826172
-1.120605469
-1.123046875
-1.120605469
-1.123046875
-1.118164063
-1.120605469
-1.119384766
-1.120605469
-1.121826172
-1.120605469
-1.120605469
-1.120605469
-1.123046875
-1.121826172
-1.120605469
-1.121826172
-1.121826172
-1.121826172
-1.119384766
-1.120605469
-1.123046875
-1.121826172
-1.121826172
-1.121826172
-1.120605469
-1.121826172
-1.121826172
-1.123046875
-1.121826172
-1.123046875
-1.124267578
-1.121826172
-1.121826172
-1.121826172
-1.120605469
-1.124267578
-1.120605469
-1.123046875
-1.123046875
-1.121826172
-1.123046875
-1.123046875
-1.124267578
-1.121826172
-1.123046875
-1.121826172
-1.121826172
-1.123046875
-1.120605469
-1.123046875
-1.121826172
-1.124267578
-1.123046875
-1.121826172
-1.121826172
-1.124267578
-1.123046875
-1.123046875
-1.123046875
-1.123046875
-1.123046875
-1.124267578
-1.123046875
-1.124267578
-1.121826172
-1.119384766
-1.123046875
-1.119384766
-1.123046875
-1.123046875
-1.123046875
-1.121826172
-1.124267578
-1.123046875
-1.120605469
-1.123046875
-1.123046875
-1.124267578
-1.123046875
-1.123046875
-1.124267578
-1.124267578
-1.124267578
-1.124267578
-1.124267578
-1.121826172
-1.123046875
-1.124267578
-1.124267578
-1.124267578
-1.123046875
-1.126708984
-1.125488281
-1.121826172
-1.123046875
-1.123046875
-1.124267578
-1.123046875
-1.123046875
-1.123046875
-1.123046875
-1.123046875
-1.125488281
-1.124267578
-1.121826172
-1.123046875
-1.125488281
-1.121826172
-1.125488281
-1.124267578
-1.123046875
-1.124267578
-1.120605469
-1.123046875
-1.124267578
-1.124267578
-1.123046875
-1.123046875
-1.123046875
-1.123046875
-1.125488281
-1.121826172
-1.123046875
-1.123046875
-1.124267578
-1.125488281
-1.123046875
-1.124267578
-1.125488281
-1.124267578
-1.124267578
-1.124267578
-1.124267578
-1.125488281
-1.124267578
-1.124267578
-1.124267578
-1.124267578
-1.125488281
-1.126708984
-1.125488281
-1.126708984
-1.126708984
-1.124267578
-1.124267578
-1.125488281
-1.124267578
-1.125488281
-1.125488281
-1.124267578
-1.125488281
-1.123046875
-1.124267578
-1.125488281
-1.121826172
-1.125488281
-1.125488281
-1.126708984
-1.123046875
-1.124267578
-1.124267578
-1.124267578
-1.123046875
-1.126708984
-1.124267578
-1.125488281
-1.125488281
-1.124267578
-1.123046875
-1.126708984
-1.126708984
-1.125488281
-1.124267578
-1.124267578
-1.125488281
-1.125488281
-1.125488281
-1.126708984
-1.125488281
-1.125488281
-1.125488281
-1.124267578
-1.125488281
-1.125488281
-1.126708984
-1.124267578
-1.125488281
-1.124267578
-1.126708984
-1.127929688
-1.124267578
-1.125488281
-1.124267578
-1.126708984
-1.126708984
-1.124267578
-1.125488281
-1.126708984
-1.126708984
-1.126708984
-1.124267578
-1.126708984
-1.125488281
-1.126708984
-1.126708984
-1.124267578
-1.126708984
-1.125488281
-1.125488281
-1.126708984
-1.126708984
-1.125488281
-1.125488281
-1.127929688
-1.127929688
-1.124267578
-1.126708984
-1.124267578
-1.123046875
-1.125488281
-1.126708984
-1.125488281
-1.125488281
-1.126708984
-1.125488281
-1.125488281
-1.126708984
-1.125488281
-1.125488281
-1.126708984
-1.126708984
-1.126708984
-1.125488281
-1.125488281
-1.126708984
-1.126708984
-1.125488281
-1.126708984
-1.125488281
-1.125488281
-1.126708984
-1.127929688
-1.125488281
-1.126708984
-1.125488281
-1.125488281
-1.126708984
-1.125488281
-1.126708984
-1.126708984
-1.127929688
-1.129150391
-1.125488281
-1.126708984
-1.126708984
-1.129150391
-1.126708984
-1.126708984
-1.127929688
-1.126708984
-1.126708984
-1.127929688
-1.125488281
-1.127929688
-1.126708984
-1.126708984
-1.126708984
-1.126708984
-1.127929688
-1.127929688
-1.127929688
-1.127929688
-1.127929688
-1.129150391
-1.127929688
-1.127929688
-1.127929688
-1.126708984
-1.127929688
-1.126708984
-1.126708984
-1.125488281
-1.125488281
-1.127929688
-1.129150391
-1.127929688
-1.126708984
-1.126708984
-1.126708984
-1.125488281
-1.127929688
-1.127929688
-1.127929688
-1.127929688
-1.127929688
-1.127929688
-1.127929688
-1.125488281
-1.129150391
-1.124267578
-1.127929688
-1.127929688
-1.125488281
-1.126708984
-1.126708984
-1.129150391
-1.127929688
-1.127929688
-1.127929688
-1.127929688
-1.125488281
-1.127929688
-1.127929688
-1.130371094
-1.127929688
-1.126708984
-1.126708984
-1.127929688
-1.127929688
-1.126708984
-1.126708984
-1.126708984
-1.127929688
-1.126708984
-1.127929688
-1.127929688
-1.129150391
-1.127929688
-1.127929688
-1.126708984
-1.126708984
-1.127929688
-1.125488281
-1.129150391
-1.129150391
-1.127929688
-1.126708984
-1.127929688
-1.127929688
-1.127929688
-1.129150391
-1.126708984
-1.127929688
-1.127929688
-1.127929688
-1.127929688
-1.127929688
-1.127929688
-1.127929688
-1.127929688
-1.129150391
-1.127929688
-1.126708984
-1.127929688
-1.130371094
-1.127929688
-1.127929688
-1.129150391
-1.129150391
-1.130371094
-1.127929688
-1.127929688
-1.127929688
-1.127929688
-1.127929688
-1.127929688
-1.127929688
-1.129150391
-1.127929688
-1.129150391
-1.129150391
-1.130371094
-1.127929688
-1.129150391
-1.129150391
-1.129150391
-1.127929688
-1.130371094
-1.130371094
-1.130371094
-1.127929688
-1.127929688
-1.129150391
-1.127929688
-1.127929688
-1.127929688
-1.129150391
-1.129150391
-1.129150391
-1.130371094
-1.129150391
-1.130371094
-1.129150391
-1.130371094
-1.127929688
-1.127929688
-1.127929688
-1.129150391
-1.127929688
-1.129150391
-1.131591797
-1.130371094
-1.127929688
-1.127929688
-1.130371094
-1.127929688
-1.129150391
-1.129150391
-1.127929688
-1.129150391
-1.127929688
-1.130371094
-1.129150391
-1.127929688
-1.127929688
-1.129150391
-1.129150391
-1.127929688
-1.129150391
-1.129150391
-1.130371094
-1.129150391
-1.129150391
-1.127929688
-1.127929688
-1.129150391
-1.127929688
-1.129150391
-1.130371094
-1.126708984
-1.127929688
-1.129150391
-1.129150391
-1.127929688
-1.127929688
-1.129150391
-1.129150391
-1.130371094
-1.130371094
-1.130371094
-1.129150391
-1.129150391
-1.130371094
-1.129150391
-1.130371094
-1.131591797
-1.130371094
-1.129150391
-1.130371094
-1.127929688
-1.129150391
-1.130371094
-1.130371094
-1.131591797
-1.130371094
-1.130371094
-1.129150391
-1.129150391
-1.130371094
-1.127929688
-1.130371094
-1.129150391
-1.129150391
-1.131591797
-1.129150391
-1.129150391
-1.129150391
-1.130371094
-1.129150391
-1.127929688
-1.130371094
-1.129150391
-1.129150391
-1.130371094
-1.130371094
-1.130371094
-1.130371094
-1.130371094
-1.127929688
-1.127929688
-1.131591797
-1.131591797
-1.130371094
-1.127929688
-1.129150391
-1.130371094
-1.130371094
-1.129150391
-1.130371094
-1.126708984
-1.130371094
-1.129150391
-1.129150391
-1.130371094
-1.129150391
-1.130371094
-1.131591797
-1.129150391
-1.131591797
-1.129150391
-1.129150391
-1.130371094
-1.127929688
-1.129150391
-1.131591797
-1.127929688
-1.130371094
-1.131591797
-1.130371094
-1.130371094
-1.130371094
-1.130371094
-1.129150391
-1.130371094
-1.130371094
-1.129150391
-1.130371094
-1.129150391
-1.130371094
-1.129150391
-1.130371094
-1.129150391
-1.127929688
-1.130371094
-1.129150391
-1.130371094
-1.1328125
-1.130371094
-1.131591797
-1.127929688
-1.131591797
-1.131591797
-1.130371094
-1.127929688
-1.127929688
-1.131591797
-1.130371094
-1.130371094
-1.1328125
-1.130371094
-1.130371094
-1.130371094
-1.129150391
-1.131591797
-1.130371094
-1.131591797
-1.130371094
-1.130371094
-1.130371094
-1.131591797
-1.130371094
-1.130371094
-1.131591797
-1.130371094
-1.131591797
-1.131591797
-1.131591797
-1.131591797
-1.131591797
-1.131591797
-1.131591797
-1.131591797
-1.130371094
-1.130371094
-1.129150391
-1.131591797
-1.129150391
-1.130371094
-1.130371094
-1.129150391
-1.131591797
-1.130371094
-1.131591797
-1.130371094
-1.129150391
-1.130371094
-1.129150391
-1.131591797
-1.130371094
-1.131591797
-1.130371094
-1.131591797
-1.130371094
-1.131591797
-1.130371094
-1.129150391
-1.131591797
-1.130371094
-1.130371094
-1.131591797
-1.1328125
-1.131591797
-1.131591797
-1.131591797
-1.134033203
-1.130371094
-1.131591797
-1.130371094
-1.1328125
-1.1328125
-1.1328125
-1.131591797
-1.1328125
-1.131591797
-1.134033203
-1.130371094
-1.130371094
-1.127929688
-1.134033203
-1.1328125
-1.131591797
-1.131591797
-1.131591797
-1.134033203
-1.130371094
-1.1328125
-1.131591797
-1.130371094
-1.131591797
-1.131591797
-1.131591797
-1.130371094
-1.131591797
-1.129150391
-1.131591797
-1.1328125
-1.129150391
-1.1328125
-1.131591797
-1.131591797
-1.1328125
-1.131591797
-1.131591797
-1.1328125
-1.129150391
-1.1328125
-1.131591797
-1.131591797
-1.1328125
-1.131591797
-1.131591797
-1.131591797
-1.134033203
-1.1328125
-1.130371094
-1.131591797
-1.1328125
-1.1328125
-1.131591797
-1.131591797
-1.1328125
-1.130371094
-1.131591797
-1.131591797
-1.131591797
-1.131591797
-1.129150391
-1.131591797
-1.131591797
-1.131591797
-1.131591797
-1.1328125
-1.1328125
-1.131591797
-1.1328125
-1.131591797
-1.129150391
-1.131591797
-1.131591797
-1.131591797
-1.131591797
-1.131591797
-1.130371094
-1.131591797
-1.1328125
-1.129150391
-1.1328125
-1.1328125
-1.130371094
-1.130371094
-1.130371094
-1.131591797
-1.1328125
-1.1328125
-1.1328125
-1.1328125
-1.1328125
-1.134033203
-1.131591797
-1.134033203
-1.131591797
-1.131591797
-1.131591797
-1.131591797
-1.131591797
-1.1328125
-1.1328125
-1.134033203
-1.131591797
-1.134033203
-1.1328125
-1.130371094
-1.131591797
-1.131591797
-1.130371094
-1.1328125
-1.131591797
-1.1328125
-1.131591797
-1.131591797
-1.134033203
-1.131591797
-1.131591797
-1.130371094
-1.1328125
-1.131591797
-1.131591797
-1.1328125
-1.131591797
-1.131591797
-1.131591797
-1.1328125
-1.131591797
-1.131591797
-1.1328125
-1.131591797
-1.131591797
-1.130371094
-1.1328125
-1.1328125
-1.131591797
-1.134033203
-1.1328125
-1.1328125
-1.1328125
-1.134033203
-1.1328125
-1.130371094
-1.131591797
-1.135253906
-1.131591797
-1.131591797
-1.131591797
-1.1328125
-1.134033203
-1.1328125
-1.1328125
-1.131591797
-1.1328125
-1.134033203
-1.1328125
-1.134033203
-1.131591797
-1.1328125
-1.1328125
-1.131591797
-1.131591797
-1.131591797
-1.134033203
-1.1328125
-1.134033203
-1.1328125
-1.134033203
-1.130371094
-1.1328125
-1.131591797
-1.131591797
-1.134033203
-1.131591797
-1.1328125
-1.1328125
-1.1328125
-1.1328125
-1.131591797
-1.1328125
-1.131591797
-1.131591797
-1.134033203
-1.131591797
-1.131591797
-1.134033203
-1.1328125
-1.1328125
-1.1328125
-1.131591797
-1.131591797
-1.1328125
-1.131591797
-1.1328125
-1.1328125
-1.134033203
-1.1328125
-1.131591797
-1.131591797
-1.134033203
-1.134033203
-1.1328125
-1.131591797
-1.1328125
-1.130371094
-1.1328125
-1.1328125
-1.1328125
-1.135253906
-1.131591797
-1.134033203
-1.131591797
-1.1328125
-1.1328125
-1.1328125
-1.129150391
-1.131591797
-1.134033203
-1.131591797
-1.131591797
-1.131591797
-1.1328125
-1.134033203
-1.1328125
-1.1328125
-1.130371094
-1.134033203
-1.1328125
-1.134033203
-1.131591797
-1.131591797
-1.134033203
-1.1328125
-1.134033203
-1.134033203
-1.1328125
-1.1328125
-1.130371094
-1.134033203
-1.1328125
-1.134033203
-1.134033203
-1.1328125
-1.135253906
-1.1328125
-1.134033203
-1.131591797
-1.1328125
-1.134033203
-1.1328125
-1.131591797
-1.1328125
-1.1328125
-1.131591797
-1.1328125
-1.1328125
-1.135253906
-1.1328125
-1.1328125
-1.131591797
-1.135253906
-1.134033203
-1.134033203
-1.134033203
-1.1328125
-1.131591797
-1.134033203
-1.1328125
-1.134033203
-1.134033203
-1.134033203
-1.134033203
-1.134033203
-1.134033203
-1.1328125
-1.1328125
-1.134033203
-1.1328125
-1.1328125
-1.134033203
-1.134033203
-1.135253906
-1.1328125
-1.1328125
-1.131591797
-1.134033203
-1.1328125
-1.131591797
-1.1328125
-1.134033203
-1.135253906
-1.134033203
-1.134033203
-1.134033203
-1.1328125
-1.134033203
-1.1328125
-1.134033203
-1.1328125
-1.1328125
-1.135253906
-1.1328125
-1.134033203
-1.1328125
-1.135253906
-1.1328125
-1.134033203
-1.1328125
-1.1328125
-1.134033203
-1.1328125
-1.135253906
-1.135253906
-1.134033203
-1.134033203
-1.1328125
-1.135253906
-1.134033203
-1.135253906
-1.135253906
-1.1328125
-1.1328125
-1.1328125
-1.135253906
-1.134033203
-1.135253906
-1.135253906
-1.1328125
-1.136474609
-1.1328125
-1.134033203
-1.131591797
-1.1328125
-1.134033203
-1.134033203
-1.135253906
-1.1328125
-1.131591797
-1.1328125
-1.135253906
-1.135253906
-1.134033203
-1.134033203
-1.135253906
-1.134033203
-1.135253906
-1.134033203
-1.1328125
-1.1328125
-1.134033203
-1.134033203
-1.135253906
-1.134033203
-1.1328125
-1.134033203
-1.134033203
-1.134033203
-1.135253906
-1.1328125
-1.134033203
-1.1328125
-1.131591797
-1.135253906
-1.1328125
-1.1328125
-1.1328125
-1.135253906
-1.134033203
-1.135253906
-1.1328125
-1.134033203
-1.134033203
-1.134033203
-1.1328125
-1.134033203
-1.135253906
-1.1328125
-1.1328125
-1.1328125
-1.134033203
-1.134033203
-1.131591797
-1.1328125
-1.134033203
-1.134033203
-1.135253906
-1.1328125
-1.135253906
-1.135253906
-1.134033203
-1.135253906
-1.134033203
-1.135253906
-1.1328125
-1.134033203
-1.136474609
-1.134033203
-1.134033203
-1.136474609
-1.135253906
-1.135253906
-1.134033203
-1.134033203
-1.134033203
-1.135253906
-1.134033203
-1.136474609
-1.134033203
-1.135253906
-1.136474609
-1.134033203
-1.134033203
-1.134033203
-1.134033203
-1.136474609
-1.1328125
-1.134033203
-1.134033203
-1.134033203
-1.134033203
-1.135253906
-1.134033203
-1.134033203
-1.135253906
-1.135253906
-1.135253906
-1.134033203
-1.135253906
-1.136474609
-1.135253906
-1.135253906
-1.1328125
-1.135253906
-1.134033203
-1.134033203
-1.1328125
-1.136474609
-1.135253906
-1.135253906
-1.1328125
-1.135253906
-1.1328125
-1.135253906
-1.134033203
-1.135253906
-1.134033203
-1.135253906
-1.135253906
-1.134033203
-1.135253906
-1.131591797
-1.134033203
-1.134033203
-1.135253906
-1.135253906
-1.134033203
-1.134033203
-1.134033203
-1.134033203
-1.135253906
-1.135253906
-1.135253906
-1.135253906
-1.135253906
-1.134033203
-1.137695313
-1.135253906
-1.135253906
-1.136474609
-1.135253906
-1.134033203
-1.134033203
-1.135253906
-1.135253906
-1.136474609
-1.135253906
-1.134033203
-1.134033203
-1.135253906
-1.134033203
-1.135253906
-1.135253906
-1.134033203
-1.136474609
-1.135253906
-1.134033203
-1.1328125
-1.135253906
-1.135253906
-1.135253906
-1.138916016
-1.135253906
-1.134033203
-1.135253906
-1.135253906
-1.136474609
-1.135253906
-1.135253906
-1.134033203
-1.1328125
-1.134033203
-1.135253906
-1.134033203
-1.134033203
-1.134033203
-1.135253906
-1.135253906
-1.134033203
-1.136474609
-1.135253906
-1.134033203
-1.135253906
-1.1328125
-1.135253906
-1.135253906
-1.135253906
-1.1328125
-1.134033203
-1.136474609
-1.136474609
-1.136474609
-1.135253906
-1.136474609
-1.135253906
-1.135253906
-1.134033203
-1.136474609
-1.135253906
-1.136474609
-1.135253906
-1.135253906
-1.136474609
-1.134033203
-1.135253906
-1.136474609
-1.135253906
-1.1328125
-1.136474609
-1.135253906
-1.135253906
-1.134033203
-1.134033203
-1.134033203
-1.135253906
-1.134033203
-1.135253906
-1.136474609
-1.136474609
-1.134033203
-1.135253906
-1.136474609
-1.134033203
-1.135253906
-1.134033203
-1.135253906
-1.136474609
-1.135253906
-1.135253906
-1.134033203
-1.135253906
-1.136474609
-1.135253906
-1.1328125
-1.136474609
-1.135253906
-1.135253906
-1.137695313
-1.136474609
-1.136474609
-1.136474609
-1.134033203
-1.131591797
-1.135253906
-1.134033203
-1.135253906
-1.136474609
-1.136474609
-1.136474609
-1.135253906
-1.135253906
-1.136474609
-1.135253906
-1.136474609
-1.134033203
-1.137695313
-1.135253906
-1.135253906
-1.135253906
-1.136474609
-1.137695313
-1.134033203
-1.137695313
-1.134033203
-1.134033203
-1.135253906
-1.136474609
-1.137695313
-1.135253906
-1.134033203
-1.136474609
-1.135253906
-1.134033203
-1.135253906
-1.136474609
-1.135253906
-1.135253906
-1.134033203
-1.136474609
-1.135253906
-1.135253906
-1.136474609
-1.136474609
-1.135253906
-1.135253906
-1.134033203
-1.135253906
-1.135253906
-1.136474609
-1.136474609
-1.135253906
-1.134033203
-1.136474609
-1.135253906
-1.136474609
-1.137695313
-1.135253906
-1.136474609
-1.135253906
-1.135253906
-1.135253906
-1.135253906
-1.136474609
-1.136474609
-1.136474609
-1.136474609
-1.136474609
-1.137695313
-1.134033203
-1.136474609
-1.137695313
-1.136474609
-1.135253906
-1.136474609
-1.137695313
-1.135253906
-1.136474609
-1.135253906
-1.136474609
-1.135253906
-1.136474609
-1.135253906
-1.136474609
-1.136474609
-1.135253906
-1.136474609
-1.135253906
-1.135253906
-1.135253906
-1.134033203
-1.136474609
-1.135253906
-1.135253906
-1.134033203
-1.135253906
-1.136474609
-1.135253906
-1.134033203
-1.135253906
-1.137695313
-1.136474609
-1.136474609
-1.1328125
-1.135253906
-1.136474609
-1.135253906
-1.136474609
-1.134033203
-1.134033203
-1.134033203
-1.134033203
-1.136474609
-1.136474609
-1.135253906
-1.135253906
-1.135253906
-1.135253906
-1.135253906
-1.137695313
-1.137695313
-1.136474609
-1.137695313
-1.134033203
-1.135253906
-1.136474609
-1.136474609
-1.135253906
-1.135253906
-1.136474609
-1.136474609
-1.134033203
-1.135253906
-1.135253906
-1.136474609
-1.136474609
-1.134033203
-1.136474609
-1.135253906
-1.136474609
-1.136474609
-1.135253906
-1.137695313
-1.135253906
-1.136474609
-1.135253906
-1.135253906
-1.135253906
-1.136474609
-1.136474609
-1.136474609
-1.138916016
-1.135253906
-1.135253906
-1.135253906
-1.137695313
-1.136474609
-1.135253906
-1.136474609
-1.135253906
-1.136474609
-1.136474609
-1.137695313
-1.136474609
-1.135253906
-1.137695313
-1.136474609
-1.136474609
-1.135253906
-1.135253906
-1.137695313
-1.137695313
-1.136474609
-1.135253906
-1.137695313
-1.138916016
-1.136474609
-1.137695313
-1.136474609
-1.135253906
-1.136474609
-1.136474609
-1.135253906
-1.135253906
-1.135253906
-1.134033203
-1.136474609
-1.135253906
-1.136474609
-1.135253906
-1.136474609
-1.135253906
-1.135253906
-1.135253906
-1.135253906
-1.134033203
-1.135253906
-1.136474609
-1.136474609
-1.135253906
-1.136474609
-1.135253906
-1.136474609
-1.136474609
-1.135253906
-1.137695313
-1.135253906
-1.136474609
-1.136474609
-1.136474609
-1.138916016
-1.1328125
-1.135253906
-1.136474609
-1.136474609
-1.136474609
-1.136474609
-1.135253906
-1.135253906
-1.137695313
-1.138916016
-1.138916016
-1.136474609
-1.135253906
-1.136474609
-1.136474609
-1.136474609
-1.135253906
-1.138916016
-1.135253906
-1.136474609
-1.136474609
-1.136474609
-1.137695313
-1.136474609
-1.136474609
-1.136474609
-1.136474609
-1.137695313
-1.136474609
-1.137695313
-1.137695313
-1.136474609
-1.137695313
-1.135253906
-1.136474609
-1.137695313
-1.137695313
-1.136474609
-1.137695313
-1.136474609
-1.135253906
-1.135253906
-1.136474609
-1.135253906
-1.136474609
-1.136474609
-1.136474609
-1.1328125
-1.135253906
-1.136474609
-1.136474609
-1.135253906
-1.136474609
-1.135253906
-1.135253906
-1.135253906
-1.136474609
-1.135253906
-1.136474609
-1.136474609
-1.135253906
-1.135253906
-1.137695313
-1.137695313
-1.135253906
-1.136474609
-1.137695313
-1.135253906
-1.136474609
-1.135253906
-1.135253906
-1.137695313
-1.134033203
-1.136474609
-1.136474609
-1.137695313
-1.136474609
-1.135253906
-1.136474609
-1.135253906
-1.136474609
-1.137695313
-1.136474609
-1.137695313
-1.136474609
-1.137695313
-1.137695313
-1.135253906
-1.136474609
-1.136474609
-1.136474609
-1.136474609
-1.137695313
-1.137695313
-1.136474609
-1.137695313
-1.137695313
-1.136474609
-1.136474609
-1.134033203
-1.137695313
-1.135253906
-1.137695313
-1.136474609
-1.137695313
-1.137695313
-1.136474609
-1.138916016
-1.136474609
-1.136474609
-1.135253906
-1.135253906
-1.135253906
-1.137695313
-1.137695313
-1.138916016
-1.136474609
-1.136474609
-1.137695313
-1.137695313
-1.136474609
-1.136474609
-1.136474609
-1.136474609
-1.136474609
-1.135253906
-1.136474609
-1.138916016
-1.138916016
-1.138916016
-1.136474609
-1.136474609
-1.136474609
-1.137695313
-1.137695313
-1.135253906
-1.136474609
-1.136474609
-1.136474609
-1.137695313
-1.137695313
-1.136474609
-1.136474609
-1.136474609
-1.136474609
-1.136474609
-1.134033203
-1.136474609
-1.136474609
-1.136474609
-1.136474609
-1.137695313
-1.136474609
-1.137695313
-1.135253906
-1.137695313
-1.137695313
-1.135253906
-1.137695313
-1.136474609
-1.136474609
-1.137695313
-1.135253906
-1.135253906
-1.136474609
-1.136474609
-1.135253906
-1.137695313
-1.135253906
-1.136474609
-1.136474609
-1.138916016
-1.135253906
-1.135253906
-1.136474609
-1.135253906
-1.138916016
-1.137695313
-1.137695313
-1.136474609
-1.136474609
-1.136474609
-1.137695313
-1.136474609
-1.136474609
-1.135253906
-1.137695313
-1.136474609
-1.137695313
-1.137695313
-1.137695313
-1.136474609
-1.134033203
-1.136474609
-1.136474609
-1.135253906
-1.137695313
-1.137695313
-1.137695313
-1.136474609
-1.136474609
-1.136474609
-1.136474609
-1.136474609
-1.136474609
-1.136474609
-1.135253906
-1.135253906
-1.137695313
-1.135253906
-1.136474609
-1.136474609
-1.138916016
-1.136474609
-1.135253906
-1.135253906
-1.136474609
-1.136474609
-1.136474609
-1.136474609
-1.136474609
-1.137695313
-1.138916016
-1.138916016
-1.135253906
-1.136474609
-1.135253906
-1.136474609
-1.137695313
-1.137695313
-1.136474609
-1.137695313
-1.138916016
-1.137695313
-1.136474609
-1.137695313
-1.136474609
-1.135253906
-1.137695313
-1.136474609
-1.135253906
-1.136474609
-1.135253906
-1.136474609
-1.135253906
-1.137695313
-1.136474609
-1.136474609
-1.137695313
-1.136474609
-1.136474609
-1.136474609
-1.136474609
-1.136474609
-1.138916016
-1.136474609
-1.137695313
-1.137695313
-1.135253906
-1.137695313
-1.135253906
-1.137695313
-1.137695313
-1.137695313
-1.136474609
-1.137695313
-1.138916016
-1.135253906
-1.137695313
-1.136474609
-1.137695313
-1.137695313
-1.135253906
-1.137695313
-1.136474609
-1.137695313
-1.136474609
-1.137695313
-1.137695313
-1.137695313
-1.138916016
-1.137695313
-1.137695313
-1.136474609
-1.136474609
-1.136474609
-1.136474609
-1.136474609
-1.134033203
-1.137695313
-1.136474609
-1.137695313
-1.138916016
-1.136474609
-1.140136719
-1.137695313
-1.136474609
-1.137695313
-1.136474609
-1.136474609
-1.137695313
-1.136474609
-1.137695313
-1.138916016
-1.137695313
-1.136474609
-1.138916016
-1.136474609
-1.135253906
-1.136474609
-1.135253906
-1.137695313
-1.136474609
-1.137695313
-1.137695313
-1.138916016
-1.138916016
-1.137695313
-1.138916016
-1.135253906
-1.136474609
-1.137695313
-1.138916016
-1.137695313
-1.138916016
-1.137695313
-1.136474609
-1.137695313
-1.137695313
-1.137695313
-1.135253906
-1.136474609
-1.135253906
-1.137695313
-1.137695313
-1.137695313
-1.137695313
-1.137695313
-1.138916016
-1.137695313
-1.136474609
-1.138916016
-1.136474609
-1.136474609
-1.137695313
-1.138916016
-1.136474609
-1.138916016
-1.136474609
-1.136474609
-1.137695313
-1.137695313
-1.138916016
-1.138916016
-1.136474609
-1.138916016
-1.140136719
-1.136474609
-1.140136719
-1.136474609
-1.137695313
-1.138916016
-1.137695313
-1.136474609
-1.137695313
-1.136474609
-1.138916016
-1.138916016
-1.137695313
-1.137695313
-1.138916016
-1.137695313
-1.136474609
-1.137695313
-1.137695313
-1.137695313
-1.140136719
-1.135253906
-1.138916016
-1.138916016
-1.137695313
-1.136474609
-1.137695313
-1.136474609
-1.138916016
-1.137695313
-1.137695313
-1.138916016
-1.136474609
-1.137695313
-1.138916016
-1.138916016
-1.136474609
-1.136474609
-1.137695313
-1.137695313
-1.138916016
-1.138916016
-1.138916016
-1.137695313
-1.137695313
-1.137695313
-1.137695313
-1.137695313
-1.136474609
-1.136474609
-1.138916016
-1.137695313
-1.138916016
-1.137695313
-1.137695313
-1.137695313
-1.136474609
-1.137695313
-1.137695313
-1.136474609
-1.138916016
-1.137695313
-1.138916016
-1.137695313
-1.138916016
-1.138916016
-1.136474609
-1.136474609
-1.137695313
-1.136474609
-1.135253906
-1.136474609
-1.138916016
-1.137695313
-1.137695313
-1.138916016
-1.137695313
-1.138916016
-1.137695313
-1.137695313
-1.136474609

test2
-0,615234375
-0,614013671875
-0,616455078125
-0,614013671875
-0,615234375
-0,616455078125
-0,616455078125
-0,614013671875
-0,615234375
-0,615234375
-0,615234375
-0,616455078125
-0,616455078125
-0,616455078125
-0,614013671875
-0,614013671875
-0,61279296875
-0,614013671875
-0,614013671875
-0,615234375
-0,615234375
-0,614013671875
-0,615234375
-0,614013671875
-0,615234375
-0,614013671875
-0,615234375
-0,616455078125
-0,615234375
-0,61279296875
-0,615234375
-0,614013671875
-0,614013671875
-0,614013671875
-0,614013671875
-0,614013671875
-0,616455078125
-0,615234375
-0,616455078125
-0,615234375
-0,614013671875
-0,614013671875
-0,615234375
-0,614013671875
-0,614013671875
-0,614013671875
-0,615234375
-0,61767578125
-0,614013671875
-0,614013671875
2,02392578125
2,6025390625
2,618408203125
2,62939453125
2,6416015625
2,646484375
2,6611328125
2,667236328125
2,67578125
2,68310546875
2,6904296875
2,698974609375
2,706298828125
2,716064453125
2,723388671875
2,72705078125
2,73681640625
2,74169921875
2,752685546875
2,757568359375
2,762451171875
2,7685546875
2,7734375
2,779541015625
2,784423828125
2,794189453125
2,796630859375
2,80517578125
2,806396484375
2,8173828125
2,818603515625
2,82470703125
2,83203125
2,833251953125
2,843017578125
2,845458984375
2,852783203125
2,8564453125
2,8564453125
2,867431640625
2,86865234375
2,874755859375
2,87841796875
2,88330078125
2,88818359375
2,891845703125
2,89794921875
2,896728515625
2,9052734375
2,91015625
2,9150390625
2,918701171875
2,919921875
2,9248046875
2,926025390625
2,933349609375
2,93701171875
2,940673828125
2,947998046875
2,947998046875
2,95166015625
2,95654296875
2,957763671875
2,965087890625
2,967529296875
2,97119140625
2,974853515625
2,97607421875
2,98095703125
2,98095703125
2,98828125
2,98583984375
2,991943359375
3,001708984375
3,001708984375
3,004150390625
3,009033203125
3,0078125
3,01513671875
3,01513671875
3,017578125
3,023681640625
3,023681640625
3,031005859375
3,033447265625
3,035888671875
3,040771484375
3,0419921875
3,043212890625
3,048095703125
3,048095703125
3,05419921875
3,056640625
3,057861328125
3,06396484375
3,060302734375
3,0712890625
3,070068359375
3,0712890625
3,077392578125
3,077392578125
3,08349609375
3,084716796875
3,0859375
3,092041015625
3,08837890625
3,096923828125
3,096923828125
3,101806640625
3,1005859375
3,104248046875
3,1103515625
3,109130859375
3,116455078125
3,11279296875
3,118896484375
3,1201171875
3,125
3,12744140625
3,126220703125
3,134765625
3,13232421875
3,135986328125
3,138427734375
3,1396484375
3,14453125
3,14453125
3,150634765625
3,1494140625
3,155517578125
3,155517578125
3,16162109375
3,160400390625
3,16162109375
3,162841796875
3,165283203125
3,17138671875
3,1689453125
3,17626953125
3,17626953125
3,177490234375
3,18115234375
3,18115234375
3,187255859375
3,18603515625
3,192138671875
3,189697265625
3,192138671875
3,19580078125
3,197021484375
3,203125
3,201904296875
3,20556640625
3,20556640625
3,206787109375
3,214111328125
3,212890625
3,2177734375
3,21533203125
3,22021484375
3,22265625
3,22021484375
3,2275390625
3,226318359375
3,2275390625
3,232421875
3,232421875
3,2373046875
3,23974609375
3,2373046875
3,245849609375
3,240966796875
3,2470703125
3,248291015625
3,250732421875
3,253173828125
3,253173828125
3,255615234375
3,255615234375
3,255615234375
3,26171875
3,260498046875
3,26171875
3,2666015625
3,265380859375
3,271484375
3,272705078125
3,27392578125
3,277587890625
3,27880859375
3,28125
3,27880859375
3,280029296875
3,284912109375
3,284912109375
3,289794921875
3,28857421875
3,28857421875
3,297119140625
3,294677734375
3,299560546875
3,299560546875
3,30078125
3,304443359375
3,30078125
3,309326171875
3,306884765625
3,30810546875
3,31298828125
3,310546875
3,31787109375
3,316650390625
3,32275390625
3,3203125
3,3203125
3,3251953125
3,323974609375
3,328857421875
3,328857421875
3,331298828125
3,3349609375
3,331298828125
3,336181640625
3,33251953125
3,338623046875
3,3349609375
3,341064453125
3,3447265625
3,341064453125
3,348388671875
3,3447265625
3,350830078125
3,350830078125
3,353271484375
3,350830078125
3,353271484375
3,355712890625
3,35693359375
3,36181640625
3,35693359375
3,365478515625
3,36181640625
3,365478515625
3,36669921875
3,369140625
3,3740234375
3,370361328125
3,3740234375
3,3740234375
3,375244140625
3,37646484375
3,377685546875
3,38134765625
3,38134765625
3,385009765625
3,38623046875
3,3837890625
3,389892578125
3,39111328125
3,39111328125
3,392333984375
3,392333984375
3,397216796875
3,394775390625
3,399658203125
3,40087890625
3,3984375
3,402099609375
3,4033203125
3,40576171875
3,406982421875
3,404541015625
3,41064453125
3,411865234375
3,411865234375
3,416748046875
3,406982421875
3,41796875
3,416748046875
3,41552734375
3,421630859375
3,419189453125
3,424072265625
3,421630859375
3,42529296875
3,427734375
3,427734375
3,427734375
3,427734375
3,428955078125
3,433837890625
3,433837890625
3,436279296875
3,438720703125
3,433837890625
3,441162109375
3,438720703125
3,43994140625
3,44482421875
3,441162109375
3,447265625
3,447265625
3,44970703125
3,4521484375
3,44970703125
3,453369140625
3,453369140625
3,45458984375
3,453369140625
3,45703125
3,458251953125
3,458251953125
3,4619140625
3,4619140625
3,46435546875
3,466796875
3,465576171875
3,472900390625
3,468017578125
3,470458984375
3,470458984375
3,472900390625
3,472900390625
3,472900390625
3,47900390625
3,475341796875
-0,3759765625
-0,386962890625
-0,38818359375
-0,394287109375
-0,3955078125
-0,401611328125
-0,406494140625
-0,4052734375
-0,4150390625
-0,413818359375
-0,418701171875
-0,418701171875
-0,426025390625
-0,4296875
-0,428466796875
-0,43212890625
-0,433349609375
-0,440673828125
-0,438232421875
-0,44189453125
-0,4443359375
-0,4443359375
-0,44921875
-0,447998046875
-0,455322265625
-0,450439453125
-0,45654296875
-0,458984375
-0,458984375
-0,462646484375
-0,460205078125
-0,46630859375
-0,462646484375
-0,467529296875
-0,46875
-0,47119140625
-0,4736328125
-0,4736328125
-0,477294921875
-0,484619140625
-0,48095703125
-0,479736328125
-0,479736328125
-0,4833984375
-0,48583984375
-0,487060546875
-0,489501953125
-0,489501953125
-0,491943359375
-0,494384765625
-0,491943359375
-0,49560546875
-0,496826171875
-0,496826171875
-0,501708984375
-0,498046875
-0,5029296875
-0,506591796875
-0,5029296875
-0,50537109375
-0,504150390625
-0,5078125
-0,51025390625
-0,51025390625
-0,5126953125
-0,513916015625
-0,513916015625
-0,518798828125
-0,51513671875
-0,52001953125
-0,518798828125
-0,5224609375
-0,5224609375
-0,52001953125
-0,523681640625
-0,523681640625
-0,52490234375
-0,528564453125
-0,528564453125
-0,5322265625
-0,52978515625
-0,531005859375
-0,53466796875
-0,533447265625
-0,537109375
-0,535888671875
-0,53955078125
-0,537109375
-0,53955078125
-0,540771484375
-0,540771484375
-0,54443359375
-0,538330078125
-0,54443359375
-0,543212890625
-0,54443359375
-0,550537109375
-0,548095703125
-0,5517578125
-0,54931640625
-0,552978515625
-0,5517578125
-0,555419921875
-0,55419921875
-0,55419921875
-0,560302734375
-0,555419921875
-0,5615234375
-0,557861328125
-0,5615234375
-0,562744140625
-0,570068359375
-0,565185546875
-0,565185546875
-0,570068359375
-0,565185546875
-0,56884765625
-0,567626953125
-0,56640625
-0,570068359375
-0,570068359375
-0,57373046875
-0,5712890625
-0,574951171875
-0,57373046875
-0,57861328125
-0,584716796875
-0,576171875
-0,584716796875
-0,574951171875
-0,57861328125
-0,57861328125
-0,5810546875
-0,587158203125
-0,582275390625
-0,587158203125
-0,587158203125
-0,5859375
-0,589599609375
-0,587158203125
-0,58837890625
-0,592041015625
-0,589599609375
-0,596923828125
-0,592041015625
-0,592041015625
-0,59326171875
-0,5908203125
-0,596923828125
-0,59326171875
-0,59814453125
-0,59814453125
-0,59814453125
-0,601806640625
-0,599365234375
-0,601806640625
-0,60302734375
-0,6005859375
-0,604248046875
-0,604248046875
-0,60546875
-0,60791015625
-0,606689453125
-0,6103515625
-0,611572265625
-0,60791015625
-0,611572265625
-0,611572265625
-0,611572265625
-0,61767578125
-0,61279296875
-0,616455078125
-0,616455078125
-0,616455078125
-0,61767578125
-0,616455078125
-0,621337890625
-0,61767578125
-0,6201171875
-0,6201171875
-0,621337890625
-0,623779296875
-0,62255859375
-0,623779296875
-0,625
-0,626220703125
-0,625
-0,626220703125
-0,62744140625
-0,631103515625
-0,631103515625
-0,626220703125
-0,628662109375
-0,63232421875
-0,633544921875
-0,6396484375
-0,633544921875
-0,63720703125
-0,634765625
-0,635986328125
-0,634765625
-0,63720703125
-0,635986328125
-0,638427734375
-0,640869140625
-0,6396484375
-0,64208984375
-0,638427734375
-0,643310546875
-0,643310546875
-0,645751953125
-0,645751953125
-0,64697265625
-0,6494140625
-0,64453125
-0,6494140625
-0,64697265625
-0,648193359375
-0,653076171875
-0,648193359375
-0,65185546875
-0,650634765625
-0,650634765625
-0,65185546875
-0,653076171875
-0,655517578125
-0,654296875
-0,657958984375
-0,65673828125
-0,654296875
-0,657958984375
-0,657958984375
-0,6591796875
-0,657958984375
-0,660400390625
-0,660400390625
-0,662841796875
-0,6640625
-0,662841796875
-0,6640625
-0,6640625
-0,665283203125
-0,66650390625
-0,662841796875
-0,66650390625
-0,667724609375
-0,6689453125
-0,670166015625
-0,66650390625
-0,6689453125
-0,672607421875
-0,67138671875
-0,675048828125
-0,6689453125
-0,672607421875
-0,675048828125
-0,673828125
-0,679931640625
-0,673828125
-0,6787109375
-0,677490234375
-0,675048828125
-0,6787109375
-0,677490234375
-0,682373046875
-0,68359375
-0,6787109375
-0,684814453125
-0,68115234375
-0,68603515625
-0,68603515625
-0,68115234375
-0,687255859375
-0,68115234375
-0,684814453125
-0,687255859375
-0,692138671875
-0,689697265625
-0,6884765625
-0,693359375
-0,692138671875
-0,69091796875
-0,697021484375
-0,69091796875
-0,694580078125
-0,692138671875
-0,69580078125
-0,69580078125
-0,693359375
-0,6982421875
-0,69580078125
-0,699462890625
-0,697021484375
-0,701904296875
-0,70068359375
-0,701904296875
-0,701904296875
-0,701904296875
-0,704345703125
-0,70068359375
-0,704345703125
-0,704345703125
-0,70556640625
-0,70556640625
-0,704345703125
-0,71044921875
-0,706787109375
-0,709228515625
-0,71044921875
-0,711669921875
-0,712890625
-0,7080078125
-0,714111328125
-0,71044921875
-0,711669921875
-0,712890625
-0,711669921875
-0,714111328125
-0,714111328125
-0,716552734375
-0,714111328125
-0,7177734375
-0,718994140625
-0,718994140625
-0,7177734375
-0,7177734375
-0,72265625
-0,7177734375
-0,718994140625
-0,721435546875
-0,721435546875
-0,721435546875
-0,721435546875
-0,723876953125
-0,723876953125
-0,72509765625
-0,726318359375
-0,72509765625
-0,7275390625
-0,726318359375
-0,72998046875
-0,732421875
-0,728759765625
-0,733642578125
-0,728759765625
-0,726318359375
-0,732421875
-0,728759765625
-0,732421875
-0,733642578125
-0,72998046875
-0,736083984375
-0,732421875
-0,736083984375
-0,738525390625
-0,73486328125
-0,7373046875
-0,736083984375
-0,738525390625
-0,738525390625
-0,7373046875
-0,7421875
-0,738525390625
-0,740966796875
-0,74462890625
-0,743408203125
-0,743408203125
-0,743408203125
-0,743408203125
-0,748291015625
-0,74462890625
-0,748291015625
-0,7470703125
-0,745849609375
-0,748291015625
-0,7470703125
-0,750732421875
-0,748291015625
-0,750732421875
-0,75439453125
-0,751953125
-0,755615234375
-0,751953125
-0,75439453125
-0,75439453125
-0,75439453125
-0,7568359375
-0,753173828125
-0,758056640625
-0,755615234375
-0,755615234375
-0,755615234375
-0,75927734375
-0,762939453125
-0,7568359375
-0,762939453125
-0,75927734375
-0,762939453125
-0,760498046875
-0,762939453125
-0,762939453125
-0,76416015625
-0,760498046875
-0,76171875
-0,765380859375
-0,765380859375
-0,76904296875
-0,767822265625
-0,76904296875
-0,767822265625
-0,770263671875
-0,771484375
-0,767822265625
-0,771484375
-0,76904296875
-0,775146484375
-0,770263671875
-0,76904296875
-0,772705078125
-0,77392578125
-0,7763671875
-0,772705078125
-0,780029296875
-0,7763671875
-0,777587890625
-0,77880859375
-0,77392578125
-0,78125
-0,7763671875
-0,780029296875
-0,780029296875
-0,77880859375
-0,78125
-0,780029296875
-0,782470703125
-0,78369140625
-0,782470703125
-0,787353515625
-0,782470703125
-0,784912109375
-0,789794921875
-0,7861328125
-0,789794921875
-0,784912109375
-0,78857421875
-0,789794921875
-0,78857421875
-0,79345703125
-0,787353515625
-0,791015625
-0,794677734375
-0,78857421875
-0,7958984375
-0,789794921875
-0,7958984375
-0,7958984375
-0,79345703125
-0,797119140625
-0,794677734375
-0,7958984375
-0,79833984375
-0,7958984375
-0,79833984375
-0,799560546875
-0,80078125
-0,80322265625
-0,797119140625
-0,802001953125
-0,802001953125
-0,80078125
-0,806884765625
-0,802001953125
-0,80322265625
-0,8056640625
-0,804443359375
-0,809326171875
-0,802001953125
-0,8056640625
-0,8056640625
-0,809326171875
-0,809326171875
-0,806884765625
-0,810546875
-0,80810546875
-0,810546875
-0,811767578125
-0,811767578125
-0,814208984375
-0,806884765625
-0,814208984375
-0,811767578125
-0,81298828125
-0,8154296875
-0,8154296875
-0,816650390625
-0,814208984375
-0,821533203125
-0,8154296875
-0,816650390625
-0,816650390625
-0,81787109375
-0,8203125
-0,819091796875
-0,826416015625
-0,819091796875
-0,8251953125
-0,8203125
-0,821533203125
-0,823974609375
-0,823974609375
-0,826416015625
-0,821533203125
-0,828857421875
-0,823974609375
-0,82763671875
-0,82763671875
-0,826416015625
-0,828857421875
-0,823974609375
-0,830078125
-0,82763671875
-0,831298828125
-0,831298828125
-0,831298828125
-0,833740234375
-0,83251953125
-0,833740234375
-0,831298828125
-0,833740234375
-0,836181640625
-0,833740234375
-0,83740234375
-0,8349609375
-0,838623046875
-0,83740234375
-0,836181640625
-0,841064453125
-0,83984375
-0,841064453125
-0,843505859375
-0,83984375
-0,8447265625
-0,84228515625
-0,84228515625
-0,843505859375
-0,838623046875
-0,845947265625
-0,843505859375
-0,8447265625
-0,84716796875
-0,845947265625
-0,848388671875
-0,8447265625
-0,84716796875
-0,853271484375
-0,845947265625
-0,85205078125
-0,849609375
-0,848388671875
-0,85205078125
-0,849609375
-0,85693359375
-0,853271484375
-0,85205078125
-0,85693359375
-0,853271484375
-0,855712890625
-0,858154296875
-0,8544921875
-0,85693359375
-0,85693359375
-0,860595703125
-0,85693359375
-0,855712890625
-0,8642578125
-0,85693359375
-0,86181640625
-0,860595703125
-0,860595703125
-0,865478515625
-0,860595703125
-0,859375
-0,863037109375
-0,8642578125
-0,86669921875
-0,8642578125
-0,865478515625
-0,865478515625
-0,8642578125
-0,865478515625
-0,86669921875
-0,867919921875
-0,867919921875
-0,870361328125
-0,867919921875
-0,87158203125
-0,867919921875
-0,869140625
-0,872802734375
-0,8740234375
-0,875244140625
-0,869140625
-0,87646484375
-0,87158203125
-0,87646484375
-0,875244140625
-0,87646484375
-0,87646484375
-0,87646484375
-0,880126953125
-0,877685546875
-0,88134765625
-0,87890625
-0,88134765625
-0,880126953125
-0,882568359375
-0,8837890625
-0,880126953125
-0,885009765625
-0,882568359375
-0,8837890625
-0,8837890625
-0,88623046875
-0,885009765625
-0,885009765625
-0,889892578125
-0,885009765625
-0,8935546875
-0,887451171875
-0,887451171875
-0,89111328125
-0,888671875
-0,889892578125
-0,888671875
-0,892333984375
-0,89599609375
-0,889892578125
-0,892333984375
-0,892333984375
-0,894775390625
-0,897216796875
-0,894775390625
-0,89599609375
-0,894775390625
-0,8984375
-0,899658203125
-0,89599609375
-0,8984375
-0,90087890625
-0,899658203125
-0,902099609375
-0,897216796875
-0,904541015625
-0,9033203125
-0,90087890625
-0,904541015625
-0,902099609375
-0,904541015625
-0,904541015625
-0,902099609375
-0,90576171875
-0,902099609375
-0,906982421875
-0,908203125
-0,906982421875
-0,906982421875
-0,909423828125
-0,909423828125
-0,91064453125
-0,909423828125
-0,909423828125
-0,909423828125
-0,911865234375
-0,911865234375
-0,91064453125
-0,91552734375
-0,9130859375
-0,914306640625
-0,91552734375
-0,9130859375
-0,921630859375
-0,914306640625
-0,91552734375
-0,916748046875
-0,916748046875
-0,92041015625
-0,91552734375
-0,921630859375
-0,916748046875
-0,916748046875
-0,921630859375
-0,9228515625
-0,92529296875
-0,919189453125
-0,927734375
-0,926513671875
-0,92529296875
-0,924072265625
-0,926513671875
-0,927734375
-0,92529296875
-0,928955078125
-0,92529296875
-0,927734375
-0,927734375
-0,931396484375
-0,9326171875
-0,93017578125
-0,933837890625
-0,931396484375
-0,936279296875
-0,9326171875
-0,933837890625
-0,933837890625
-0,9375
-0,936279296875
-0,931396484375
-0,938720703125
-0,933837890625
-0,938720703125
-0,938720703125
-0,9375
-0,9423828125
-0,9375
-0,94482421875
-0,93994140625
-0,943603515625
-0,941162109375
-0,941162109375
-0,94482421875
-0,941162109375
-0,94482421875
-0,94482421875
-0,946044921875
-0,948486328125
-0,94482421875
-0,941162109375
-0,947265625
-0,947265625
-0,950927734375
-0,948486328125
-0,950927734375
-0,950927734375
-0,948486328125
-0,953369140625
-0,94970703125
-0,9521484375
-0,950927734375
-0,953369140625
-0,953369140625
-0,953369140625
-0,955810546875
-0,95703125
-0,955810546875
-0,960693359375
-0,95458984375
-0,955810546875
-0,95947265625
-0,955810546875
-0,958251953125
-0,95947265625
-0,95947265625
-0,963134765625
-0,95947265625
-0,9619140625
-0,95947265625
-0,9619140625
-0,96435546875
-0,963134765625
-0,966796875
-0,966796875
-0,965576171875
-0,96923828125
-0,965576171875
-0,965576171875
-0,966796875
-0,966796875
-0,96923828125
-0,966796875
-0,9716796875
-0,96923828125
-0,9716796875
-0,970458984375
-0,9716796875
-0,972900390625
-0,970458984375
-0,975341796875
-0,9716796875
-0,97412109375
-0,972900390625
-0,977783203125
-0,9765625
-0,975341796875
-0,982666015625
-0,977783203125
-0,97900390625
-0,977783203125
-0,977783203125
-0,982666015625
-0,9814453125
-0,982666015625
-0,97900390625
-0,98388671875
-0,9765625
-0,982666015625
-0,9814453125
-0,985107421875
-0,98388671875
-0,986328125
-0,989990234375
-0,985107421875
-0,987548828125
-0,986328125
-0,98876953125
-0,98876953125
-0,986328125
-0,992431640625
-0,985107421875
-0,992431640625
-0,986328125
-0,9912109375
-0,992431640625
-0,997314453125
-0,99609375
-0,992431640625
-0,997314453125
-0,992431640625
-0,99609375
-0,99853515625
-0,99609375
-0,99853515625
-0,994873046875
-0,997314453125
-0,999755859375
-0,99853515625
-1,004638671875
-0,99853515625
-0,999755859375
-1,00341796875
-1,00341796875
-1,00341796875
-1,0009765625
-1,00341796875
-1,005859375
-1,004638671875
-1,00830078125
-1,004638671875
-1,007080078125
-1,00830078125
-1,005859375
-1,009521484375
-1,007080078125
-1,011962890625
-1,011962890625
-1,0107421875
-1,01318359375
-1,01318359375
-1,01318359375
-1,014404296875
-1,0107421875
-1,011962890625
-1,014404296875
-1,01318359375
-1,01806640625
-1,016845703125
-1,01806640625
-1,019287109375
-1,016845703125
-1,019287109375
-1,01806640625
-1,019287109375
-1,0205078125
-1,01806640625
-1,024169921875
-1,0205078125
-1,024169921875
-1,02294921875
-1,024169921875
-1,02294921875
-1,021728515625
-1,026611328125
-1,0205078125
-1,026611328125
-1,026611328125
-1,026611328125
-1,029052734375
-1,026611328125
-1,029052734375
-1,02783203125
-1,02783203125
-1,031494140625
-1,02783203125
-1,031494140625
-1,0302734375
-1,03271484375
-1,031494140625
-1,03515625
-1,03515625
-1,03271484375
-1,036376953125
-1,033935546875
-1,03759765625
-1,03515625
-1,038818359375
-1,038818359375
-1,03515625
-1,041259765625
-1,036376953125
-1,04248046875
-1,0400390625
-1,041259765625
-1,03759765625
-1,04248046875
-1,044921875
-1,04248046875
-1,044921875
-1,043701171875
-1,043701171875
-1,046142578125
-1,043701171875
-1,048583984375
-1,046142578125
-1,0498046875
-1,044921875
-1,051025390625
-1,051025390625
-1,048583984375
-1,053466796875
-1,0498046875
-1,053466796875
-1,051025390625
-1,055908203125
-1,055908203125
-1,05224609375
-1,0546875
-1,0498046875
-1,05712890625
-1,058349609375
-1,053466796875
-1,0595703125
-1,058349609375
-1,060791015625
-1,06201171875
-1,0595703125
-1,060791015625
-1,058349609375
-1,060791015625
-1,06201171875
-1,0595703125
-1,064453125
-1,065673828125
-1,063232421875
-1,063232421875
-1,060791015625
-1,068115234375
-1,06689453125
-1,065673828125
-1,070556640625
-1,065673828125
-1,0693359375
-1,07177734375
-1,06689453125
-1,072998046875
-1,068115234375
-1,068115234375
-1,072998046875
-1,070556640625
-1,075439453125
-1,072998046875
-1,075439453125
-1,07666015625
-1,075439453125
-1,0791015625
-1,07421875
-1,07666015625
-1,0791015625
-1,075439453125
-1,0791015625
-1,07666015625
-1,077880859375
-1,08154296875
-1,082763671875
-1,08154296875
-1,08154296875
-1,083984375
-1,083984375
-1,08642578125
-1,085205078125
-1,087646484375
-1,08642578125
-1,083984375
-1,0888671875
-1,082763671875
-1,087646484375
-1,087646484375
-1,09130859375
-1,0888671875
-1,09130859375
-1,092529296875
-1,090087890625
-0,45166015625
-0,44677734375
-0,447998046875
-0,44677734375
-0,445556640625
-0,445556640625
-0,440673828125
-0,445556640625
-0,439453125
-0,4443359375
-0,439453125
-0,440673828125
-0,439453125
-0,438232421875
-0,439453125
-0,43701171875
-0,439453125
-0,435791015625
-0,438232421875
-0,43701171875
-0,43701171875
-0,435791015625
-0,43212890625
-0,435791015625
-0,430908203125
-0,435791015625
-0,435791015625
-0,430908203125
-0,435791015625
-0,430908203125
-0,430908203125
-0,43212890625
-0,4296875
-0,43212890625
-0,42724609375
-0,430908203125
-0,42724609375
-0,42724609375
-0,4296875
-0,42724609375
-0,42724609375
-0,426025390625
-0,4296875
-0,4296875
-0,423583984375
-0,428466796875
-0,4248046875
-0,4248046875
-0,426025390625
-0,418701171875
-0,423583984375
-0,4248046875
-0,4248046875
-0,426025390625
-0,42236328125
-0,4248046875
-0,4248046875
-0,419921875
-0,426025390625
-0,419921875
-0,423583984375
-0,421142578125

-1.733398438
-1.737060547
-1.734619141
-1.734619141
-1.732177734
-1.732177734
-1.730957031
-1.728515625
-1.726074219
-1.729736328
-1.729736328
-1.728515625
-1.728515625
-1.723632813
-1.726074219
-1.724853516
-1.723632813
-1.719970703
-1.723632813
-1.721191406
-1.721191406
-1.722412109
-1.71875
-1.723632813
-1.71875
-1.717529297
-1.717529297
-1.722412109
-1.717529297
-1.715087891
-1.717529297
-1.712646484
-1.71875
-1.715087891
-1.712646484
-1.715087891
-1.713867188
-1.717529297
-1.710205078
-1.712646484
-1.712646484
-1.711425781
-1.715087891
-1.711425781
-1.710205078
-1.710205078
-1.711425781
-1.711425781
-1.708984375
-1.707763672
-1.706542969
-1.708984375
-1.710205078
-1.706542969
-1.707763672
-1.707763672
-1.708984375
-1.710205078
-1.704101563
-1.706542969
-1.705322266
-1.704101563
1.368408203
1.381835938
1.387939453
1.396484375
1.40625
1.408691406
1.419677734
1.423339844
1.431884766
1.437988281
1.442871094
1.452636719
1.458740234
1.46484375
1.473388672
1.474609375
1.485595703
1.489257813
1.492919922
1.502685547
1.501464844
1.517333984
1.514892578
1.527099609
1.525878906
1.536865234
1.540527344
1.551513672
1.556396484
1.558837891
1.561279297
1.572265625
1.574707031
1.585693359
1.588134766
1.591796875
1.596679688
1.604003906
1.610107422
1.614990234
1.622314453
1.625976563
1.634521484
1.635742188
1.641845703
1.649169922
1.650390625
1.661376953
1.661376953
1.673583984
1.672363281
1.6796875
1.684570313
1.688232422
1.694335938
1.696777344
1.707763672
1.708984375
1.715087891
1.717529297
1.724853516
1.728515625
1.732177734
1.740722656
1.741943359
1.750488281
1.750488281
1.759033203
1.763916016
1.768798828
1.773681641
1.77734375
1.785888672
1.788330078
1.790771484
1.800537109
1.798095703
1.807861328
1.811523438
1.815185547
1.820068359
1.824951172
1.832275391
1.834716797
1.838378906
1.846923828
1.848144531
1.85546875
1.857910156
1.860351563
1.866455078
1.867675781
1.878662109
1.879882813
1.885986328
1.887207031
1.892089844
1.900634766
1.903076172
1.905517578
1.905517578
1.915283203
1.920166016
1.923828125
1.927490234
1.932373047
1.934814453
1.944580078
1.945800781
1.945800781
1.955566406
1.956787109
1.965332031
1.966552734
1.970214844
1.977539063
1.979980469
1.983642578
1.987304688
1.988525391
1.999511719
1.999511719
2.005615234
2.009277344
2.01171875
2.015380859
2.016601563
2.026367188
2.027587891
2.03125
2.036132813
2.037353516
2.044677734
2.045898438
2.053222656
2.052001953
2.056884766
2.062988281
2.065429688
2.071533203
2.066650391
2.080078125
2.080078125
2.086181641
2.088623047
2.092285156
2.097167969
2.097167969
2.105712891
2.103271484
2.114257813
2.114257813
2.119140625
2.122802734
2.124023438
2.131347656
2.130126953
2.137451172
2.137451172
2.144775391
2.144775391
2.1484375
2.150878906
2.155761719
2.158203125
2.164306641
2.165527344
2.16796875
2.169189453
2.174072266
2.181396484
2.181396484
2.183837891
2.188720703
2.188720703
2.193603516
2.196044922
2.198486328
2.203369141
2.203369141
2.205810547
2.20703125
2.213134766
2.219238281
2.220458984
2.220458984
2.2265625
-1.458740234
-1.461181641
-1.470947266
-1.472167969
-1.478271484
-1.484375
-1.483154297
-1.488037109
-1.492919922
-1.495361328
-1.499023438
-1.497802734
-1.502685547
-1.50390625
-1.506347656
-1.508789063
-1.511230469
-1.512451172
-1.518554688
-1.517333984
-1.520996094
-1.520996094
-1.524658203
-1.528320313
-1.528320313
-1.530761719
-1.528320313
-1.531982422
-1.536865234
-1.533203125
-1.538085938
-1.538085938
-1.539306641
-1.54296875
-1.544189453
-1.547851563
-1.545410156
-1.547851563
-1.550292969
-1.555175781
-1.555175781
-1.552734375
-1.558837891
-1.557617188
-1.560058594
-1.561279297
-1.561279297
-1.566162109
-1.567382813
-1.569824219
-1.566162109
-1.571044922
-1.569824219
-1.573486328
-1.571044922
-1.577148438
-1.577148438
-1.574707031
-1.58203125
-1.578369141
-1.58203125
-1.584472656
-1.585693359
-1.586914063
-1.588134766
-1.589355469
-1.588134766
-1.591796875
-1.591796875
-1.593017578
-1.594238281
-1.595458984
-1.599121094
-1.597900391
-1.6015625
-1.600341797
-1.602783203
-1.604003906
-1.606445313
-1.608886719
-1.605224609
-1.610107422
-1.608886719
-1.610107422
-1.610107422
-1.614990234
-1.616210938
-1.613769531
-1.617431641
-1.613769531
-1.619873047
-1.618652344
-1.623535156
-1.624755859
-1.624755859
-1.627197266
-1.622314453
-1.627197266
-1.627197266
-1.628417969
-1.632080078
-1.632080078
-1.634521484
-1.634521484
-1.634521484
-1.638183594
-1.636962891
-1.638183594
-1.636962891
-1.639404297
-1.643066406
-1.643066406
-1.644287109
-1.643066406
-1.643066406
-1.649169922
-1.649169922
-1.646728516
-1.649169922
-1.649169922
-1.652832031
-1.652832031
-1.654052734
-1.654052734
-1.657714844
-1.657714844
-1.657714844
-1.66015625
-1.658935547
-1.662597656
-1.663818359
-1.663818359
-1.666259766
-1.665039063
-1.667480469
-1.668701172
-1.668701172
-1.669921875
-1.672363281
-1.671142578
-1.673583984
-1.672363281
-1.678466797
-1.674804688
-1.682128906
-1.680908203
-1.677246094
-1.684570313
-1.680908203
-1.684570313
-1.684570313
-1.685791016
-1.688232422
-1.687011719
-1.690673828
-1.684570313
-1.691894531
-1.691894531
-1.696777344
-1.694335938
-1.691894531
-1.697998047
-1.695556641
-1.69921875
-1.69921875
-1.69921875
-1.700439453
-1.701660156
-1.704101563
-1.705322266
-1.705322266
-1.705322266
-1.706542969
-1.705322266
-1.710205078
-1.710205078
-1.711425781
-1.713867188
-1.712646484
-1.715087891
-1.713867188
-1.717529297
-1.715087891
-1.716308594
-1.71875
-1.721191406
-1.722412109
-1.721191406
-1.723632813
-1.724853516
-1.726074219
-1.728515625
-1.728515625
-1.730957031
-1.727294922
-1.730957031
-1.732177734
-1.729736328
-1.735839844
-1.732177734
-1.735839844
-1.737060547
-1.737060547
-1.740722656
-1.737060547
-1.737060547
-1.741943359
-1.739501953
-1.745605469
-1.740722656
-1.746826172
-1.746826172
-1.745605469
-1.748046875
-1.748046875
-1.748046875
-1.751708984
-1.750488281
-1.755371094
-1.752929688
-1.754150391
-1.759033203
-1.755371094
-1.759033203
-1.756591797
-1.761474609
-1.761474609
-1.759033203
-1.762695313
-1.761474609
-1.762695313
-1.766357422
-1.765136719
-1.768798828
-1.770019531
-1.766357422
-1.773681641
-1.767578125
-1.776123047
-1.768798828
-1.776123047
-1.774902344
-1.776123047
-1.778564453
-1.77734375
-1.781005859
-1.779785156
-1.782226563
-1.781005859
-1.783447266
-1.787109375
-1.783447266
-1.788330078
-1.784667969
-1.785888672
-1.785888672
-1.788330078
-1.789550781
-1.790771484
-1.790771484
-1.791992188
-1.795654297
-1.793212891
-1.800537109
-1.795654297
-1.799316406
-1.799316406
-1.800537109
-1.799316406
-1.796875
-1.802978516
-1.801757813
-1.805419922
-1.804199219
-1.805419922
-1.806640625
-1.807861328
-1.811523438
-1.807861328
-1.812744141
-1.810302734
-1.811523438
-1.813964844
-1.815185547
-1.81640625
-1.815185547
-1.818847656
-1.817626953
-1.818847656
-1.820068359
-1.818847656
-1.820068359
-1.822509766
-1.824951172
-1.826171875
-1.826171875
-1.827392578
-1.826171875
-1.827392578
-1.828613281
-1.828613281
-1.831054688
-1.829833984
-1.833496094
-1.8359375
-1.834716797
-1.837158203
-1.834716797
-1.838378906
-1.837158203
-1.839599609
-1.840820313
-1.838378906
-1.843261719
-1.842041016
-1.840820313
-1.844482422
-1.844482422
-1.844482422
-1.849365234
-1.846923828
-1.849365234
-1.846923828
-1.849365234
-1.851806641
-1.849365234
-1.853027344
-1.850585938
-1.853027344
-1.85546875
-1.85546875
-1.856689453
-1.859130859
-1.859130859
-1.862792969
-1.860351563
-1.862792969
-1.861572266
-1.864013672
-1.867675781
-1.864013672
-1.867675781
-1.865234375
-1.867675781
-1.868896484
-1.871337891
-1.871337891
-1.871337891
-1.876220703
-1.872558594
-1.876220703
-1.875
-1.876220703
-1.875
-1.879882813
-1.878662109
-1.878662109
-1.883544922
-1.878662109
-1.882324219
-1.881103516
-1.884765625
-1.883544922
-1.884765625
-1.887207031
-1.888427734
-1.888427734
-1.887207031
-1.889648438
-1.889648438
-1.890869141
-1.890869141
-1.892089844
-1.89453125
-1.892089844
-1.898193359
-1.896972656
-1.896972656
-1.895751953
-1.899414063
-1.900634766
-1.900634766
-1.901855469
-1.899414063
-1.904296875
-1.900634766
-1.904296875
-1.904296875
-1.907958984
-1.910400391
-1.907958984
-1.909179688
-1.909179688
-1.911621094
-1.912841797
-1.910400391
-1.9140625
-1.912841797
-1.912841797
-1.917724609
-1.9140625
-1.918945313
-1.918945313
-1.918945313
-1.920166016
-1.917724609
-1.921386719
-1.922607422
-1.923828125
-1.925048828
-1.923828125
-1.925048828
-1.925048828
-1.927490234
-1.927490234
-1.927490234
-1.929931641
-1.928710938
-1.931152344
-1.934814453
-1.931152344
-1.932373047
-1.93359375
-1.93359375
-1.938476563
-1.937255859
-1.937255859
-1.937255859
-1.939697266
-1.940917969
-1.938476563
-1.938476563
-1.942138672
-1.944580078
-1.945800781
-1.945800781
-1.947021484
-1.947021484
-1.948242188
-1.949462891
-1.950683594
-1.951904297
-1.949462891
-1.950683594
-1.951904297
-1.953125
-1.955566406
-1.954345703
-1.958007813
-1.953125
-1.958007813
-1.956787109
-1.958007813
-1.960449219
-1.958007813
-1.961669922
-1.960449219
-1.962890625
-1.962890625
-1.965332031
-1.962890625
-1.964111328
-1.965332031
-1.965332031
-1.971435547
-1.966552734
-1.970214844
-1.970214844
-1.97265625
-1.97265625
-1.97265625
-1.973876953
-1.973876953
-1.977539063
-1.973876953
-1.977539063
-1.977539063
-1.977539063
-1.979980469
-1.979980469
-1.982421875
-1.981201172
-1.982421875
-1.982421875
-1.983642578
-1.986083984
-1.982421875
-1.988525391
-1.982421875
-1.990966797
-1.987304688
-1.989746094
-1.990966797
-1.988525391
-1.9921875
-1.9921875
-1.994628906
-1.995849609
-1.9921875
-1.997070313
-1.993408203
-1.995849609
-1.999511719
-1.997070313
-1.999511719
-1.998291016
-2.001953125
-2.003173828
-2.008056641
-2.001953125
-2.004394531
-2.001953125
-2.006835938
-2.004394531
-2.004394531
-2.008056641
-2.005615234
-2.01171875
-2.008056641
-2.012939453
-2.014160156
-2.010498047
-2.016601563
-2.009277344
-2.015380859
-2.014160156
-2.016601563
-2.017822266
-2.015380859
-2.019042969
-2.025146484
-2.019042969
-2.023925781
-2.020263672
-2.023925781
-2.022705078
-2.025146484
-2.025146484
-2.023925781
-2.026367188
-2.023925781
-2.027587891
-2.030029297
-2.028808594
-2.03125
-2.030029297
-2.034912109
-2.030029297
-2.033691406
-2.034912109
-2.036132813
-2.037353516
-2.034912109
-2.039794922
-2.036132813
-2.037353516
-2.037353516
-2.039794922
-2.041015625
-2.041015625
-2.044677734
-2.041015625
-2.05078125
-2.043457031
-2.047119141
-2.044677734
-2.048339844
-2.047119141
-2.048339844
-2.049560547
-2.049560547
-2.052001953
-2.044677734
-2.052001953
-2.049560547
-2.054443359
-2.053222656
-2.056884766
-2.056884766
-2.053222656
-2.058105469
-2.055664063
-2.055664063
-2.059326172
-2.058105469
-2.061767578
-2.059326172
-2.065429688
-2.060546875
-2.065429688
-2.065429688
-2.065429688
-2.067871094
-2.066650391
-2.0703125
-2.069091797
-2.066650391
-2.072753906
-2.067871094
-2.0703125
-2.072753906
-2.072753906
-2.077636719
-2.073974609
-2.075195313
-2.078857422
-2.078857422
-2.080078125
-2.077636719
-2.080078125
-2.081298828
-2.084960938
-2.084960938
-2.081298828
-2.087402344
-2.086181641
-2.082519531
-2.087402344
-2.084960938
-2.088623047
-2.08984375
-2.087402344
-2.092285156
-2.088623047
-2.093505859
-2.091064453
-2.092285156
-2.095947266
-2.093505859
-2.094726563
-2.097167969
-2.095947266
-2.099609375
-2.095947266
-2.098388672
-2.099609375
-2.099609375
-2.103271484
-2.100830078
-2.103271484
-2.103271484
-2.105712891
-2.104492188
-2.104492188
-2.106933594
-2.106933594
-2.109375
-2.113037109
-2.109375
-2.111816406
-2.109375
-2.116699219
-2.109375
-2.114257813
-2.115478516
-2.115478516
-2.115478516
-2.115478516
-2.117919922
-2.116699219
-2.120361328
-2.116699219
-2.122802734
-2.119140625
-2.122802734
-2.121582031
-2.119140625
-2.125244141
-2.124023438
-2.131347656
-2.122802734
-2.127685547
-2.127685547
-2.127685547
-2.130126953
-2.12890625
-2.133789063
-2.130126953
-2.131347656
-2.131347656
-2.136230469
-2.135009766
-2.133789063
-2.136230469
-2.136230469
-2.137451172
-2.138671875
-2.137451172
-2.141113281
-2.139892578
-2.141113281
-2.138671875
-2.141113281
-2.142333984
-2.142333984
-2.149658203
-2.145996094
-2.145996094
-2.150878906
-2.143554688
-2.1484375
-2.147216797
-2.149658203
-2.150878906
-2.149658203
-2.155761719
-2.152099609
-2.155761719
-2.154541016
-2.153320313
-2.159423828
-2.155761719
-2.159423828
-2.158203125
-2.156982422
-2.160644531
-2.158203125
-2.160644531
-2.163085938
-2.163085938
-2.164306641
-2.166748047
-2.16796875
-2.169189453
-2.165527344
-2.166748047
-2.166748047
-2.170410156
-2.170410156
-2.16796875
-2.171630859
-2.174072266
-2.172851563
-2.176513672
-2.172851563
-2.178955078
-2.175292969
-2.177734375
-2.180175781
-2.177734375
-2.183837891
-2.178955078
-2.180175781
-2.178955078
-2.182617188
-2.183837891
-2.182617188
-2.1875
-2.181396484
-2.1875
-2.185058594
-2.188720703
-2.188720703
-2.189941406
-2.191162109
-2.189941406
-2.194824219
-2.192382813
-2.196044922
-2.192382813
-2.194824219
-2.196044922
-2.197265625
-2.198486328
-2.202148438
-2.197265625
-2.199707031
-2.203369141
-2.199707031
-2.200927734
-2.200927734
-2.204589844
-2.203369141
-2.202148438
-2.20703125
-2.204589844
-2.20703125
-2.208251953
-2.20703125
-2.20703125
-2.209472656
-2.211914063
-2.210693359
-2.213134766
-2.210693359
-2.214355469
-2.211914063
-2.213134766
-2.219238281
-2.214355469
-2.218017578
-2.215576172
-2.220458984
-2.220458984
-2.219238281
-2.221679688
-2.216796875
-2.221679688
-2.222900391
-2.221679688
-2.222900391
-2.221679688
-2.224121094
-2.2265625
-2.225341797
-2.230224609
-2.229003906
-2.229003906
-2.231445313
-2.229003906
-2.231445313
-2.229003906
-2.232666016
-2.233886719
-2.233886719
-2.242431641
-2.235107422
-2.236328125
-2.239990234
-2.233886719
-2.236328125
-2.238769531
-2.238769531
-2.241210938
-2.241210938
-2.241210938
-2.243652344
-2.241210938
-2.247314453
-2.243652344
-2.244873047
-2.243652344
-2.243652344
-2.254638672
-2.242431641
-2.254638672
-2.244873047
-2.249755859
-2.252197266
-2.250976563
-2.254638672
-2.250976563
-2.254638672
-2.253417969
-2.255859375
-2.255859375
-2.255859375
-2.259521484
-2.257080078
-2.258300781
-2.258300781
-2.264404297
-2.263183594
-2.261962891
-2.261962891
-2.261962891
-2.263183594
-2.261962891
-2.265625
-2.263183594
-2.265625
-2.272949219
-2.265625
-2.269287109
-2.269287109
-2.268066406
-2.271728516
-2.269287109
-2.272949219
-2.274169922
-2.274169922
-2.270507813
-2.275390625
-2.274169922
-2.275390625
-2.275390625
-2.279052734
-2.279052734
-2.279052734
-2.282714844
-2.277832031
-2.280273438
-2.281494141
-2.283935547
-2.283935547
-2.283935547
-2.283935547
-2.283935547
-2.28515625
-2.287597656
-2.287597656
-2.287597656
-2.28515625
-2.288818359
-2.28515625
-2.290039063
-2.288818359
-2.290039063
-2.294921875
-2.291259766
-2.293701172
-2.291259766
-2.290039063
-2.292480469
-2.293701172
-2.293701172
-2.298583984
-2.297363281
-2.299804688
-2.297363281
-2.299804688
-2.303466797
-2.301025391
-2.301025391
-2.302246094
-2.302246094
-2.3046875
-2.301025391
-2.3046875
-2.302246094
-2.307128906
-2.309570313
-2.305908203
-2.308349609
-2.309570313
-2.309570313
-2.310791016
-2.308349609
-2.312011719
-2.308349609
-2.313232422
-2.314453125
-2.312011719
-2.315673828
-2.314453125
-2.316894531
-2.318115234
-2.316894531
-2.320556641
-2.314453125
-2.319335938
-2.320556641
-2.320556641
-2.320556641
-2.319335938
-2.320556641
-2.320556641
-2.32421875
-2.322998047
-2.322998047
-2.32421875
-2.325439453
-2.327880859
-2.325439453
-2.327880859
-2.326660156
-2.329101563
-2.329101563
-2.326660156
-2.331542969
-2.326660156
-2.331542969
-2.327880859
-2.333984375
-2.332763672
-2.332763672
-2.333984375
-2.335205078
-2.336425781
-2.332763672
-2.337646484
-2.335205078
-2.337646484
-2.333984375
-2.338867188
-2.336425781
-2.338867188
-2.342529297
-2.338867188
-2.34375
-2.341308594
-2.341308594
-2.342529297
-2.34375
-2.346191406
-2.341308594
-2.346191406
-2.34375
-2.346191406
-2.344970703
-2.344970703
-2.349853516
-2.346191406
-2.349853516
-2.348632813
-2.347412109
-2.352294922
-2.348632813
-2.351074219
-2.351074219
-1.73828125
-1.740722656
-1.735839844
-1.740722656
-1.732177734
-1.733398438
-1.73828125
-1.729736328
-1.730957031
-1.729736328
-1.726074219
-1.729736328
-1.727294922
-1.726074219
-1.727294922
-1.726074219
-1.729736328
-1.723632813
-1.724853516
-1.721191406
-1.722412109
-1.722412109
-1.71875
-1.71875
-1.724853516
-1.716308594
-1.721191406
-1.71875
-1.722412109
-1.721191406
-1.71875
-1.721191406
-1.712646484
-1.716308594
-1.716308594
-1.715087891
-1.715087891
-1.713867188
-1.713867188
-1.713867188
-1.712646484
-1.713867188
-1.710205078
-1.711425781
-1.713867188
-1.712646484
-1.710205078
-1.712646484
-1.710205078
-1.707763672
-1.708984375
-1.706542969
-1.708984375
-1.707763672
-1.707763672
-1.708984375
-1.707763672
-1.708984375
-1.704101563
-1.707763672
-1.702880859
-1.705322266
-1.701660156
1.372070313
1.378173828
1.389160156
1.394042969
1.407470703
1.409912109
1.419677734
1.423339844
1.431884766
1.436767578
1.4453125
1.455078125
1.456298828
1.466064453
1.470947266
1.478271484
1.481933594
1.489257813
1.495361328
1.501464844
1.507568359
1.513671875
1.517333984
1.525878906
1.529541016
1.538085938
1.54296875
1.550292969
1.555175781
1.558837891
1.568603516
1.569824219
1.575927734
1.58203125
1.584472656
1.593017578
1.595458984
1.605224609
1.608886719
1.616210938
1.623535156
1.625976563
1.628417969
1.636962891
1.639404297
1.650390625
1.651611328
1.658935547
1.663818359
1.665039063
1.672363281
1.677246094
1.682128906
1.689453125
1.691894531
1.701660156
1.702880859
1.708984375
1.716308594
1.716308594
1.724853516
1.727294922
1.732177734
1.740722656
1.743164063
1.750488281
1.755371094
1.759033203
1.765136719
1.768798828
1.776123047
1.778564453
1.782226563
1.788330078
1.789550781
1.799316406
1.800537109
1.806640625
1.810302734
1.815185547
1.822509766
1.822509766
1.832275391
1.8359375
1.838378906
1.842041016
1.848144531
1.851806641
1.85546875
1.862792969
1.865234375
1.871337891
1.873779297
1.878662109
1.883544922
1.885986328
1.892089844
1.89453125
1.905517578
1.905517578
1.9140625
1.9140625
1.918945313
1.923828125
1.926269531
1.472167969
-1.135253906
-1.141357422
-1.145019531
-1.147460938
-1.151123047
-1.153564453
-1.156005859
-1.157226563
-1.159667969
-1.160888672
-1.163330078
-1.164550781
-1.165771484
-1.169433594
-1.168212891
-1.170654297
-1.170654297
-1.174316406
-1.174316406
-1.175537109
-1.174316406
-1.177978516
-1.177978516
-1.176757813
-1.177978516
-1.179199219
-1.181640625
-1.184082031
-1.182861328
-1.185302734
-1.186523438
-1.185302734
-1.187744141
-1.187744141
-1.187744141
-1.186523438
-1.187744141
-1.188964844
-1.19140625
-1.19140625
-1.192626953
-1.19140625
-1.192626953
-1.192626953
-1.195068359
-1.195068359
-1.192626953
-1.196289063
-1.195068359
-1.196289063
-1.196289063
-1.196289063
-1.198730469
-1.198730469
-1.197509766
-1.197509766
-1.198730469
-1.199951172
-1.199951172
-1.199951172
-1.199951172
-1.201171875
-1.201171875
-1.202392578
-1.203613281
-1.203613281
-1.202392578
-1.203613281
-1.204833984
-1.206054688
-1.202392578
-1.204833984
-1.204833984
-1.204833984
-1.204833984
-1.207275391
-1.206054688
-1.208496094
-1.207275391
-1.207275391
-1.206054688
-1.208496094
-1.209716797
-1.208496094
-1.208496094
-1.2109375
-1.2109375
-1.209716797
-1.209716797
-1.209716797
-1.209716797
-1.208496094
-1.209716797
-1.207275391
-1.208496094
-1.208496094
-1.208496094
-1.209716797
-1.212158203
-1.2109375
-1.212158203
-1.2109375
-1.2109375
-1.213378906
-1.2109375
-1.212158203
-1.212158203
-1.213378906
-1.213378906
-1.214599609
-1.214599609
-1.214599609
-1.215820313
-1.214599609
-1.215820313
-1.213378906
-1.215820313
-1.214599609
-1.213378906
-1.215820313
-1.215820313
-1.217041016
-1.215820313
-1.215820313
-1.214599609
-1.217041016
-1.215820313
-1.215820313
-1.217041016
-1.217041016
-1.218261719
-1.218261719
-1.219482422
-1.219482422
-1.219482422
-1.218261719
-1.218261719
-1.219482422
-1.218261719
-1.218261719
-1.218261719
-1.219482422
-1.218261719
-1.219482422
-1.220703125
-1.220703125
-1.221923828
-1.219482422
-1.220703125
-1.219482422
-1.219482422
-1.220703125
-1.220703125
-1.219482422
-1.223144531
-1.220703125
-1.223144531
-1.220703125
-1.220703125
-1.221923828
-1.224365234

test3
-0,394287109375
-0,396728515625
-0,39306640625
-0,39306640625
-0,394287109375
-0,394287109375
-0,39306640625
-0,390625
-0,391845703125
-0,39306640625
-0,3857421875
-0,394287109375
-0,39306640625
-0,391845703125
-0,39306640625
-0,394287109375
-0,3955078125
-0,39306640625
-0,394287109375
-0,394287109375
-0,39306640625
-0,394287109375
-0,391845703125
-0,390625
-0,39306640625
-0,3955078125
-0,391845703125
-0,391845703125
-0,394287109375
-0,418701171875
-0,394287109375
-0,394287109375
-0,39306640625
-0,386962890625
-0,391845703125
-0,391845703125
-0,3955078125
-0,391845703125
-0,39794921875
-0,391845703125
-0,396728515625
-0,391845703125
-0,391845703125
-0,3955078125
-0,391845703125
-0,3857421875
-0,396728515625
-0,3955078125
-0,394287109375
-0,391845703125
-0,391845703125
-0,391845703125
-0,394287109375
-0,39306640625
-0,391845703125
-0,38330078125
-0,3955078125
-0,39306640625
-0,394287109375
-0,396728515625
-0,399169921875
-0,3857421875
-0,391845703125
-0,39306640625
-0,394287109375
-0,3955078125
-0,39306640625
-0,389404296875
-0,39306640625
-0,39794921875
-0,391845703125
-0,391845703125
-0,400390625
-0,39306640625
-0,39306640625
-0,399169921875
-0,3955078125
-0,39306640625
-0,39306640625
-0,396728515625
-0,389404296875
-0,396728515625
-0,386962890625
-0,391845703125
-0,391845703125
-0,391845703125
-0,38818359375
-0,3857421875
-0,390625
-0,39306640625
-0,391845703125
-0,39306640625
-0,39306640625
-0,39306640625
-0,394287109375
-0,394287109375
-0,391845703125
-0,394287109375
-0,394287109375
-0,391845703125
-0,39306640625
-0,390625
-0,39306640625
-0,391845703125
-0,3857421875
-0,391845703125
-0,391845703125
-0,39306640625
-0,39306640625
-0,394287109375
-0,391845703125
-0,3955078125
2,02392578125
2,57568359375
2,59033203125
2,598876953125
2,608642578125
2,61474609375
2,62451171875
2,63427734375
2,64404296875
2,650146484375
2,657470703125
2,662353515625
2,6708984375
2,67822265625
2,684326171875
2,691650390625
2,7001953125
2,6953125
2,703857421875
2,718505859375
2,730712890625
2,728271484375
2,738037109375
2,730712890625
2,744140625
2,750244140625
2,75390625
2,783203125
2,769775390625
2,76611328125
2,781982421875
2,78564453125
2,78564453125
2,79296875
2,79541015625
2,80517578125
2,808837890625
2,81494140625
2,822265625
2,822265625
2,82958984375
2,828369140625
2,83203125
2,8466796875
2,84423828125
2,85400390625
2,852783203125
2,8564453125
2,861328125
2,88330078125
2,867431640625
2,882080078125
2,872314453125
2,890625
2,8857421875
2,874755859375
2,896728515625
2,896728515625
2,90283203125
2,9052734375
2,911376953125
2,91259765625
2,9150390625
2,9345703125
2,926025390625
2,93212890625
2,933349609375
2,9345703125
2,939453125
2,9443359375
2,965087890625
2,950439453125
2,9541015625
2,9541015625
2,957763671875
2,962646484375
2,97607421875
2,969970703125
2,969970703125
2,979736328125
2,969970703125
2,982177734375
2,984619140625
2,987060546875
2,9931640625
2,9931640625
2,999267578125
2,991943359375
3,00537109375
3,006591796875
3,0078125
3,011474609375
3,017578125
3,03466796875
3,0224609375
3,02490234375
3,026123046875
3,02734375
3,033447265625
3,033447265625
3,035888671875
3,038330078125
3,0419921875
3,050537109375
3,046875
3,050537109375
3,050537109375
3,05419921875
3,057861328125
3,0615234375
3,062744140625
3,065185546875
3,067626953125
3,072509765625
3,072509765625
3,07373046875
3,07861328125
3,0810546875
3,079833984375
3,0859375
3,089599609375
3,0908203125
3,0908203125
3,095703125
3,094482421875
3,096923828125
3,101806640625
3,10546875
3,10791015625
3,1005859375
3,111572265625
3,114013671875
3,115234375
3,115234375
3,11767578125
3,118896484375
3,125
3,133544921875
3,126220703125
3,13232421875
3,13232421875
3,13232421875
3,145751953125
3,13720703125
3,140869140625
3,14697265625
3,140869140625
3,14208984375
3,16650390625
3,148193359375
3,150634765625
3,1591796875
3,157958984375
3,157958984375
3,16162109375
3,175048828125
3,165283203125
3,1591796875
3,165283203125
3,17138671875
3,17138671875
3,19091796875
3,17138671875
3,177490234375
3,179931640625
3,18115234375
3,1884765625
3,184814453125
3,1884765625
3,189697265625
3,203125
3,194580078125
3,192138671875
3,197021484375
3,19580078125
3,192138671875
3,20068359375
3,187255859375
3,206787109375
3,2080078125
3,21044921875
3,21044921875
3,212890625
3,21044921875
3,218994140625
3,2177734375
3,218994140625
3,223876953125
3,218994140625
3,2275390625
3,22509765625
3,226318359375
3,22998046875
3,22998046875
3,236083984375
3,23486328125
3,233642578125
3,24462890625
3,238525390625
3,23974609375
3,240966796875
3,2470703125
3,25439453125
3,24951171875
3,24462890625
3,24951171875
3,253173828125
3,251953125
3,245849609375
3,25439453125
3,255615234375
3,250732421875
3,2568359375
3,262939453125
3,275146484375
3,26416015625
3,255615234375
3,26416015625
3,270263671875
3,270263671875
3,28369140625
3,272705078125
3,275146484375
3,271484375
3,2763671875
3,27392578125
3,272705078125
3,271484375
3,280029296875
3,2861328125
3,27880859375
3,28125
3,282470703125
3,287353515625
3,292236328125
3,287353515625
3,299560546875
3,29345703125
3,30810546875
3,297119140625
3,297119140625
3,29833984375
3,3154296875
3,3056640625
3,3056640625
3,30810546875
3,3056640625
3,309326171875
3,310546875
3,30810546875
3,31298828125
3,31298828125
3,32763671875
3,302001953125
3,30810546875
3,314208984375
3,31787109375
3,3203125
3,321533203125
3,323974609375
3,32275390625
3,323974609375
3,32763671875
3,328857421875
3,33251953125
3,330078125
3,3203125
3,3447265625
3,333740234375
3,33740234375
3,33740234375
3,338623046875
3,338623046875
3,341064453125
3,343505859375
-0,196533203125
-0,20751953125
-0,230712890625
-0,22705078125
-0,224609375
-0,223388671875
-0,2294921875
-0,2294921875
-0,235595703125
-0,240478515625
-0,2392578125
-0,244140625
-0,244140625
-0,247802734375
-0,250244140625
-0,252685546875
-0,25634765625
-0,25634765625
-0,25634765625
-0,26123046875
-0,263671875
-0,26611328125
-0,267333984375
-0,26611328125
-0,2783203125
-0,272216796875
-0,279541015625
-0,29296875
-0,28076171875
-0,279541015625
-0,283203125
-0,281982421875
-0,28564453125
-0,284423828125
-0,286865234375
-0,29296875
-0,283203125
-0,296630859375
-0,296630859375
-0,29541015625
-0,30029296875
-0,299072265625
-0,302734375
-0,302734375
-0,303955078125
-0,306396484375
-0,321044921875
-0,308837890625
-0,3076171875
-0,311279296875
-0,313720703125
-0,313720703125
-0,31494140625
-0,318603515625
-0,3173828125
-0,3173828125
-0,31982421875
-0,31982421875
-0,303955078125
-0,325927734375
-0,33447265625
-0,325927734375
-0,328369140625
-0,3369140625
-0,330810546875
-0,330810546875
-0,33447265625
-0,333251953125
-0,340576171875
-0,3369140625
-0,335693359375
-0,33935546875
-0,340576171875
-0,345458984375
-0,3369140625
-0,33447265625
-0,345458984375
-0,343017578125
-0,355224609375
-0,3466796875
-0,350341796875
-0,34912109375
-0,34912109375
-0,350341796875
-0,35888671875
-0,3515625
-0,360107421875
-0,3564453125
-0,341796875
-0,357666015625
-0,35888671875
-0,360107421875
-0,357666015625
-0,361328125
-0,362548828125
-0,36376953125
-0,36376953125
-0,364990234375
-0,372314453125
-0,3662109375
-0,36865234375
-0,369873046875
-0,369873046875
-0,372314453125
-0,37109375
-0,369873046875
-0,374755859375
-0,374755859375
-0,37841796875
-0,379638671875
-0,3759765625
-0,37841796875
-0,379638671875
-0,379638671875
-0,384521484375
-0,380859375
-0,386962890625
-0,38330078125
-0,400390625
-0,3857421875
-0,386962890625
-0,390625
-0,389404296875
-0,38818359375
-0,389404296875
-0,391845703125
-0,389404296875
-0,39306640625
-0,394287109375
-0,394287109375
-0,396728515625
-0,3955078125
-0,394287109375
-0,39794921875
-0,400390625
-0,384521484375
-0,396728515625
-0,401611328125
-0,40283203125
-0,40283203125
-0,41748046875
-0,406494140625
-0,41015625
-0,406494140625
-0,4052734375
-0,408935546875
-0,401611328125
-0,400390625
-0,413818359375
-0,411376953125
-0,413818359375
-0,411376953125
-0,41259765625
-0,42236328125
-0,4150390625
-0,41748046875
-0,418701171875
-0,4150390625
-0,426025390625
-0,40283203125
-0,416259765625
-0,421142578125
-0,42236328125
-0,423583984375
-0,42236328125
-0,426025390625
-0,4248046875
-0,423583984375
-0,418701171875
-0,4345703125
-0,426025390625
-0,430908203125
-0,428466796875
-0,43212890625
-0,41259765625
-0,4296875
-0,433349609375
-0,4345703125
-0,433349609375
-0,438232421875
-0,435791015625
-0,43701171875
-0,433349609375
-0,438232421875
-0,440673828125
-0,438232421875
-0,439453125
-0,439453125
-0,430908203125
-0,440673828125
-0,440673828125
-0,445556640625
-0,44677734375
-0,445556640625
-0,4443359375
-0,445556640625
-0,445556640625
-0,44921875
-0,44921875
-0,44921875
-0,43701171875
-0,447998046875
-0,45166015625
-0,450439453125
-0,450439453125
-0,45166015625
-0,4541015625
-0,452880859375
-0,447998046875
-0,46630859375
-0,455322265625
-0,45654296875
-0,45654296875
-0,457763671875
-0,46630859375
-0,462646484375
-0,4638671875
-0,458984375
-0,452880859375
-0,462646484375
-0,46630859375
-0,465087890625
-0,465087890625
-0,46630859375
-0,46630859375
-0,469970703125
-0,467529296875
-0,46875
-0,46875
-0,46875
-0,469970703125
-0,469970703125
-0,47607421875
-0,4736328125
-0,47119140625
-0,4736328125
-0,479736328125
-0,474853515625
-0,47607421875
-0,474853515625
-0,479736328125
-0,47607421875
-0,478515625
-0,48583984375
-0,482177734375
-0,477294921875
-0,482177734375
-0,47607421875
-0,482177734375
-0,48095703125
-0,484619140625
-0,48828125
-0,48583984375
-0,48583984375
-0,49560546875
-0,487060546875
-0,48583984375
-0,489501953125
-0,489501953125
-0,47119140625
-0,489501953125
-0,496826171875
-0,4931640625
-0,49560546875
-0,491943359375
-0,49072265625
-0,496826171875
-0,498046875
-0,499267578125
-0,498046875
-0,501708984375
-0,498046875
-0,49560546875
-0,51025390625
-0,513916015625
-0,498046875
-0,498046875
-0,501708984375
-0,501708984375
-0,50537109375
-0,513916015625
-0,517578125
-0,504150390625
-0,501708984375
-0,50537109375
-0,516357421875
-0,509033203125
-0,5126953125
-0,50537109375
-0,51025390625
-0,521240234375
-0,5126953125
-0,516357421875
-0,521240234375
-0,5126953125
-0,494384765625
-0,513916015625
-0,516357421875
-0,518798828125
-0,516357421875
-0,51513671875
-0,513916015625
-0,518798828125
-0,509033203125
-0,518798828125
-0,506591796875
-0,52001953125
-0,523681640625
-0,533447265625
-0,52490234375
-0,521240234375
-0,521240234375
-0,526123046875
-0,52978515625
-0,5126953125
-0,52734375
-0,52978515625
-0,53466796875
-0,526123046875
-0,526123046875
-0,52001953125
-0,546875
-0,52978515625
-0,5322265625
-0,528564453125
-0,5322265625
-0,53466796875
-0,537109375
-0,531005859375
-0,533447265625
-0,53466796875
-0,54931640625
-0,537109375
-0,538330078125
-0,535888671875
-0,533447265625
-0,546875
-0,540771484375
-0,5419921875
-0,5419921875
-0,540771484375
-0,548095703125
-0,545654296875
-0,545654296875
-0,543212890625
-0,54931640625
-0,531005859375
-0,533447265625
-0,550537109375
-0,56396484375
-0,538330078125
-0,535888671875
-0,552978515625
-0,5517578125
-0,548095703125
-0,552978515625
-0,555419921875
-0,556640625
-0,552978515625
-0,552978515625
-0,55908203125
-0,565185546875
-0,555419921875
-0,55908203125
-0,560302734375
-0,572509765625
-0,567626953125
-0,55908203125
-0,560302734375
-0,5615234375
-0,55908203125
-0,5615234375
-0,557861328125
-0,572509765625
-0,562744140625
-0,56396484375
-0,56396484375
-0,56396484375
-0,56640625
-0,567626953125
-0,565185546875
-0,56884765625
-0,56640625
-0,56884765625
-0,570068359375
-0,572509765625
-0,574951171875
-0,567626953125
-0,572509765625
-0,567626953125
-0,576171875
-0,572509765625
-0,574951171875
-0,576171875
-0,572509765625
-0,574951171875
-0,572509765625
-0,57373046875
-0,57861328125
-0,576171875
-0,579833984375
-0,57861328125
-0,579833984375
-0,576171875
-0,572509765625
-0,579833984375
-0,582275390625
-0,58349609375
-0,582275390625
-0,58349609375
-0,58349609375
-0,582275390625
-0,584716796875
-0,58349609375
-0,58837890625
-0,577392578125
-0,587158203125
-0,587158203125
-0,589599609375
-0,584716796875
-0,589599609375
-0,589599609375
-0,58837890625
-0,592041015625
-0,5908203125
-0,59326171875
-0,592041015625
-0,595703125
-0,596923828125
-0,595703125
-0,595703125
-0,59326171875
-0,595703125
-0,60546875
-0,596923828125
-0,594482421875
-0,6005859375
-0,6005859375
-0,60302734375
-0,599365234375
-0,60302734375
-0,599365234375
-0,601806640625
-0,606689453125
-0,609130859375
-0,60546875
-0,606689453125
-0,606689453125
-0,6103515625
-0,60791015625
-0,609130859375
-0,595703125
-0,60791015625
-0,60791015625
-0,60791015625
-0,61279296875
-0,61279296875
-0,599365234375
-0,61279296875
-0,6201171875
-0,61279296875
-0,61767578125
-0,60546875
-0,616455078125
-0,615234375
-0,616455078125
-0,61767578125
-0,611572265625
-0,618896484375
-0,618896484375
-0,6201171875
-0,623779296875
-0,614013671875
-0,62255859375
-0,625
-0,6201171875
-0,623779296875
-0,62255859375
-0,63232421875
-0,623779296875
-0,631103515625
-0,626220703125
-0,626220703125
-0,628662109375
-0,6298828125
-0,62744140625
-0,628662109375
-0,6298828125
-0,635986328125
-0,631103515625
-0,63232421875
-0,634765625
-0,64208984375
-0,635986328125
-0,633544921875
-0,635986328125
-0,634765625
-0,63720703125
-0,634765625
-0,63720703125
-0,64208984375
-0,638427734375
-0,638427734375
-0,640869140625
-0,640869140625
-0,643310546875
-0,638427734375
-0,6591796875
-0,64208984375
-0,640869140625
-0,64208984375
-0,645751953125
-0,6298828125
-0,645751953125
-0,648193359375
-0,638427734375
-0,65185546875
-0,648193359375
-0,6494140625
-0,648193359375
-0,654296875
-0,6494140625
-0,6494140625
-0,64453125
-0,650634765625
-0,65673828125
-0,653076171875
-0,654296875
-0,657958984375
-0,653076171875
-0,654296875
-0,654296875
-0,65673828125
-0,65673828125
-0,657958984375
-0,6591796875
-0,670166015625
-0,6591796875
-0,66162109375
-0,6591796875
-0,66162109375
-0,6689453125
-0,662841796875
-0,662841796875
-0,662841796875
-0,66650390625
-0,6640625
-0,66650390625
-0,667724609375
-0,68359375
-0,670166015625
-0,6689453125
-0,66650390625
-0,667724609375
-0,670166015625
-0,672607421875
-0,677490234375
-0,673828125
-0,673828125
-0,672607421875
-0,672607421875
-0,67626953125
-0,660400390625
-0,675048828125
-0,662841796875
-0,6787109375
-0,679931640625
-0,675048828125
-0,6787109375
-0,6787109375
-0,6787109375
-0,682373046875
-0,677490234375
-0,68359375
-0,67626953125
-0,68115234375
-0,689697265625
-0,69091796875
-0,684814453125
-0,68603515625
-0,673828125
-0,692138671875
-0,67138671875
-0,69091796875
-0,6884765625
-0,701904296875
-0,69091796875
-0,687255859375
-0,694580078125
-0,692138671875
-0,69091796875
-0,697021484375
-0,69091796875
-0,693359375
-0,692138671875
-0,694580078125
-0,693359375
-0,693359375
-0,697021484375
-0,69580078125
-0,6982421875
-0,709228515625
-0,6982421875
-0,70068359375
-0,706787109375
-0,701904296875
-0,6982421875
-0,703125
-0,692138671875
-0,701904296875
-0,699462890625
-0,703125
-0,70556640625
-0,70556640625
-0,706787109375
-0,706787109375
-0,709228515625
-0,70556640625
-0,693359375
-0,706787109375
-0,709228515625
-0,71533203125
-0,70556640625
-0,71533203125
-0,71044921875
-0,723876953125
-0,714111328125
-0,711669921875
-0,712890625
-0,704345703125
-0,72021484375
-0,71533203125
-0,71533203125
-0,716552734375
-0,714111328125
-0,714111328125
-0,7177734375
-0,7177734375
-0,721435546875
-0,71533203125
-0,718994140625
-0,7177734375
-0,72021484375
-0,723876953125
-0,72265625
-0,72509765625
-0,723876953125
-0,72509765625
-0,72509765625
-0,72509765625
-0,7275390625
-0,7275390625
-0,7275390625
-0,728759765625
-0,726318359375
-0,728759765625
-0,731201171875
-0,72998046875
-0,733642578125
-0,7177734375
-0,736083984375
-0,73486328125
-0,733642578125
-0,733642578125
-0,740966796875
-0,73486328125
-0,731201171875
-0,736083984375
-0,7373046875
-0,73974609375
-0,72509765625
-0,743408203125
-0,740966796875
-0,738525390625
-0,740966796875
-0,738525390625
-0,73974609375
-0,743408203125
-0,740966796875
-0,743408203125
-0,7421875
-0,74462890625
-0,76171875
-0,745849609375
-0,75439453125
-0,74462890625
-0,750732421875
-0,750732421875
-0,74951171875
-0,750732421875
-0,74951171875
-0,750732421875
-0,748291015625
-0,753173828125
-0,751953125
-0,753173828125
-0,75439453125
-0,736083984375
-0,755615234375
-0,751953125
-0,7568359375
-0,7568359375
-0,7568359375
-0,760498046875
-0,76416015625
-0,77392578125
-0,760498046875
-0,762939453125
-0,758056640625
-0,75927734375
-0,76171875
-0,76416015625
-0,76416015625
-0,76171875
-0,765380859375
-0,762939453125
-0,760498046875
-0,765380859375
-0,76904296875
-0,767822265625
-0,765380859375
-0,76904296875
-0,765380859375
-0,76171875
-0,76904296875
-0,77392578125
-0,77392578125
-0,771484375
-0,772705078125
-0,760498046875
-0,7666015625
-0,77880859375
-0,7861328125
-0,775146484375
-0,777587890625
-0,770263671875
-0,77880859375
-0,7763671875
-0,78125
-0,777587890625
-0,780029296875
-0,791015625
-0,771484375
-0,782470703125
-0,78125
-0,7861328125
-0,78369140625
-0,78369140625
-0,78857421875
-0,784912109375
-0,78857421875
-0,792236328125
-0,78857421875
-0,789794921875
-0,78857421875
-0,792236328125
-0,8056640625
-0,791015625
-0,792236328125
-0,79833984375
-0,789794921875
-0,792236328125
-0,79345703125
-0,794677734375
-0,7958984375
-0,799560546875
-0,797119140625
-0,797119140625
-0,787353515625
-0,799560546875
-0,7958984375
-0,821533203125
-0,80078125
-0,802001953125
-0,802001953125
-0,80078125
-0,8056640625
-0,80078125
-0,802001953125
-0,806884765625
-0,8056640625
-0,804443359375
-0,804443359375
-0,806884765625
-0,802001953125
-0,804443359375
-0,809326171875
-0,794677734375
-0,810546875
-0,80810546875
-0,810546875
-0,81298828125
-0,80810546875
-0,81298828125
-0,814208984375
-0,814208984375
-0,80810546875
-0,8154296875
-0,8203125
-0,8154296875
-0,81787109375
-0,811767578125
-0,81787109375
-0,816650390625
-0,81787109375
-0,8203125
-0,816650390625
-0,819091796875
-0,810546875
-0,8203125
-0,821533203125
-0,82275390625
-0,82275390625
-0,819091796875
-0,826416015625
-0,82275390625
-0,826416015625
-0,830078125
-0,82763671875
-0,826416015625
-0,826416015625
-0,831298828125
-0,83251953125
-0,830078125
-0,830078125
-0,83251953125
-0,83251953125
-0,83740234375
-0,8349609375
-0,828857421875
-0,836181640625
-0,8349609375
-0,8349609375
-0,8349609375
-0,8349609375
-0,853271484375
-0,83984375
-0,83740234375
-0,838623046875
-0,83740234375
-0,823974609375
-0,84228515625
-0,838623046875
-0,843505859375
-0,841064453125
-0,8447265625
-0,84228515625
-0,845947265625
-0,836181640625
-0,8447265625
-0,850830078125
-0,860595703125
-0,848388671875
-0,848388671875
-0,849609375
-0,850830078125
-0,850830078125
-0,848388671875
-0,849609375
-0,8544921875
-0,8544921875
-0,853271484375
-0,850830078125
-0,855712890625
-0,855712890625
-0,85205078125
-0,855712890625
-0,860595703125
-0,870361328125
-0,860595703125
-0,858154296875
-0,86181640625
-0,859375
-0,859375
-0,863037109375
-0,86181640625
-0,863037109375
-0,850830078125
-0,8642578125
-0,865478515625
-0,865478515625
-0,86669921875
-0,867919921875
-0,85693359375
-0,88134765625
-0,872802734375
-0,867919921875
-0,86669921875
-0,860595703125
-0,86181640625
-0,85205078125
-0,87158203125
-0,869140625
-0,875244140625
-0,872802734375
-0,875244140625
-0,88134765625
-0,87646484375
-0,877685546875
-0,87646484375
-0,87646484375
-0,87646484375
-0,87890625
-0,870361328125
-0,869140625
-0,877685546875
-0,86669921875
-0,8837890625
-0,880126953125
-0,87890625
-0,894775390625
-0,885009765625
-0,88623046875
-0,882568359375
-0,887451171875
-0,89111328125
-0,887451171875
-0,888671875
-0,8935546875
-0,889892578125
-0,889892578125
-0,8984375
-0,888671875
-0,8935546875
-0,8837890625
-0,8984375
-0,89599609375
-0,894775390625
-0,892333984375
-0,894775390625
-0,897216796875
-0,897216796875
-0,894775390625
-0,897216796875
-0,8984375
-0,897216796875
-0,90087890625
-0,8984375
-0,902099609375
-0,90087890625
-0,904541015625
-0,908203125
-0,904541015625
-0,90576171875
-0,902099609375
-0,904541015625
-0,90576171875
-0,9130859375
-0,90576171875
-0,906982421875
-0,906982421875
-0,91796875
-0,908203125
-0,909423828125
-0,91064453125
-0,914306640625
-0,916748046875
-0,92041015625
-0,91064453125
-0,91552734375
-0,93017578125
-0,91552734375
-0,91552734375
-0,91552734375
-0,92041015625
-0,91796875
-0,914306640625
-0,919189453125
-0,919189453125
-0,924072265625
-0,921630859375
-0,926513671875
-0,92529296875
-0,921630859375
-0,93994140625
-0,92041015625
-0,941162109375
-0,914306640625
-0,92529296875
-0,928955078125
-0,921630859375
-0,94482421875
-0,93017578125
-0,93017578125
-0,94482421875
-0,93017578125
-0,933837890625
-0,93017578125
-0,9326171875
-0,93505859375
-0,9375
-0,919189453125
-0,933837890625
-0,938720703125
-0,938720703125
-0,950927734375
-0,93994140625
-0,941162109375
-0,938720703125
-0,93505859375
-0,3662109375
-0,347900390625
-0,34912109375
-0,343017578125
-0,343017578125
-0,345458984375
-0,335693359375
-0,34423828125
-0,340576171875
-0,355224609375
-0,340576171875
-0,340576171875
-0,338134765625
-0,3369140625
-0,33935546875
-0,335693359375
-0,338134765625
-0,335693359375
-0,333251953125
-0,3369140625
-0,32958984375
-0,335693359375
-0,33447265625
-0,333251953125
-0,333251953125
-0,33203125
-0,335693359375
-0,3271484375
-0,32958984375
-0,3271484375
-0,333251953125
-0,330810546875
-0,328369140625
-0,32958984375
-0,325927734375
-0,341796875
-0,330810546875
-0,32470703125
-0,328369140625
-0,32470703125
-0,3173828125
-0,3271484375
-0,323486328125
-0,325927734375
-0,322265625
-0,32470703125
-0,32470703125
-0,323486328125
-0,322265625
-0,31494140625

-2.546386719
-2.543945313
-2.546386719
-2.546386719
-2.545166016
-2.542724609
-2.545166016
-2.542724609
-2.541503906
-0.817871094
-0.805664063
-0.803222656
-0.792236328
-0.788574219
-0.783691406
-0.775146484
-0.772705078
-0.766601563
-0.758056641
-0.755615234
-0.749511719
-0.744628906
-0.736083984
-0.733642578
-0.728759766
-0.718994141
-0.717773438
-0.709228516
-0.705566406
-0.701904297
-0.693359375
-0.690917969
-0.684814453
-0.681152344
-0.676269531
-0.668945313
-0.665283203
-0.660400391
-0.655517578
-0.654296875
-0.645751953
-0.643310547
-0.638427734
-0.633544922
-0.631103516
-0.622558594
-0.621337891
-0.615234375
-0.610351563
-0.606689453
-0.599365234
-0.596923828
-0.592041016
-0.588378906
-0.587158203
-0.579833984
-0.576171875
-0.568847656
-0.567626953
-0.562744141
-0.555419922
-0.552978516
-0.548095703
-0.545654297
-0.543212891
-0.537109375
-0.535888672
-0.526123047
-0.524902344
-0.517578125
-0.518798828
-0.513916016
-0.5078125
-0.506591797
-0.500488281
-0.496826172
-0.491943359
-0.489501953
-0.484619141
-0.480957031
-0.478515625
-0.469970703
-0.469970703
-0.465087891
-0.463867188
-0.458984375
-0.456542969
-0.44921875
-0.445556641
-0.445556641
-0.440673828
-0.435791016
-0.432128906
-0.432128906
-0.424804688
-0.422363281
-0.419921875
-0.413818359
-0.413818359
-0.405273438
-0.408935547
-0.399169922
-0.395507813
-0.395507813
-0.386962891
-0.386962891
-0.382080078
-0.379638672
-0.377197266
-0.373535156
-0.369873047
-0.363769531
-0.360107422
-0.358886719
-0.356445313
-0.354003906
-0.347900391
-0.346679688
-0.343017578
-0.340576172
-0.336914063
-0.330810547
-0.329589844
-0.327148438
-0.325927734
-0.323486328
-0.318603516
-0.316162109
-0.310058594
-0.308837891
-0.306396484
-0.302734375
-0.300292969
-0.295410156
-0.291748047
-0.29296875
-0.286865234
-0.285644531
-0.283203125
-0.280761719
-0.280761719
-0.2734375
-0.272216797
-0.268554688
-0.263671875
-0.268554688
-0.256347656
-0.257568359
-0.255126953
-0.252685547
-0.250244141
-0.245361328
-0.245361328
-0.240478516
-0.238037109
-0.235595703
-0.233154297
-0.231933594
-0.228271484
-2.296142578
-2.303466797
-2.302246094
-2.308349609
-2.313232422
-2.312011719
-2.319335938
-2.316894531
-2.321777344
-2.32421875
-2.326660156
-2.326660156
-2.331542969
-2.333984375
-2.336425781
-2.338867188
-2.336425781
-2.341308594
-2.340087891
-2.34375
-2.34375
-2.348632813
-2.349853516
-2.352294922
-2.354736328
-2.353515625
-2.360839844
-2.355957031
-2.360839844
-2.358398438
-2.36328125
-2.36328125
-2.365722656
-2.365722656
-2.368164063
-2.369384766
-2.368164063
-2.375488281
-2.371826172
-2.375488281
-2.375488281
-2.379150391
-2.380371094
-2.380371094
-2.385253906
-2.380371094
-2.385253906
-2.386474609
-2.387695313
-2.391357422
-2.388916016
-2.393798828
-2.391357422
-2.392578125
-2.393798828
-2.392578125
-2.397460938
-2.396240234
-2.396240234
-2.398681641
-2.403564453
-2.406005859
-2.40234375
-2.404785156
-2.403564453
-2.409667969
-2.408447266
-2.406005859
-2.410888672
-2.409667969
-2.414550781
-2.415771484
-2.412109375
-2.416992188
-2.416992188
-2.420654297
-2.420654297
-2.415771484
-2.421875
-2.423095703
-2.423095703
-2.425537109
-2.421875
-2.426757813
-2.429199219
-2.430419922
-2.431640625
-2.430419922
-2.431640625
-2.434082031
-2.434082031
-2.437744141
-2.435302734
-2.435302734
-2.436523438
-2.437744141
-2.44140625
-2.438964844
-2.44140625
-2.442626953
-2.442626953
-2.446289063
-2.445068359
-2.449951172
-2.446289063
-2.448730469
-2.448730469
-2.449951172
-2.451171875
-2.451171875
-2.451171875
-2.451171875
-2.456054688
-2.456054688
-2.456054688
-2.458496094
-2.457275391
-2.462158203
-2.459716797
-2.463378906
-2.4609375
-2.464599609
-2.463378906
-2.463378906
-2.464599609
-2.465820313
-2.468261719
-2.467041016
-2.468261719
-2.470703125
-2.471923828
-2.473144531
-2.471923828
-2.476806641
-2.471923828
-2.475585938
-2.476806641
-2.478027344
-2.478027344
-2.478027344
-2.48046875
-2.48046875
-2.482910156
-2.48046875
-2.485351563
-2.484130859
-2.485351563
-2.487792969
-2.487792969
-2.491455078
-2.487792969
-2.491455078
-2.490234375
-2.491455078
-2.492675781
-2.489013672
-2.493896484
-2.493896484
-2.498779297
-2.498779297
-2.498779297
-2.501220703
-2.497558594
-2.5
-2.502441406
-2.497558594
-2.506103516
-2.502441406
-2.507324219
-2.506103516
-2.502441406
-2.508544922
-2.506103516
-2.509765625
-2.510986328
-2.510986328
-2.510986328
-2.509765625
-2.513427734
-2.514648438
-2.510986328
-2.515869141
-2.517089844
-2.515869141
-2.51953125
-2.514648438
-2.520751953
-2.524414063
-2.520751953
-2.524414063
-2.520751953
-2.523193359
-2.524414063
-2.526855469
-2.528076172
-2.525634766
-2.526855469
-2.529296875
-2.528076172
-2.530517578
-2.530517578
-2.531738281
-2.530517578
-2.534179688
-2.534179688
-2.535400391
-2.537841797
-2.531738281
-2.542724609
-2.5390625
-2.540283203
-2.537841797
-2.540283203
-2.542724609
-2.541503906
-2.545166016
-2.542724609
-2.543945313
-2.542724609
-2.547607422
-2.551269531
-2.548828125
-2.551269531
-2.546386719
-2.554931641
-2.551269531
-2.551269531
-2.551269531
-2.554931641
-2.554931641
-2.556152344
-2.557373047
-2.556152344
-2.557373047
-2.556152344
-2.562255859
-2.559814453
-2.562255859
-2.562255859
-2.563476563
-2.567138672
-2.563476563
-2.563476563
-2.564697266
-2.565917969
-2.567138672
-2.568359375
-2.569580078
-2.568359375
-2.569580078
-2.569580078
-2.570800781
-2.569580078
-2.574462891
-2.578125
-2.574462891
-2.575683594
-2.574462891
-2.575683594
-2.580566406
-2.576904297
-2.579345703
-2.578125
-2.581787109
-2.581787109
-2.581787109
-2.585449219
-2.584228516
-2.584228516
-2.586669922
-2.581787109
-2.586669922
-2.584228516
-2.587890625
-2.587890625
-2.591552734
-2.592773438
-2.589111328
-2.592773438
-2.593994141
-2.592773438
-2.59765625
-2.595214844
-2.593994141
-2.596435547
-2.596435547
-2.596435547
-2.596435547
-2.598876953
-2.598876953
-2.602539063
-2.601318359
-2.601318359
-2.603759766
-2.603759766
-2.603759766
-2.607421875
-2.606201172
-2.606201172
-2.609863281
-2.607421875
-2.611083984
-2.608642578
-2.611083984
-2.611083984
-2.613525391
-2.612304688
-2.612304688
-2.615966797
-2.612304688
-2.6171875
-2.614746094
-2.615966797
-2.618408203
-2.615966797
-2.624511719
-2.6171875
-2.619628906
-2.620849609
-2.622070313
-2.623291016
-2.623291016
-2.624511719
-2.625732422
-2.626953125
-2.624511719
-2.625732422
-2.624511719
-2.626953125
-2.629394531
-2.631835938
-2.631835938
-2.631835938
-2.634277344
-2.630615234
-2.631835938
-2.633056641
-2.634277344
-2.637939453
-2.634277344
-2.642822266
-2.635498047
-2.641601563
-2.639160156
-2.641601563
-2.644042969
-2.640380859
-2.640380859
-2.639160156
-2.648925781
-2.647705078
-2.645263672
-2.647705078
-2.645263672
-2.646484375
-2.645263672
-2.648925781
-2.650146484
-2.651367188
-2.651367188
-2.648925781
-2.652587891
-2.651367188
-2.653808594
-2.652587891
-2.652587891
-2.655029297
-2.653808594
-2.65625
-2.657470703
-2.65625
-2.659912109
-2.658691406
-2.658691406
-2.661132813
-2.661132813
-2.662353516
-2.662353516
-2.664794922
-2.666015625
-2.667236328
-2.664794922
-2.667236328
-2.664794922
-2.668457031
-2.670898438
-2.669677734
-2.670898438
-2.669677734
-2.669677734
-2.668457031
-2.670898438
-2.670898438
-2.670898438
-2.674560547
-2.673339844
-2.67578125
-2.678222656
-2.67578125
-2.679443359
-2.677001953
-2.681884766
-2.678222656
-2.681884766
-2.680664063
-2.677001953
-2.683105469
-2.681884766
-2.684326172
-2.683105469
-2.681884766
-2.686767578
-2.681884766
-2.687988281
-2.686767578
-2.685546875
-2.689208984
-2.689208984
-2.689208984
-2.689208984
-2.689208984
-2.690429688
-2.694091797
-2.691650391
-2.6953125
-2.692871094
-2.6953125
-2.700195313
-2.697753906
-2.698974609
-2.697753906
-2.698974609
-2.697753906
-2.701416016
-2.698974609
-2.703857422
-2.703857422
-2.702636719
-2.703857422
-2.703857422
-2.708740234
-2.703857422
-2.707519531
-2.706298828
-2.709960938
-2.709960938
-2.708740234
-2.711181641
-2.708740234
-2.708740234
-2.711181641
-2.711181641
-2.713623047
-2.711181641
-2.716064453
-2.717285156
-2.716064453
-2.713623047
-2.717285156
-2.719726563
-2.719726563
-2.719726563
-2.718505859
-2.719726563
-2.722167969
-2.719726563
-2.720947266
-2.722167969
-2.722167969
-2.723388672
-2.724609375
-2.725830078
-2.724609375
-2.727050781
-2.727050781
-2.727050781
-2.728271484
-2.728271484
-2.727050781
-2.730712891
-2.729492188
-2.730712891
-2.731933594
-2.730712891
-2.734375
-2.731933594
-2.735595703
-2.731933594
-2.734375
-2.736816406
-2.738037109
-2.738037109
-2.738037109
-2.738037109
-2.740478516
-2.736816406
-2.739257813
-2.741699219
-2.740478516
-2.742919922
-2.741699219
-2.742919922
-2.740478516
-2.742919922
-2.745361328
-2.744140625
-2.750244141
-2.746582031
-2.749023438
-2.745361328
-2.749023438
-2.750244141
-2.747802734
-2.75390625
-2.750244141
-2.751464844
-2.751464844
-2.75390625
-2.75390625
-2.752685547
-2.756347656
-2.75390625
-2.756347656
-2.755126953
-2.755126953
-2.757568359
-2.758789063
-2.758789063
-2.760009766
-2.758789063
-2.758789063
-2.763671875
-2.761230469
-2.762451172
-2.757568359
-2.763671875
-2.764892578
-2.764892578
-2.763671875
-2.757568359
-2.764892578
-2.763671875
-2.767333984
-2.768554688
-2.763671875
-2.769775391
-2.767333984
-2.770996094
-2.768554688
-2.770996094
-2.770996094
-2.769775391
-2.7734375
-2.770996094
-2.7734375
-2.772216797
-2.775878906
-2.778320313
-2.770996094
-2.777099609
-2.772216797
-2.778320313
-2.779541016
-2.778320313
-2.783203125
-2.775878906
-2.780761719
-2.783203125
-2.779541016
-2.783203125
-2.780761719
-2.781982422
-2.783203125
-2.786865234
-2.786865234
-2.785644531
-2.785644531
-2.790527344
-2.786865234
-2.788085938
-2.785644531
-2.789306641
-2.789306641
-2.788085938
-2.789306641
-2.790527344
-2.789306641
-2.794189453
-2.790527344
-2.795410156
-2.79296875
-2.795410156
-2.796630859
-2.795410156
-2.797851563
-2.799072266
-2.796630859
-2.800292969
-2.797851563
-2.799072266
-2.796630859
-2.799072266
-2.801513672
-2.797851563
-2.803955078
-2.799072266
-2.803955078
-2.802734375
-2.802734375
-2.803955078
-2.799072266
-2.805175781
-2.803955078
-2.806396484
-2.803955078
-2.805175781
-2.807617188
-2.808837891
-2.811279297
-2.806396484
-2.808837891
-2.808837891
-2.813720703
-2.808837891
-2.810058594
-2.813720703
-2.811279297
-2.813720703
-2.811279297
-2.816162109
-2.8125
-2.816162109
-2.813720703
-2.818603516
-2.816162109
-2.818603516
-2.817382813
-2.816162109
-2.821044922
-2.817382813
-2.818603516
-2.817382813
-2.819824219
-2.822265625
-2.822265625
-2.823486328
-2.821044922
-2.823486328
-2.822265625
-2.824707031
-2.824707031
-2.825927734
-2.827148438
-2.821044922
-2.825927734
-2.824707031
-2.824707031
-2.827148438
-2.824707031
-2.827148438
-2.827148438
-2.830810547
-2.830810547
-2.828369141
-2.83203125
-2.829589844
-2.829589844
-2.833251953
-2.830810547
-2.834472656
-2.830810547
-2.835693359
-2.834472656
-2.833251953
-2.835693359
-2.833251953
-2.839355469
-2.836914063
-2.834472656
-2.835693359
-2.835693359
-2.836914063
-2.839355469
-2.838134766
-2.841796875
-2.839355469
-2.839355469
-2.841796875
-2.840576172
-2.840576172
-2.839355469
-2.843017578
-2.845458984
-2.840576172
-2.843017578
-2.844238281
-2.845458984
-2.845458984
-2.843017578
-2.845458984
-2.844238281
-2.846679688
-2.846679688
-2.845458984
-2.849121094
-2.847900391
-2.849121094
-2.847900391
-2.847900391
-2.849121094
-2.850341797
-2.852783203
-2.849121094
-2.852783203
-2.849121094
-2.852783203
-2.852783203
-2.8515625
-2.854003906
-2.852783203
-2.854003906
-2.8515625
-2.855224609
-2.855224609
-2.857666016
-2.857666016
-2.854003906
-2.858886719
-2.854003906
-2.855224609
-2.855224609
-2.857666016
-2.858886719
-2.861328125
-2.858886719
-2.857666016
-2.858886719
-2.858886719
-2.862548828
-2.858886719
-2.862548828
-2.862548828
-2.861328125
-2.864990234
-2.861328125
-2.863769531
-2.861328125
-2.863769531
-2.863769531
-2.863769531
-2.864990234
-2.863769531
-2.864990234
-2.868652344
-2.866210938
-2.867431641
-2.864990234
-2.868652344
-2.864990234
-2.868652344
-2.868652344
-2.866210938
-2.869873047
-2.864990234
-2.868652344
-2.869873047
-2.867431641
-2.87109375
-2.869873047
-2.874755859
-2.873535156
-2.869873047
-2.872314453
-2.869873047
-2.873535156
-2.872314453
-2.867431641
-2.873535156
-2.874755859
-2.873535156
-2.877197266
-2.873535156
-2.878417969
-2.874755859
-2.875976563
-2.878417969
-2.877197266
-2.874755859
-2.875976563
-2.877197266
-2.878417969
-2.877197266
-2.875976563
-2.879638672
-2.879638672
-2.883300781
-2.880859375
-2.883300781
-2.880859375
-2.882080078
-2.879638672
-2.882080078
-2.885742188
-2.879638672
-2.883300781
-2.882080078
-2.883300781
-2.883300781
-2.882080078
-2.885742188
-2.882080078
-2.883300781
-2.883300781
-2.885742188
-2.883300781
-2.883300781
-2.888183594
-2.884521484
-2.888183594
-2.884521484
-2.885742188
-2.884521484
-2.889404297
-2.888183594
-2.888183594
-2.890625
-2.889404297
-2.890625
-2.885742188
-2.890625
-2.888183594
-2.893066406
-2.889404297
-2.890625
-2.890625
-2.886962891
-2.890625
-2.889404297
-2.891845703
-2.890625
-2.890625
-2.891845703
-2.893066406
-2.895507813
-2.893066406
-2.896728516
-2.890625
-2.894287109
-2.893066406
-2.893066406
-2.896728516
-2.891845703
-2.895507813
-2.894287109
-2.896728516
-2.895507813
-2.895507813
-2.895507813
-2.894287109
-2.896728516
-2.895507813
-2.895507813
-2.899169922
-2.895507813
-2.899169922
-2.897949219
-2.896728516
-2.899169922
-2.896728516
-2.899169922
-2.897949219
-2.897949219
-2.904052734
-2.897949219
-2.901611328
-2.901611328
-2.902832031
-2.901611328
-2.899169922
-2.900390625
-2.901611328
-2.900390625
-2.902832031
-2.899169922
-2.901611328
-2.902832031
-2.901611328
-2.906494141
-2.902832031
-2.902832031
-2.904052734
-2.901611328
-2.904052734
-2.901611328
-2.904052734
-2.902832031
-2.902832031
-2.906494141
-2.904052734
-2.905273438
-2.906494141
-2.906494141
-2.907714844
-2.902832031
-2.905273438
-2.905273438
-2.907714844
-2.906494141
-2.904052734
-2.908935547
-2.905273438
-2.905273438
-2.906494141
-2.906494141
-2.907714844
-2.907714844
-2.91015625
-2.906494141
-2.911376953
-2.906494141
-2.908935547
-2.907714844
-2.908935547
-2.91015625
-2.908935547
-2.908935547
-2.908935547
-2.911376953
-2.91015625
-2.91015625
-2.912597656
-2.91015625
-2.91015625
-2.912597656
-2.912597656
-2.91015625
-2.91015625
-2.91015625
-2.911376953
-2.911376953
-2.91015625
-2.915039063
-2.911376953
-2.913818359
-2.912597656
-2.913818359
-2.913818359
-2.912597656
-2.916259766
-2.91015625
-2.915039063
-2.912597656
-2.913818359
-2.917480469
-2.912597656
-2.915039063
-2.912597656
-2.913818359
-2.915039063
-2.916259766
-2.917480469
-2.915039063
-2.916259766
-2.917480469
-2.916259766
-2.915039063
-2.913818359
-2.916259766
-2.916259766
-2.917480469
-2.918701172
-2.917480469
-2.919921875
-2.919921875
-2.913818359
-2.918701172
-2.917480469
-2.918701172
-2.916259766
-2.916259766
-2.918701172
-2.916259766
-2.917480469
-2.921142578
-2.918701172
-2.919921875
-2.917480469
-2.918701172
-2.919921875
-2.919921875
-2.921142578
-2.917480469
-2.921142578
-2.919921875
-2.917480469
-2.923583984
-2.917480469
-2.922363281
-2.919921875
-2.922363281
-2.578125
-2.572021484
-2.574462891
-2.572021484
-2.574462891
-2.570800781
-2.569580078
-2.572021484
-2.568359375
-2.568359375
-2.565917969
-2.564697266
-2.563476563
-2.565917969
-2.564697266
-2.561035156
-2.564697266
-2.561035156
-2.562255859
-2.55859375
-2.559814453
-2.55859375
-2.557373047
-2.561035156
-2.553710938
-2.554931641
-2.553710938
-2.556152344
-2.551269531
-2.553710938
-2.553710938
-2.550048828
-2.552490234
-2.550048828
-2.552490234
-2.548828125
-2.548828125
-2.545166016
-2.546386719
-2.546386719
-2.546386719
-2.547607422
-2.545166016
-2.547607422
-2.542724609
-2.541503906
-2.543945313
-2.543945313
-2.543945313
-2.540283203
-0.819091797
-0.809326172
-0.802001953
-0.794677734
-0.788574219
-0.784912109
-0.776367188
-0.771484375
-0.765380859
-0.758056641
-0.755615234
-0.747070313
-0.744628906
-0.736083984
-0.736083984
-0.728759766
-0.720214844
-0.716552734
-0.712890625
-0.705566406
-0.703125
-0.694580078
-0.690917969
-0.686035156
-0.679931641
-0.677490234
-0.670166016
-0.668945313
-0.662841797
-0.654296875
-0.650634766
-0.646972656
-0.642089844
-0.639648438
-0.631103516
-0.629882813
-0.623779297
-0.620117188
-0.615234375
-0.610351563
-0.606689453
-0.601806641
-0.596923828
-0.592041016
-0.587158203
-0.5859375
-0.578613281
-0.573730469
-0.572509766
-0.56640625
-0.563964844
-0.557861328
-0.555419922
-0.550537109
-0.546875
-0.544433594
-0.537109375
-0.529785156
-0.528564453
-0.526123047
-0.521240234
-0.513916016
-0.515136719
-0.506591797
-0.506591797
-0.499267578
-0.496826172
-0.490722656
-0.489501953
-0.487060547
-0.479736328
-0.479736328
-0.472412109
-0.471191406
-0.46875
-0.462646484
-0.458984375
-0.452880859
-0.452880859
-0.446777344
-0.447998047
-0.438232422
-0.437011719
-0.432128906
-0.4296875
-0.424804688
-0.421142578
-0.421142578
-0.415039063
-0.411376953
-0.407714844
-0.405273438
-0.400390625
-0.396728516
-0.394287109
-0.389404297
-0.386962891
-0.383300781
-0.379638672
-0.378417969
-0.372314453
-0.373535156
-0.366210938
-0.362548828
-0.361328125
-0.355224609
-0.355224609
-0.346679688
-0.345458984
-0.344238281
-0.340576172
-0.336914063
-0.333251953
-0.33203125
-0.328369141
-0.325927734
-0.324707031
-0.318603516
-0.316162109
-0.313720703
-0.311279297
-0.308837891
-0.302734375
-0.302734375
-0.296630859
-0.294189453
-0.294189453
-0.286865234
-0.285644531
-0.284423828
-0.279541016
-0.278320313
-0.272216797
-0.270996094
-0.268554688
-0.264892578
-0.262451172
-0.258789063
-0.329589844
-1.979980469
-1.983642578
-1.984863281
-1.988525391
-1.989746094
-1.9921875
-1.994628906
-1.995849609
-1.997070313
-1.997070313
-2.000732422
-2.001953125
-2.001953125
-2.004394531
-2.006835938
-2.006835938
-2.005615234
-2.008056641
-2.008056641
-2.008056641
-2.01171875
-2.014160156
-2.01171875
-2.014160156
-2.015380859
-2.016601563
-2.017822266
-2.016601563
-2.019042969
-2.019042969
-2.019042969
-2.020263672
-2.021484375
-2.021484375
-2.022705078
-2.021484375
-2.023925781
-2.023925781
-2.026367188
-2.026367188
-2.026367188
-2.027587891
-2.027587891
-2.027587891
-2.026367188
-2.027587891
-2.028808594
-2.03125
-2.03125
-2.032470703
-2.03125
-2.03125
-2.033691406
-2.032470703
-2.033691406
-2.034912109
-2.034912109
-2.034912109
-2.034912109
-2.036132813
-2.036132813
-2.038574219
-2.037353516
-2.037353516
-2.039794922
-2.036132813
-2.039794922
-2.038574219
-2.038574219
-2.038574219
-2.039794922
-2.039794922
-2.039794922
-2.042236328
-2.043457031
-2.043457031
-2.041015625
-2.041015625
-2.042236328
-2.043457031
-2.042236328
-2.042236328
-2.043457031
-2.045898438
-2.044677734
-2.047119141
-2.047119141
-2.048339844
-2.045898438
-2.047119141
-2.048339844
-2.043457031
-2.042236328
-2.044677734
-2.044677734
-2.043457031
-2.048339844
-2.048339844
-2.048339844
-2.045898438
-2.049560547
-2.05078125
-2.05078125
-2.049560547
-2.048339844
-2.048339844
-2.048339844
-2.047119141
-2.049560547
-2.05078125
-2.05078125
-2.053222656
-2.05078125
-2.049560547
-2.052001953
-2.053222656
-2.05078125
-2.052001953
-2.053222656
-2.053222656
-2.053222656
-2.054443359
-2.053222656
-2.053222656
-2.054443359
-2.053222656
-2.054443359
-2.054443359
-2.054443359
-2.055664063
-2.054443359
-2.055664063
-2.058105469
-2.053222656
-2.055664063
-2.055664063
-2.056884766
-2.055664063
-2.056884766
-2.058105469
-2.058105469
-2.056884766
-2.056884766
-2.058105469
-2.056884766
-2.056884766
-2.058105469
-2.056884766
-2.058105469
-2.058105469
-2.059326172
-2.059326172
-2.059326172
-2.058105469
-2.059326172
-2.059326172
-2.058105469
-2.060546875
-2.060546875
-2.061767578
-2.061767578
-2.060546875
-2.060546875
-2.062988281
-2.060546875
-2.060546875
-2.059326172
-2.060546875
-2.060546875
-2.061767578
-2.062988281
-2.062988281
-2.061767578
-2.062988281
-2.062988281
-2.064208984
-2.062988281
-2.062988281
-2.062988281
-2.064208984
-2.064208984
-2.064208984
-2.064208984
-2.065429688
-2.064208984
-2.062988281
-2.064208984
-2.064208984
-2.062988281
-2.064208984
-2.064208984
-2.065429688
-2.065429688
-2.066650391
-2.065429688
-2.066650391
-2.065429688
-2.065429688
-2.067871094
-2.065429688
-2.066650391
-2.067871094
-2.064208984
-2.066650391
-2.065429688
-2.066650391
-2.069091797
-2.067871094
-2.066650391
-2.066650391
-2.067871094
-2.067871094
-2.066650391
-2.066650391
-2.065429688
-2.064208984
-2.069091797
-2.067871094
-2.067871094
-2.069091797
-2.067871094
-2.067871094
-2.0703125
-2.067871094
-2.067871094
-2.069091797
-2.067871094
-2.067871094
-2.066650391
-2.067871094
-2.069091797
-2.067871094
-2.067871094
-2.069091797
-2.069091797
-2.0703125
-2.069091797
-2.067871094
-2.0703125
-2.0703125
-2.0703125
-2.0703125
-2.069091797
-2.0703125
-2.0703125
-2.069091797
-2.0703125
-2.0703125
-2.071533203
-2.071533203
-2.071533203
-2.0703125
-2.0703125
-2.0703125
-2.071533203
-2.071533203
-2.071533203
-2.072753906
-2.0703125
-2.071533203
-2.071533203
-2.072753906
-2.072753906
-2.072753906
-2.072753906
-2.073974609
-2.072753906
-2.071533203
-2.071533203
-2.071533203
-2.073974609
-2.072753906
-2.072753906
-2.0703125
-2.072753906
-2.071533203
-2.073974609
-2.075195313
-2.073974609
-2.072753906
-2.072753906
-2.073974609
-2.075195313
-2.073974609
-2.072753906
-2.073974609
-2.073974609
-2.073974609
-2.073974609
-2.073974609
-2.075195313
-2.075195313
-2.073974609
-2.075195313
-2.076416016
-2.075195313
-2.072753906
-2.073974609
-2.075195313
-2.075195313
-2.076416016
-2.075195313
-2.075195313
-2.075195313
-2.077636719
-2.076416016
-2.075195313
-2.075195313
-2.075195313
-2.073974609
-2.075195313
-2.075195313
-2.073974609
-2.075195313
-2.076416016
-2.075195313
-2.076416016
-2.076416016
-2.078857422
-2.075195313
-2.076416016
-2.075195313
-2.073974609
-2.075195313
-2.077636719
-2.076416016
-2.076416016
-2.077636719
-2.077636719
-2.077636719
-2.076416016
-2.076416016
-2.077636719
-2.077636719
-2.078857422
-2.076416016
-2.077636719
-2.077636719
-2.076416016
-2.075195313
-2.077636719
-2.078857422
-2.078857422
-2.077636719
-2.078857422
-2.078857422
-2.077636719
-2.077636719
-2.081298828
-2.078857422
-2.078857422
-2.076416016
-2.078857422
-2.077636719
-2.077636719
-2.078857422
-2.077636719
-2.078857422
-2.078857422
-2.080078125
-2.080078125
-2.078857422
-2.080078125
-2.078857422
-2.078857422
-2.077636719
-2.078857422
-2.080078125
-2.077636719
-2.080078125
-2.078857422
-2.078857422
-2.077636719
-2.078857422
-2.080078125
-2.080078125
-2.080078125
-2.078857422
-2.077636719
-2.080078125
-2.080078125
-2.078857422
-2.078857422
-2.078857422
-2.077636719
-2.080078125
-2.080078125
-2.078857422
-2.081298828
-2.080078125
-2.080078125
-2.077636719
-2.080078125
-2.078857422
-2.078857422
-2.078857422
-2.080078125
-2.080078125
-2.082519531
-2.081298828
-2.080078125
-2.078857422
-2.080078125
-2.080078125
-2.081298828
-2.080078125
-2.080078125
-2.080078125
-2.080078125
-2.081298828
-2.081298828
-2.081298828
-2.081298828
-2.078857422
-2.082519531
-2.080078125
-2.080078125
-2.081298828
-2.080078125
-2.081298828
-2.078857422
-2.081298828
-2.082519531
-2.082519531
-2.081298828
-2.082519531
-2.081298828
-2.081298828
-2.082519531
-2.080078125
-2.082519531
-2.083740234
-2.081298828
-2.082519531
-2.082519531
-2.081298828
-2.080078125
-2.082519531
-2.081298828
-2.082519531
-2.081298828
-2.082519531
-2.081298828

test4

-0,78369140625
-0,782470703125
-0,782470703125
-0,782470703125
-0,782470703125
-0,782470703125
-0,780029296875
-0,782470703125
-0,784912109375
-0,78369140625
-0,78369140625
-0,782470703125
-0,782470703125
-0,782470703125
-0,782470703125
-0,78369140625
-0,78369140625
-0,782470703125
-0,782470703125
-0,780029296875
-0,780029296875
-0,78125
-0,782470703125
-0,78369140625
-0,782470703125
-0,78369140625
-0,78125
-0,782470703125
-0,78369140625
-0,78125
-0,780029296875
-0,780029296875
-0,782470703125
-0,780029296875
-0,78125
-0,782470703125
-0,77880859375
-0,782470703125
-0,782470703125
-0,782470703125
-0,780029296875
-0,78125
-0,78369140625
-0,782470703125
-0,782470703125
-0,782470703125
-0,782470703125
-0,782470703125
-0,78125
-0,782470703125
1,878662109375
2,457275390625
2,462158203125
2,476806640625
2,48779296875
2,496337890625
2,5048828125
2,509765625
2,52197265625
2,525634765625
2,5341796875
2,542724609375
2,550048828125
2,56103515625
2,5634765625
2,568359375
2,578125
2,579345703125
2,59033203125
2,59521484375
2,601318359375
2,60986328125
2,6123046875
2,61962890625
2,62451171875
2,626953125
2,635498046875
2,6416015625
2,645263671875
2,64892578125
2,65625
2,6611328125
2,66357421875
2,66845703125
2,672119140625
2,677001953125
2,686767578125
2,68798828125
2,69287109375
2,6953125
2,69775390625
2,706298828125
2,706298828125
2,71240234375
2,716064453125
2,71728515625
2,725830078125
2,725830078125
2,73193359375
2,73681640625
2,740478515625
2,744140625
2,744140625
2,750244140625
2,75146484375
2,75634765625
2,760009765625
2,76123046875
2,767333984375
2,7685546875
2,7734375
2,77587890625
2,7783203125
2,78076171875
2,78564453125
2,789306640625
2,791748046875
2,79052734375
2,796630859375
2,801513671875
2,802734375
2,808837890625
2,808837890625
2,808837890625
2,816162109375
2,816162109375
2,822265625
2,81982421875
2,828369140625
2,82958984375
2,83203125
2,8369140625
2,8369140625
2,843017578125
2,841796875
2,845458984375
2,850341796875
2,850341796875
2,8515625
2,855224609375
2,860107421875
2,85888671875
2,864990234375
2,86376953125
2,86865234375
2,86865234375
2,872314453125
2,874755859375
2,877197265625
2,879638671875
2,879638671875
2,882080078125
2,8857421875
2,884521484375
2,890625
2,891845703125
2,8955078125
2,89794921875
2,900390625
2,900390625
2,90283203125
2,906494140625
2,908935546875
2,906494140625
2,91259765625
2,91259765625
2,9150390625
2,921142578125
2,91748046875
2,9248046875
2,9248046875
2,9248046875
2,9296875
2,928466796875
2,933349609375
2,9345703125
2,935791015625
2,939453125
2,938232421875
2,939453125
2,9443359375
2,945556640625
2,947998046875
2,947998046875
2,950439453125
2,9541015625
2,952880859375
2,957763671875
2,957763671875
2,958984375
2,962646484375
2,962646484375
2,969970703125
2,969970703125
2,972412109375
2,969970703125
2,97119140625
2,978515625
2,97607421875
2,9833984375
2,98095703125
2,98095703125
2,987060546875
2,987060546875
2,989501953125
2,989501953125
2,9931640625
2,991943359375
2,994384765625
2,996826171875
2,996826171875
3,00048828125
3,00048828125
3,006591796875
3,0078125
3,009033203125
3,009033203125
3,0126953125
3,013916015625
3,013916015625
3,017578125
3,0126953125
3,0224609375
3,02001953125
3,023681640625
3,02490234375
3,02490234375
3,02978515625
3,02734375
3,033447265625
3,033447265625
3,03466796875
3,038330078125
3,0419921875
3,0419921875
3,040771484375
3,0419921875
3,04443359375
3,04931640625
3,046875
3,052978515625
3,0517578125
3,0517578125
3,055419921875
3,056640625
3,05908203125
3,057861328125
3,062744140625
3,0615234375
3,062744140625
3,065185546875
3,06396484375
3,070068359375
3,0712890625
3,072509765625
3,07373046875
3,0712890625
3,0810546875
3,077392578125
3,074951171875
3,082275390625
3,082275390625
3,089599609375
3,087158203125
3,087158203125
3,0908203125
3,08837890625
3,094482421875
3,094482421875
3,095703125
3,099365234375
3,095703125
3,101806640625
3,095703125
3,099365234375
3,10546875
3,106689453125
3,1103515625
3,109130859375
3,109130859375
3,114013671875
3,1103515625
3,115234375
3,116455078125
3,115234375
3,12255859375
3,118896484375
3,123779296875
3,12255859375
3,12255859375
3,128662109375
3,128662109375
3,131103515625
3,131103515625
3,134765625
3,135986328125
3,134765625
3,138427734375
3,13720703125
3,135986328125
3,140869140625
3,138427734375
3,145751953125
3,14453125
3,1494140625
3,148193359375
3,14697265625
3,153076171875
3,15185546875
3,154296875
3,155517578125
3,155517578125
3,157958984375
3,157958984375
3,16162109375
3,160400390625
3,165283203125
3,16650390625
3,170166015625
3,1689453125
3,167724609375
3,167724609375
3,17138671875
3,175048828125
3,167724609375
3,17626953125
3,175048828125
3,1787109375
3,1787109375
3,179931640625
3,18115234375
3,184814453125
3,18603515625
3,184814453125
3,187255859375
3,1884765625
3,192138671875
3,189697265625
3,19091796875
3,194580078125
3,193359375
3,1982421875
3,19580078125
3,199462890625
3,1982421875
3,199462890625
3,20068359375
3,203125
3,209228515625
3,203125
3,206787109375
3,20556640625
3,2080078125
3,21044921875
3,211669921875
3,212890625
3,212890625
3,21533203125
3,216552734375
3,214111328125
3,2177734375
3,218994140625
3,223876953125
3,22509765625
3,223876953125
3,226318359375
3,228759765625
3,223876953125
3,228759765625
3,228759765625
3,22998046875
3,23974609375
3,232421875
3,236083984375
3,23486328125
3,23486328125
3,2421875
3,2373046875
3,2421875
3,243408203125
3,240966796875
3,248291015625
3,243408203125
3,2470703125
3,245849609375
3,243408203125
3,251953125
3,250732421875
3,251953125
3,251953125
3,251953125
3,2568359375
3,2568359375
3,2568359375
3,2568359375
3,2568359375
3,258056640625
3,26171875
3,26171875
3,262939453125
3,26171875
3,2666015625
3,26416015625
3,26904296875
3,26904296875
3,270263671875
3,2666015625
3,26904296875
3,27392578125
3,271484375
3,275146484375
3,272705078125
3,277587890625
3,2763671875
3,275146484375
3,27880859375
3,2763671875
3,284912109375
3,28125
3,2861328125
3,284912109375
3,284912109375
3,28857421875
3,28857421875
3,28857421875
-0,5712890625
-0,5810546875
-0,58837890625
-0,589599609375
-0,596923828125
-0,59814453125
-0,60791015625
-0,609130859375
-0,614013671875
-0,615234375
-0,616455078125
-0,623779296875
-0,62255859375
-0,62744140625
-0,628662109375
-0,634765625
-0,634765625
-0,63720703125
-0,64208984375
-0,64208984375
-0,643310546875
-0,645751953125
-0,648193359375
-0,650634765625
-0,65185546875
-0,65673828125
-0,657958984375
-0,660400390625
-0,6640625
-0,6640625
-0,667724609375
-0,667724609375
-0,670166015625
-0,670166015625
-0,673828125
-0,67626953125
-0,67626953125
-0,677490234375
-0,679931640625
-0,682373046875
-0,68359375
-0,682373046875
-0,687255859375
-0,687255859375
-0,69091796875
-0,694580078125
-0,693359375
-0,697021484375
-0,69580078125
-0,697021484375
-0,70068359375
-0,699462890625
-0,701904296875
-0,704345703125
-0,70556640625
-0,71044921875
-0,7080078125
-0,712890625
-0,712890625
-0,714111328125
-0,716552734375
-0,71533203125
-0,72021484375
-0,72021484375
-0,72021484375
-0,723876953125
-0,721435546875
-0,723876953125
-0,723876953125
-0,726318359375
-0,731201171875
-0,728759765625
-0,733642578125
-0,732421875
-0,73486328125
-0,7373046875
-0,733642578125
-0,738525390625
-0,736083984375
-0,7421875
-0,740966796875
-0,743408203125
-0,74462890625
-0,743408203125
-0,750732421875
-0,7470703125
-0,74951171875
-0,750732421875
-0,75439453125
-0,755615234375
-0,755615234375
-0,755615234375
-0,75439453125
-0,75927734375
-0,758056640625
-0,75927734375
-0,758056640625
-0,762939453125
-0,765380859375
-0,765380859375
-0,76904296875
-0,76416015625
-0,770263671875
-0,76904296875
-0,771484375
-0,772705078125
-0,772705078125
-0,77392578125
-0,7763671875
-0,77392578125
-0,775146484375
-0,7763671875
-0,780029296875
-0,780029296875
-0,7861328125
-0,78369140625
-0,787353515625
-0,784912109375
-0,78857421875
-0,78369140625
-0,791015625
-0,789794921875
-0,791015625
-0,79345703125
-0,792236328125
-0,794677734375
-0,79345703125
-0,7958984375
-0,79833984375
-0,797119140625
-0,802001953125
-0,79833984375
-0,80322265625
-0,8056640625
-0,80078125
-0,804443359375
-0,8056640625
-0,806884765625
-0,81298828125
-0,806884765625
-0,811767578125
-0,809326171875
-0,811767578125
-0,814208984375
-0,81298828125
-0,8154296875
-0,81298828125
-0,81787109375
-0,819091796875
-0,816650390625
-0,8251953125
-0,816650390625
-0,819091796875
-0,821533203125
-0,8251953125
-0,82275390625
-0,8251953125
-0,82763671875
-0,828857421875
-0,82763671875
-0,830078125
-0,830078125
-0,831298828125
-0,8349609375
-0,833740234375
-0,836181640625
-0,8349609375
-0,841064453125
-0,83984375
-0,836181640625
-0,838623046875
-0,841064453125
-0,84228515625
-0,843505859375
-0,8447265625
-0,848388671875
-0,845947265625
-0,845947265625
-0,845947265625
-0,849609375
-0,849609375
-0,85205078125
-0,850830078125
-0,848388671875
-0,85205078125
-0,853271484375
-0,858154296875
-0,85693359375
-0,855712890625
-0,860595703125
-0,85693359375
-0,860595703125
-0,859375
-0,863037109375
-0,8642578125
-0,863037109375
-0,863037109375
-0,8642578125
-0,86669921875
-0,86181640625
-0,869140625
-0,867919921875
-0,87646484375
-0,869140625
-0,869140625
-0,870361328125
-0,8740234375
-0,8740234375
-0,872802734375
-0,87646484375
-0,872802734375
-0,88134765625
-0,87646484375
-0,87890625
-0,880126953125
-0,880126953125
-0,8837890625
-0,880126953125
-0,885009765625
-0,8837890625
-0,887451171875
-0,887451171875
-0,885009765625
-0,888671875
-0,882568359375
-0,888671875
-0,888671875
-0,89111328125
-0,8935546875
-0,892333984375
-0,89599609375
-0,8935546875
-0,89599609375
-0,8984375
-0,894775390625
-0,8984375
-0,897216796875
-0,899658203125
-0,899658203125
-0,90087890625
-0,9033203125
-0,902099609375
-0,90576171875
-0,904541015625
-0,9033203125
-0,90576171875
-0,908203125
-0,91064453125
-0,911865234375
-0,909423828125
-0,91064453125
-0,909423828125
-0,911865234375
-0,9130859375
-0,909423828125
-0,91064453125
-0,9130859375
-0,91552734375
-0,919189453125
-0,914306640625
-0,92041015625
-0,919189453125
-0,926513671875
-0,92529296875
-0,9228515625
-0,924072265625
-0,924072265625
-0,924072265625
-0,927734375
-0,9228515625
-0,926513671875
-0,927734375
-0,93017578125
-0,93017578125
-0,93017578125
-0,9326171875
-0,931396484375
-0,93505859375
-0,93994140625
-0,933837890625
-0,9375
-0,933837890625
-0,938720703125
-0,93505859375
-0,936279296875
-0,93994140625
-0,941162109375
-0,9423828125
-0,93994140625
-0,94482421875
-0,93994140625
-0,94482421875
-0,9423828125
-0,947265625
-0,94482421875
-0,947265625
-0,947265625
-0,947265625
-0,950927734375
-0,94970703125
-0,9521484375
-0,950927734375
-0,950927734375
-0,95458984375
-0,953369140625
-0,955810546875
-0,953369140625
-0,960693359375
-0,950927734375
-0,958251953125
-0,955810546875
-0,958251953125
-0,960693359375
-0,95947265625
-0,963134765625
-0,9619140625
-0,96435546875
-0,963134765625
-0,966796875
-0,965576171875
-0,96435546875
-0,968017578125
-0,966796875
-0,968017578125
-0,970458984375
-0,96923828125
-0,972900390625
-0,96923828125
-0,970458984375
-0,970458984375
-0,972900390625
-0,975341796875
-0,9765625
-0,9765625
-0,975341796875
-0,97900390625
-0,9765625
-0,977783203125
-0,977783203125
-0,980224609375
-0,980224609375
-0,98388671875
-0,9814453125
-0,98388671875
-0,9814453125
-0,985107421875
-0,987548828125
-0,982666015625
-0,987548828125
-0,986328125
-0,987548828125
-0,98876953125
-0,98876953125
-0,9912109375
-0,989990234375
-0,989990234375
-0,992431640625
-0,9912109375
-0,99365234375
-0,997314453125
-0,99365234375
-0,99853515625
-0,997314453125
-0,99853515625
-0,994873046875
-0,99609375
-0,999755859375
-0,997314453125
-0,999755859375
-0,99853515625
-1,002197265625
-1,00341796875
-1,002197265625
-1,004638671875
-1,00341796875
-1,00830078125
-1,00830078125
-1,005859375
-1,009521484375
-1,005859375
-1,0107421875
-1,00830078125
-1,0107421875
-1,0107421875
-1,0107421875
-1,014404296875
-1,01318359375
-1,01806640625
-1,01318359375
-1,015625
-1,015625
-1,01806640625
-1,016845703125
-1,019287109375
-1,01806640625
-1,016845703125
-1,0205078125
-1,01806640625
-1,021728515625
-1,021728515625
-1,02294921875
-1,02294921875
-1,024169921875
-1,025390625
-1,025390625
-1,02783203125
-1,026611328125
-1,0302734375
-1,02783203125
-1,0302734375
-1,029052734375
-1,0302734375
-1,031494140625
-1,03515625
-1,036376953125
-1,031494140625
-1,033935546875
-1,03271484375
-1,03515625
-1,03515625
-1,036376953125
-1,038818359375
-1,036376953125
-1,03759765625
-1,038818359375
-1,038818359375
-1,04248046875
-1,038818359375
-1,04248046875
-1,041259765625
-1,043701171875
-1,04248046875
-1,043701171875
-1,04736328125
-1,046142578125
-1,041259765625
-1,046142578125
-1,044921875
-1,051025390625
-1,046142578125
-1,048583984375
-1,0498046875
-1,048583984375
-1,051025390625
-1,05224609375
-1,053466796875
-1,055908203125
-1,053466796875
-1,0546875
-1,0546875
-1,055908203125
-1,058349609375
-1,0546875
-1,05712890625
-1,05712890625
-1,060791015625
-1,06201171875
-1,058349609375
-1,060791015625
-1,0595703125
-1,063232421875
-1,065673828125
-1,06201171875
-1,063232421875
-1,064453125
-1,064453125
-1,06689453125
-1,065673828125
-1,0693359375
-1,06689453125
-1,0693359375
-1,0693359375
-1,0693359375
-1,07177734375
-1,070556640625
-1,07177734375
-1,070556640625
-1,07421875
-1,07666015625
-1,072998046875
-1,07666015625
-1,072998046875
-1,07666015625
-1,07666015625
-1,07666015625
-1,080322265625
-1,07666015625
-1,08154296875
-1,0791015625
-1,082763671875
-1,0791015625
-1,080322265625
-1,082763671875
-1,08154296875
-1,08642578125
-1,082763671875
-1,085205078125
-1,083984375
-1,08642578125
-1,085205078125
-1,087646484375
-1,0888671875
-1,087646484375
-1,090087890625
-1,08642578125
-1,094970703125
-1,0888671875
-1,090087890625
-1,09130859375
-1,092529296875
-1,094970703125
-1,09375
-1,0986328125
-1,092529296875
-1,097412109375
-1,0986328125
-1,0986328125
-1,097412109375
-1,0986328125
-1,099853515625
-1,097412109375
-1,097412109375
-1,099853515625
-1,0986328125
-1,10107421875
-1,099853515625
-1,103515625
-1,10107421875
-1,103515625
-1,10595703125
-1,102294921875
-1,107177734375
-1,104736328125
-1,107177734375
-1,109619140625
-1,1083984375
-1,109619140625
-1,10595703125
-1,109619140625
-1,109619140625
-1,109619140625
-1,11328125
-1,11083984375
-1,114501953125
-1,11083984375
-1,112060546875
-1,116943359375
-1,114501953125
-1,11572265625
-1,1181640625
-1,11328125
-1,1181640625
-1,114501953125
-1,116943359375
-1,119384765625
-1,116943359375
-1,12060546875
-1,12060546875
-1,123046875
-1,123046875
-1,121826171875
-1,124267578125
-1,12060546875
-1,124267578125
-1,126708984375
-1,123046875
-1,12548828125
-1,12548828125
-1,126708984375
-1,13037109375
-1,126708984375
-1,131591796875
-1,131591796875
-1,131591796875
-1,131591796875
-1,13037109375
-1,1328125
-1,13037109375
-1,136474609375
-1,1328125
-1,134033203125
-1,13525390625
-1,134033203125
-1,136474609375
-1,136474609375
-1,138916015625
-1,13525390625
-1,1376953125
-1,136474609375
-1,14013671875
-1,14013671875
-1,138916015625
-1,14013671875
-1,136474609375
-1,146240234375
-1,142578125
-1,142578125
-1,14501953125
-1,143798828125
-1,14501953125
-1,14501953125
-1,146240234375
-1,14501953125
-1,14990234375
-1,146240234375
-1,1474609375
-1,1474609375
-1,1474609375
-1,148681640625
-1,14990234375
-1,153564453125
-1,151123046875
-1,15234375
-1,15234375
-1,153564453125
-1,153564453125
-1,15478515625
-1,156005859375
-1,15478515625
-1,158447265625
-1,151123046875
-1,156005859375
-1,1572265625
-1,1572265625
-1,158447265625
-1,15478515625
-1,162109375
-1,1572265625
-1,15966796875
-1,160888671875
-1,160888671875
-1,163330078125
-1,163330078125
-1,163330078125
-1,16455078125
-1,162109375
-1,16943359375
-1,16455078125
-1,16455078125
-1,162109375
-1,165771484375
-1,16943359375
-1,163330078125
-1,168212890625
-1,170654296875
-1,16943359375
-1,173095703125
-1,170654296875
-1,170654296875
-1,173095703125
-1,16943359375
-1,173095703125
-1,170654296875
-1,173095703125
-1,17431640625
-1,17431640625
-1,1767578125
-1,17431640625
-1,175537109375
-1,1767578125
-1,1767578125
-1,17919921875
-1,1767578125
-1,180419921875
-1,17919921875
-1,1767578125
-1,181640625
-1,17919921875
-1,180419921875
-1,182861328125
-1,182861328125
-1,18408203125
-1,180419921875
-1,182861328125
-1,182861328125
-1,185302734375
-1,1865234375
-1,185302734375
-1,187744140625
-1,1865234375
-1,1865234375
-1,185302734375
-1,190185546875
-1,190185546875
-1,187744140625
-1,192626953125
-1,190185546875
-1,192626953125
-1,190185546875
-1,19140625
-1,195068359375
-1,19140625
-1,195068359375
-1,19140625
-1,195068359375
-1,19140625
-1,19384765625
-1,195068359375
-1,1962890625
-1,197509765625
-1,19384765625
-1,199951171875
-1,195068359375
-1,201171875
-1,195068359375
-1,19873046875
-1,19873046875
-1,199951171875
-1,201171875
-1,201171875
-1,202392578125
-1,199951171875
-1,20361328125
-1,201171875
-1,204833984375
-1,204833984375
-1,20361328125
-1,2060546875
-1,202392578125
-1,207275390625
-1,204833984375
-1,207275390625
-1,20849609375
-1,204833984375
-1,209716796875
-1,207275390625
-1,207275390625
-1,209716796875
-1,2109375
-1,21337890625
-1,2109375
-1,212158203125
-1,212158203125
-1,214599609375
-1,214599609375
-1,2109375
-1,2109375
-1,21337890625
-1,21337890625
-1,2158203125
-1,214599609375
-1,217041015625
-1,2158203125
-1,2158203125
-1,21826171875
-1,217041015625
-1,21826171875
-1,219482421875
-1,220703125
-1,221923828125
-1,21826171875
-1,220703125
-1,219482421875
-1,220703125
-1,221923828125
-1,220703125
-1,22314453125
-1,22314453125
-1,224365234375
-1,2255859375
-1,22314453125
-1,224365234375
-1,2255859375
-1,224365234375
-1,2255859375
-1,224365234375
-1,22802734375
-1,226806640625
-1,23046875
-1,231689453125
-1,226806640625
-1,23046875
-1,229248046875
-1,23291015625
-1,234130859375
-1,231689453125
-1,231689453125
-1,231689453125
-1,231689453125
-1,231689453125
-1,23291015625
-1,234130859375
-1,23291015625
-1,2353515625
-1,234130859375
-1,2353515625
-1,2353515625
-1,236572265625
-1,239013671875
-1,23779296875
-1,240234375
-1,23779296875
-1,241455078125
-1,23779296875
-1,241455078125
-1,23779296875
-1,240234375
-1,240234375
-1,241455078125
-1,241455078125
-1,241455078125
-1,246337890625
-1,24267578125
-1,246337890625
-1,243896484375
-1,2451171875
-1,243896484375
-1,2451171875
-1,24755859375
-1,246337890625
-1,24755859375
-1,246337890625
-1,248779296875
-1,246337890625
-1,248779296875
-1,248779296875
-1,248779296875
-1,25
-1,24755859375
-1,253662109375
-1,251220703125
-1,25244140625
-1,251220703125
-1,248779296875
-1,25244140625
-1,253662109375
-1,253662109375
-1,256103515625
-1,25244140625
-1,256103515625
-1,253662109375
-1,256103515625
-1,253662109375
-1,256103515625
-1,259765625
-1,2548828125
-1,256103515625
-1,256103515625
-1,256103515625
-1,260986328125
-1,258544921875
-1,258544921875
-1,260986328125
-1,26220703125
-1,2646484375
-1,258544921875
-1,26220703125
-1,259765625
-1,26220703125
-1,263427734375
-1,26220703125
-1,265869140625
-1,263427734375
-1,26220703125
-1,26708984375
-1,26220703125
-1,26708984375
-1,2646484375
-1,26708984375
-1,26953125
-1,2646484375
-1,268310546875
-1,26953125
-1,26953125
-1,265869140625
-1,26708984375
-1,26953125
-1,268310546875
-1,27197265625
-1,270751953125
-1,268310546875
-1,2744140625
-1,27197265625
-1,2744140625
-1,2744140625
-1,273193359375
-1,275634765625
-1,270751953125
-1,27685546875
-1,273193359375
-1,275634765625
-1,275634765625
-1,27685546875
-1,279296875
-1,2744140625
-1,278076171875
-1,275634765625
-1,279296875
-1,279296875
-1,28173828125
-1,28173828125
-1,278076171875
-1,28173828125
-1,27685546875
-1,279296875
-1,280517578125
-1,282958984375
-1,2841796875
-1,2841796875
-1,285400390625
-1,28173828125
-1,28662109375
-1,2841796875
-1,285400390625
-1,285400390625
-1,285400390625
-1,28662109375
-1,2841796875
-1,287841796875
-1,2841796875
-1,287841796875
-1,28662109375
-1,2890625
-1,287841796875
-1,290283203125
-1,29150390625
-1,287841796875
-1,29150390625
-1,287841796875
-1,292724609375
-1,292724609375
-1,292724609375
-1,2939453125
-1,290283203125
-1,292724609375
-1,29150390625
-1,295166015625
-1,29638671875
-1,292724609375
-1,297607421875
-1,2939453125
-1,295166015625
-1,29638671875
-1,29638671875
-1,297607421875
-1,2939453125
-1,297607421875
-1,29638671875
-1,297607421875
-1,302490234375
-1,297607421875
-1,298828125
-1,298828125
-1,298828125
-1,302490234375
-1,300048828125
-1,30126953125
-1,304931640625
-1,30126953125
-1,304931640625
-1,30126953125
-1,3037109375
-1,304931640625
-1,300048828125
-1,307373046875
-1,304931640625
-1,30615234375
-1,307373046875
-1,3037109375
-1,30859375
-1,30615234375
-1,30615234375
-1,309814453125
-1,3037109375
-1,307373046875
-1,307373046875
-1,309814453125
-1,31103515625
-1,30859375
-1,312255859375
-1,30859375
-1,312255859375
-1,312255859375
-1,3134765625
-1,3134765625
-1,312255859375
-1,314697265625
-1,312255859375
-1,314697265625
-1,3134765625
-1,3134765625
-1,31591796875
-1,3134765625
-1,319580078125
-1,317138671875
-1,318359375
-1,319580078125
-1,314697265625
-1,319580078125
-1,314697265625
-1,32080078125
-1,317138671875
-1,319580078125
-1,318359375
-1,322021484375
-1,318359375
-1,319580078125
-1,322021484375
-1,32080078125
-1,324462890625
-0,677490234375
-0,6787109375
-0,675048828125
-0,67626953125
-0,672607421875
-0,672607421875
-0,673828125
-0,6689453125
-0,670166015625
-0,665283203125
-0,670166015625
-0,66650390625
-0,66650390625
-0,665283203125
-0,6640625
-0,665283203125
-0,662841796875
-0,665283203125
-0,662841796875
-0,662841796875
-0,660400390625
-0,66162109375
-0,660400390625
-0,657958984375
-0,660400390625
-0,6591796875
-0,660400390625
-0,65673828125
-0,654296875
-0,657958984375
-0,654296875
-0,65673828125
-0,65673828125
-0,655517578125
-0,657958984375
-0,653076171875
-0,654296875
-0,653076171875
-0,650634765625
-0,654296875
-0,653076171875
-0,650634765625
-0,655517578125
-0,650634765625
-0,653076171875
-0,648193359375
-0,650634765625
-0,6494140625
-0,648193359375
-0,65185546875
-0,645751953125
-0,648193359375
-0,64697265625
-0,64697265625
-0,650634765625
-0,64697265625
-0,648193359375
-0,648193359375
-0,648193359375
-0,6494140625
-0,645751953125
-0,64697265625
-0,645751953125

1.013183594
1.016845703
1.014404297
2.531738281
4.113769531
4.122314453
4.127197266
4.135742188
4.143066406
4.145507813
4.155273438
4.158935547
4.166259766
4.172363281
4.176025391
4.184570313
4.184570313
4.195556641
4.194335938
4.204101563
4.206542969
4.215087891
4.217529297
4.223632813
4.228515625
4.232177734
4.241943359
4.245605469
4.252929688
4.255371094
4.2578125
4.263916016
4.268798828
4.274902344
4.276123047
4.283447266
4.285888672
4.291992188
4.299316406
4.299316406
4.310302734
4.311523438
4.318847656
4.323730469
4.324951172
4.332275391
4.334716797
4.338378906
4.343261719
4.345703125
4.353027344
4.356689453
4.362792969
4.366455078
4.371337891
4.378662109
4.381103516
4.382324219
4.390869141
4.388427734
4.398193359
4.401855469
4.404296875
4.412841797
4.412841797
4.422607422
4.423828125
4.427490234
4.434814453
4.437255859
4.445800781
4.447021484
4.449462891
4.458007813
4.456787109
4.464111328
4.466552734
4.471435547
4.475097656
4.477539063
4.486083984
4.488525391
4.495849609
4.497070313
4.498291016
4.509277344
4.506835938
4.515380859
4.516601563
4.520263672
4.526367188
4.527587891
4.534912109
4.538574219
4.542236328
4.544677734
4.547119141
4.555664063
4.555664063
4.561767578
4.567871094
4.571533203
4.573974609
4.577636719
4.582519531
4.583740234
4.591064453
4.592285156
4.598388672
4.602050781
4.609375
4.608154297
4.614257813
4.616699219
4.619140625
4.62890625
4.630126953
4.637451172
4.637451172
4.642333984
4.644775391
4.647216797
4.654541016
4.654541016
4.660644531
4.661865234
4.669189453
4.670410156
4.678955078
4.678955078
4.683837891
4.688720703
4.691162109
4.698486328
4.698486328
4.704589844
4.70703125
4.70703125
4.715576172
4.715576172
4.722900391
4.722900391
4.727783203
4.731445313
4.733886719
4.743652344
4.747314453
4.748535156
4.752197266
4.753417969
4.760742188
4.760742188
4.761962891
4.768066406
4.770507813
4.772949219
4.777832031
4.78515625
4.790039063
4.792480469
4.799804688
4.798583984
4.802246094
4.8046875
4.805908203
4.812011719
4.815673828
4.815673828
4.821777344
4.822998047
4.831542969
4.831542969
4.836425781
4.840087891
4.840087891
4.848632813
4.848632813
4.852294922
4.854736328
4.857177734
4.862060547
4.862060547
4.866943359
4.866943359
4.869384766
4.880371094
4.880371094
4.884033203
4.885253906
4.886474609
4.892578125
4.892578125
4.899902344
4.898681641
4.903564453
4.904785156
4.906005859
4.913330078
4.909667969
4.918212891
4.918212891
4.920654297
4.924316406
4.924316406
4.931640625
4.931640625
4.936523438
4.935302734
4.94140625
4.942626953
4.945068359
4.947509766
4.948730469
4.948730469
4.949951172
4.957275391
4.957275391
4.962158203
4.964599609
4.965820313
4.967041016
4.965820313
4.971923828
4.970703125
4.979248047
4.976806641
4.98046875
4.979248047
4.982910156
4.985351563
4.984130859
4.989013672
4.991455078
4.991455078
4.996337891
4.995117188
5.002441406
4.998779297
5.003662109
5.001220703
5.004882813
1.295166016
1.285400391
1.285400391
1.275634766
1.274414063
1.270751953
1.267089844
1.268310547
1.260986328
1.260986328
1.253662109
1.251220703
1.251220703
1.242675781
1.243896484
1.239013672
1.236572266
1.235351563
1.226806641
1.23046875
1.226806641
1.224365234
1.225585938
1.221923828
1.223144531
1.218261719
1.213378906
1.213378906
1.207275391
1.208496094
1.203613281
1.197509766
1.201171875
1.197509766
1.197509766
1.195068359
1.190185547
1.195068359
1.185302734
1.188964844
1.185302734
1.180419922
1.180419922
1.175537109
1.177978516
1.173095703
1.171875
1.170654297
1.165771484
1.169433594
1.163330078
1.168212891
1.162109375
1.162109375
1.158447266
1.157226563
1.156005859
1.151123047
1.153564453
1.148681641
1.149902344
1.146240234
1.143798828
1.141357422
1.141357422
1.140136719
1.137695313
1.140136719
1.135253906
1.137695313
1.134033203
1.1328125
1.129150391
1.126708984
1.126708984
1.121826172
1.123046875
1.121826172
1.121826172
1.118164063
1.118164063
1.11328125
1.115722656
1.114501953
1.110839844
1.112060547
1.107177734
1.109619141
1.104736328
1.104736328
1.101074219
1.098632813
1.099853516
1.097412109
1.097412109
1.09375
1.094970703
1.091308594
1.091308594
1.09375
1.087646484
1.088867188
1.086425781
1.082763672
1.083984375
1.079101563
1.085205078
1.077880859
1.076660156
1.075439453
1.07421875
1.076660156
1.072998047
1.071777344
1.071777344
1.069335938
1.070556641
1.060791016
1.065673828
1.065673828
1.059570313
1.063232422
1.059570313
1.058349609
1.060791016
1.0546875
1.058349609
1.055908203
1.053466797
1.0546875
1.051025391
1.052246094
1.048583984
1.044921875
1.042480469
1.043701172
1.044921875
1.041259766
1.042480469
1.040039063
1.037597656
1.040039063
1.037597656
1.037597656
1.036376953
1.032714844
1.03515625
1.027832031
1.031494141
1.027832031
1.029052734
1.026611328
1.024169922
1.027832031
1.022949219
1.022949219
1.020507813
1.019287109
1.020507813
1.015625
1.015625
1.013183594
1.016845703
1.013183594
1.011962891
1.010742188
1.008300781
1.008300781
1.007080078
1.009521484
1.003417969
1.007080078
1.003417969
1.004638672
1.002197266
0.999755859
0.997314453
0.997314453
1.002197266
0.99609375
0.999755859
0.994873047
0.994873047
0.991210938
0.989990234
0.992431641
0.987548828
0.989990234
0.987548828
0.983886719
0.983886719
0.982666016
0.985107422
0.981445313
0.981445313
0.980224609
0.981445313
0.977783203
0.977783203
0.979003906
0.970458984
0.9765625
0.970458984
0.969238281
0.971679688
0.968017578
0.969238281
0.966796875
0.969238281
0.970458984
0.963134766
0.966796875
0.964355469
0.961914063
0.960693359
0.958251953
0.95703125
0.955810547
0.960693359
0.958251953
0.952148438
0.95703125
0.954589844
0.952148438
0.952148438
0.947265625
0.949707031
0.946044922
0.948486328
0.947265625
0.942382813
0.944824219
0.941162109
0.943603516
0.941162109
0.9375
0.941162109
0.939941406
0.9375
0.9375
0.932617188
0.936279297
0.932617188
0.933837891
0.932617188
0.930175781
0.930175781
0.925292969
0.931396484
0.926513672
0.928955078
0.922851563
0.922851563
0.924072266
0.919189453
0.922851563
0.920410156
0.922851563
0.919189453
0.91796875
0.915527344
0.914306641
0.915527344
0.911865234
0.915527344
0.909423828
0.913085938
0.909423828
0.908203125
0.908203125
0.911865234
0.906982422
0.905761719
0.906982422
0.903320313
0.905761719
0.903320313
0.903320313
0.900878906
0.899658203
0.899658203
0.895996094
0.8984375
0.897216797
0.897216797
0.894775391
0.895996094
0.894775391
0.886230469
0.892333984
0.888671875
0.889892578
0.887451172
0.889892578
0.885009766
0.883789063
0.886230469
0.880126953
0.883789063
0.881347656
0.883789063
0.880126953
0.875244141
0.882568359
0.876464844
0.877685547
0.875244141
0.871582031
0.875244141
0.870361328
0.874023438
0.871582031
0.870361328
0.871582031
0.867919922
0.871582031
0.869140625
0.864257813
0.867919922
0.859375
0.865478516
0.863037109
0.860595703
0.863037109
0.859375
0.861816406
0.860595703
0.856933594
0.860595703
0.854492188
0.856933594
0.854492188
0.850830078
0.853271484
0.849609375
0.852050781
0.849609375
0.848388672
0.849609375
0.844726563
0.849609375
0.844726563
0.844726563
0.845947266
0.842285156
0.844726563
0.841064453
0.841064453
0.841064453
0.834960938
0.838623047
0.834960938
0.837402344
0.832519531
0.838623047
0.833740234
0.831298828
0.831298828
0.828857422
0.834960938
0.828857422
0.830078125
0.825195313
0.828857422
0.826416016
0.825195313
0.826416016
0.822753906
0.823974609
0.822753906
0.821533203
0.821533203
0.821533203
0.814208984
0.819091797
0.8203125
0.816650391
0.817871094
0.815429688
0.815429688
0.812988281
0.811767578
0.817871094
0.810546875
0.811767578
0.808105469
0.810546875
0.808105469
0.808105469
0.805664063
0.805664063
0.806884766
0.803222656
0.805664063
0.802001953
0.803222656
0.80078125
0.797119141
0.798339844
0.794677734
0.798339844
0.797119141
0.794677734
0.795898438
0.794677734
0.797119141
0.794677734
0.793457031
0.794677734
0.789794922
0.791015625
0.788574219
0.786132813
0.786132813
0.784912109
0.786132813
0.782470703
0.784912109
0.784912109
0.782470703
0.783691406
0.78125
0.775146484
0.78125
0.775146484
0.777587891
0.773925781
0.775146484
0.771484375
0.775146484
0.776367188
0.772705078
0.772705078
0.773925781
0.770263672
0.772705078
0.769042969
0.770263672
0.766601563
0.766601563
0.769042969
0.764160156
0.764160156
0.762939453
0.76171875
0.764160156
0.759277344
0.762939453
0.76171875
0.759277344
0.759277344
0.755615234
0.758056641
0.754394531
0.756835938
0.753173828
0.753173828
0.754394531
0.749511719
0.753173828
0.749511719
0.751953125
0.748291016
0.749511719
0.747070313
0.748291016
0.749511719
0.744628906
0.744628906
0.740966797
0.744628906
0.737304688
0.7421875
0.738525391
0.739746094
0.738525391
0.739746094
0.734863281
0.736083984
0.737304688
0.733642578
0.737304688
0.732421875
0.734863281
0.731201172
0.732421875
0.728759766
0.727539063
0.729980469
0.723876953
0.727539063
0.723876953
0.727539063
0.726318359
0.723876953
0.723876953
0.72265625
0.720214844
0.72265625
0.718994141
0.720214844
0.717773438
0.718994141
0.716552734
0.715332031
0.715332031
0.712890625
0.718994141
0.714111328
0.715332031
0.711669922
0.710449219
0.712890625
0.709228516
0.710449219
0.705566406
0.705566406
0.708007813
0.695800781
0.704345703
0.703125
0.703125
0.704345703
0.701904297
0.703125
0.701904297
0.698242188
0.703125
0.697021484
0.699462891
0.695800781
0.693359375
0.697021484
0.694580078
0.692138672
0.693359375
0.694580078
0.690917969
0.690917969
0.689697266
0.692138672
0.686035156
0.689697266
0.684814453
0.686035156
0.68359375
0.686035156
0.684814453
0.68359375
0.682373047
0.679931641
0.681152344
0.682373047
0.679931641
0.679931641
0.677490234
0.681152344
0.676269531
0.679931641
0.673828125
0.675048828
0.672607422
0.672607422
0.673828125
0.671386719
0.673828125
0.670166016
0.672607422
0.668945313
0.670166016
0.667724609
0.665283203
0.662841797
0.665283203
0.6640625
0.660400391
0.6640625
0.657958984
0.661621094
0.661621094
0.659179688
0.659179688
0.655517578
0.660400391
0.657958984
0.657958984
0.654296875
0.655517578
0.653076172
0.651855469
0.653076172
0.649414063
0.654296875
0.648193359
0.650634766
0.650634766
0.646972656
0.650634766
0.646972656
0.64453125
0.645751953
0.64453125
0.646972656
0.640869141
0.642089844
0.640869141
0.640869141
0.638427734
0.637207031
0.639648438
0.637207031
0.637207031
0.632324219
0.634765625
0.637207031
0.633544922
0.634765625
0.635986328
0.631103516
0.634765625
0.629882813
0.628662109
0.629882813
0.626220703
0.629882813
0.626220703
0.626220703
0.626220703
0.623779297
0.626220703
0.623779297
0.622558594
0.622558594
0.620117188
0.620117188
0.618896484
0.620117188
0.617675781
0.615234375
0.616455078
0.616455078
0.617675781
0.614013672
0.612792969
0.614013672
0.610351563
0.615234375
0.611572266
0.610351563
0.607910156
0.607910156
0.610351563
0.604248047
0.607910156
0.604248047
0.610351563
0.606689453
0.60546875
0.604248047
0.603027344
0.604248047
0.600585938
0.600585938
0.598144531
0.600585938
0.600585938
0.598144531
0.598144531
0.594482422
0.601806641
0.594482422
0.595703125
0.595703125
0.593261719
0.596923828
0.588378906
0.590820313
0.589599609
0.592041016
0.589599609
0.590820313
0.587158203
0.587158203
0.588378906
0.583496094
0.587158203
0.584716797
0.5859375
0.579833984
0.583496094
0.581054688
0.581054688
0.578613281
0.578613281
0.579833984
0.576171875
0.579833984
0.578613281
0.576171875
0.576171875
0.570068359
0.573730469
0.572509766
0.572509766
0.570068359
0.568847656
0.571289063
0.570068359
0.571289063
0.56640625
0.567626953
0.568847656
0.56640625
0.56640625
0.560302734
0.560302734
0.56640625
0.561523438
0.563964844
0.555419922
0.562744141
0.561523438
0.557861328
0.560302734
0.554199219
0.554199219
0.556640625
0.554199219
0.557861328
0.552978516
0.551757813
0.554199219
0.549316406
0.552978516
0.550537109
0.549316406
0.549316406
0.545654297
0.549316406
0.546875
0.545654297
0.546875
0.541992188
0.544433594
0.541992188
0.543212891
0.540771484
0.540771484
0.541992188
0.541992188
0.540771484
0.538330078
0.537109375
0.537109375
0.534667969
0.538330078
0.532226563
0.538330078
0.534667969
0.533447266
0.532226563
0.531005859
0.532226563
0.528564453
0.531005859
0.52734375
0.531005859
0.52734375
0.528564453
0.52734375
0.524902344
0.52734375
0.522460938
0.524902344
0.521240234
0.523681641
0.522460938
0.523681641
0.520019531
0.517578125
0.518798828
0.516357422
0.520019531
0.511474609
0.516357422
0.517578125
0.513916016
0.517578125
0.512695313
0.517578125
0.511474609
0.513916016
0.509033203
0.512695313
0.511474609
0.5078125
0.509033203
0.506591797
0.5078125
0.5078125
0.505371094
0.5078125
0.502929688
0.5078125
0.505371094
0.501708984
0.502929688
0.498046875
0.501708984
0.501708984
0.500488281
0.498046875
0.496826172
0.498046875
0.496826172
0.499267578
0.496826172
0.494384766
0.494384766
0.491943359
0.491943359
0.489501953
0.489501953
0.493164063
0.490722656
0.490722656
0.485839844
0.485839844
0.489501953
0.48828125
0.484619141
0.483398438
0.483398438
0.485839844
0.482177734
0.483398438
0.479736328
0.478515625
0.482177734
0.480957031
0.479736328
0.480957031
0.474853516
0.478515625
0.476074219
0.476074219
0.476074219
0.473632813
0.473632813
0.471191406
0.472412109
0.469970703
0.472412109
0.46875
0.471191406
0.469970703
0.465087891
0.46875
0.463867188
0.46875
0.463867188
0.463867188
0.463867188
0.463867188
0.463867188
0.458984375
0.461425781
0.456542969
0.461425781
0.462646484
0.461425781
0.456542969
0.455322266
0.456542969
0.456542969
0.455322266
0.452880859
0.457763672
0.450439453
0.457763672
0.452880859
0.446777344
0.447998047
0.447998047
0.44921875
0.446777344
0.44921875
0.445556641
0.446777344
0.445556641
0.447998047
0.443115234
0.443115234
0.445556641
0.440673828
0.443115234
0.441894531
0.441894531
0.435791016
0.438232422
0.437011719
0.435791016
0.438232422
0.437011719
0.434570313
0.438232422
0.433349609
0.439453125
0.434570313
0.432128906
0.434570313
0.4296875
0.430908203
0.430908203
0.427246094
0.4296875
0.427246094
0.430908203
0.426025391
0.424804688
0.4296875
0.424804688
0.428466797
0.424804688
0.423583984
0.424804688
0.419921875
0.421142578
0.419921875
0.416259766
0.421142578
0.415039063
0.419921875
0.416259766
0.418701172
0.417480469
0.415039063
0.415039063
0.413818359
0.413818359
0.413818359
0.412597656
0.41015625
0.41015625
0.407714844
0.413818359
0.404052734
0.412597656
0.405273438
0.408935547
0.407714844
0.406494141
0.405273438
0.402832031
0.405273438
0.401611328
0.406494141
0.402832031
0.401611328
0.399169922
0.397949219
0.400390625
0.396728516
0.399169922
0.396728516
0.397949219
0.394287109
0.396728516
0.394287109
0.393066406
0.396728516
0.390625
0.395507813
0.390625
0.391845703
0.390625
0.390625
0.385742188
0.386962891
0.390625
0.386962891
0.388183594
0.386962891
0.388183594
0.384521484
0.384521484
0.383300781
0.383300781
0.384521484
0.378417969
0.383300781
0.378417969
0.382080078
0.378417969
0.377197266
0.380859375
0.375976563
0.380859375
0.377197266
0.377197266
0.994873047
0.994873047
0.998535156
0.99609375
0.998535156
0.99609375
0.99609375
0.998535156
0.998535156
1.000976563
1.000976563
0.999755859
1.003417969
1.004638672
1.002197266
1.002197266
1.000976563
1.004638672
1.003417969
1.004638672
1.002197266
1.000976563
1.005859375
1.005859375
1.007080078
1.007080078
1.005859375
1.009521484
1.008300781
1.008300781
1.007080078
1.005859375
1.010742188
1.005859375
1.009521484
1.007080078
1.008300781
1.009521484
1.009521484
1.013183594
1.010742188
1.008300781
1.014404297
1.009521484
1.011962891
1.011962891
1.010742188
1.011962891
1.011962891
1.008300781
1.013183594
1.013183594
1.011962891
1.013183594
1.014404297
1.013183594
1.016845703
1.011962891
1.014404297
1.013183594
1.016845703
1.016845703
1.015625
4.116210938
4.119873047
4.129638672
4.133300781
4.141845703
4.146728516
4.154052734
4.158935547
4.163818359
4.171142578
4.176025391
4.183349609
4.185791016
4.190673828
4.196777344
4.204101563
4.202880859
4.213867188
4.217529297
4.222412109
4.230957031
4.230957031
4.241943359
4.245605469
4.249267578
4.254150391
4.2578125
4.263916016
4.267578125
4.274902344
4.27734375
4.283447266
4.285888672
4.291992188
4.298095703
4.300537109
4.307861328
4.311523438
4.315185547
4.323730469
4.322509766
4.332275391
4.337158203
4.339599609
4.343261719
4.346923828
4.353027344
4.356689453
4.361572266
4.367675781
4.368896484
4.377441406
4.378662109
4.383544922
4.390869141
4.390869141
4.399414063
4.403076172
4.405517578
4.411621094
4.411621094
4.420166016
4.423828125
4.426269531
4.434814453
4.436035156
4.443359375
4.447021484
4.448242188
4.458007813
4.456787109
4.464111328
4.466552734
4.470214844
4.477539063
4.477539063
4.483642578
4.488525391
4.490966797
4.499511719
4.497070313
4.505615234
4.509277344
4.510498047
4.516601563
4.519042969
4.526367188
4.527587891
4.533691406
4.536132813
4.539794922
4.544677734
4.548339844
4.554443359
4.555664063
4.565429688
4.566650391
4.571533203
4.572753906
4.575195313
4.582519531
4.584960938
4.591064453
4.58984375
4.598388672
4.600830078
4.605712891
4.610595703
4.608154297
4.617919922
4.621582031
4.627685547
4.630126953
3.737792969
1.540527344
1.536865234
1.535644531
1.533203125
1.529541016
1.528320313
1.527099609
1.527099609
1.525878906
1.522216797
1.520996094
1.519775391
1.519775391
1.518554688
1.516113281
1.517333984
1.513671875
1.514892578
1.514892578
1.513671875
1.511230469
1.510009766
1.510009766
1.510009766
1.507568359
1.507568359
1.508789063
1.505126953
1.505126953
1.502685547
1.505126953
1.502685547
1.500244141
1.500244141
1.500244141
1.499023438
1.501464844
1.497802734
1.497802734
1.495361328
1.497802734
1.496582031
1.494140625
1.492919922
1.494140625
1.494140625
1.492919922
1.490478516
1.491699219
1.490478516
1.490478516
1.490478516
1.490478516
1.490478516
1.489257813
1.488037109
1.488037109
1.485595703
1.486816406
1.485595703
1.485595703
1.485595703
1.485595703
1.481933594
1.483154297
1.484375
1.481933594
1.485595703
1.481933594
1.481933594
1.480712891
1.481933594
1.480712891
1.480712891
1.480712891
1.479492188
1.479492188
1.480712891
1.477050781
1.479492188
1.477050781
1.477050781
1.475830078
1.478271484
1.474609375
1.474609375
1.474609375
1.474609375
1.475830078
1.474609375
1.473388672
1.474609375
1.475830078
1.473388672
1.469726563
1.473388672
1.470947266
1.472167969
1.469726563
1.470947266
1.470947266
1.468505859
1.470947266
1.469726563
1.469726563
1.469726563
1.469726563
1.468505859
1.468505859
1.469726563
1.468505859
1.467285156
1.467285156
1.468505859
1.468505859
1.468505859
1.468505859
1.46484375
1.466064453
1.466064453
1.467285156
1.467285156
1.46484375
1.46484375
1.462402344
1.466064453
1.462402344
1.463623047
1.46484375
1.462402344
1.461181641
1.466064453
1.462402344
1.463623047
1.463623047
1.462402344
1.462402344
1.459960938
1.459960938
1.459960938
1.459960938
1.458740234
1.461181641
1.461181641
1.459960938
1.461181641
1.461181641
1.459960938
1.458740234
1.459960938
1.458740234
1.458740234
1.457519531
1.459960938
1.457519531
1.457519531
1.456298828
1.457519531
1.456298828
1.456298828
1.458740234
1.456298828
1.456298828
1.457519531
1.456298828
1.455078125
1.455078125
1.457519531
1.455078125
1.453857422
1.456298828
1.455078125
1.455078125
1.455078125
1.455078125
1.453857422
1.455078125
1.455078125
1.451416016
1.453857422
1.453857422
1.452636719
1.452636719
1.451416016
1.451416016
1.451416016
1.452636719
1.451416016
1.451416016
1.451416016
1.452636719
1.452636719
1.450195313
1.451416016
1.451416016
1.452636719
1.448974609
1.450195313
1.447753906
1.448974609
1.450195313
1.452636719
1.446533203
1.450195313
1.450195313
1.450195313
1.450195313
1.447753906
1.447753906
1.447753906
1.447753906
1.446533203
1.448974609
1.448974609
1.447753906
1.447753906
1.447753906
1.446533203
1.446533203
1.446533203
1.4453125
1.447753906
1.4453125
1.446533203
1.447753906
1.447753906
1.446533203
1.447753906
1.4453125
1.444091797
1.4453125
1.444091797
1.444091797
1.442871094
1.446533203
1.446533203
1.4453125
1.4453125
1.444091797
1.446533203
1.446533203
1.442871094
1.4453125
1.4453125
1.444091797
1.444091797
1.442871094
1.441650391
1.442871094
1.444091797
1.4453125
1.444091797
1.444091797
1.4453125
1.441650391
1.444091797
1.442871094
1.441650391
1.441650391
1.440429688
1.440429688
1.440429688
1.440429688
1.440429688
1.441650391
1.442871094
1.440429688
1.440429688
1.439208984
1.441650391
1.440429688
1.440429688
1.440429688
1.441650391
1.440429688
1.440429688
1.439208984
1.440429688
1.440429688
1.440429688
1.436767578
1.439208984
1.439208984
1.439208984
1.439208984
1.440429688
1.439208984
1.437988281
1.440429688
1.439208984
1.439208984
1.437988281
1.437988281
1.436767578
1.439208984
1.437988281
1.437988281
1.437988281
1.437988281
1.437988281
1.436767578
1.437988281
1.437988281
1.436767578
1.436767578
1.436767578
1.436767578
1.436767578
1.436767578
1.436767578
1.436767578
1.434326172
1.435546875
1.435546875
1.435546875
1.437988281
1.436767578
1.437988281
1.435546875
1.434326172
1.434326172
1.435546875
1.435546875
1.435546875
1.435546875
1.430664063
1.435546875
1.434326172
1.435546875
1.435546875
1.433105469
1.435546875
1.435546875
1.435546875
1.436767578
1.433105469
1.431884766
1.434326172
1.433105469
1.434326172
1.431884766
1.434326172
1.433105469
1.433105469
1.435546875
1.434326172
1.433105469
1.435546875
1.433105469
1.433105469
1.431884766
1.433105469
1.431884766
1.430664063
1.431884766
1.431884766
1.431884766
1.431884766
1.430664063
1.430664063
1.433105469
1.431884766
1.430664063
1.431884766
1.431884766
1.430664063
1.431884766
1.429443359
1.429443359
1.431884766
1.431884766
1.431884766
1.430664063
1.430664063
1.431884766
1.429443359
1.430664063
1.430664063
1.431884766
1.430664063
1.430664063
1.435546875
1.429443359
1.430664063
1.431884766
1.430664063
1.430664063
1.429443359
1.428222656
1.429443359
1.429443359
1.428222656
1.428222656
1.428222656
1.429443359
1.430664063
1.430664063
1.427001953
1.430664063
1.429443359
1.429443359
1.429443359
1.429443359
1.429443359
1.428222656
1.428222656
1.428222656
1.430664063
1.427001953
1.427001953
1.427001953
1.427001953
1.428222656
1.427001953
1.427001953
1.427001953
1.428222656
1.424560547
1.427001953
1.428222656
1.42578125
1.428222656
1.428222656
1.428222656
1.427001953
1.427001953
1.42578125
1.427001953
1.42578125
1.424560547
1.42578125
1.427001953
1.42578125
1.423339844
1.42578125
1.42578125
1.42578125
1.42578125
1.42578125
1.427001953
1.42578125
1.42578125
1.423339844
1.427001953
1.423339844
1.42578125
1.42578125
1.424560547
1.424560547
1.427001953
1.427001953
1.427001953
1.427001953
1.423339844
1.427001953
1.423339844
1.423339844
1.422119141
1.424560547
1.422119141
1.424560547
1.42578125
1.423339844
1.422119141
1.423339844
1.42578125
1.424560547
1.423339844
1.423339844
1.423339844
1.422119141
1.422119141
1.422119141
1.424560547
1.423339844
1.420898438
1.423339844
1.423339844
1.422119141
1.423339844
1.424560547
1.420898438
1.423339844
1.422119141
1.422119141
1.422119141
1.422119141
1.422119141
1.422119141
1.423339844
1.420898438
1.419677734
1.422119141
1.423339844
1.419677734
1.422119141
1.420898438
1.420898438
1.420898438
1.422119141
1.422119141
1.422119141
1.420898438
1.422119141
1.419677734
1.422119141
1.420898438
1.420898438
1.422119141
1.420898438
1.419677734
1.420898438
1.418457031
1.420898438
1.419677734
1.422119141
1.422119141
1.419677734
1.419677734
1.420898438
1.419677734
1.420898438
1.419677734
1.420898438
1.419677734
1.417236328
1.417236328
1.419677734
1.419677734
1.423339844
1.419677734
1.420898438
1.420898438
1.419677734
1.420898438
1.418457031
1.418457031
1.417236328
1.418457031
1.418457031
1.418457031
1.420898438
1.418457031
1.419677734
1.419677734
1.420898438
1.418457031
1.418457031
1.418457031
1.417236328
1.417236328
1.417236328
1.417236328
1.418457031
1.417236328
1.419677734
1.417236328
1.418457031
1.420898438
1.416015625
1.420898438
1.417236328
1.417236328
1.417236328
1.418457031
1.417236328
1.416015625
1.416015625
1.416015625
1.418457031
1.418457031
1.417236328
1.416015625
1.417236328
1.418457031
1.418457031
1.418457031
1.416015625
1.418457031
1.418457031
1.417236328
1.416015625
1.416015625
1.418457031
1.417236328
1.416015625
1.417236328
1.416015625
1.416015625
1.416015625
1.417236328
1.417236328
1.418457031
1.417236328
1.416015625
1.419677734
1.416015625
1.413574219
1.417236328
1.416015625
1.417236328
1.417236328
1.414794922
1.414794922
1.416015625
1.414794922
1.414794922
1.413574219
1.414794922
1.416015625
1.416015625
1.412353516
1.416015625
1.416015625
1.414794922
1.413574219
1.414794922
1.414794922
1.413574219
1.414794922
1.414794922
1.414794922
1.414794922
1.417236328
1.414794922
1.416015625
1.414794922
1.413574219
1.411132813
1.413574219
1.413574219
1.413574219
1.413574219
1.414794922
1.416015625
1.414794922
1.416015625
1.413574219
1.414794922
1.412353516
1.414794922
1.412353516
1.412353516
1.412353516
1.412353516
1.414794922
1.412353516
1.413574219
1.413574219
1.414794922
1.414794922
1.412353516
1.412353516
1.412353516
1.413574219
1.413574219
1.412353516
1.413574219
1.412353516
1.412353516
1.413574219
1.412353516
1.414794922
1.412353516
1.413574219
1.413574219
1.412353516
1.414794922
1.413574219
1.412353516
1.412353516
1.411132813
1.411132813
1.411132813
1.409912109
1.409912109
1.411132813
1.412353516
1.411132813
1.411132813
1.411132813
1.413574219
