# Supplementary material for: Quantification of safe operation conditions for large-area platinum-iridium electrodes in neurostimulation application
Source: PLoS One. 2024 Dec 19;19(12):e0315779. doi: 10.1371/journal.pone.0315779 (PMC11658615; doi:10.1371/journal.pone.0315779)
Supplement: S2 File — (TXT) [file pone.0315779.s002.txt]

0.01 V per s
Potential (V)	Current (A)	Elapsed Time (s)	I Range (A)	Charge (C)	Sync ADC Input (V)	Forward I (A)	Delta I (F-R) (A)	Applied Potential (V)	Frequency (Hz)	|Z| (ohms)	Zre (ohms)	Zim (ohms)	Phase of Z (deg)	|C| (F)	Cre (F)	Cim (F)	Vacre (V)	Vacim (V)	Phase of Iac (deg)	I Gain	Resistance (ohms)	CE-RE Potential (V)
-0.997765421867371	-0.000626228866167367	0.02001	0.002	-1.2530839612009E-05	0.00129700195975602	-0.000626228866167367	NaN	-1	0	0	0	0	0	Infinity	NaN	NaN	0	0	0	1	1593.29196683934	0.996468419907615
-0.977845072746277	-0.000535414146725088	0.22011	0.002	-0.000128329150501813	0.000762942363508046	-0.000535414146725088	NaN	-0.979990005493164	0	0	0	0	0	Infinity	NaN	NaN	0	0	0	1	1826.33402334877	0.977082130382769
-0.957924723625183	-0.000453171815024689	0.42021	0.002	-0.000227183323564968	0.00083923659985885	-0.000453171815024689	NaN	-0.959980010986328	0	0	0	0	0	Infinity	NaN	NaN	0	0	0	1	2113.82237788331	0.957085487025324
-0.937866389751434	-0.000374609866412357	0.62031	0.002	-0.000309903919640783	0.00083923659985885	-0.000374609866412357	NaN	-0.939969956874847	0	0	0	0	0	Infinity	NaN	NaN	0	0	0	1	2503.58165611972	0.937027153151575
-0.917854011058807	-0.000311107054585591	0.82041	0.002	-0.000378132005043881	0.000915530836209655	-0.000311107054585591	NaN	-0.919959962368011	0	0	0	0	0	Infinity	NaN	NaN	0	0	0	1	2950.28350379721	0.916938480222598
-0.897795617580414	-0.000268536707153544	1.02051	0.002	-0.000435860545695032	0.00129700195975602	-0.000268536707153544	NaN	-0.899949967861176	0	0	0	0	0	Infinity	NaN	NaN	0	0	0	1	3343.2882494797	0.896498615620658
-0.877921283245087	-0.000237314350670204	1.22061	0.002	-0.000486332551347296	0.00122070778161287	-0.000237314350670204	NaN	-0.87993997335434	0	0	0	0	0	Infinity	NaN	NaN	0	0	0	1	3699.40242031607	0.876700575463474
-0.857816934585571	-0.000212425424251705	1.42071	0.002	-0.000531239260452858	0.00114441360346973	-0.000212425424251705	NaN	-0.859929978847504	0	0	0	0	0	Infinity	NaN	NaN	0	0	0	1	4038.20276036796	0.856672520982102
-0.837804555892944	-0.000191508283023722	1.62081	0.002	-0.000571600354939219	0.00114441360346973	-0.000191508283023722	NaN	-0.839919924736023	0	0	0	0	0	Infinity	NaN	NaN	0	0	0	1	4374.76929282043	0.836660142289475
-0.817792177200317	-0.000173244130564854	1.82091	0.002	-0.000608058085717494	0.00114441360346973	-0.000173244130564854	NaN	-0.819909930229187	0	0	0	0	0	Infinity	NaN	NaN	0	0	0	1	4720.46108883428	0.816647763596848
-0.79791784286499	-0.000157126894919202	2.02101	0.002	-0.000641085470863472	0.00175476749427617	-0.000157126894919202	NaN	-0.799899935722351	0	0	0	0	0	Infinity	NaN	NaN	0	0	0	1	5078.17482981063	0.796163075370714
-0.777767479419708	-0.000142834542202763	2.22111	0.002	-0.000671070837492225	0.00106811930891126	-0.000142834542202763	NaN	-0.779889941215515	0	0	0	0	0	Infinity	NaN	NaN	0	0	0	1	5445.23381687054	0.776699360110797
-0.757755100727081	-0.000130143511341885	2.42121	0.0002	-0.000698360491835629	0.000991825014352798	-0.000130143511341885	NaN	-0.759879946708679	0	0	0	0	0	Infinity	NaN	NaN	0	0	0	1	5822.45778459498	0.756763275712729
-0.737834751605988	-0.000118807780381758	2.62131	0.0002	-0.000723244778307234	0.000381471181754023	-0.000118807780381758	NaN	-0.739869952201843	0	0	0	0	0	Infinity	NaN	NaN	0	0	0	1	6210.32350941284	0.737453280424234
-0.717776417732239	-0.000108836873550899	2.82141	0.0002	-0.000745998930918431	0.000991825014352798	-0.000108836873550899	NaN	-0.719859898090363	0	0	0	0	0	Infinity	NaN	NaN	0	0	0	1	6594.97461029656	0.716784592717886
-0.697672069072723	-0.000100146447948646	3.02151	0.0002	-0.00076688640070879	0.00114441360346973	-0.000100146447948646	NaN	-0.699849903583527	0	0	0	0	0	Infinity	NaN	NaN	0	0	0	1	6966.51836748602	0.696527655469254
-0.677705705165863	-9.27763758227229E-05	3.22161	0.0002	-0.000786166358024493	0.00137329625431448	-9.27763758227229E-05	NaN	-0.679839909076691	0	0	0	0	0	Infinity	NaN	NaN	0	0	0	1	7304.72277189209	0.676332408911549
-0.657877326011658	-8.67895359988324E-05	3.42171	0.0002	-0.000804108851984965	0.00122070778161287	-8.67895359988324E-05	NaN	-0.659829914569855	0	0	0	0	0	Infinity	NaN	NaN	0	0	0	1	7580.14567586245	0.656656618230045
-0.637772977352142	-8.22242654976435E-05	3.62181	0.0002	-0.000820997279648909	0.00144959054887295	-8.22242654976435E-05	NaN	-0.639819920063019	0	0	0	0	0	Infinity	NaN	NaN	0	0	0	1	7756.50561901852	0.636323386803269
-0.617852628231049	-7.87585231591947E-05	3.82191	0.0002	-0.000837088203738567	0.00137329625431448	-7.87585231591947E-05	NaN	-0.619809865951538	0	0	0	0	0	Infinity	NaN	NaN	0	0	0	1	7844.89860204948	0.616479331976734
-0.597748279571533	-7.57773741497658E-05	4.02201	0.0002	-0.000852546083421657	0.0028991810977459	-7.57773741497658E-05	NaN	-0.599799871444702	0	0	0	0	0	Infinity	NaN	NaN	0	0	0	1	7888.21579367673	0.594849098473787
-0.577781915664673	-7.28084924048744E-05	4.22211	0.0002	-0.000867414185556954	0.00152588472701609	-7.28084924048744E-05	NaN	-0.579789876937866	0	0	0	0	0	Infinity	NaN	NaN	0	0	0	1	7935.63905226516	0.576256030937657
-0.557815551757813	-6.99745578458533E-05	4.42221	0.0002	-0.000881689318842546	0.000991825014352798	-6.99745578458533E-05	NaN	-0.55977988243103	0	0	0	0	0	Infinity	NaN	NaN	0	0	0	1	7971.69098212271	0.55682372674346
-0.537849187850952	-6.88305517542176E-05	4.62231	0.0002	-0.000895529207437103	0.00083923659985885	-6.88305517542176E-05	NaN	-0.539769887924194	0	0	0	0	0	Infinity	NaN	NaN	0	0	0	1	7814.10542474687	0.537009951251093
-0.517790853977203	-7.10142776370049E-05	4.82241	0.0002	-0.000909474715684118	0.00312806363217533	-7.10142776370049E-05	NaN	-0.519759893417358	0	0	0	0	0	Infinity	NaN	NaN	0	0	0	1	7291.36268376808	0.514662790345028
-0.49773246049881	-7.37516020308249E-05	5.02251	0.0002	-0.000923988199672495	0.00114441360346973	-7.37516020308249E-05	NaN	-0.4997498691082	0	0	0	0	0	Infinity	NaN	NaN	0	0	0	1	6748.76811883734	0.49658804689534
-0.477720111608505	-7.41901822038926E-05	5.22261	0.0002	-0.000938825892607529	0.000915530836209655	-7.41901822038926E-05	NaN	-0.479739844799042	0	0	0	0	0	Infinity	NaN	NaN	0	0	0	1	6439.12843205607	0.476804580772296
-0.457845777273178	-7.31075269868597E-05	5.42271	0.0002	-0.000953579414563356	0.00122070778161287	-7.31075269868597E-05	NaN	-0.459729850292206	0	0	0	0	0	Infinity	NaN	NaN	0	0	0	1	6262.63527359462	0.456625069491565
-0.437695384025574	-7.13516492396593E-05	5.62281	0.0002	-0.000968039474546022	0.00122070778161287	-7.13516492396593E-05	NaN	-0.43971985578537	0	0	0	0	0	Infinity	NaN	NaN	0	0	0	1	6134.34151403315	0.436474676243961
-0.41777503490448	-6.92538014845923E-05	5.82291	0.0002	-0.000982111929258317	0.00358582916669548	-6.92538014845923E-05	NaN	-0.419709831476212	0	0	0	0	0	Infinity	NaN	NaN	0	0	0	1	6032.52133382783	0.414189205737785
-0.397624671459198	-6.69688670313917E-05	6.02301	0.0002	-0.000995744751066559	0.000991825014352798	-6.69688670313917E-05	NaN	-0.399699836969376	0	0	0	0	0	Infinity	NaN	NaN	0	0	0	1	5937.45555338141	0.396632846444845
-0.377796322107315	-6.44799729343504E-05	6.22311	0.0002	-0.0010088992916514	0.000610353890806437	-6.44799729343504E-05	NaN	-0.379689812660217	0	0	0	0	0	Infinity	NaN	NaN	0	0	0	1	5859.12656154438	0.377185968216509
-0.357737958431244	-6.18285266682506E-05	6.42321	0.0002	-0.00102153969456398	0.000762942363508046	-6.18285266682506E-05	NaN	-0.359679818153381	0	0	0	0	0	Infinity	NaN	NaN	0	0	0	1	5785.96932045197	0.356975016067736
-0.337725609540939	-5.90037961956114E-05	6.62331	0.0002	-0.00103363074832763	0.00114441360346973	-5.90037961956114E-05	NaN	-0.339669823646545	0	0	0	0	0	Infinity	NaN	NaN	0	0	0	1	5723.7945914751	0.33658119593747
-0.317713230848312	-5.60487133043353E-05	6.82341	0.0002	-0.00104514204326892	0.000686648127157241	-5.60487133043353E-05	NaN	-0.319659799337387	0	0	0	0	0	Infinity	NaN	NaN	0	0	0	1	5668.51961655537	0.317026582721155
-0.297838896512985	-5.29525495949201E-05	7.02351	0.0002	-0.00105604849401061	0.00122070778161287	-5.29525495949201E-05	NaN	-0.299649804830551	0	0	0	0	0	Infinity	NaN	NaN	0	0	0	1	5624.63750643572	0.296618188731372
-0.277734518051147	-4.97597720823251E-05	7.22361	0.0002	-0.00106632691762501	0.00137329625431448	-4.97597720823251E-05	NaN	-0.279639780521393	0	0	0	0	0	Infinity	NaN	NaN	0	0	0	1	5581.50703728404	0.276361221796833
-0.257630169391632	-4.63507712993305E-05	7.42371	0.0002	-0.00107594659756733	0.000762942363508046	-4.63507712993305E-05	NaN	-0.259629786014557	0	0	0	0	0	Infinity	NaN	NaN	0	0	0	1	5558.27146279556	0.256867227028124
-0.237663805484772	-4.26718688686378E-05	7.62381	0.0002	-0.00108485790013529	0.000991825014352798	-4.26718688686378E-05	NaN	-0.239619791507721	0	0	0	0	0	Infinity	NaN	NaN	0	0	0	1	5569.56636271081	0.236671980470419
-0.217559427022934	-3.87062027584761E-05	7.82391	0.0002	-0.00109300373455448	0.00106811930891126	-3.87062027584761E-05	NaN	-0.219609782099724	0	0	0	0	0	Infinity	NaN	NaN	0	0	0	1	5620.789731829	0.216491307714023
-0.197685092687607	-3.4544245863799E-05	8.02401	0.0002	-0.00110033612388579	0.00106811930891126	-3.4544245863799E-05	NaN	-0.199599772691727	0	0	0	0	0	Infinity	NaN	NaN	0	0	0	1	5722.66343480298	0.196616973378696
-0.177534714341164	-3.02948756143451E-05	8.22411	0.0002	-0.00110682427522148	0.000991825014352798	-3.02948756143451E-05	NaN	-0.17958976328373	0	0	0	0	0	Infinity	NaN	NaN	0	0	0	1	5860.22258685552	0.176542889326811
-0.157476350665092	-2.60439755948028E-05	8.42421	0.0002	-0.00111245984197743	0.000762942363508046	-2.60439755948028E-05	NaN	-0.159579753875732	0	0	0	0	0	Infinity	NaN	NaN	0	0	0	1	6046.55576073101	0.156713408301584
-0.137602001428604	-2.18068762478651E-05	8.62431	0.0002	-0.00111724662919824	0.00114441360346973	-2.18068762478651E-05	NaN	-0.139569759368896	0	0	0	0	0	Infinity	NaN	NaN	0	0	0	1	6310.02807850919	0.136457587825134
-0.117589645087719	-1.76311168615939E-05	8.82441	0.0002	-0.00112119195537077	0.000610353890806437	-1.76311168615939E-05	NaN	-0.119559749960899	0	0	0	0	0	Infinity	NaN	NaN	0	0	0	1	6669.43824437271	0.116979291196913
-0.0977152958512306	-1.3552308701037E-05	9.02451	2E-05	-0.00112430179228395	0.00114441360346973	-1.3552308701037E-05	NaN	-0.0995497405529022	0	0	0	0	0	Infinity	NaN	NaN	0	0	0	1	7210.23244133702	0.0965708822477609
-0.077564924955368	-9.30478108784882E-06	9.22461	2E-05	-0.00112658655438202	0.00129700195975602	-9.30478108784882E-06	NaN	-0.0795397385954857	0	0	0	0	0	Infinity	NaN	NaN	0	0	0	1	8336.02899660483	0.076267922995612
-0.0578746013343334	-5.08270977661596E-06	9.42471	2E-05	-0.00112802633580647	0.00114441360346973	-5.08270977661596E-06	NaN	-0.0595297329127789	0	0	0	0	0	Infinity	NaN	NaN	0	0	0	1	11386.5642300879	0.0567301877308637
-0.037264171987772	-5.27123972915433E-07	9.62481	2E-06	-0.00112861593714198	0.00129700195975602	-5.27123972915433E-07	NaN	-0.039519727230072	0	0	0	0	0	Infinity	NaN	NaN	0	0	0	1	70693.3736700879	0.035967170028016
-0.0177118666470051	3.38872905558674E-06	9.82491	2E-05	-0.00112833571587454	0.00083923659985885	3.38872905558674E-06	NaN	-0.0195097215473652	0	0	0	0	0	Infinity	NaN	NaN	0	0	0	1	5226.69896485377	0.0168726300471462
0.00234649912454188	7.60711964176153E-06	10.02501	2E-05	-0.00112723402849738	0.00106811930891126	7.60711964176153E-06	NaN	0.000500284135341644	0	0	0	0	0	Infinity	NaN	NaN	0	0	0	1	308.46092017011	-0.00341461843345314
0.0223588589578867	1.17388672151719E-05	10.22511	2E-05	-0.00112529637128017	0.000686648127157241	1.17388672151719E-05	NaN	0.0205102898180485	0	0	0	0	0	Infinity	NaN	NaN	0	0	0	1	1904.68624851544	-0.0230455070850439
0.0423252135515213	1.57588201545877E-05	10.42521	2E-05	-0.00112254296609776	0.000991825014352798	1.57588201545877E-05	NaN	0.0405202955007553	0	0	0	0	0	Infinity	NaN	NaN	0	0	0	1	2685.81106557013	-0.0433170385658741
0.0624295845627785	1.96271430468187E-05	10.62531	0.0002	-0.00111900073415494	0.000534059654455632	1.96271430468187E-05	NaN	0.0605303011834621	0	0	0	0	0	Infinity	NaN	NaN	0	0	0	1	3180.77798759904	-0.0629636442172341
0.0823499336838722	2.32953098020516E-05	10.82541	0.0002	-0.00111470121831249	0.00267029833048582	2.32953098020516E-05	NaN	0.080540306866169	0	0	0	0	0	Infinity	NaN	NaN	0	0	0	1	3535.04350805498	-0.085020232014358
0.102454304695129	2.66951101366431E-05	11.02551	0.0002	-0.00110969475186002	0.000991825014352798	2.66951101366431E-05	NaN	0.100550308823586	0	0	0	0	0	Infinity	NaN	NaN	0	0	0	1	3837.94276070416	-0.103446129709482
0.122374653816223	2.98664181173081E-05	11.22561	0.0002	-0.00110403079999537	0.00114441360346973	2.98664181173081E-05	NaN	0.120560318231583	0	0	0	0	0	Infinity	NaN	NaN	0	0	0	1	4097.39973958595	-0.123519067419693
0.142341002821922	3.27846937580034E-05	11.42571	0.0002	-0.00109775888928335	0.00122070778161287	3.27846937580034E-05	NaN	0.14057032763958	0	0	0	0	0	Infinity	NaN	NaN	0	0	0	1	4341.69078633452	-0.143561710603535
0.162537381052971	3.54928815795574E-05	11.62581	0.0002	-0.00109092474135339	0.000991825014352798	3.54928815795574E-05	NaN	0.160580337047577	0	0	0	0	0	Infinity	NaN	NaN	0	0	0	1	4579.43603955184	-0.163529206067324
0.182411730289459	3.80109122488648E-05	11.82591	0.0002	-0.00108356884588032	0.000915530836209655	3.80109122488648E-05	NaN	0.180590331554413	0	0	0	0	0	Infinity	NaN	NaN	0	0	0	1	4798.93060958849	-0.183327261125669
0.20247009396553	4.03556550736539E-05	12.02601	0.0002	-0.00107572564739904	0.000457765418104827	4.03556550736539E-05	NaN	0.20060034096241	0	0	0	0	0	Infinity	NaN	NaN	0	0	0	1	5017.1430397053	-0.202927859383635
0.222482457756996	4.25562466261908E-05	12.22611	0.0002	-0.00106742698231093	0.000457765418104827	4.25562466261908E-05	NaN	0.220610350370407	0	0	0	0	0	Infinity	NaN	NaN	0	0	0	1	5227.96241198751	-0.222940223175101
0.242310792207718	4.46142221335322E-05	12.42621	0.0002	-0.00105870220129025	0.000915530836209655	4.46142221335322E-05	NaN	0.240620344877243	0	0	0	0	0	Infinity	NaN	NaN	0	0	0	1	5431.2454777867	-0.243226323043928
0.262553185224533	4.65556513518095E-05	12.62631	0.0002	-0.00104957718788548	0.000457765418104827	4.65556513518095E-05	NaN	0.260630369186401	0	0	0	0	0	Infinity	NaN	NaN	0	0	0	1	5639.5556200145	-0.263010950642638
0.282565534114838	4.836059815716E-05	12.82641	0.0002	-0.00104007800945488	0.00122070778161287	4.836059815716E-05	NaN	0.280640363693237	0	0	0	0	0	Infinity	NaN	NaN	0	0	0	1	5842.88749275949	-0.283786241896451
0.302485883235931	5.00459282193333E-05	13.02651	0.0002	-0.0010302308868106	0.00144959054887295	5.00459282193333E-05	NaN	0.300650358200073	0	0	0	0	0	Infinity	NaN	NaN	0	0	0	1	6044.16570935091	-0.303935473784804
0.322498261928558	5.16055151820183E-05	13.22661	0.0002	-0.00102005852719517	0.00122070778161287	5.16055151820183E-05	NaN	0.320660382509232	0	0	0	0	0	Infinity	NaN	NaN	0	0	0	1	6249.29837035968	-0.323718969710171
0.342418611049652	5.31957666680682E-05	13.42671	0.0002	-0.00100958023205594	0.00129700195975602	5.31957666680682E-05	NaN	0.340670377016068	0	0	0	0	0	Infinity	NaN	NaN	0	0	0	1	6436.95227077525	-0.343715613009408
0.362614989280701	5.57506027689669E-05	13.62681	0.0002	-0.000998647160597516	0.00106811930891126	5.57506027689669E-05	NaN	0.360680401325226	0	0	0	0	0	Infinity	NaN	NaN	0	0	0	1	6504.23441668234	-0.363683108589612
0.382443308830261	5.62014574825298E-05	13.82691	0.0002	-0.00098745537879056	0.000381471181754023	5.62014574825298E-05	NaN	0.380690395832062	0	0	0	0	0	Infinity	NaN	NaN	0	0	0	1	6804.86460603168	-0.382824780012015
0.402501672506332	5.70694246562198E-05	14.02701	0.0002	-0.000976124744339354	0.00083923659985885	5.70694246562198E-05	NaN	0.400700390338898	0	0	0	0	0	Infinity	NaN	NaN	0	0	0	1	7052.84265490602	-0.403340909106191
0.422698050737381	5.80033338337671E-05	14.22711	0.0002	-0.000964611576722104	0.00122070778161287	5.80033338337671E-05	NaN	0.420710414648056	0	0	0	0	0	Infinity	NaN	NaN	0	0	0	1	7287.47854302306	-0.423918758518994
0.442434400320053	5.89541123190429E-05	14.42721	0.0002	-0.000952910935168088	0.00106811930891126	5.89541123190429E-05	NaN	0.440720409154892	0	0	0	0	0	Infinity	NaN	NaN	0	0	0	1	7504.72499570045	-0.443502519628964
0.462400734424591	5.99938357481733E-05	14.62731	0.0002	-0.000941011911276105	0.000762942363508046	5.99938357481733E-05	NaN	0.460730403661728	0	0	0	0	0	Infinity	NaN	NaN	0	0	0	1	7707.47075358772	-0.463163676788099
0.482459098100662	6.11347713856958E-05	14.82741	0.0002	-0.000928894651186706	0.00122070778161287	6.11347713856958E-05	NaN	0.480740427970886	0	0	0	0	0	Infinity	NaN	NaN	0	0	0	1	7891.72981537553	-0.483679805882275
0.502425491809845	6.23431769781746E-05	15.02751	0.0002	-0.000916540651441823	0.00106811930891126	6.23431769781746E-05	NaN	0.500750422477722	0	0	0	0	0	Infinity	NaN	NaN	0	0	0	1	8059.02933027838	-0.503493611118756
0.52252984046936	6.34289099252783E-05	15.22761	0.0002	-0.000903954607162227	0.00114441360346973	6.34289099252783E-05	NaN	0.520760416984558	0	0	0	0	0	Infinity	NaN	NaN	0	0	0	1	8238.03910685082	-0.52367425407283
0.542542219161987	6.42294035060331E-05	15.42771	0.0002	-0.000891176532464992	0.00106811930891126	6.42294035060331E-05	NaN	0.540770411491394	0	0	0	0	0	Infinity	NaN	NaN	0	0	0	1	8446.94469427893	-0.543610338470899
0.562600553035736	6.46603220957331E-05	15.62781	0.0002	-0.000878275945085765	0.000991825014352798	6.46603220957331E-05	NaN	0.560780465602875	0	0	0	0	0	Infinity	NaN	NaN	0	0	0	1	8700.86221041051	-0.563592378050089
0.58252090215683	6.47691995254718E-05	15.82791	0.0002	-0.000865323621984639	0.00106811930891126	6.47691995254718E-05	NaN	0.580790460109711	0	0	0	0	0	Infinity	NaN	NaN	0	0	0	1	8993.79498935666	-0.583589021465741
0.602533280849457	6.47093911538832E-05	16.02801	0.0002	-0.000852367463119003	0.000991825014352798	6.47093911538832E-05	NaN	0.600800454616547	0	0	0	0	0	Infinity	NaN	NaN	0	0	0	1	9311.3730496489	-0.60352510586381
0.622591614723206	6.45667751086876E-05	16.22811	0.0002	-0.000839432630629411	0.00122070778161287	6.45667751086876E-05	NaN	0.620810449123383	0	0	0	0	0	Infinity	NaN	NaN	0	0	0	1	9642.60045007939	-0.623812322504818
0.642696022987366	6.43919556750916E-05	16.42821	0.0002	-0.000826530156233415	0.000991825014352798	6.43919556750916E-05	NaN	0.640820443630219	0	0	0	0	0	Infinity	NaN	NaN	0	0	0	1	9980.99865502263	-0.643687848001719
0.662708342075348	6.4191066485364E-05	16.62831	0.0002	-0.000813664765334901	0.000762942363508046	6.4191066485364E-05	NaN	0.660830497741699	0	0	0	0	0	Infinity	NaN	NaN	0	0	0	1	10323.9964431258	-0.663471284438856
0.682628691196442	6.39625723124482E-05	16.82841	0.0002	-0.000800842671869463	0.00106811930891126	6.39625723124482E-05	NaN	0.680840492248535	0	0	0	0	0	Infinity	NaN	NaN	0	0	0	1	10672.3145507954	-0.683696810505353
0.702687084674835	6.36834738543257E-05	17.02851	0.0002	-0.000788069874587849	0.00114441360346973	6.36834738543257E-05	NaN	0.700850486755371	0	0	0	0	0	Infinity	NaN	NaN	0	0	0	1	11034.0570660799	-0.703831498278305
0.722699463367462	6.3376770413015E-05	17.22861	0.0002	-0.000775355319021104	0.00106811930891126	6.3376770413015E-05	NaN	0.720860481262207	0	0	0	0	0	Infinity	NaN	NaN	0	0	0	1	11403.2232734133	-0.723767582676373
0.742527782917023	6.30225258646533E-05	17.42871	0.0002	-0.000762708010611344	0.00114441360346973	6.30225258646533E-05	NaN	0.740870475769043	0	0	0	0	0	Infinity	NaN	NaN	0	0	0	1	11781.9426106734	-0.743672196520492
0.762632131576538	6.26238106633537E-05	17.62881	0.0002	-0.000750136112405884	0.000762942363508046	6.26238106633537E-05	NaN	0.760880470275879	0	0	0	0	0	Infinity	NaN	NaN	0	0	0	1	12177.9898651683	-0.763395073940046
0.782690525054932	6.22297011432238E-05	17.82891	0.0002	-0.00073764382815279	0.00213623861782253	6.22297011432238E-05	NaN	0.78089052438736	0	0	0	0	0	Infinity	NaN	NaN	0	0	0	1	12577.4430967223	-0.784826763672754
0.802610874176025	6.18386548012495E-05	18.02901	0.0002	-0.000725230467164032	0.000610353890806437	6.18386548012495E-05	NaN	0.800900518894196	0	0	0	0	0	Infinity	NaN	NaN	0	0	0	1	12979.1127694422	-0.803221228066832
0.822715222835541	6.15135504631326E-05	18.22911	0.0002	-0.000712888343060216	0.000915530836209655	6.15135504631326E-05	NaN	0.820910513401031	0	0	0	0	0	Infinity	NaN	NaN	0	0	0	1	13374.5364499587	-0.82363075367175
0.842635571956635	6.12559160799719E-05	18.42921	0.0002	-0.000700606853692728	0.000457765418104827	6.12559160799719E-05	NaN	0.840920507907867	0	0	0	0	0	Infinity	NaN	NaN	0	0	0	1	13755.9867826732	-0.843093337374739
0.862647950649261	6.10856950515881E-05	18.62931	0.0002	-0.00068836889193913	0.000534059654455632	6.10856950515881E-05	NaN	0.860930502414703	0	0	0	0	0	Infinity	NaN	NaN	0	0	0	1	14121.9306733064	-0.863182010303717
0.882660269737244	6.10274255450349E-05	18.82941	0.0002	-0.000676152793249761	0.00129700195975602	6.10274255450349E-05	NaN	0.880940556526184	0	0	0	0	0	Infinity	NaN	NaN	0	0	0	1	14463.3377838606	-0.883957271697
0.902718663215637	6.10872302786447E-05	19.02951	0.0002	-0.000663936679346038	0.00106811930891126	6.10872302786447E-05	NaN	0.90095055103302	0	0	0	0	0	Infinity	NaN	NaN	0	0	0	1	14777.5346680142	-0.903786782524548
0.922639012336731	6.12436488154344E-05	19.22961	0.0002	-0.000651698763235503	0.000610353890806437	6.12436488154344E-05	NaN	0.920960545539856	0	0	0	0	0	Infinity	NaN	NaN	0	0	0	1	15065.0562169674	-0.923249366227537
0.942697405815125	6.15227472735569E-05	19.42971	0.0002	-0.000639417611204475	0.0016784731997177	6.15227472735569E-05	NaN	0.940970540046692	0	0	0	0	0	Infinity	NaN	NaN	0	0	0	1	15322.7456118545	-0.944375879014842
0.962755739688873	6.19413985987194E-05	19.62981	0.0002	-0.000627068567335477	0.00137329625431448	6.19413985987194E-05	NaN	0.960980534553528	0	0	0	0	0	Infinity	NaN	NaN	0	0	0	1	15543.0093841759	-0.964129035943188
0.982814133167267	6.25456013949588E-05	19.82991	0.0002	-0.000614617631986106	0.000457765418104827	6.25456013949588E-05	NaN	0.980990588665009	0	0	0	0	0	Infinity	NaN	NaN	0	0	0	1	15713.5611657334	-0.983271898585372
0.997627854347229	6.047535862308E-05	20.03001	0.0002	-0.000602065832962466	0.00106811930891126	6.047535862308E-05	NaN	0.997999012470245	0	0	0	0	0	Infinity	NaN	NaN	0	0	0	1	16496.4355245095	-0.99869597365614
0.977477490901947	4.69022270408459E-05	20.23011	0.0002	-0.000591427819018967	0.00328065222129226	4.69022270408459E-05	NaN	0.977989017963409	0	0	0	0	0	Infinity	NaN	NaN	0	0	0	1	20840.747925481	-0.980758143123239
0.95760315656662	3.72656213585287E-05	20.43021	0.0002	-0.000583052025596402	0.000915530836209655	3.72656213585287E-05	NaN	0.957978963851929	0	0	0	0	0	Infinity	NaN	NaN	0	0	0	1	25696.690989092	-0.95851868740283
0.937544763088226	2.99139555863803E-05	20.63031	0.0002	-0.000576361824007512	0.00114441360346973	2.99139555863803E-05	NaN	0.937968969345093	0	0	0	0	0	Infinity	NaN	NaN	0	0	0	1	31341.3838026518	-0.938689176691696
0.917578399181366	2.41755460592685E-05	20.83041	0.0002	-0.000570973367655519	0.000991825014352798	2.41755460592685E-05	NaN	0.917958974838257	0	0	0	0	0	Infinity	NaN	NaN	0	0	0	1	37954.8158677301	-0.918570224195719
0.897382020950317	1.96455457626143E-05	21.03051	0.0002	-0.000566606588932158	0.00114441360346973	1.96455457626143E-05	NaN	0.897948980331421	0	0	0	0	0	Infinity	NaN	NaN	0	0	0	1	45678.6506108699	-0.898526434553787
0.87750768661499	1.60509880515747E-05	21.23061	0.0002	-0.000563048652390184	0.00106811930891126	1.60509880515747E-05	NaN	0.877938985824585	0	0	0	0	0	Infinity	NaN	NaN	0	0	0	1	54670.0105809937	-0.878575805923902
0.857357323169708	1.30609096231638E-05	21.43071	2E-05	-0.000560139518868531	0.000991825014352798	1.30609096231638E-05	NaN	0.857928931713104	0	0	0	0	0	Infinity	NaN	NaN	0	0	0	1	65643.0025095013	-0.858349148184061
0.837298929691315	1.05505469036871E-05	21.63081	2E-05	-0.000557785760026371	0.000610353890806437	1.05505469036871E-05	NaN	0.837918937206268	0	0	0	0	0	Infinity	NaN	NaN	0	0	0	1	79360.7134620393	-0.837909283582121
0.817378580570221	8.35670198284788E-06	21.83091	2E-05	-0.000555897925503386	0.000457765418104827	8.35670198284788E-06	NaN	0.817908942699432	0	0	0	0	0	Infinity	NaN	NaN	0	0	0	1	97811.1439474435	-0.817836345988326
0.797274231910706	6.34289062872995E-06	22.03101	2E-05	-0.000554429796582985	0.00106811930891126	6.34289062872995E-06	NaN	0.797898948192596	0	0	0	0	0	Infinity	NaN	NaN	0	0	0	1	125695.724327876	-0.798342351219617
0.77716988325119	4.47783077106578E-06	22.23111	2E-05	-0.000553349797800896	0.00106811930891126	4.47783077106578E-06	NaN	0.777888953685761	0	0	0	0	0	Infinity	NaN	NaN	0	0	0	1	173559.458359391	-0.778238002560101
0.757341504096985	2.78299103229074E-06	22.43121	2E-05	-0.000552626700365389	0.000457765418104827	2.78299103229074E-06	NaN	0.757878959178925	0	0	0	0	0	Infinity	NaN	NaN	0	0	0	1	272132.211462285	-0.75779926951509
0.737283170223236	1.28980832414527E-06	22.63131	2E-05	-0.000552222624429897	0.00106811930891126	1.28980832414527E-06	NaN	0.737868905067444	0	0	0	0	0	Infinity	NaN	NaN	0	0	0	1	571622.276288083	-0.738351289532147
0.717638850212097	2.33422341011646E-07	22.83141	2E-06	-0.000552047625170838	0.00305176945403218	2.33422341011646E-07	NaN	0.717858910560608	0	0	0	0	0	Infinity	NaN	NaN	0	0	0	1	3074422.29866202	-0.720690619666129
0.697672486305237	-8.59881254200445E-07	23.03151	2E-06	-0.00055208183873497	0.000915530836209655	-8.59881254200445E-07	NaN	0.697848916053772	0	0	0	0	0	Infinity	NaN	NaN	0	0	0	1	811359.106733828	-0.698588017141446
0.677706122398376	-1.83354006821901E-06	23.23161	2E-06	-0.000552352590826175	0.00106811930891126	-1.83354006821901E-06	NaN	0.677838921546936	0	0	0	0	0	Infinity	NaN	NaN	0	0	0	1	369616.205364227	-0.678774241707288
0.65727972984314	-2.86770182356122E-06	23.43171	2E-05	-0.000552836589294954	0.000686648127157241	-2.86770182356122E-06	NaN	0.6578289270401	0	0	0	0	0	Infinity	NaN	NaN	0	0	0	1	229200.861973476	-0.657966377970297
0.637313365936279	-3.61375646207307E-06	23.63181	2E-05	-0.000553485935284387	0.0033569463994354	-3.61375646207307E-06	NaN	0.637818872928619	0	0	0	0	0	Infinity	NaN	NaN	0	0	0	1	176357.585970439	-0.640670312335715
0.617255032062531	-4.28543580710539E-06	23.83191	2E-05	-0.000554277117865251	0.00114441360346973	-4.28543580710539E-06	NaN	0.617808878421783	0	0	0	0	0	Infinity	NaN	NaN	0	0	0	1	144035.53333808	-0.618399445666
0.597334682941437	-4.93288553116145E-06	24.03201	2E-05	-0.000555199954023023	0.00114441360346973	-4.93288553116145E-06	NaN	0.597798883914948	0	0	0	0	0	Infinity	NaN	NaN	0	0	0	1	121092.346288602	-0.598479096544907
0.577276289463043	-5.56423310626997E-06	24.23211	2E-05	-0.000556249824051269	0.000915530836209655	-5.56423310626997E-06	NaN	0.577788889408112	0	0	0	0	0	Infinity	NaN	NaN	0	0	0	1	103747.682463653	-0.578191820299253
0.557355940341949	-6.18162584942183E-06	24.43221	2E-05	-0.000557424616748974	0.00083923659985885	-6.18162584942183E-06	NaN	0.557778894901276	0	0	0	0	0	Infinity	NaN	NaN	0	0	0	1	90163.3249760787	-0.558195176941808
0.537251591682434	-6.80668654240435E-06	24.63231	2E-05	-0.000558723864179182	0.000991825014352798	-6.80668654240435E-06	NaN	0.537768840789795	0	0	0	0	0	Infinity	NaN	NaN	0	0	0	1	78929.973980065	-0.538243416696787
0.517285227775574	-7.42745305615244E-06	24.83241	2E-05	-0.000560147440536834	0.0033569463994354	-7.42745305615244E-06	NaN	0.517758846282959	0	0	0	0	0	Infinity	NaN	NaN	0	0	0	1	69645.0349621647	-0.520642174175009
0.497226864099503	-8.05235958978301E-06	25.03251	2E-05	-0.000561695942644123	0.000610353890806437	-8.05235958978301E-06	NaN	0.497748851776123	0	0	0	0	0	Infinity	NaN	NaN	0	0	0	1	61749.212582408	-0.497837217990309
0.477260500192642	-8.67757353262277E-06	25.23261	2E-05	-0.000563369562291095	0.000991825014352798	-8.67757353262277E-06	NaN	0.477738857269287	0	0	0	0	0	Infinity	NaN	NaN	0	0	0	1	54999.3034802197	-0.478252325206995
0.457248151302338	-9.30493388295872E-06	25.43271	2E-05	-0.000565168351654251	0.00114441360346973	-9.30493388295872E-06	NaN	0.457728832960129	0	0	0	0	0	Infinity	NaN	NaN	0	0	0	1	49140.397670074	-0.458392564905807
0.437097758054733	-9.93566845863825E-06	25.63281	2E-05	-0.000567093461401068	0.00114441360346973	-9.93566845863825E-06	NaN	0.437718838453293	0	0	0	0	0	Infinity	NaN	NaN	0	0	0	1	43992.7881927977	-0.438242171658203
0.417223423719406	-1.05788240034599E-05	25.83291	2E-05	-0.000569145921093849	0.000534059654455632	-1.05788240034599E-05	NaN	0.417708843946457	0	0	0	0	0	Infinity	NaN	NaN	0	0	0	1	39439.4900210978	-0.417757483373862
0.397165060043335	-1.12304142021458E-05	26.03301	2E-05	-0.00057132754729198	0.000915530836209655	-1.12304142021458E-05	NaN	0.397698819637299	0	0	0	0	0	Infinity	NaN	NaN	0	0	0	1	35365.1301630041	-0.398080590879545
0.377198696136475	-1.19066944535007E-05	26.23311	2E-05	-0.000573642095893706	0.00137329625431448	-1.19066944535007E-05	NaN	0.377688825130463	0	0	0	0	0	Infinity	NaN	NaN	0	0	0	1	31679.5478047708	-0.378571992390789
0.357140332460403	-1.26045970318955E-05	26.43321	2E-05	-0.000576093970317301	0.00114441360346973	-1.26045970318955E-05	NaN	0.357678830623627	0	0	0	0	0	Infinity	NaN	NaN	0	0	0	1	28334.1332972939	-0.358284746063873
0.337173968553543	-1.33313287733472E-05	26.63331	2E-05	-0.000578688305789687	0.00106811930891126	-1.33313287733472E-05	NaN	0.337668806314468	0	0	0	0	0	Infinity	NaN	NaN	0	0	0	1	25291.8500688125	-0.338242087862454
0.317207634449005	-1.40914917210466E-05	26.83341	2E-05	-0.000581431626120643	0.0028991810977459	-1.40914917210466E-05	NaN	0.317658811807632	0	0	0	0	0	Infinity	NaN	NaN	0	0	0	1	22510.5787753637	-0.320106815546751
0.297149270772934	-1.48959734360687E-05	27.03351	2E-05	-0.000584330938275807	0.00122070778161287	-1.48959734360687E-05	NaN	0.297648787498474	0	0	0	0	0	Infinity	NaN	NaN	0	0	0	1	19948.2948897736	-0.298369978554547
0.277136892080307	-1.57452341227327E-05	27.23361	2E-05	-0.000587396004957227	0.00114441360346973	-1.57452341227327E-05	NaN	0.277638792991638	0	0	0	0	0	Infinity	NaN	NaN	0	0	0	1	17601.3192258718	-0.278281305683777
0.257216542959213	-1.66608951985836E-05	27.43371	2E-05	-0.000590637266915782	0.000991825014352798	-1.66608951985836E-05	NaN	0.257628798484802	0	0	0	0	0	Infinity	NaN	NaN	0	0	0	1	15438.3386902932	-0.258208367973566
0.237204194068909	-1.76420380739728E-05	27.63381	2E-05	-0.000594068225835808	0.00114441360346973	-1.76420380739728E-05	NaN	0.237618789076805	0	0	0	0	0	Infinity	NaN	NaN	0	0	0	1	13445.3963354072	-0.238348607672378
0.21732984483242	-1.85711614903994E-05	27.83391	0.0002	-0.000597688108533257	0.000915530836209655	-1.85711614903994E-05	NaN	0.217608779668808	0	0	0	0	0	Infinity	NaN	NaN	0	0	0	1	11702.5445578496	-0.21824537566863
0.197087466716766	-1.97550343727926E-05	28.03401	0.0002	-0.000601521202068497	0.000915530836209655	-1.97550343727926E-05	NaN	0.197598770260811	0	0	0	0	0	Infinity	NaN	NaN	0	0	0	1	9976.56916194502	-0.198002997552976
0.17730513215065	-2.10232501558494E-05	28.23411	0.0002	-0.000605599151462338	0.000991825014352798	-2.10232501558494E-05	NaN	0.177588760852814	0	0	0	0	0	Infinity	NaN	NaN	0	0	0	1	8433.76408672556	-0.178296957165003
0.157292768359184	-2.24202813114971E-05	28.43421	0.0002	-0.000609943789586887	0.000762942363508046	-2.24202813114971E-05	NaN	0.157578766345978	0	0	0	0	0	Infinity	NaN	NaN	0	0	0	1	7015.64651102414	-0.158055710722692
0.137280404567719	-2.39353939832654E-05	28.63431	0.0002	-0.000614578913094356	0.000686648127157241	-2.39353939832654E-05	NaN	0.137568756937981	0	0	0	0	0	Infinity	NaN	NaN	0	0	0	1	5735.45623120719	-0.137967052694876
0.117314055562019	-2.55823870247696E-05	28.83441	0.0002	-0.000619531111144424	0.00083923659985885	-2.55823870247696E-05	NaN	0.117558747529984	0	0	0	0	0	Infinity	NaN	NaN	0	0	0	1	4585.73531267558	-0.118153292161878
0.0972556918859482	-2.738733383012E-05	29.03451	0.0002	-0.000624829120741451	0.00106811930891126	-2.738733383012E-05	NaN	0.097548745572567	0	0	0	0	0	Infinity	NaN	NaN	0	0	0	1	3551.1193783671	-0.0983238111948594
0.0772893354296684	-2.9350230761338E-05	29.23461	0.0002	-0.000630501878423511	0.000991825014352798	-2.9350230761338E-05	NaN	0.0775387361645699	0	0	0	0	0	Infinity	NaN	NaN	0	0	0	1	2633.34677189247	-0.0782811604440212
0.0571849644184113	-3.16044970531948E-05	29.43471	0.0002	-0.000636594783643304	0.0033569463994354	-3.16044970531948E-05	NaN	0.0575287342071533	0	0	0	0	0	Infinity	NaN	NaN	0	0	0	1	1809.39327470268	-0.0605419108178467
0.0373106226325035	-3.43770916515496E-05	29.63481	0.0002	-0.000643186115348163	0.00114441360346973	-3.43770916515496E-05	NaN	0.0375187247991562	0	0	0	0	0	Infinity	NaN	NaN	0	0	0	1	1085.33389068187	-0.0384550362359732
0.0172062516212463	-3.76618772861548E-05	29.83491	0.0002	-0.000650387538530704	0.000686648127157241	-3.76618772861548E-05	NaN	0.0175087209790945	0	0	0	0	0	Infinity	NaN	NaN	0	0	0	1	456.861231066984	-0.0178928997484036
-0.00285211391746998	-4.12150293414015E-05	30.03501	0.0002	-0.000658277777139938	0.00106811930891126	-4.12150293414015E-05	NaN	-0.00250128470361233	0	0	0	0	0	Infinity	NaN	NaN	0	0	0	1	69.2008222011614	0.00178399460855871
-0.0227264575660229	-4.48172540927771E-05	30.23511	0.0002	-0.000666887746926786	0.00106811930891126	-4.48172540927771E-05	NaN	-0.0225112903863192	0	0	0	0	0	Infinity	NaN	NaN	0	0	0	1	507.09169997288	0.0216583382571116
-0.04283082857728	-4.81971219414845E-05	30.43521	0.0002	-0.000676196198023754	0.000686648127157241	-4.81971219414845E-05	NaN	-0.0425212979316711	0	0	0	0	0	Infinity	NaN	NaN	0	0	0	1	888.659464548119	0.0421441804501228
-0.0628891959786415	-5.18346168973949E-05	30.63531	0.0002	-0.000686193357173379	0.00114441360346973	-5.18346168973949E-05	NaN	-0.0625312998890877	0	0	0	0	0	Infinity	NaN	NaN	0	0	0	1	1213.26634096918	0.0617447823751718
-0.0827635377645493	-5.61514571018051E-05	30.83541	0.0002	-0.000696985749500618	0.00122070778161287	-5.61514571018051E-05	NaN	-0.0825413092970848	0	0	0	0	0	Infinity	NaN	NaN	0	0	0	1	1473.93392863333	0.0815428299829364
-0.102775894105434	-6.11951836617664E-05	31.03551	0.0002	-0.000708712764192314	0.00106811930891126	-6.11951836617664E-05	NaN	-0.102551311254501	0	0	0	0	0	Infinity	NaN	NaN	0	0	0	1	1679.47684696054	0.101707774796523
-0.122834257781506	-6.69918736093678E-05	31.23561	0.0002	-0.000721526924427271	0.00114441360346973	-6.69918736093678E-05	NaN	-0.122561320662498	0	0	0	0	0	Infinity	NaN	NaN	0	0	0	1	1833.5695236374	0.121689844178036
-0.142800614237785	-7.33866254449822E-05	31.43571	0.0002	-0.000735562372441818	0.00144959054887295	-7.33866254449822E-05	NaN	-0.142571330070496	0	0	0	0	0	Infinity	NaN	NaN	0	0	0	1	1945.8670210261	0.141351023688912
-0.162812978029251	-8.02521681180224E-05	31.63581	0.0002	-0.000750927290160471	0.00137329625431448	-8.02521681180224E-05	NaN	-0.162581324577332	0	0	0	0	0	Infinity	NaN	NaN	0	0	0	1	2028.76734482502	0.161439681774937
-0.18277932703495	-8.74857505550608E-05	31.83591	0.0002	-0.000767703899450716	0.00114441360346973	-8.74857505550608E-05	NaN	-0.182591333985329	0	0	0	0	0	Infinity	NaN	NaN	0	0	0	1	2089.24683020139	0.181634913431481
-0.202837690711021	-9.49524328461848E-05	32.03601	0.0002	-0.00078595372541622	0.00328065222129226	-9.49524328461848E-05	NaN	-0.202601343393326	0	0	0	0	0	Infinity	NaN	NaN	0	0	0	1	2136.203198075	0.199557038489729
-0.222896054387093	-0.000102603138657287	32.23611	0.0002	-0.000805718408581305	0.00129700195975602	-0.000102603138657287	NaN	-0.222611352801323	0	0	0	0	0	Infinity	NaN	NaN	0	0	0	1	2172.40970699353	0.221599052427337
-0.242908418178558	-0.000110338180093095	32.43621	0.0002	-0.000827022941908727	0.00114441360346973	-0.000110338180093095	NaN	-0.242621347308159	0	0	0	0	0	Infinity	NaN	NaN	0	0	0	1	2201.49016390891	0.241764004575089
-0.262874782085419	-0.000118085496069398	32.63631	0.0002	-0.000849876638767491	0.00129700195975602	-0.000118085496069398	NaN	-0.262631356716156	0	0	0	0	0	Infinity	NaN	NaN	0	0	0	1	2226.13945688071	0.261577780125663
-0.282841116189957	-0.000125786798889749	32.83641	0.0002	-0.000874277627064002	0.00144959054887295	-0.000125786798889749	NaN	-0.282641351222992	0	0	0	0	0	Infinity	NaN	NaN	0	0	0	1	2248.57551576509	0.281391525641084
-0.302899479866028	-0.00013338535791263	33.03651	0.0002	-0.000900210149604027	0.00106811930891126	-0.00013338535791263	NaN	-0.30265137553215	0	0	0	0	0	Infinity	NaN	NaN	0	0	0	1	2270.86004495661	0.301831360557117
-0.322819828987122	-0.00014083823771216	33.23661	0.0002	-0.000927649873247355	0.00267029833048582	-0.00014083823771216	NaN	-0.322661370038986	0	0	0	0	0	Infinity	NaN	NaN	0	0	0	1	2292.1319822738	0.320149530656636
-0.342970222234726	-0.000148110164445825	33.43671	0.0002	-0.000956563979829952	0.000610353890806437	-0.000148110164445825	NaN	-0.342671394348145	0	0	0	0	0	Infinity	NaN	NaN	0	0	0	1	2315.64270769665	0.34235986834392
-0.36289057135582	-0.000155178131535649	33.63681	0.0002	-0.000986911549143478	0.00114441360346973	-0.000155178131535649	NaN	-0.36268138885498	0	0	0	0	0	Infinity	NaN	NaN	0	0	0	1	2338.5419566832	0.36174615775235
-0.38285693526268	-0.000161991541972384	33.83691	0.0002	-0.00101864804156467	0.00106811930891126	-0.000161991541972384	NaN	-0.382691383361816	0	0	0	0	0	Infinity	NaN	NaN	0	0	0	1	2363.43781040092	0.381788815953769
-0.402961283922195	-0.0001685151073616	34.03701	0.0002	-0.0010517208467282	0.00122070778161287	-0.0001685151073616	NaN	-0.402701407670975	0	0	0	0	0	Infinity	NaN	NaN	0	0	0	1	2391.24723136853	0.401740576140583
-0.422881633043289	-0.000174672168213874	34.23711	0.0002	-0.00108606242541973	0.00122070778161287	-0.000174672168213874	NaN	-0.422711402177811	0	0	0	0	0	Infinity	NaN	NaN	0	0	0	1	2421.00179649399	0.421660925261676
-0.442986011505127	-0.000180364571860991	34.43721	0.0002	-0.00112159143092475	0.00114441360346973	-0.000180364571860991	NaN	-0.442721396684647	0	0	0	0	0	Infinity	NaN	NaN	0	0	0	1	2456.05889745654	0.441841597901657
-0.462952375411987	-0.000185374228749424	34.63731	0.002	-0.00115818856799691	0.00122070778161287	-0.000185374228749424	NaN	-0.462731420993805	0	0	0	0	0	Infinity	NaN	NaN	0	0	0	1	2497.39340001664	0.461731667630374
-0.483010739088058	-0.000189852085895836	34.83741	0.002	-0.00119574346267989	0.00122070778161287	-0.000189852085895836	NaN	-0.482741415500641	0	0	0	0	0	Infinity	NaN	NaN	0	0	0	1	2544.14238752723	0.481790031306446
-0.502885043621063	-0.000193394502275623	35.03751	0.002	-0.00123410431560507	0.00106811930891126	-0.000193394502275623	NaN	-0.502751410007477	0	0	0	0	0	Infinity	NaN	NaN	0	0	0	1	2600.30682208514	0.501816924312152
-0.522989451885223	-0.000196001477888785	35.23761	0.002	-0.00127308302347825	0.000534059654455632	-0.000196001477888785	NaN	-0.522761404514313	0	0	0	0	0	Infinity	NaN	NaN	0	0	0	1	2668.29341043018	0.522455392230768
-0.542817771434784	-0.000197335641132668	35.43771	0.002	-0.00131245987674825	0.00106811930891126	-0.000197335641132668	NaN	-0.542771458625793	0	0	0	0	0	Infinity	NaN	NaN	0	0	0	1	2750.73356398832	0.541749652125873
-0.562968134880066	-0.00019727430480998	35.63781	0.002	-0.00135196668361168	0.00122070778161287	-0.00019727430480998	NaN	-0.562781453132629	0	0	0	0	0	Infinity	NaN	NaN	0	0	0	1	2853.73270189613	0.561747427098453
-0.583072543144226	-0.000195541433640756	35.83791	0.002	-0.00139129873606653	0.000534059654455632	-0.000195541433640756	NaN	-0.582791447639465	0	0	0	0	0	Infinity	NaN	NaN	0	0	0	1	2981.83629059115	0.58253848348977
-0.603038907051086	-0.00019190700550098	36.03801	0.002	-0.00143009440404101	0.00106811930891126	-0.00019190700550098	NaN	-0.602801442146301	0	0	0	0	0	Infinity	NaN	NaN	0	0	0	1	3142.34962646013	0.601970787742175
-0.62295925617218	-0.000186340344953351	36.23811	0.002	-0.00146797195835432	0.000534059654455632	-0.000186340344953351	NaN	-0.622811436653137	0	0	0	0	0	Infinity	NaN	NaN	0	0	0	1	3343.12602205462	0.622425196517725
-0.642925560474396	-0.000178780115675181	36.43821	0.002	-0.00150452849683068	0.00114441360346973	-0.000178780115675181	NaN	-0.642821490764618	0	0	0	0	0	Infinity	NaN	NaN	0	0	0	1	3596.18047032984	0.641781146870926
-0.663029968738556	-0.000169993087183684	36.63831	0.002	-0.00153943506997799	0.00106811930891126	-0.000169993087183684	NaN	-0.662831485271454	0	0	0	0	0	Infinity	NaN	NaN	0	0	0	1	3900.33488845418	0.661961849429645
-0.68295031785965	-0.000161650765221566	36.83841	0.002	-0.00157259609131921	0.00083923659985885	-0.000161650765221566	NaN	-0.68284147977829	0	0	0	0	0	Infinity	NaN	NaN	0	0	0	1	4224.85050982324	0.682111081259791
-0.703100681304932	-0.000155762070789933	37.03851	0.002	-0.0016043105923733	0.000915530836209655	-0.000155762070789933	NaN	-0.702851474285126	0	0	0	0	0	Infinity	NaN	NaN	0	0	0	1	4513.94025348546	0.702185150468722
-0.723021030426025	-0.000152357664774172	37.23861	0.002	-0.00163510759343611	0.00144959054887295	-0.000152357664774172	NaN	-0.722861468791962	0	0	0	0	0	Infinity	NaN	NaN	0	0	0	1	4745.55075058221	0.721571439877152
-0.743079423904419	-0.000150916166603565	37.43871	0.002	-0.00166542190926579	0.00137329625431448	-0.000150916166603565	NaN	-0.742871522903442	0	0	0	0	0	Infinity	NaN	NaN	0	0	0	1	4923.7894165201	0.741706127650104
-0.763045728206635	-0.000151084852404892	37.63881	0.002	-0.00169560719237088	0.000915530836209655	-0.000151084852404892	NaN	-0.762881517410278	0	0	0	0	0	Infinity	NaN	NaN	0	0	0	1	5050.44493912432	0.762130197370425
-0.782966077327728	-0.000152572363731451	37.83891	0.002	-0.0017259621673626	0.000534059654455632	-0.000152572363731451	NaN	-0.782891511917114	0	0	0	0	0	Infinity	NaN	NaN	0	0	0	1	5131.7686780147	0.782432017673273
-0.802978456020355	-0.000154887966345996	38.03901	0.002	-0.00175670869083602	0.000610353890806437	-0.000154887966345996	NaN	-0.80290150642395	0	0	0	0	0	Infinity	NaN	NaN	0	0	0	1	5184.25333461107	0.802368102129549
-0.822944819927216	-0.000157510279677808	38.23911	0.002	-0.00178795937886294	0.000457765418104827	-0.000157510279677808	NaN	-0.822911500930786	0	0	0	0	0	Infinity	NaN	NaN	0	0	0	1	5224.70547071958	0.822487054509111
-0.843141198158264	-0.000160071242135018	38.43921	0.002	-0.00181973202903544	0.000381471181754023	-0.000160071242135018	NaN	-0.842921495437622	0	0	0	0	0	Infinity	NaN	NaN	0	0	0	1	5267.28715859583	0.84275972697651
-0.863107562065125	-0.0001622028357815	38.63931	0.002	-0.00185198153406738	0.00106811930891126	-0.0001622028357815	NaN	-0.862931549549103	0	0	0	0	0	Infinity	NaN	NaN	0	0	0	1	5321.16197541577	0.862039442756213
-0.882981896400452	-0.000163552322192118	38.83941	0.002	-0.00188458898671488	0.00114441360346973	-0.000163552322192118	NaN	-0.882941544055939	0	0	0	0	0	Infinity	NaN	NaN	0	0	0	1	5398.77321560285	0.881837482796982
-0.903132259845734	-0.000163552322192118	39.03951	0.002	-0.0019173446510551	0.00122070778161287	-0.000163552322192118	NaN	-0.902951538562775	0	0	0	0	0	Infinity	NaN	NaN	0	0	0	1	5521.97760166844	0.901911552064121
-0.923098623752594	-0.000162034149980173	39.23961	0.002	-0.00194994519944295	0.00114441360346973	-0.000162034149980173	NaN	-0.922961533069611	0	0	0	0	0	Infinity	NaN	NaN	0	0	0	1	5696.93872474136	0.921954210149124
-0.943064987659454	-0.000159871880896389	39.43971	0.002	-0.00198215511978116	0.00122070778161287	-0.000159871880896389	NaN	-0.942971527576447	0	0	0	0	0	Infinity	NaN	NaN	0	0	0	1	5898.87966771743	0.941844279877841
-0.963031351566315	-0.000157755639520474	39.63981	0.002	-0.00201393682242196	0.00122070778161287	-0.000157755639520474	NaN	-0.962981581687927	0	0	0	0	0	Infinity	NaN	NaN	0	0	0	1	6104.57638467708	0.961810643784702
-0.98299765586853	-0.000155194662511349	39.83991	0.002	-0.00204525440454549	0.000228882709052414	-0.000155194662511349	NaN	-0.982991576194763	0	0	0	0	0	Infinity	NaN	NaN	0	0	0	1	6333.96561429197	0.982768773159478
-0.996707320213318	-0.000149229294038378	40.04001	0.002	-2.98607817370782E-06	0.000610353890806437	-0.000149229294038378	NaN	-0.997999012470245	0	0	0	0	0	Infinity	NaN	NaN	0	0	0	1	6679.03260305575	0.996096966322511
-0.976602911949158	-0.000128499596030451	40.24011	0.0002	-3.06418287663834E-05	0.00122070778161287	-0.000128499596030451	NaN	-0.977989017963409	0	0	0	0	0	Infinity	NaN	NaN	0	0	0	1	7600.0465535917	0.975382204167545
-0.956544578075409	-0.000112768801045604	40.44021	0.0002	-5.47312968881302E-05	0.00350953498855233	-0.000112768801045604	NaN	-0.957978963851929	0	0	0	0	0	Infinity	NaN	NaN	0	0	0	1	8482.35122840917	0.953035043086857
-0.936578214168549	-9.91634660749696E-05	40.64031	0.0002	-7.59106021716065E-05	0.00114441360346973	-9.91634660749696E-05	NaN	-0.937968969345093	0	0	0	0	0	Infinity	NaN	NaN	0	0	0	1	9444.79102273892	0.935433800565079
-0.916565835475922	-8.67757335072383E-05	40.84041	0.0002	-9.44957146627706E-05	0.00122070778161287	-8.67757335072383E-05	NaN	-0.917958974838257	0	0	0	0	0	Infinity	NaN	NaN	0	0	0	1	10562.4671602398	0.915345127694309
-0.896507501602173	-7.54262000555173E-05	41.04051	0.0002	-0.000110707156388452	0.000457765418104827	-7.54262000555173E-05	NaN	-0.897948980331421	0	0	0	0	0	Infinity	NaN	NaN	0	0	0	1	11885.8897961491	0.896049736184068
-0.876541137695313	-6.51562513667159E-05	41.24061	0.0002	-0.000124752868414397	0.000915530836209655	-6.51562513667159E-05	NaN	-0.877938985824585	0	0	0	0	0	Infinity	NaN	NaN	0	0	0	1	13452.9092651742	0.875625606859103
-0.856574773788452	-5.61959313927218E-05	41.44071	0.0002	-0.000136870726085799	0.00106811930891126	-5.61959313927218E-05	NaN	-0.857928931713104	0	0	0	0	0	Infinity	NaN	NaN	0	0	0	1	15242.6475112999	0.855506654479541
-0.836470425128937	-4.88595978822559E-05	41.64081	0.0002	-0.000147351827982311	0.00106811930891126	-4.88595978822559E-05	NaN	-0.837918937206268	0	0	0	0	0	Infinity	NaN	NaN	0	0	0	1	17119.879437909	0.835402305820026
-0.816504061222076	-4.33573513873853E-05	41.84091	0.0002	-0.000156547478797329	0.00114441360346973	-4.33573513873853E-05	NaN	-0.817908942699432	0	0	0	0	0	Infinity	NaN	NaN	0	0	0	1	18831.9635562341	0.815359647618607
-0.796629726886749	-3.9589504012838E-05	42.04101	0.0002	-0.000164821195473814	0.00320435781031847	-3.9589504012838E-05	NaN	-0.797898948192596	0	0	0	0	0	Infinity	NaN	NaN	0	0	0	1	20122.245699982	0.793425369076431
-0.776617348194122	-3.7083744246047E-05	42.24111	0.0002	-0.00017247667349482	0.00122070778161287	-3.7083744246047E-05	NaN	-0.777888953685761	0	0	0	0	0	Infinity	NaN	NaN	0	0	0	1	20942.2582315675	0.775396640412509
-0.756420969963074	-3.52879978890996E-05	42.44121	0.0002	-0.000179709656854483	0.00213623861782253	-3.52879978890996E-05	NaN	-0.757878959178925	0	0	0	0	0	Infinity	NaN	NaN	0	0	0	1	21435.6442760027	0.754284731345251
-0.73650062084198	-3.37483506882563E-05	42.64131	0.0002	-0.000186616160543235	0.00129700195975602	-3.37483506882563E-05	NaN	-0.737868905067444	0	0	0	0	0	Infinity	NaN	NaN	0	0	0	1	21823.3070897377	0.735203618882224
-0.716442227363586	-3.20415492751636E-05	42.84141	0.0002	-0.000193206249439135	0.00106811930891126	-3.20415492751636E-05	NaN	-0.717858910560608	0	0	0	0	0	Infinity	NaN	NaN	0	0	0	1	22359.7873252316	0.715374108054675
-0.696567893028259	-2.97550795949064E-05	43.04151	0.0002	-0.000199401383730546	0.000915530836209655	-2.97550795949064E-05	NaN	-0.697848916053772	0	0	0	0	0	Infinity	NaN	NaN	0	0	0	1	23410.0497297107	0.69565236219205
-0.676371514797211	-2.66543138423003E-05	43.24161	0.0002	-0.000205057509829748	0.00129700195975602	-2.66543138423003E-05	NaN	-0.677838921546936	0	0	0	0	0	Infinity	NaN	NaN	0	0	0	1	25375.6866073893	0.675074512837455
-0.656589210033417	-2.27699219976785E-05	43.44171	0.0002	-0.000210013221285635	0.00129700195975602	-2.27699219976785E-05	NaN	-0.6578289270401	0	0	0	0	0	Infinity	NaN	NaN	0	0	0	1	28835.8128807099	0.655292208073661
-0.636392831802368	-1.83288648258895E-05	43.64181	0.0002	-0.000214132672964278	0.00122070778161287	-1.83288648258895E-05	NaN	-0.637818872928619	0	0	0	0	0	Infinity	NaN	NaN	0	0	0	1	34720.7990155214	0.635172124020755
-0.616564452648163	-1.36899852805072E-05	43.84191	0.0002	-0.000217337186941913	0.00106811930891126	-1.36899852805072E-05	NaN	-0.617808878421783	0	0	0	0	0	Infinity	NaN	NaN	0	0	0	1	45037.6271423805	0.615496333339252
-0.596690118312836	-9.28392546484247E-06	44.04201	2E-05	-0.000219643968688315	0.00274659250862896	-9.28392546484247E-06	NaN	-0.597798883914948	0	0	0	0	0	Infinity	NaN	NaN	0	0	0	1	64271.3171893136	0.593943525804207
-0.576723754405975	-5.10279869558872E-06	44.24211	2E-05	-0.000221075638368404	0.00114441360346973	-5.10279869558872E-06	NaN	-0.577788889408112	0	0	0	0	0	Infinity	NaN	NaN	0	0	0	1	113021.067224255	0.575579340802506
-0.55661940574646	-1.56467490342038E-06	44.44221	2E-05	-0.000221728809332621	0.00122070778161287	-1.56467490342038E-06	NaN	-0.557778894901276	0	0	0	0	0	Infinity	NaN	NaN	0	0	0	1	355741.249846654	0.555398697964847
-0.536515057086945	7.3160919100701E-07	44.64231	2E-05	-0.00022175597224166	0.000991825014352798	7.3160919100701E-07	NaN	-0.537768840789795	0	0	0	0	0	Infinity	NaN	NaN	0	0	0	1	733335.589112089	0.535523232072592
-0.516272664070129	9.47917271787446E-07	44.84241	2E-06	-0.000221533621700986	0.000762942363508046	9.47917271787446E-07	NaN	-0.517758846282959	0	0	0	0	0	Infinity	NaN	NaN	0	0	0	1	544638.946283378	0.515509721706621
-0.496352314949036	-1.68216683960054E-06	45.04251	2E-06	-0.000221542964806148	0.000305176945403218	-1.68216683960054E-06	NaN	-0.497748851776123	0	0	0	0	0	Infinity	NaN	NaN	0	0	0	1	295067.233085455	0.496047138003632
-0.476477950811386	-5.45934062756714E-06	45.24261	2E-05	-0.000222272364164811	0.00190735585056245	-5.45934062756714E-06	NaN	-0.477738857269287	0	0	0	0	0	Infinity	NaN	NaN	0	0	0	1	87277.5639617343	0.474570594960824
-0.456511616706848	-9.5538234745618E-06	45.44271	2E-05	-0.000223742220565095	0.000991825014352798	-9.5538234745618E-06	NaN	-0.457728832960129	0	0	0	0	0	Infinity	NaN	NaN	0	0	0	1	47783.1328914926	0.455519791692495
-0.436637252569199	-1.86161250894656E-05	45.64281	2E-05	-0.000226439714950042	0.00114441360346973	-1.86161250894656E-05	NaN	-0.437718838453293	0	0	0	0	0	Infinity	NaN	NaN	0	0	0	1	23454.7872057585	0.435492838965729
-0.416394889354706	-3.00878527923487E-05	45.84291	0.0002	-0.000231374166274203	0.00350953498855233	-3.00878527923487E-05	NaN	-0.417708843946457	0	0	0	0	0	Infinity	NaN	NaN	0	0	0	1	13839.3022668801	0.412885354366153
-0.396336495876312	-3.52849310729653E-05	46.04301	0.0002	-0.000238013474845378	0.000610353890806437	-3.52849310729653E-05	NaN	-0.397698819637299	0	0	0	0	0	Infinity	NaN	NaN	0	0	0	1	11232.4577043025	0.395726141985506
-0.376370161771774	-3.6565415939549E-05	46.24311	0.0002	-0.000245240290276492	0.000915530836209655	-3.6565415939549E-05	NaN	-0.377688825130463	0	0	0	0	0	Infinity	NaN	NaN	0	0	0	1	10293.0638719932	0.375454630935565
-0.356403797864914	-3.63185208698269E-05	46.44321	0.0002	-0.000252549281822834	0.000457765418104827	-3.63185208698269E-05	NaN	-0.357678830623627	0	0	0	0	0	Infinity	NaN	NaN	0	0	0	1	9813.27954247749	0.355946032446809
-0.336299419403076	-3.53462710336316E-05	46.64331	0.0002	-0.000259728243048816	0.00114441360346973	-3.53462710336316E-05	NaN	-0.337668806314468	0	0	0	0	0	Infinity	NaN	NaN	0	0	0	1	9514.42428207181	0.335155005799606
-0.316425085067749	-3.38878999173176E-05	46.84341	0.0002	-0.000266661305140955	0.00106811930891126	-3.38878999173176E-05	NaN	-0.317658811807632	0	0	0	0	0	Infinity	NaN	NaN	0	0	0	1	9337.40614909123	0.315356965758838
-0.296412736177444	-3.20706858474296E-05	47.04351	0.0002	-0.000273265754931857	0.00144959054887295	-3.20706858474296E-05	NaN	-0.297648787498474	0	0	0	0	0	Infinity	NaN	NaN	0	0	0	1	9242.48198456291	0.294963145628572
-0.276446372270584	-2.99759049084969E-05	47.24361	0.0002	-0.000279477382784993	0.00114441360346973	-2.99759049084969E-05	NaN	-0.277638792991638	0	0	0	0	0	Infinity	NaN	NaN	0	0	0	1	9222.28613663047	0.275301958667114
-0.256341993808746	-2.76679675152991E-05	47.44371	0.0002	-0.00028524767478188	0.00106811930891126	-2.76679675152991E-05	NaN	-0.257628798484802	0	0	0	0	0	Infinity	NaN	NaN	0	0	0	1	9264.93764556436	0.255273874499835
-0.236375644803047	-2.51484034379246E-05	47.64381	0.0002	-0.000290535803656416	0.00350953498855233	-2.51484034379246E-05	NaN	-0.237618789076805	0	0	0	0	0	Infinity	NaN	NaN	0	0	0	1	9399.23066633269	0.232866109814495
-0.216271281242371	-2.23420720431022E-05	47.84391	0.0002	-0.000295292687699861	0.00137329625431448	-2.23420720431022E-05	NaN	-0.217608779668808	0	0	0	0	0	Infinity	NaN	NaN	0	0	0	1	9680.00106817044	0.214897984988056
-0.196258917450905	-1.9202969269827E-05	48.04401	0.0002	-0.00029945493046111	0.000991825014352798	-1.9202969269827E-05	NaN	-0.197598770260811	0	0	0	0	0	Infinity	NaN	NaN	0	0	0	1	10220.2380628333	0.195267092436552
-0.176292568445206	-1.57479607878486E-05	48.24411	0.0002	-0.000302954793556068	0.00106811930891126	-1.57479607878486E-05	NaN	-0.177588760852814	0	0	0	0	0	Infinity	NaN	NaN	0	0	0	1	11194.6283598341	0.175224449136294
-0.156464219093323	-1.22365536299185E-05	48.44421	2E-05	-0.000305756319322208	0.000991825014352798	-1.22365536299185E-05	NaN	-0.157578766345978	0	0	0	0	0	Infinity	NaN	NaN	0	0	0	1	12786.6247168456	0.15547239407897
-0.136497870087624	-8.52391531225294E-06	48.64431	2E-05	-0.000307832861081946	0.00114441360346973	-8.52391531225294E-06	NaN	-0.137568756937981	0	0	0	0	0	Infinity	NaN	NaN	0	0	0	1	16013.5178597341	0.135353456484154
-0.11657752096653	-4.83826761410455E-06	48.84441	2E-05	-0.000309168710346095	0.000534059654455632	-4.83826761410455E-06	NaN	-0.117558747529984	0	0	0	0	0	Infinity	NaN	NaN	0	0	0	1	24094.8889694903	0.116043461312074
-0.0965191572904587	-1.21104653771908E-06	49.04451	2E-05	-0.000309772828792751	0.00137329625431448	-1.21104653771908E-06	NaN	-0.097548745572567	0	0	0	0	0	Infinity	NaN	NaN	0	0	0	1	79698.9663768374	0.0951458610361442
-0.0763687789440155	2.31603598876973E-06	49.24461	2E-05	-0.000309644273337296	0.00114441360346973	2.31603598876973E-06	NaN	-0.0775387361645699	0	0	0	0	0	Infinity	NaN	NaN	0	0	0	1	32973.9172078161	0.0752243653405458
-0.0563564226031303	5.92592823522864E-06	49.44471	2E-05	-0.00030881577694392	0.000534059654455632	5.92592823522864E-06	NaN	-0.0575287342071533	0	0	0	0	0	Infinity	NaN	NaN	0	0	0	1	9510.14260822481	0.0558223629486747
-0.0363440625369549	9.47233274928294E-06	49.64481	2E-05	-0.000307274760508476	0.00137329625431448	9.47233274928294E-06	NaN	-0.0375187247991562	0	0	0	0	0	Infinity	NaN	NaN	0	0	0	1	3836.8650573119	0.0349707662826404
-0.0165157243609428	1.29903683045995E-05	49.84491	2E-05	-0.000305026877815326	0.000915530836209655	1.29903683045995E-05	NaN	-0.0175087209790945	0	0	0	0	0	Infinity	NaN	NaN	0	0	0	1	1271.38230215498	0.0156001935247332
0.00354264001362026	1.64976681844564E-05	50.04501	2E-05	-0.000302076024430858	0.000305176945403218	1.64976681844564E-05	NaN	0.00250128470361233	0	0	0	0	0	Infinity	NaN	NaN	0	0	0	1	214.73580229708	-0.00384781695902348
0.0236930157989264	2.00457925529918E-05	50.24511	0.0002	-0.000298421580706795	0.000991825014352798	2.00457925529918E-05	NaN	0.0225112903863192	0	0	0	0	0	Infinity	NaN	NaN	0	0	0	1	1181.94457696262	-0.0246848408132792
0.043613363057375	2.34425260714488E-05	50.44521	0.0002	-0.000294068564495678	0.000534059654455632	2.34425260714488E-05	NaN	0.0425212979316711	0	0	0	0	0	Infinity	NaN	NaN	0	0	0	1	1860.43786085377	-0.0441474227118306
0.0636717304587364	2.67211798927747E-05	50.64531	0.0002	-0.000289047108100153	0.00106811930891126	2.67211798927747E-05	NaN	0.0625312998890877	0	0	0	0	0	Infinity	NaN	NaN	0	0	0	1	2382.81882440203	-0.0647398497676477
0.0836380869150162	2.98434151773108E-05	50.84541	0.0002	-0.000283385672464114	0.00129700195975602	2.98434151773108E-05	NaN	0.0825413092970848	0	0	0	0	0	Infinity	NaN	NaN	0	0	0	1	2802.56419776662	-0.0849350888747722
0.103696450591087	3.27678244502749E-05	51.04551	0.0002	-0.000277117290718056	0.00129700195975602	3.27678244502749E-05	NaN	0.102551311254501	0	0	0	0	0	Infinity	NaN	NaN	0	0	0	1	3164.58148597709	-0.104993452550843
0.123846828937531	3.5500546800904E-05	51.24561	0.0002	-0.000270282590485171	0.000610353890806437	3.5500546800904E-05	NaN	0.122561320662498	0	0	0	0	0	Infinity	NaN	NaN	0	0	0	1	3488.58933447123	-0.124457182828337
0.143767178058624	3.80385135940742E-05	51.44571	0.0002	-0.000262921770001708	0.00129700195975602	3.80385135940742E-05	NaN	0.142571330070496	0	0	0	0	0	Infinity	NaN	NaN	0	0	0	1	3779.51619226838	-0.14506418001838
0.163687527179718	4.04016609536484E-05	51.64581	0.0002	-0.000255070654705437	0.000991825014352798	4.04016609536484E-05	NaN	0.162581324577332	0	0	0	0	0	Infinity	NaN	NaN	0	0	0	1	4051.50489648215	-0.164679352194071
0.183791890740395	4.26283222623169E-05	51.84591	0.0002	-0.000246761357112795	0.00122070778161287	4.26283222623169E-05	NaN	0.182591333985329	0	0	0	0	0	Infinity	NaN	NaN	0	0	0	1	4311.49716869962	-0.185012598522007
0.20380425453186	4.47200363851152E-05	52.04601	0.0002	-0.000238021079944178	0.00244141556322575	4.47200363851152E-05	NaN	0.202601343393326	0	0	0	0	0	Infinity	NaN	NaN	0	0	0	1	4557.33650967456	-0.206245670095086
0.223724603652954	4.66767996840645E-05	52.24611	0.0002	-0.0002288745252333	0.000457765418104827	4.66767996840645E-05	NaN	0.222611352801323	0	0	0	0	0	Infinity	NaN	NaN	0	0	0	1	4793.05790386769	-0.224182369071059
0.243782967329025	4.85308191855438E-05	52.44621	0.0002	-0.000219346993178246	0.000991825014352798	4.85308191855438E-05	NaN	0.242621347308159	0	0	0	0	0	Infinity	NaN	NaN	0	0	0	1	5023.2609179126	-0.244774792343378
0.263703316450119	5.02437542309053E-05	52.64631	0.0002	-0.00020946295563192	0.000991825014352798	5.02437542309053E-05	NaN	0.262631356716156	0	0	0	0	0	Infinity	NaN	NaN	0	0	0	1	5248.4795470939	-0.264695141464472
0.283715665340424	5.18309389008209E-05	52.84641	0.0002	-0.000199248311175165	0.00122070778161287	5.18309389008209E-05	NaN	0.282641351222992	0	0	0	0	0	Infinity	NaN	NaN	0	0	0	1	5473.86698673001	-0.284936373122036
0.303820043802261	5.32969788764603E-05	53.04651	0.0002	-0.00018872845227494	0.00114441360346973	5.32969788764603E-05	NaN	0.30265137553215	0	0	0	0	0	Infinity	NaN	NaN	0	0	0	1	5700.5115525685	-0.304964457405731
0.323832392692566	5.49393735127524E-05	53.24661	0.0002	-0.000177915990685019	0.000991825014352798	5.49393735127524E-05	NaN	0.322661370038986	0	0	0	0	0	Infinity	NaN	NaN	0	0	0	1	5894.359035918	-0.324824217706919
0.343844771385193	5.84909939789213E-05	53.44671	0.0002	-0.000166574953946496	0.00122070778161287	5.84909939789213E-05	NaN	0.342671394348145	0	0	0	0	0	Infinity	NaN	NaN	0	0	0	1	5878.59340378291	-0.345065479166806
0.363903135061264	5.85109264648054E-05	53.64681	0.0002	-0.000154811330314155	0.000762942363508046	5.85109264648054E-05	NaN	0.36268138885498	0	0	0	0	0	Infinity	NaN	NaN	0	0	0	1	6219.40476844361	-0.364666077424772
0.383777469396591	5.86366768402513E-05	53.84691	0.0002	-0.000143106791847026	0.00114441360346973	5.86366768402513E-05	NaN	0.382691383361816	0	0	0	0	0	Infinity	NaN	NaN	0	0	0	1	6545.0071538356	-0.384921883000061
0.403789848089218	5.91335337958299E-05	54.04701	0.0002	-0.000131323575328738	0.00114441360346973	5.91335337958299E-05	NaN	0.402701407670975	0	0	0	0	0	Infinity	NaN	NaN	0	0	0	1	6828.4410244005	-0.404934261692688
0.423894196748734	5.96273275732528E-05	54.24711	0.0002	-0.00011944118305601	0.000915530836209655	5.96273275732528E-05	NaN	0.422711402177811	0	0	0	0	0	Infinity	NaN	NaN	0	0	0	1	7109.05911770027	-0.424809727584943
0.443860560655594	6.00858475081623E-05	54.44721	0.0002	-0.00010746352715631	0.00106811930891126	6.00858475081623E-05	NaN	0.442721396684647	0	0	0	0	0	Infinity	NaN	NaN	0	0	0	1	7387.1065993585	-0.444928679964505
0.463964939117432	6.05351669946685E-05	54.64731	0.0002	-9.53960236851571E-05	0.00114441360346973	6.05351669946685E-05	NaN	0.462731420993805	0	0	0	0	0	Infinity	NaN	NaN	0	0	0	1	7664.38687049949	-0.465109352720901
0.483655244112015	6.09706839895807E-05	54.84741	0.0002	-8.32400998436647E-05	0.000534059654455632	6.09706839895807E-05	NaN	0.482741415500641	0	0	0	0	0	Infinity	NaN	NaN	0	0	0	1	7932.58681819391	-0.48418930376647
0.503805637359619	6.14169402979314E-05	55.04751	0.0002	-7.09963075707715E-05	0.00122070778161287	6.14169402979314E-05	NaN	0.502751410007477	0	0	0	0	0	Infinity	NaN	NaN	0	0	0	1	8203.04031616807	-0.505026345141232
0.523772001266479	6.18800622760318E-05	55.24761	0.0002	-5.86620385145803E-05	0.00122070778161287	6.18800622760318E-05	NaN	0.522761404514313	0	0	0	0	0	Infinity	NaN	NaN	0	0	0	1	8464.30953689188	-0.524992709048092
0.543830335140228	6.23646483290941E-05	55.44771	0.0002	-4.62327055107241E-05	0.00122070778161287	6.23646483290941E-05	NaN	0.542771458625793	0	0	0	0	0	Infinity	NaN	NaN	0	0	0	1	8720.16999551528	-0.545051042921841
0.563888728618622	6.28891139058396E-05	55.64781	0.0002	-3.37018953082813E-05	0.000915530836209655	6.28891139058396E-05	NaN	0.562781453132629	0	0	0	0	0	Infinity	NaN	NaN	0	0	0	1	8966.39646510048	-0.564804259454831
0.583855092525482	6.34473108220845E-05	55.84791	0.0002	-2.10632558049336E-05	0.00114441360346973	6.34473108220845E-05	NaN	0.582791447639465	0	0	0	0	0	Infinity	NaN	NaN	0	0	0	1	9202.20392260117	-0.584999506128952
0.603867411613464	6.40055077383295E-05	56.04801	0.0002	-8.31193879001592E-06	0.00137329625431448	6.40055077383295E-05	NaN	0.602801442146301	0	0	0	0	0	Infinity	NaN	NaN	0	0	0	1	9434.61637836271	-0.605240707867779
0.623741745948792	6.45744439680129E-05	56.24811	0.0002	4.55320664053493E-06	0.00106811930891126	6.45744439680129E-05	NaN	0.622811436653137	0	0	0	0	0	Infinity	NaN	NaN	0	0	0	1	9659.26623011672	-0.624809865257703
0.643800139427185	6.51295777061023E-05	56.44821	0.0002	1.75308607688344E-05	0.000991825014352798	6.51295777061023E-05	NaN	0.642821490764618	0	0	0	0	0	Infinity	NaN	NaN	0	0	0	1	9884.91192638064	-0.644791964441538
0.663766503334045	6.56617048662156E-05	56.64831	0.0002	3.06164514992774E-05	0.00122070778161287	6.56617048662156E-05	NaN	0.662831485271454	0	0	0	0	0	Infinity	NaN	NaN	0	0	0	1	10108.8831714994	-0.664987211115658
0.683962881565094	6.61432277411222E-05	56.84841	0.0002	4.38033815527664E-05	0.00129700195975602	6.61432277411222E-05	NaN	0.68284147977829	0	0	0	0	0	Infinity	NaN	NaN	0	0	0	1	10340.6335753987	-0.68525988352485
0.703883230686188	6.65726111037657E-05	57.04851	0.0002	5.70831967709594E-05	0.000381471181754023	6.65726111037657E-05	NaN	0.702851474285126	0	0	0	0	0	Infinity	NaN	NaN	0	0	0	1	10573.1654356933	-0.704264701867942
0.72389554977417	6.6952925408259E-05	57.24861	0.0002	7.04447587902316E-05	0.000457765418104827	6.6952925408259E-05	NaN	0.722861468791962	0	0	0	0	0	Infinity	NaN	NaN	0	0	0	1	10812.0077705353	-0.724353315192275
0.743907928466797	6.73117683618329E-05	57.44871	0.0002	8.38791990976598E-05	0.00137329625431448	6.73117683618329E-05	NaN	0.742871522903442	0	0	0	0	0	Infinity	NaN	NaN	0	0	0	1	11051.677092599	-0.745281224721111
0.764104306697845	6.76491399644874E-05	57.64881	0.0002	9.73810865325641E-05	0.000991825014352798	6.76491399644874E-05	NaN	0.762881517410278	0	0	0	0	0	Infinity	NaN	NaN	0	0	0	1	11295.1074780694	-0.765096131712198
0.784024655818939	6.79957156535238E-05	57.84891	0.0002	0.000110951678717879	0.00122070778161287	6.79957156535238E-05	NaN	0.782891511917114	0	0	0	0	0	Infinity	NaN	NaN	0	0	0	1	11530.5008305815	-0.785245363600552
0.804129064083099	6.84373662807047E-05	58.04901	0.0002	0.000124599629345662	0.00129700195975602	6.84373662807047E-05	NaN	0.80290150642395	0	0	0	0	0	Infinity	NaN	NaN	0	0	0	1	11749.8540312738	-0.805426066042855
0.823911368846893	6.902776658535E-05	58.24911	0.0002	0.000138349932106626	0.00122070778161287	6.902776658535E-05	NaN	0.822911500930786	0	0	0	0	0	Infinity	NaN	NaN	0	0	0	1	11935.9412828193	-0.825132076628506
0.843969762325287	6.98451331118122E-05	58.44921	0.0002	0.000152239056464364	0.00122070778161287	6.98451331118122E-05	NaN	0.842921495437622	0	0	0	0	0	Infinity	NaN	NaN	0	0	0	1	12083.4441101889	-0.8451904701069
0.864028096199036	7.09891319274902E-05	58.64931	0.0002	0.000166323939775807	0.000762942363508046	7.09891319274902E-05	NaN	0.862931549549103	0	0	0	0	0	Infinity	NaN	NaN	0	0	0	1	12171.2728799328	-0.864791038562544
0.884086489677429	7.24551719031297E-05	58.84941	0.0002	0.000180670019126496	0.00122070778161287	7.24551719031297E-05	NaN	0.882941544055939	0	0	0	0	0	Infinity	NaN	NaN	0	0	0	1	12201.8410343353	-0.885307197459042
0.904052793979645	7.42079791962169E-05	59.04951	0.0002	0.000195340798214179	0.00114441360346973	7.42079791962169E-05	NaN	0.902951538562775	0	0	0	0	0	Infinity	NaN	NaN	0	0	0	1	12182.6898370214	-0.905197207583115
0.924065172672272	7.61003320803866E-05	59.24961	0.0002	0.000210378009795654	0.00114441360346973	7.61003320803866E-05	NaN	0.922961533069611	0	0	0	0	0	Infinity	NaN	NaN	0	0	0	1	12142.7219489155	-0.925209586275741
0.944169521331787	7.79696856625378E-05	59.44971	0.0002	0.0002257949711631	0.00312806363217533	7.79696856625378E-05	NaN	0.942971527576447	0	0	0	0	0	Infinity	NaN	NaN	0	0	0	1	12109.4437319943	-0.947297584963962
0.964043915271759	7.96596214058809E-05	59.64981	0.0002	0.000241568177375898	0.00282288668677211	7.96596214058809E-05	NaN	0.962981581687927	0	0	0	0	0	Infinity	NaN	NaN	0	0	0	1	12102.0398824113	-0.966866801958531
0.984102249145508	8.10765923233703E-05	59.84991	0.0002	0.000257653395063367	0.000915530836209655	8.10765923233703E-05	NaN	0.982991576194763	0	0	0	0	0	Infinity	NaN	NaN	0	0	0	1	12137.9330450947	-0.985017779981717
0.996201694011688	7.81429771450348E-05	60.05001	0.0002	0.000273917770586791	0.00114441360346973	7.81429771450348E-05	NaN	0.995998024940491	0	0	0	0	0	Infinity	NaN	NaN	0	0	0	1	12748.4481703675	-0.997346107615158
0.976235330104828	6.40331127215177E-05	60.25011	0.0002	0.000288060327586259	0.000915530836209655	6.40331127215177E-05	NaN	0.97598797082901	0	0	0	0	0	Infinity	NaN	NaN	0	0	0	1	15245.7890708907	-0.977150860941038
0.956176936626434	5.341045834939E-05	60.45021	0.0002	0.000299768195340034	0.00106811930891126	5.341045834939E-05	NaN	0.955977976322174	0	0	0	0	0	Infinity	NaN	NaN	0	0	0	1	17902.4289657188	-0.957245055935346
0.936118602752686	4.49607978225686E-05	60.65031	0.0002	0.000309581364458149	0.00122070778161287	4.49607978225686E-05	NaN	0.935967981815338	0	0	0	0	0	Infinity	NaN	NaN	0	0	0	1	20820.7738316154	-0.937339310534298
0.916152238845825	3.80385135940742E-05	60.85041	0.0002	0.000317864886203929	0.00106811930891126	3.80385135940742E-05	NaN	0.915957987308502	0	0	0	0	0	Infinity	NaN	NaN	0	0	0	1	24084.8590621203	-0.917220358154736
0.896185874938965	3.21329498547129E-05	61.05051	0.0002	0.000324872147139263	0.000915530836209655	3.21329498547129E-05	NaN	0.895947992801666	0	0	0	0	0	Infinity	NaN	NaN	0	0	0	1	27889.934755166	-0.897101405775175
0.876219511032104	2.69098018179648E-05	61.25061	0.0002	0.000330770874715504	0.000534059654455632	2.69098018179648E-05	NaN	0.875937938690186	0	0	0	0	0	Infinity	NaN	NaN	0	0	0	1	32561.3513231877	-0.87675357068656
0.856069147586823	2.21099035115913E-05	61.45071	0.0002	0.000335670478488169	0.000991825014352798	2.21099035115913E-05	NaN	0.85592794418335	0	0	0	0	0	Infinity	NaN	NaN	0	0	0	1	38718.809746864	-0.857060972601175
0.836148798465729	1.76734465640038E-05	61.65081	0.0002	0.000339647043552864	0.000686648127157241	1.76734465640038E-05	NaN	0.835917949676514	0	0	0	0	0	Infinity	NaN	NaN	0	0	0	1	47311.0208265062	-0.836835446592886
0.816228449344635	1.36459448185633E-05	61.85091	2E-05	0.000342768717707241	0.000762942363508046	1.36459448185633E-05	NaN	0.815907955169678	0	0	0	0	0	Infinity	NaN	NaN	0	0	0	1	59814.7259275354	-0.816991391708143
0.79612410068512	9.79728520178469E-06	62.05101	2E-05	0.000345099003538908	0.00114441360346973	9.79728520178469E-06	NaN	0.795897960662842	0	0	0	0	0	Infinity	NaN	NaN	0	0	0	1	81259.6637015422	-0.797268514288589
0.776019752025604	6.54470113659045E-06	62.25111	2E-05	0.000346725994955641	0.00122070778161287	6.54470113659045E-06	NaN	0.775887966156006	0	0	0	0	0	Infinity	NaN	NaN	0	0	0	1	118572.221378757	-0.777240459807217
0.756145358085632	3.80538494937355E-06	62.45121	2E-05	0.000347752829367896	0.00114441360346973	3.80538494937355E-06	NaN	0.755877912044525	0	0	0	0	0	Infinity	NaN	NaN	0	0	0	1	198704.038657143	-0.757289771689102
0.736041009426117	1.58347631895595E-06	62.65131	2E-05	0.000348283725901049	0.00114441360346973	1.58347631895595E-06	NaN	0.735867917537689	0	0	0	0	0	Infinity	NaN	NaN	0	0	0	1	464826.029044388	-0.737185423029587
0.716764748096466	2.00957856577588E-07	62.85141	2E-06	0.00034848430012468	0.00106811930891126	2.00957856577588E-07	NaN	0.715857923030853	0	0	0	0	0	Infinity	NaN	NaN	0	0	0	1	3566741.60594328	-0.717832867405377
0.696660339832306	-1.16005128347751E-06	63.05151	2E-06	0.000348403634170123	0.00129700195975602	-1.16005128347751E-06	NaN	0.695847928524017	0	0	0	0	0	Infinity	NaN	NaN	0	0	0	1	600542.708546393	-0.697957341792062
0.676095962524414	-2.62448656940251E-06	63.25161	2E-05	0.000348032602749729	0.00106811930891126	-2.62448656940251E-06	NaN	0.675837934017181	0	0	0	0	0	Infinity	NaN	NaN	0	0	0	1	257610.753435227	-0.677164081833325
0.656037569046021	-3.57434510078747E-06	63.45171	2E-05	0.000347407665637873	0.000381471181754023	-3.57434510078747E-06	NaN	0.655827879905701	0	0	0	0	0	Infinity	NaN	NaN	0	0	0	1	183540.634870843	-0.656419040227775
0.636025190353394	-4.33527475252049E-06	63.65181	2E-05	0.000346614049681566	0.00122070778161287	-4.33527475252049E-06	NaN	0.635817885398865	0	0	0	0	0	Infinity	NaN	NaN	0	0	0	1	146709.315247809	-0.637245898135006
0.616012871265411	-4.97935070598032E-06	63.85191	2E-05	0.000345680878613685	0.000534059654455632	-4.97935070598032E-06	NaN	0.615807890892029	0	0	0	0	0	Infinity	NaN	NaN	0	0	0	1	123713.493513434	-0.616546930919867
0.596046507358551	-5.56300619791728E-06	64.05201	2E-05	0.000344625259634013	0.00122070778161287	-5.56300619791728E-06	NaN	0.595797896385193	0	0	0	0	0	Infinity	NaN	NaN	0	0	0	1	107144.67792283	-0.597267215140164
0.576126158237457	-6.12273925071349E-06	64.25211	2E-05	0.000343456113077096	0.00144959054887295	-6.12273925071349E-06	NaN	0.575787901878357	0	0	0	0	0	Infinity	NaN	NaN	0	0	0	1	94096.144657854	-0.57757574878633
0.556067764759064	-6.67495760353631E-06	64.45221	2E-05	0.000342176088638383	0.000610353890806437	-6.67495760353631E-06	NaN	0.555777847766876	0	0	0	0	0	Infinity	NaN	NaN	0	0	0	1	83306.5612977775	-0.55667811864987
0.536101460456848	-7.22916956874542E-06	64.65231	2E-05	0.000340784980737545	0.00129700195975602	-7.22916956874542E-06	NaN	0.53576785326004	0	0	0	0	0	Infinity	NaN	NaN	0	0	0	1	74158.0973248474	-0.537398462416604
0.515997052192688	-7.79212223278591E-06	64.85241	2E-05	0.000339282255429894	0.00122070778161287	-7.79212223278591E-06	NaN	0.515757858753204	0	0	0	0	0	Infinity	NaN	NaN	0	0	0	1	66220.3488058225	-0.517217759974301
0.496214717626572	-8.36535036796704E-06	65.05251	2E-05	0.000337665718740864	0.0016784731997177	-8.36535036796704E-06	NaN	0.495747864246368	0	0	0	0	0	Infinity	NaN	NaN	0	0	0	1	59317.8642614538	-0.497893190826289
0.475972354412079	-8.94578533916501E-06	65.25261	2E-05	0.000335933701277195	0.000305176945403218	-8.94578533916501E-06	NaN	0.47573783993721	0	0	0	0	0	Infinity	NaN	NaN	0	0	0	1	53206.3241366024	-0.476277531357482
0.455867975950241	-9.52898062678287E-06	65.45271	2E-05	0.000334085385349213	0.000534059654455632	-9.52898062678287E-06	NaN	0.455727845430374	0	0	0	0	0	Infinity	NaN	NaN	0	0	0	1	47840.1619024121	-0.456402035604697
0.435947626829147	-1.0114169526787E-05	65.65281	2E-05	0.000332119805837233	0.00083923659985885	-1.0114169526787E-05	NaN	0.435717850923538	0	0	0	0	0	Infinity	NaN	NaN	0	0	0	1	43102.6616347052	-0.436786863429006
0.41607329249382	-1.06975185190095E-05	65.85291	2E-05	0.000330037378560856	0.00144959054887295	-1.06975185190095E-05	NaN	0.41570782661438	0	0	0	0	0	Infinity	NaN	NaN	0	0	0	1	38894.3745929917	-0.417522883042693
0.39610692858696	-1.12897614599206E-05	66.05301	2E-05	0.000327837446882359	0.00114441360346973	-1.12897614599206E-05	NaN	0.395697832107544	0	0	0	0	0	Infinity	NaN	NaN	0	0	0	1	35085.5002555339	-0.39725134219043
0.376002550125122	-1.18910520541249E-05	66.25311	2E-05	0.000325518223306144	0.00129700195975602	-1.18910520541249E-05	NaN	0.375687837600708	0	0	0	0	0	Infinity	NaN	NaN	0	0	0	1	31620.6293954193	-0.377299552084878
0.356174230575562	-1.25205597214517E-05	66.45321	2E-05	0.000323076435244516	0.00129700195975602	-1.25205597214517E-05	NaN	0.35567781329155	0	0	0	0	0	Infinity	NaN	NaN	0	0	0	1	28447.1492089384	-0.357471232535318
0.33611586689949	-1.31729166241712E-05	66.65331	2E-05	0.000320506444213911	0.000686648127157241	-1.31729166241712E-05	NaN	0.335667818784714	0	0	0	0	0	Infinity	NaN	NaN	0	0	0	1	25515.6755704918	-0.336802515026648
0.316103488206863	-1.38674458867172E-05	66.85341	2E-05	0.000317801548454836	0.00122070778161287	-1.38674458867172E-05	NaN	0.315657794475555	0	0	0	0	0	Infinity	NaN	NaN	0	0	0	1	22794.6437137094	-0.317324195988476
0.29618313908577	-1.46010788739659E-05	67.05351	2E-05	0.000314953714478579	0.00114441360346973	-1.46010788739659E-05	NaN	0.295647799968719	0	0	0	0	0	Infinity	NaN	NaN	0	0	0	1	20285.0174046982	-0.297327552689239
0.276078760623932	-1.53834771481343E-05	67.25361	2E-05	0.000311954726215072	0.000762942363508046	-1.53834771481343E-05	NaN	0.275637805461884	0	0	0	0	0	Infinity	NaN	NaN	0	0	0	1	17946.4472151158	-0.27684170298744
0.256112426519394	-1.6216636140598E-05	67.45371	2E-05	0.000308793851338333	0.00106811930891126	-1.6216636140598E-05	NaN	0.255627781152725	0	0	0	0	0	Infinity	NaN	NaN	0	0	0	1	15793.19066537	-0.257180545828305
0.236100062727928	-1.71171159308869E-05	67.65381	2E-05	0.000305459533726944	0.000991825014352798	-1.71171159308869E-05	NaN	0.235617786645889	0	0	0	0	0	Infinity	NaN	NaN	0	0	0	1	13793.2151468284	-0.237091887742281
0.216179713606834	-1.80858369276393E-05	67.85391	2E-05	0.000301938345293284	0.000534059654455632	-1.80858369276393E-05	NaN	0.215607777237892	0	0	0	0	0	Infinity	NaN	NaN	0	0	0	1	11952.9836784308	-0.21671377326129
0.196029335260391	-1.91538965736981E-05	68.05401	0.0002	0.000298220191458541	0.00137329625431448	-1.91538965736981E-05	NaN	0.195597767829895	0	0	0	0	0	Infinity	NaN	NaN	0	0	0	1	10234.4363459483	-0.197402631514706
0.176016971468925	-2.03040308406344E-05	68.25411	0.0002	0.000294274266957855	0.00122070778161287	-2.03040308406344E-05	NaN	0.175587773323059	0	0	0	0	0	Infinity	NaN	NaN	0	0	0	1	8669.06541122187	-0.177237679250538
0.156004622578621	-2.15783820749493E-05	68.45421	0.0002	0.000290085450396873	0.000991825014352798	-2.15783820749493E-05	NaN	0.155577763915062	0	0	0	0	0	Infinity	NaN	NaN	0	0	0	1	7229.67190203426	-0.156996447592974
0.136084273457527	-2.29616125579923E-05	68.65431	0.0002	0.000285631095900053	0.00122070778161287	-2.29616125579923E-05	NaN	0.135567754507065	0	0	0	0	0	Infinity	NaN	NaN	0	0	0	1	5926.59914950789	-0.13730498123914
0.115979894995689	-2.4511993615306E-05	68.85441	0.0002	0.00028088343284755	0.000534059654455632	-2.4511993615306E-05	NaN	0.115557745099068	0	0	0	0	0	Infinity	NaN	NaN	0	0	0	1	4731.55700086623	-0.116513954650145
0.0960135459899902	-2.61942586803343E-05	69.05451	0.0002	0.00027581289574423	0.00137329625431448	-2.61942586803343E-05	NaN	0.0955477431416512	0	0	0	0	0	Infinity	NaN	NaN	0	0	0	1	3665.44238421504	-0.0973868422443047
0.0759551748633385	-2.80820149782812E-05	69.25461	0.0002	0.000270386957901065	0.00129700195975602	-2.80820149782812E-05	NaN	0.0755377411842346	0	0	0	0	0	Infinity	NaN	NaN	0	0	0	1	2704.76228013134	-0.0772521768230945
0.0561268404126167	-3.05739777104463E-05	69.45471	0.0002	0.000264535993516811	0.000534059654455632	-3.05739777104463E-05	NaN	0.0555277317762375	0	0	0	0	0	Infinity	NaN	NaN	0	0	0	1	1835.77161415407	-0.0566609000670724
0.0360684767365456	-3.38541613018606E-05	69.65481	0.0002	0.000258093379691355	0.00114441360346973	-3.38541613018606E-05	NaN	0.0355177260935307	0	0	0	0	0	Infinity	NaN	NaN	0	0	0	1	1065.40748166646	-0.0372128903400153
0.0158720947802067	-3.68092441931367E-05	69.85491	0.0002	0.000251013302781203	0.00129700195975602	-3.68092441931367E-05	NaN	0.0155077204108238	0	0	0	0	0	Infinity	NaN	NaN	0	0	0	1	431.198605897106	-0.0171690967399627
-0.00391023885458708	-3.92613328585867E-05	70.05501	0.0002	0.000243399357582903	0.00106811930891126	-3.92613328585867E-05	NaN	-0.00450228527188301	0	0	0	0	0	Infinity	NaN	NaN	0	0	0	1	99.5951632276765	0.00284211954567581
-0.0240146089345217	-4.18391718994826E-05	70.25511	0.0002	0.000235292171810643	0.00221253279596567	-4.18391718994826E-05	NaN	-0.0245122909545898	0	0	0	0	0	Infinity	NaN	NaN	0	0	0	1	573.974288788891	0.021802076138556
-0.0439809635281563	-4.48724604211748E-05	70.45521	0.0002	0.000226625571720206	0.000610353890806437	-4.48724604211748E-05	NaN	-0.0445222966372967	0	0	0	0	0	Infinity	NaN	NaN	0	0	0	1	980.132649632963	0.0433706096373498
-0.06390131264925	-4.8476220399607E-05	70.65531	0.0002	0.000217295855577786	0.00122070778161287	-4.8476220399607E-05	NaN	-0.0645323023200035	0	0	0	0	0	Infinity	NaN	NaN	0	0	0	1	1318.19915254301	0.0626806048676372
-0.0840516909956932	-5.26688490936067E-05	70.85541	0.0002	0.000207186448339935	0.00106811930891126	-5.26688490936067E-05	NaN	-0.08454230427742	0	0	0	0	0	Infinity	NaN	NaN	0	0	0	1	1595.85205376922	0.0829835716867819
-0.104064047336578	-5.74810146645177E-05	71.05551	0.0002	0.000196177860540711	0.000610353890806437	-5.74810146645177E-05	NaN	-0.104552313685417	0	0	0	0	0	Infinity	NaN	NaN	0	0	0	1	1810.40727871521	0.103453693445772
-0.124030403792858	-6.29357236903161E-05	71.25561	0.0002	0.000184141258698064	0.000610353890806437	-6.29357236903161E-05	NaN	-0.124562323093414	0	0	0	0	0	Infinity	NaN	NaN	0	0	0	1	1970.74724052061	0.123420049902052
-0.144180774688721	-6.89731677994132E-05	71.45571	0.0002	0.000170951491058213	0.00122070778161287	-6.89731677994132E-05	NaN	-0.14457231760025	0	0	0	0	0	Infinity	NaN	NaN	0	0	0	1	2090.38933963458	0.142960066907108
-0.164009109139442	-7.55105429561809E-05	71.65581	0.0002	0.000156503306425429	0.000305176945403218	-7.55105429561809E-05	NaN	-0.164582327008247	0	0	0	0	0	Infinity	NaN	NaN	0	0	0	1	2172.00277893138	0.163703932194039
-0.184159487485886	-8.24144226498902E-05	71.85591	0.0002	0.000140709572699407	0.00114441360346973	-8.24144226498902E-05	NaN	-0.184592336416245	0	0	0	0	0	Infinity	NaN	NaN	0	0	0	1	2234.55411764789	0.183015073882416
-0.204171851277351	-8.96096680662595E-05	72.05601	0.0002	0.000123503901642644	0.00122070778161287	-8.96096680662595E-05	NaN	-0.204602345824242	0	0	0	0	0	Infinity	NaN	NaN	0	0	0	1	2278.45784593669	0.202951143495739
-0.223954185843468	-9.70211476669647E-05	72.25611	0.0002	0.000104835063683522	0.0023651213850826	-9.70211476669647E-05	NaN	-0.224612355232239	0	0	0	0	0	Infinity	NaN	NaN	0	0	0	1	2308.30278994652	0.221589064458385
-0.244058549404144	-0.000104533828562126	72.45621	0.0002	8.46710074906063E-05	0.00114441360346973	-0.000104533828562126	NaN	-0.244622349739075	0	0	0	0	0	Infinity	NaN	NaN	0	0	0	1	2334.73271534389	0.242914135800675
-0.264208942651749	-0.00011213545803912	72.65631	0.0002	6.29925545325292E-05	0.00106811930891126	-0.00011213545803912	NaN	-0.264632344245911	0	0	0	0	0	Infinity	NaN	NaN	0	0	0	1	2356.15876790351	0.263140823342837
-0.284037262201309	-0.000119720221846364	72.85641	0.0002	3.97949641182555E-05	0.00312806363217533	-0.000119720221846364	NaN	-0.284642368555069	0	0	0	0	0	Infinity	NaN	NaN	0	0	0	1	2372.50865242975	0.280909198569134
-0.304141640663147	-0.00012727890862152	73.05651	0.0002	1.50809061122616E-05	0.000534059654455632	-0.00012727890862152	NaN	-0.304652363061905	0	0	0	0	0	Infinity	NaN	NaN	0	0	0	1	2389.56826356479	0.303607581008691
-0.324061989784241	-0.000134725662064739	73.25661	0.0002	-1.11352900382999E-05	0.00122070778161287	-0.000134725662064739	NaN	-0.324662387371063	0	0	0	0	0	Infinity	NaN	NaN	0	0	0	1	2405.34716859303	0.322841282002628
-0.344212353229523	-0.000142035918543115	73.45671	0.0002	-3.88289223361152E-05	0.000610353890806437	-0.000142035918543115	NaN	-0.344672381877899	0	0	0	0	0	Infinity	NaN	NaN	0	0	0	1	2423.41765913977	0.343601999338716
-0.36422473192215	-0.000149137616972439	73.65681	0.0002	-6.79638571981274E-05	0.00129700195975602	-0.000149137616972439	NaN	-0.364682376384735	0	0	0	0	0	Infinity	NaN	NaN	0	0	0	1	2442.20565754017	0.362927729962394
-0.384237080812454	-0.000156036898260936	73.85691	0.0002	-9.85006957058882E-05	0.00114441360346973	-0.000156036898260936	NaN	-0.384692400693893	0	0	0	0	0	Infinity	NaN	NaN	0	0	0	1	2462.47576755791	0.383092667208984
-0.404065430164337	-0.000162666285177693	74.05701	0.0002	-0.000130391229902317	0.00129700195975602	-0.000162666285177693	NaN	-0.404702395200729	0	0	0	0	0	Infinity	NaN	NaN	0	0	0	1	2484.01461755241	0.402768428204581
-0.424261808395386	-0.000168916885741055	74.25711	0.0002	-0.000163573644227881	0.00114441360346973	-0.000168916885741055	NaN	-0.424712419509888	0	0	0	0	0	Infinity	NaN	NaN	0	0	0	1	2511.66013707929	0.423117394791916
-0.44427415728569	-0.00017472890613135	74.45721	0.0002	-0.000197965041414218	0.000686648127157241	-0.00017472890613135	NaN	-0.444722414016724	0	0	0	0	0	Infinity	NaN	NaN	0	0	0	1	2542.64830658137	0.443587509158533
-0.464148491621017	-0.000179944385308772	74.65731	0.0002	-0.000233460706953782	0.00114441360346973	-0.000179944385308772	NaN	-0.46473240852356	0	0	0	0	0	Infinity	NaN	NaN	0	0	0	1	2579.39968965728	0.463004078017548
-0.484298884868622	-0.000184316100785509	74.85741	0.002	-0.000269915253782538	0.00122070778161287	-0.000184316100785509	NaN	-0.484742432832718	0	0	0	0	0	Infinity	NaN	NaN	0	0	0	1	2627.54519439518	0.483078177087009
-0.504173219203949	-0.000187919868039899	75.05751	0.002	-0.000307170197242457	0.000991825014352798	-0.000187919868039899	NaN	-0.504752397537231	0	0	0	0	0	Infinity	NaN	NaN	0	0	0	1	2682.91599213397	0.503181394189596
-0.524185597896576	-0.000190388818737119	75.25761	0.002	-0.000345039159157904	0.000457765418104827	-0.000190388818737119	NaN	-0.524762451648712	0	0	0	0	0	Infinity	NaN	NaN	0	0	0	1	2753.23730339621	0.523727832478471
-0.544151961803436	-0.000191492945305072	75.45771	0.002	-0.000383271592446045	0.000762942363508046	-0.000191492945305072	NaN	-0.544772446155548	0	0	0	0	0	Infinity	NaN	NaN	0	0	0	1	2841.62928789118	0.543389019439928
-0.564164280891418	-0.000191002225619741	75.65781	0.002	-0.000421574602432601	0.00114441360346973	-0.000191002225619741	NaN	-0.564782440662384	0	0	0	0	0	Infinity	NaN	NaN	0	0	0	1	2953.70527260029	0.563019867287949
-0.584176659584045	-0.000188763297046535	75.85791	0.002	-0.000459606351975026	0.000991825014352798	-0.000188763297046535	NaN	-0.58479243516922	0	0	0	0	0	Infinity	NaN	NaN	0	0	0	1	3094.75766064857	0.583184834569693
-0.604234993457794	-0.000184423450264148	76.05801	0.002	-0.000496976058987429	0.000534059654455632	-0.000184423450264148	NaN	-0.604802429676056	0	0	0	0	0	Infinity	NaN	NaN	0	0	0	1	3276.34578244986	0.603700933803339
-0.624109387397766	-0.000177921348949894	76.25811	0.002	-0.000533263024138732	0.00106811930891126	-0.000177921348949894	NaN	-0.624812483787537	0	0	0	0	0	Infinity	NaN	NaN	0	0	0	1	3507.78246163998	0.623041268088855
-0.644259750843048	-0.000169502352946438	76.45821	0.002	-0.000568049615719436	0.00114441360346973	-0.000169502352946438	NaN	-0.644822478294373	0	0	0	0	0	Infinity	NaN	NaN	0	0	0	1	3800.88972007741	0.643115337239578
-0.664318084716797	-0.000160209267050959	76.65831	0.002	-0.000601035729343793	0.00114441360346973	-0.000160209267050959	NaN	-0.664832472801209	0	0	0	0	0	Infinity	NaN	NaN	0	0	0	1	4146.56465849439	0.663173671113327
-0.684422492980957	-0.000152449676534161	76.85841	0.002	-0.000632278898858795	0.00122070778161287	-0.000152449676534161	NaN	-0.684842467308044	0	0	0	0	0	Infinity	NaN	NaN	0	0	0	1	4489.4978365375	0.683201785199344
-0.704296827316284	-0.000147573111462407	77.05851	0.002	-0.000662257514390594	0.00114441360346973	-0.000147573111462407	NaN	-0.70485246181488	0	0	0	0	0	Infinity	NaN	NaN	0	0	0	1	4772.52814104756	0.703152413712814
-0.724217176437378	-0.000144935460411944	77.25861	0.002	-0.000691490162827477	0.00106811930891126	-0.000144935460411944	NaN	-0.724862515926361	0	0	0	0	0	Infinity	NaN	NaN	0	0	0	1	4996.82530678806	0.723149057128467
-0.744321525096893	-0.000144199366332032	77.45871	0.002	-0.000720385882753116	0.00114441360346973	-0.000144199366332032	NaN	-0.744872510433197	0	0	0	0	0	Infinity	NaN	NaN	0	0	0	1	5161.75309247218	0.743177111493424
-0.764287889003754	-0.000145012134453282	77.65881	0.002	-0.000749289120317126	0.00129700195975602	-0.000145012134453282	NaN	-0.764882504940033	0	0	0	0	0	Infinity	NaN	NaN	0	0	0	1	5270.50989136349	0.762990887043998
-0.784208238124847	-0.000146883015986532	77.85891	0.002	-0.000778478808366207	0.00144959054887295	-0.000146883015986532	NaN	-0.784892499446869	0	0	0	0	0	Infinity	NaN	NaN	0	0	0	1	5338.99874575528	0.782758647575974
-0.804266631603241	-0.000149474668432958	78.05901	0.002	-0.000808118500777573	0.000610353890806437	-0.000149474668432958	NaN	-0.804902493953705	0	0	0	0	0	Infinity	NaN	NaN	0	0	0	1	5380.62161324657	0.803656277712435
-0.824232935905457	-0.000152050968608819	78.25911	0.002	-0.000838282150962851	0.00122070778161287	-0.000152050968608819	NaN	-0.824912548065186	0	0	0	0	0	Infinity	NaN	NaN	0	0	0	1	5420.7674140239	0.823012228123844
-0.844383358955383	-0.000154397246660665	78.45921	0.002	-0.000868951039587564	0.00114441360346973	-0.000154397246660665	NaN	-0.844922542572021	0	0	0	0	0	Infinity	NaN	NaN	0	0	0	1	5468.90166254826	0.843238945351914
-0.864211678504944	-0.000156206791871227	78.65931	0.002	-0.000900044463744645	0.000991825014352798	-0.000156206791871227	NaN	-0.864932537078857	0	0	0	0	0	Infinity	NaN	NaN	0	0	0	1	5532.4846516109	0.863219853490591
-0.884362041950226	-0.000156789523316547	78.85941	0.002	-0.000931391964714867	0.00114441360346973	-0.000156789523316547	NaN	-0.884942531585693	0	0	0	0	0	Infinity	NaN	NaN	0	0	0	1	5640.44091239923	0.883217628346756
-0.904466450214386	-0.000155685396748595	79.05951	0.002	-0.000962695892355342	0.00328065222129226	-0.000155685396748595	NaN	-0.904952526092529	0	0	0	0	0	Infinity	NaN	NaN	0	0	0	1	5809.57796366054	0.901185797993094
-0.924432754516602	-0.000153523142216727	79.25961	0.002	-0.000993648623477211	0.000534059654455632	-0.000153523142216727	NaN	-0.924962520599365	0	0	0	0	0	Infinity	NaN	NaN	0	0	0	1	6021.45540515051	0.923898694862146
-0.944307148456573	-0.000151100190123543	79.45971	0.002	-0.0010241200505964	0.00106811930891126	-0.000151100190123543	NaN	-0.944972574710846	0	0	0	0	0	Infinity	NaN	NaN	0	0	0	1	6249.54308584579	0.943239029147662
-0.964411497116089	-0.000148401202750392	79.65981	0.002	-0.00105409621144857	0.00106811930891126	-0.000148401202750392	NaN	-0.964982569217682	0	0	0	0	0	Infinity	NaN	NaN	0	0	0	1	6498.67709453952	0.963343377807178
-0.984469830989838	-0.00014579422713723	79.85991	0.002	-0.00108349977838393	0.000457765418104827	-0.00014579422713723	NaN	-0.984992563724518	0	0	0	0	0	Infinity	NaN	NaN	0	0	0	1	6752.46098779477	0.984012065571733
-0.995235145092011	-0.000141147684189491	80.06001	0.002	-5.71455067751208E-06	0.00137329625431448	-0.000141147684189491	NaN	-0.995998024940491	0	0	0	0	0	Infinity	NaN	NaN	0	0	0	1	7051.02000650543	0.993861848837696
-0.975452780723572	-0.00012324117415119	80.26011	0.0002	-3.20865119747746E-05	0.000457765418104827	-0.00012324117415119	NaN	-0.97598797082901	0	0	0	0	0	Infinity	NaN	NaN	0	0	0	1	7914.99097149876	0.974995015305467
-0.95530241727829	-0.000108511769212782	80.46021	0.0002	-5.52421091683203E-05	0.00114441360346973	-0.000108511769212782	NaN	-0.955977976322174	0	0	0	0	0	Infinity	NaN	NaN	0	0	0	1	8803.67562162794	0.95415800367482
-0.935336053371429	-9.51318579609506E-05	80.66031	0.0002	-7.55984723307105E-05	0.000762942363508046	-9.51318579609506E-05	NaN	-0.935967981815338	0	0	0	0	0	Infinity	NaN	NaN	0	0	0	1	9831.99606755671	0.934573111007921
-0.915231704711914	-8.26321775093675E-05	80.86041	0.0002	-9.33711369657968E-05	0.00328065222129226	-8.26321775093675E-05	NaN	-0.915957987308502	0	0	0	0	0	Infinity	NaN	NaN	0	0	0	1	11075.9722458985	0.911951052490622
-0.89531135559082	-7.09483356331475E-05	81.06051	0.0002	-0.000108725958904505	0.0033569463994354	-7.09483356331475E-05	NaN	-0.895947992801666	0	0	0	0	0	Infinity	NaN	NaN	0	0	0	1	12619.2016712021	0.891954409191385
-0.875252962112427	-6.0144728195155E-05	81.26061	0.0002	-0.000121827290486489	0.00122070778161287	-6.0144728195155E-05	NaN	-0.875937938690186	0	0	0	0	0	Infinity	NaN	NaN	0	0	0	1	14552.446879009	0.874032254330814
-0.855286598205566	-5.03992450830992E-05	81.46071	0.0002	-0.000132868236306512	0.00350953498855233	-5.03992450830992E-05	NaN	-0.85592794418335	0	0	0	0	0	Infinity	NaN	NaN	0	0	0	1	16970.2263753228	0.851777063217014
-0.835320293903351	-4.20922006014735E-05	81.66081	0.0002	-0.000142096736041857	0.000534059654455632	-4.20922006014735E-05	NaN	-0.835917949676514	0	0	0	0	0	Infinity	NaN	NaN	0	0	0	1	19845.0136121919	0.834786234248895
-0.815307915210724	-3.55333613697439E-05	81.86091	0.0002	-0.000149830754202084	0.00213623861782253	-3.55333613697439E-05	NaN	-0.815907955169678	0	0	0	0	0	Infinity	NaN	NaN	0	0	0	1	22944.8575587038	0.813171676592901
-0.795295536518097	-3.09895585814957E-05	82.06101	0.0002	-0.00015645383011224	0.00106811930891126	-3.09895585814957E-05	NaN	-0.795897960662842	0	0	0	0	0	Infinity	NaN	NaN	0	0	0	1	25663.3386508764	0.794227417209186
-0.775099158287048	-2.82154305750737E-05	82.26111	0.0002	-0.000162352173089247	0.000686648127157241	-2.82154305750737E-05	NaN	-0.775887966156006	0	0	0	0	0	Infinity	NaN	NaN	0	0	0	1	27470.754211059	0.774412510159891
-0.755086839199066	-2.6592973881634E-05	82.46121	0.0002	-0.000167823050132682	0.000762942363508046	-2.6592973881634E-05	NaN	-0.755877912044525	0	0	0	0	0	Infinity	NaN	NaN	0	0	0	1	28394.2233222948	0.754323896835558
-0.735212445259094	-2.54781080002431E-05	82.66131	0.0002	-0.000173027867511663	0.000534059654455632	-2.54781080002431E-05	NaN	-0.735867917537689	0	0	0	0	0	Infinity	NaN	NaN	0	0	0	1	28856.6343015769	0.734678385604639
-0.715108096599579	-2.43617105297744E-05	82.86141	0.0002	-0.000178018269061394	0.00106811930891126	-2.43617105297744E-05	NaN	-0.715857923030853	0	0	0	0	0	Infinity	NaN	NaN	0	0	0	1	29353.7720073304	0.714039977290668
-0.695187747478485	-2.27714554057457E-05	83.06151	0.0002	-0.000182745434101233	0.00114441360346973	-2.27714554057457E-05	NaN	-0.695847928524017	0	0	0	0	0	Infinity	NaN	NaN	0	0	0	1	30528.9115294351	0.694043333875015
-0.675359427928925	-2.03469699044945E-05	83.26161	0.0002	-0.000187074299798995	0.0023651213850826	-2.03469699044945E-05	NaN	-0.675837934017181	0	0	0	0	0	Infinity	NaN	NaN	0	0	0	1	33192.1377531376	0.672994306543842
-0.655209004878998	-1.70085095305694E-05	83.46171	0.0002	-0.000190826644110738	0.000915530836209655	-1.70085095305694E-05	NaN	-0.655827879905701	0	0	0	0	0	Infinity	NaN	NaN	0	0	0	1	38522.4233611646	0.654293474042788
-0.635150671005249	-1.30181852000533E-05	83.66181	2E-05	-0.000193835748409664	0.000534059654455632	-1.30181852000533E-05	NaN	-0.635817885398865	0	0	0	0	0	Infinity	NaN	NaN	0	0	0	1	48789.4941763964	0.634616611350793
-0.615230321884155	-8.51854838401778E-06	83.86191	2E-05	-0.000195994055078476	0.000381471181754023	-8.51854838401778E-06	NaN	-0.615807890892029	0	0	0	0	0	Infinity	NaN	NaN	0	0	0	1	72222.436752068	0.614848850702401
-0.595171928405762	-3.97106532545877E-06	84.06201	2E-05	-0.000197241753744999	0.000610353890806437	-3.97106532545877E-06	NaN	-0.595797896385193	0	0	0	0	0	Infinity	NaN	NaN	0	0	0	1	149877.143694936	0.594561574514955
-0.574883580207825	5.59784837150801E-07	84.26211	2E-06	-0.000197580450553612	0.000991825014352798	5.59784837150801E-07	NaN	-0.575787901878357	0	0	0	0	0	Infinity	NaN	NaN	0	0	0	1	1026972.40449362	0.573891755193472
-0.555239260196686	4.13677753385855E-06	84.46221	2E-05	-0.000197104374113268	0.00106811930891126	4.13677753385855E-06	NaN	-0.555777847766876	0	0	0	0	0	Infinity	NaN	NaN	0	0	0	1	134220.236803208	0.554171140887775
-0.535180866718292	7.00935606801067E-06	84.66231	2E-05	-0.0001959684783968	0.000610353890806437	7.00935606801067E-06	NaN	-0.53576785326004	0	0	0	0	0	Infinity	NaN	NaN	0	0	0	1	76352.3584086066	0.534570512827486
-0.515122532844543	8.07100786914816E-06	84.86241	2E-05	-0.000194420862985202	0.00122070778161287	8.07100786914816E-06	NaN	-0.515757858753204	0	0	0	0	0	Infinity	NaN	NaN	0	0	0	1	63823.8174458515	0.513901825062931
-0.495018154382706	6.39042991679162E-06	85.06251	2E-05	-0.000192928509335969	0.000991825014352798	6.39042991679162E-06	NaN	-0.495747864246368	0	0	0	0	0	Infinity	NaN	NaN	0	0	0	1	77462.4181515529	0.494026329368353
-0.475143790245056	2.82776954918518E-06	85.26261	2E-05	-0.000191992392324945	0.00106811930891126	2.82776954918518E-06	NaN	-0.47573783993721	0	0	0	0	0	Infinity	NaN	NaN	0	0	0	1	168027.762510551	0.474075670936145
-0.454073309898376	-5.86915689382295E-07	85.46271	2E-06	-0.000191760199540129	0.00122070778161287	-5.86915689382295E-07	NaN	-0.455727845430374	0	0	0	0	0	Infinity	NaN	NaN	0	0	0	1	773660.200456169	0.452852602116764
-0.435211092233658	-7.9966930570663E-06	85.66281	2E-05	-0.000192536946422459	0.000991825014352798	-7.9966930570663E-06	NaN	-0.435717850923538	0	0	0	0	0	Infinity	NaN	NaN	0	0	0	1	54423.8836138749	0.434219267219305
-0.415152728557587	-2.04205789486878E-05	85.86291	0.0002	-0.000195348248849272	0.000991825014352798	-2.04205789486878E-05	NaN	-0.41570782661438	0	0	0	0	0	Infinity	NaN	NaN	0	0	0	1	20330.1154977423	0.414160903543234
-0.395094364881516	-2.86187460005749E-05	86.06301	0.0002	-0.000200382561574783	0.00122070778161287	-2.86187460005749E-05	NaN	-0.395697832107544	0	0	0	0	0	Infinity	NaN	NaN	0	0	0	1	13805.4394442572	0.393873657099903
-0.375174015760422	-3.11904477712233E-05	86.26311	0.0002	-0.000206424206430269	0.000991825014352798	-3.11904477712233E-05	NaN	-0.375687837600708	0	0	0	0	0	Infinity	NaN	NaN	0	0	0	1	12028.4908543879	0.374182190746069
-0.35502365231514	-3.15124852932058E-05	86.46321	0.0002	-0.000212720741229727	0.00114441360346973	-3.15124852932058E-05	NaN	-0.35567781329155	0	0	0	0	0	Infinity	NaN	NaN	0	0	0	1	11266.1267117413	0.35387923871167
-0.334965258836746	-3.08806775137782E-05	86.66331	0.0002	-0.00021897535957179	0.000915530836209655	-3.08806775137782E-05	NaN	-0.335667818784714	0	0	0	0	0	Infinity	NaN	NaN	0	0	0	1	10847.0825708825	0.334049728000537
-0.314952909946442	-2.9701406674576E-05	86.86341	0.0002	-0.000225044161195223	0.00083923659985885	-2.9701406674576E-05	NaN	-0.315657794475555	0	0	0	0	0	Infinity	NaN	NaN	0	0	0	1	10603.972848735	0.314113673346583
-0.294940561056137	-2.81080847344128E-05	87.06351	0.0002	-0.000230832741756516	0.00106811930891126	-2.81080847344128E-05	NaN	-0.295647799968719	0	0	0	0	0	Infinity	NaN	NaN	0	0	0	1	10493.0863786333	0.293872441747226
-0.275112211704254	-2.61988607235253E-05	87.26361	0.0002	-0.000236270708476235	0.00305176945403218	-2.61988607235253E-05	NaN	-0.275637805461884	0	0	0	0	0	Infinity	NaN	NaN	0	0	0	1	10500.922715972	0.272060442250222
-0.254961848258972	-2.40565404965309E-05	87.46371	0.0002	-0.000241302550998374	0.000457765418104827	-2.40565404965309E-05	NaN	-0.255627781152725	0	0	0	0	0	Infinity	NaN	NaN	0	0	0	1	10598.4419619994	0.254504082840867
-0.234949484467506	-2.16826610994758E-05	87.66381	0.0002	-0.000245881703988401	0.00122070778161287	-2.16826610994758E-05	NaN	-0.235617786645889	0	0	0	0	0	Infinity	NaN	NaN	0	0	0	1	10835.8233055253	0.233728776685894
-0.214937120676041	-1.90496175491717E-05	87.86391	0.0002	-0.000249961924106496	0.00122070778161287	-1.90496175491717E-05	NaN	-0.215607777237892	0	0	0	0	0	Infinity	NaN	NaN	0	0	0	1	11283.0150065342	0.213716412894428
-0.194878756999969	-1.60699983098311E-05	88.06401	0.0002	-0.000253482285123122	0.00114441360346973	-1.60699983098311E-05	NaN	-0.195597767829895	0	0	0	0	0	Infinity	NaN	NaN	0	0	0	1	12126.8685436481	0.1937343433965
-0.174958407878876	-1.28764886540012E-05	88.26411	2E-05	-0.00025638000126335	0.00106811930891126	-1.28764886540012E-05	NaN	-0.175587773323059	0	0	0	0	0	Infinity	NaN	NaN	0	0	0	1	13587.4315257918	0.173890288569964
-0.154992058873177	-9.36428114073351E-06	88.46421	2E-05	-0.000258606324123824	0.00137329625431448	-9.36428114073351E-06	NaN	-0.155577763915062	0	0	0	0	0	Infinity	NaN	NaN	0	0	0	1	16551.4102517682	0.153618762618862
-0.135071709752083	-5.79180687054759E-06	88.66431	2E-05	-0.000260123740174052	0.00297547527588904	-5.79180687054759E-06	NaN	-0.135567754507065	0	0	0	0	0	Infinity	NaN	NaN	0	0	0	1	23321.1695022062	0.132096234476194
-0.115105353295803	-2.22715311792854E-06	88.86441	2E-05	-0.000260925501622473	0.00129700195975602	-2.22715311792854E-06	NaN	-0.115557745099068	0	0	0	0	0	Infinity	NaN	NaN	0	0	0	1	51682.7300149268	0.113808351336047
-0.0948169603943825	1.59283661105292E-06	89.06451	2E-06	-0.00026097916135855	0.000991825014352798	1.59283661105292E-06	NaN	-0.0955477431416512	0	0	0	0	0	Infinity	NaN	NaN	0	0	0	1	59527.1101482941	0.0938251353800297
-0.0750346258282661	4.75923070553108E-06	89.26461	2E-05	-0.000260366371181226	0.000762942363508046	4.75923070553108E-06	NaN	-0.0755377411842346	0	0	0	0	0	Infinity	NaN	NaN	0	0	0	1	15766.1249203705	0.0742716834647581
-0.0550682693719864	8.19062188384123E-06	89.46471	2E-05	-0.000259070305735047	0.00122070778161287	8.19062188384123E-06	NaN	-0.0555277317762375	0	0	0	0	0	Infinity	NaN	NaN	0	0	0	1	6723.3318974994	0.0538475615903735
-0.0351019166409969	1.15925695354235E-05	89.66481	2E-05	-0.000257090337674701	0.00106811930891126	1.15925695354235E-05	NaN	-0.0355177260935307	0	0	0	0	0	Infinity	NaN	NaN	0	0	0	1	3027.96688290164	0.0340337973320857
-0.0149975456297398	1.49644611155964E-05	89.86491	2E-05	-0.000254432956973499	0.00106811930891126	1.49644611155964E-05	NaN	-0.0155077204108238	0	0	0	0	0	Infinity	NaN	NaN	0	0	0	1	1002.21087240548	0.0139294263208285
0.00496880803257227	1.83107422344619E-05	90.06501	2E-05	-0.00025110321909219	0.00320435781031847	1.83107422344619E-05	NaN	0.00450228527188301	0	0	0	0	0	Infinity	NaN	NaN	0	0	0	1	271.360274146652	-0.00817316584289074
0.0249351616948843	2.16467815334909E-05	90.26511	0.0002	-0.000247104505475725	0.00343324057757854	2.16467815334909E-05	NaN	0.0245122909545898	0	0	0	0	0	Infinity	NaN	NaN	0	0	0	1	1151.91081206718	-0.0283684022724628
0.0449015162885189	2.48380238190293E-05	90.46521	0.0002	-0.000242452795446095	0.00114441360346973	2.48380238190293E-05	NaN	0.0445222966372967	0	0	0	0	0	Infinity	NaN	NaN	0	0	0	1	1807.77330014951	-0.0460459298919886
0.0649598836898804	2.79326559393667E-05	90.66531	0.0002	-0.00023716986695086	0.00106811930891126	2.79326559393667E-05	NaN	0.0645323023200035	0	0	0	0	0	Infinity	NaN	NaN	0	0	0	1	2325.58922541733	-0.0660280029987916
0.0849262326955795	3.0906139727449E-05	90.86541	0.0002	-0.000231280022883509	0.000915530836209655	3.0906139727449E-05	NaN	0.08454230427742	0	0	0	0	0	Infinity	NaN	NaN	0	0	0	1	2747.87577628639	-0.0858417635317892
0.105076611042023	3.36910015903413E-05	91.06551	0.0002	-0.000224814409139378	0.00160217890515924	3.36910015903413E-05	NaN	0.104552313685417	0	0	0	0	0	Infinity	NaN	NaN	0	0	0	1	3118.8331032624	-0.106678789947182
0.125088974833488	3.62550381396431E-05	91.26561	0.0002	-0.000217811306236252	0.000610353890806437	3.62550381396431E-05	NaN	0.124562323093414	0	0	0	0	0	Infinity	NaN	NaN	0	0	0	1	3450.25081346445	-0.125699328724295
0.14514733850956	3.86825886380393E-05	91.46571	0.0002	-0.000210310866130346	0.00129700195975602	3.86825886380393E-05	NaN	0.14457231760025	0	0	0	0	0	Infinity	NaN	NaN	0	0	0	1	3752.26538915821	-0.146444340469316
0.165159702301025	4.09383901569527E-05	91.66581	0.0002	-0.000202343544356552	0.00083923659985885	4.09383901569527E-05	NaN	0.164582327008247	0	0	0	0	0	Infinity	NaN	NaN	0	0	0	1	4034.34775202014	-0.165998938900884
0.185126051306725	4.30653744842857E-05	91.86591	0.0002	-0.000193936559068004	0.00106811930891126	4.30653744842857E-05	NaN	0.184592336416245	0	0	0	0	0	Infinity	NaN	NaN	0	0	0	1	4298.72150245149	-0.186194170615636
0.205230414867401	4.51034138677642E-05	92.06601	0.0002	-0.000185113967726627	0.00320435781031847	4.51034138677642E-05	NaN	0.204602345824242	0	0	0	0	0	Infinity	NaN	NaN	0	0	0	1	4550.2190913775	-0.20843477267772
0.225058764219284	4.69973056169692E-05	92.26611	0.0002	-0.000175898354840972	0.00144959054887295	4.69973056169692E-05	NaN	0.224612355232239	0	0	0	0	0	Infinity	NaN	NaN	0	0	0	1	4788.75887170056	-0.226508354768157
0.245071113109589	4.88037840113975E-05	92.46621	0.0002	-0.000166310755566862	0.00129700195975602	4.88037840113975E-05	NaN	0.244622349739075	0	0	0	0	0	Infinity	NaN	NaN	0	0	0	1	5021.55966128273	-0.246368115069345
0.265313506126404	5.05044517922215E-05	92.66631	0.0002	-0.000156372895384173	0.000534059654455632	5.05044517922215E-05	NaN	0.264632344245911	0	0	0	0	0	Infinity	NaN	NaN	0	0	0	1	5253.26969626203	-0.265847565780859
0.285233855247498	5.20747707923874E-05	92.86641	0.0002	-0.000146108371502394	0.00106811930891126	5.20747707923874E-05	NaN	0.284642368555069	0	0	0	0	0	Infinity	NaN	NaN	0	0	0	1	5477.39050805759	-0.286301974556409
0.305292218923569	5.35316066816449E-05	93.06651	0.0002	-0.000135540581706498	0.000534059654455632	5.35316066816449E-05	NaN	0.304652363061905	0	0	0	0	0	Infinity	NaN	NaN	0	0	0	1	5703.02738602928	-0.305826278578024
0.325304567813873	5.49731121282093E-05	93.26661	0.0002	-0.000124690699064247	0.000991825014352798	5.49731121282093E-05	NaN	0.324662387371063	0	0	0	0	0	Infinity	NaN	NaN	0	0	0	1	5917.52140674139	-0.326296392828226
0.345132917165756	5.82901011512149E-05	93.46671	0.0002	-0.000113392177238672	0.00106811930891126	5.82901011512149E-05	NaN	0.344672381877899	0	0	0	0	0	Infinity	NaN	NaN	0	0	0	1	5920.95244903453	-0.346201036474667
0.365237295627594	5.85814705118537E-05	93.66681	0.0002	-0.000101627525654637	0.00106811930891126	5.85814705118537E-05	NaN	0.364682376384735	0	0	0	0	0	Infinity	NaN	NaN	0	0	0	1	6234.68978221859	-0.366305414936505
0.385065615177155	5.87302201893181E-05	93.86691	0.0002	-8.99078130160862E-05	0.00129700195975602	5.87302201893181E-05	NaN	0.384692400693893	0	0	0	0	0	Infinity	NaN	NaN	0	0	0	1	6556.51577562433	-0.386362617136911
0.405216008424759	5.92178766964935E-05	94.06701	0.0002	-7.81076273600935E-05	0.000457765418104827	5.92178766964935E-05	NaN	0.404702395200729	0	0	0	0	0	Infinity	NaN	NaN	0	0	0	1	6842.79867887856	-0.405673773842864
0.42527437210083	5.9661062550731E-05	94.26711	0.0002	-6.62144182270797E-05	0.00114441360346973	5.9661062550731E-05	NaN	0.424712419509888	0	0	0	0	0	Infinity	NaN	NaN	0	0	0	1	7128.17294762745	-0.4264187857043
0.44501069188118	6.00705134274904E-05	94.46721	0.0002	-5.42347983652851E-05	0.00106811930891126	6.00705134274904E-05	NaN	0.444722414016724	0	0	0	0	0	Infinity	NaN	NaN	0	0	0	1	7408.13864390124	-0.446078811190091
0.465115070343018	6.04523556830827E-05	94.66731	0.0002	-4.21761324687735E-05	0.00106811930891126	6.04523556830827E-05	NaN	0.46473240852356	0	0	0	0	0	Infinity	NaN	NaN	0	0	0	1	7693.91142971088	-0.466183189651929
0.484989404678345	6.08265327173285E-05	94.86741	0.0002	-3.00428238193281E-05	0.00106811930891126	6.08265327173285E-05	NaN	0.484742432832718	0	0	0	0	0	Infinity	NaN	NaN	0	0	0	1	7973.31991504719	-0.486057523987256
0.505185782909393	6.12267831456847E-05	95.06751	0.0002	-1.78315275883665E-05	0.000610353890806437	6.12267831456847E-05	NaN	0.504752397537231	0	0	0	0	0	Infinity	NaN	NaN	0	0	0	1	8251.05871898153	-0.5057961368002
0.525106132030487	6.16699689999223E-05	95.26761	0.0002	-5.53655160530717E-06	0.000991825014352798	6.16699689999223E-05	NaN	0.524762451648712	0	0	0	0	0	Infinity	NaN	NaN	0	0	0	1	8514.77859557784	-0.52609795704484
0.545302510261536	6.21576255070977E-05	95.46771	0.0002	6.85086490475655E-06	0.00129700195975602	6.21576255070977E-05	NaN	0.544772446155548	0	0	0	0	0	Infinity	NaN	NaN	0	0	0	1	8772.89802840471	-0.546599512221292
0.565084874629974	6.26836190349422E-05	95.66781	0.0002	1.93412158428535E-05	0.00114441360346973	6.26836190349422E-05	NaN	0.564782440662384	0	0	0	0	0	Infinity	NaN	NaN	0	0	0	1	9014.87315713176	-0.566229288233444
0.585143208503723	6.32571536698379E-05	95.86791	0.0002	3.19414982834698E-05	0.00152588472701609	6.32571536698379E-05	NaN	0.58479243516922	0	0	0	0	0	Infinity	NaN	NaN	0	0	0	1	9250.22980891298	-0.586669093230739
0.605109572410584	6.38506244285963E-05	96.06801	0.0002	4.46577877770893E-05	0.000534059654455632	6.38506244285963E-05	NaN	0.604802429676056	0	0	0	0	0	Infinity	NaN	NaN	0	0	0	1	9476.95622127036	-0.605643632065039
0.625075936317444	6.44502288196236E-05	96.26811	0.0002	5.74938125685931E-05	0.00114441360346973	6.44502288196236E-05	NaN	0.624812483787537	0	0	0	0	0	Infinity	NaN	NaN	0	0	0	1	9698.58366316805	-0.626220349920914
0.645364344120026	6.50344954920001E-05	96.46821	0.0002	7.04483143798848E-05	0.00122070778161287	6.50344954920001E-05	NaN	0.644822478294373	0	0	0	0	0	Infinity	NaN	NaN	0	0	0	1	9923.41586165471	-0.646585051901639
0.665238678455353	6.55957628623582E-05	96.66831	0.0002	8.35177798597424E-05	0.00137329625431448	6.55957628623582E-05	NaN	0.664832472801209	0	0	0	0	0	Infinity	NaN	NaN	0	0	0	1	10141.4885569857	-0.666611974709667
0.685159027576447	6.61140948068351E-05	96.86841	0.0002	9.6695872556977E-05	0.00083923659985885	6.61140948068351E-05	NaN	0.684842467308044	0	0	0	0	0	Infinity	NaN	NaN	0	0	0	1	10363.282286149	-0.685998264176305
0.705355405807495	6.65986808598973E-05	97.06851	0.0002	0.000109973938852329	0.000610353890806437	6.65986808598973E-05	NaN	0.70485246181488	0	0	0	0	0	Infinity	NaN	NaN	0	0	0	1	10591.1317866992	-0.705965759698302
0.725183725357056	6.70341978548095E-05	97.26861	0.0002	0.000123345136071532	0.000991825014352798	6.70341978548095E-05	NaN	0.724862515926361	0	0	0	0	0	Infinity	NaN	NaN	0	0	0	1	10818.1159551986	-0.726175550371408
0.745196104049683	6.74589828122407E-05	97.46871	0.0002	0.000136802636463492	0.00114441360346973	6.74589828122407E-05	NaN	0.744872510433197	0	0	0	0	0	Infinity	NaN	NaN	0	0	0	1	11046.6549150881	-0.746340517653152
0.765300452709198	6.78868309478275E-05	97.66881	0.0002	0.000150344154235192	0.00106811930891126	6.78868309478275E-05	NaN	0.764882504940033	0	0	0	0	0	Infinity	NaN	NaN	0	0	0	1	11273.1798203594	-0.766368572018109
0.785404801368713	6.83775579091161E-05	97.86891	0.0002	0.000163976946633868	0.00106811930891126	6.83775579091161E-05	NaN	0.784892499446869	0	0	0	0	0	Infinity	NaN	NaN	0	0	0	1	11486.2949977335	-0.786472920677625
0.80541718006134	6.89955631969497E-05	98.06901	0.0002	0.00017771758325662	0.000381471181754023	6.89955631969497E-05	NaN	0.804902493953705	0	0	0	0	0	Infinity	NaN	NaN	0	0	0	1	11673.4633756414	-0.805798651243094
0.825107514858246	6.98389994795434E-05	98.26911	0.0002	0.000191604206854884	0.00129700195975602	6.98389994795434E-05	NaN	0.824912548065186	0	0	0	0	0	Infinity	NaN	NaN	0	0	0	1	11814.4234740924	-0.826404516818002
0.845487892627716	7.1029004175216E-05	98.46921	0.0002	0.000205691176716812	0.00305176945403218	7.1029004175216E-05	NaN	0.844922542572021	0	0	0	0	0	Infinity	NaN	NaN	0	0	0	1	11903.4175185963	-0.848539662081748
0.865270256996155	7.26238577044569E-05	98.66931	0.0002	0.000220055053659582	0.00122070778161287	7.26238577044569E-05	NaN	0.864932537078857	0	0	0	0	0	Infinity	NaN	NaN	0	0	0	1	11914.4078040769	-0.866490964777768
0.885282635688782	7.46756995795295E-05	98.86941	0.0002	0.000234783659889165	0.000457765418104827	7.46756995795295E-05	NaN	0.884942531585693	0	0	0	0	0	Infinity	NaN	NaN	0	0	0	1	11855.0296906955	-0.885740401106887
0.905432999134064	7.70572514738888E-05	99.06951	0.0002	0.000249958113031191	0.00129700195975602	7.70572514738888E-05	NaN	0.904952526092529	0	0	0	0	0	Infinity	NaN	NaN	0	0	0	1	11750.133593084	-0.90673000109382
0.925353348255157	7.9650417319499E-05	99.26961	0.0002	0.000265634951011182	0.000915530836209655	7.9650417319499E-05	NaN	0.924962520599365	0	0	0	0	0	Infinity	NaN	NaN	0	0	0	1	11617.6836154332	-0.926268879091367
0.94536566734314	8.22451256681234E-05	99.46971	0.0002	0.000281835669019004	0.00083923659985885	8.22451256681234E-05	NaN	0.944972574710846	0	0	0	0	0	Infinity	NaN	NaN	0	0	0	1	11494.4886966055	-0.946204903942999
0.965240061283112	8.46205366542563E-05	99.66981	0.0002	0.000298535473480026	0.000991825014352798	8.46205366542563E-05	NaN	0.964982569217682	0	0	0	0	0	Infinity	NaN	NaN	0	0	0	1	11406.6880150725	-0.966231886297464
0.98529839515686	8.66248446982354E-05	99.86991	0.0002	0.000315674634293267	0.00122070778161287	8.66248446982354E-05	NaN	0.984992563724518	0	0	0	0	0	Infinity	NaN	NaN	0	0	0	1	11374.3164399224	-0.986519102938473
0.995005548000336	8.2794125773944E-05	100.07001	0.0002	0.000333020079336295	0.00137329625431448	8.2794125773944E-05	NaN	0.993996977806091	0	0	0	0	0	Infinity	NaN	NaN	0	0	0	1	12017.8278192953	-0.99637884425465
0.974947154521942	6.87287320033647E-05	100.27011	0.0002	0.000348108167429002	0.00122070778161287	6.87287320033647E-05	NaN	0.973986983299255	0	0	0	0	0	Infinity	NaN	NaN	0	0	0	1	14185.4378235032	-0.976167862303555
0.95493483543396	5.78637846047059E-05	100.47021	0.0002	0.000360734179527446	0.00122070778161287	5.78637846047059E-05	NaN	0.953976988792419	0	0	0	0	0	Infinity	NaN	NaN	0	0	0	1	16503.1520485146	-0.956155543215573
0.935014486312866	4.90399434056599E-05	100.67031	0.0002	0.000371402372672385	0.00129700195975602	4.90399434056599E-05	NaN	0.933966994285584	0	0	0	0	0	Infinity	NaN	NaN	0	0	0	1	19066.3859168515	-0.936311488272622
0.914910078048706	4.15855320170522E-05	100.87041	0.0002	0.0003804516079257	0.00106811930891126	4.15855320170522E-05	NaN	0.913956999778748	0	0	0	0	0	Infinity	NaN	NaN	0	0	0	1	22000.6822967552	-0.915978197357617
0.894851744174957	3.50865011569113E-05	101.07051	0.0002	0.000388109357835695	0.00137329625431448	3.50865011569113E-05	NaN	0.893946945667267	0	0	0	0	0	Infinity	NaN	NaN	0	0	0	1	25504.1601376286	-0.896225040429272
0.874931395053864	2.92131408059504E-05	101.27061	0.0002	0.000394532594615214	0.00122070778161287	2.92131408059504E-05	NaN	0.873936951160431	0	0	0	0	0	Infinity	NaN	NaN	0	0	0	1	29949.9256470105	-0.876152102835476
0.854919016361237	2.3812102881493E-05	101.47071	0.0002	0.000399831264835541	0.000381471181754023	2.3812102881493E-05	NaN	0.853926956653595	0	0	0	0	0	Infinity	NaN	NaN	0	0	0	1	35902.7096689426	-0.855300487542991
0.834952652454376	1.88741887541255E-05	101.67081	0.0002	0.000404096351484853	0.00114441360346973	1.88741887541255E-05	NaN	0.833916962146759	0	0	0	0	0	Infinity	NaN	NaN	0	0	0	1	44237.8034537709	-0.836097066057846
0.814986288547516	1.43687229865463E-05	101.87091	0.0002	0.000407414878889042	0.00129700195975602	1.43687229865463E-05	NaN	0.813906967639923	0	0	0	0	0	Infinity	NaN	NaN	0	0	0	1	56719.4655579762	-0.816283290507272
0.795157968997955	1.0467583706486E-05	102.07101	2E-05	0.000409905979813868	0.00114441360346973	1.0467583706486E-05	NaN	0.793896913528442	0	0	0	0	0	Infinity	NaN	NaN	0	0	0	1	75963.8509988939	-0.796302382601425
0.775145649909973	6.99049360264326E-06	102.27111	2E-05	0.000411642979187075	0.00343324057757854	6.99049360264326E-06	NaN	0.773886919021606	0	0	0	0	0	Infinity	NaN	NaN	0	0	0	1	110885.681894748	-0.778578890487552
0.755133271217346	4.08939195040148E-06	102.47121	2E-05	0.000412741726886095	0.00129700195975602	4.08939195040148E-06	NaN	0.753876924514771	0	0	0	0	0	Infinity	NaN	NaN	0	0	0	1	184656.614082495	-0.756430273177102
0.734936892986298	1.76673120222404E-06	102.67131	2E-05	0.000413318331177609	0.000762942363508046	1.76673120222404E-06	NaN	0.733866930007935	0	0	0	0	0	Infinity	NaN	NaN	0	0	0	1	415986.819082115	-0.735699835349806
0.715752601623535	3.75732469137802E-07	102.87141	2E-06	0.000413550679776197	0.00114441360346973	3.75732469137802E-07	NaN	0.713856935501099	0	0	0	0	0	Infinity	NaN	NaN	0	0	0	1	1904952.75339388	-0.716897015227005
0.695740282535553	-1.02933449852571E-06	103.07151	2E-06	0.000413485250176181	0.000991825014352798	-1.02933449852571E-06	NaN	0.693846940994263	0	0	0	0	0	Infinity	NaN	NaN	0	0	0	1	675912.721794559	-0.696732107549906
0.67512983083725	-2.55210466093558E-06	103.27161	2E-05	0.000413140042364758	0.000991825014352798	-2.55210466093558E-06	NaN	0.673836886882782	0	0	0	0	0	Infinity	NaN	NaN	0	0	0	1	264538.457678202	-0.676121655851603
0.654933452606201	-3.53554719367821E-06	103.47171	2E-05	0.000412525211556411	0.000686648127157241	-3.53554719367821E-06	NaN	0.653826892375946	0	0	0	0	0	Infinity	NaN	NaN	0	0	0	1	185242.458021	-0.655620100733358
0.635059118270874	-4.29141664426425E-06	103.67181	2E-05	0.000411739606083019	0.000991825014352798	-4.29141664426425E-06	NaN	0.63381689786911	0	0	0	0	0	Infinity	NaN	NaN	0	0	0	1	147983.561353725	-0.636050943285227
0.615046739578247	-4.93319203087594E-06	103.87191	2E-05	0.000410815108284757	0.00114441360346973	-4.93319203087594E-06	NaN	0.613806903362274	0	0	0	0	0	Infinity	NaN	NaN	0	0	0	1	124675.207396911	-0.616191153181717
0.595080375671387	-5.49997912457911E-06	104.07201	2E-05	0.00040977076014825	0.00122070778161287	-5.49997912457911E-06	NaN	0.593796908855438	0	0	0	0	0	Infinity	NaN	NaN	0	0	0	1	108196.84260473	-0.596301083453
0.574976027011871	-6.04115621172241E-06	104.27211	2E-05	0.000408616224554093	0.00114441360346973	-6.04115621172241E-06	NaN	0.573786854743958	0	0	0	0	0	Infinity	NaN	NaN	0	0	0	1	95176.4872254377	-0.576120440615341
0.555009663105011	-6.57359214528697E-06	104.47221	2E-05	0.000407354303095596	0.00122070778161287	-6.57359214528697E-06	NaN	0.553776860237122	0	0	0	0	0	Infinity	NaN	NaN	0	0	0	1	84430.1944566082	-0.556230370886624
0.534905314445496	-7.11599614078295E-06	104.67231	2E-05	0.000405984682804746	0.000457765418104827	-7.11599614078295E-06	NaN	0.533766865730286	0	0	0	0	0	Infinity	NaN	NaN	0	0	0	1	75169.4216611311	-0.5353630798636
0.514938950538635	-7.6651476774714E-06	104.87241	2E-05	0.000404506168462942	0.00106811930891126	-7.6651476774714E-06	NaN	0.51375687122345	0	0	0	0	0	Infinity	NaN	NaN	0	0	0	1	67179.2602316183	-0.516007069847547
0.494880586862564	-8.22227320895763E-06	105.07251	2E-05	0.000402916737884972	0.000686648127157241	-8.22227320895763E-06	NaN	0.493746846914291	0	0	0	0	0	Infinity	NaN	NaN	0	0	0	1	60187.806253315	-0.495567234989721
0.475052237510681	-8.7892130977707E-06	105.27261	2E-05	0.000401215215793779	0.00137329625431448	-8.7892130977707E-06	NaN	0.473736852407455	0	0	0	0	0	Infinity	NaN	NaN	0	0	0	1	54049.4617921113	-0.476425533764996
0.45499387383461	-9.35738080443116E-06	105.47271	2E-05	0.000399400015774392	0.000762942363508046	-9.35738080443116E-06	NaN	0.45372685790062	0	0	0	0	0	Infinity	NaN	NaN	0	0	0	1	48624.0630090793	-0.455756816198118
0.43502750992775	-9.92447439784883E-06	105.67281	2E-05	0.000397470117491395	0.000228882709052414	-9.92447439784883E-06	NaN	0.433716833591461	0	0	0	0	0	Infinity	NaN	NaN	0	0	0	1	43833.8084707079	-0.435256392636802
0.414831131696701	-1.04984683275688E-05	105.87291	2E-05	0.000395426585785833	0.00106811930891126	-1.04984683275688E-05	NaN	0.413706839084625	0	0	0	0	0	Infinity	NaN	NaN	0	0	0	1	39513.4908020211	-0.415899251005612
0.394818782806396	-1.10635683086002E-05	106.07301	2E-05	0.000393269594003074	0.000915530836209655	-1.10635683086002E-05	NaN	0.393696814775467	0	0	0	0	0	Infinity	NaN	NaN	0	0	0	1	35686.387230012	-0.395734313642606
0.374852418899536	-1.16553510451922E-05	106.27311	2E-05	0.00039099690826272	0.00297547527588904	-1.16553510451922E-05	NaN	0.373686820268631	0	0	0	0	0	Infinity	NaN	NaN	0	0	0	1	32161.401011955	-0.377827894175425
0.354840070009232	-1.22696774269571E-05	106.47321	2E-05	0.000388604108276033	0.000915530836209655	-1.22696774269571E-05	NaN	0.353676825761795	0	0	0	0	0	Infinity	NaN	NaN	0	0	0	1	28920.0814056962	-0.355755600845441
0.334827691316605	-1.29100726553588E-05	106.67331	2E-05	0.000386085567807369	0.00114441360346973	-1.29100726553588E-05	NaN	0.333666801452637	0	0	0	0	0	Infinity	NaN	NaN	0	0	0	1	25935.3839637472	-0.335972104920074
0.314723342657089	-1.35983136715367E-05	106.87341	2E-05	0.000383433906984707	0.00122070778161287	-1.35983136715367E-05	NaN	0.313656806945801	0	0	0	0	0	Infinity	NaN	NaN	0	0	0	1	23144.2920246686	-0.315944050438702
0.294572949409485	-1.43293400469702E-05	107.07351	2E-05	0.00038064129023334	0.00122070778161287	-1.43293400469702E-05	NaN	0.293646812438965	0	0	0	0	0	Infinity	NaN	NaN	0	0	0	1	20557.3284215396	-0.295793657191098
0.274652600288391	-1.50990108522819E-05	107.27361	2E-05	0.000377698642272532	0.00106811930891126	-1.50990108522819E-05	NaN	0.273636788129807	0	0	0	0	0	Infinity	NaN	NaN	0	0	0	1	18190.1054960089	-0.275720719597302
0.254686266183853	-1.59157607413363E-05	107.47371	2E-05	0.000374596722165249	0.00106811930891126	-1.59157607413363E-05	NaN	0.253626793622971	0	0	0	0	0	Infinity	NaN	NaN	0	0	0	1	16002.1421735993	-0.255754385492764
0.234765902161598	-1.67952312040143E-05	107.67381	2E-05	0.000371324280570431	0.00312806363217533	-1.67952312040143E-05	NaN	0.233616784214973	0	0	0	0	0	Infinity	NaN	NaN	0	0	0	1	13978.128631268	-0.237893965793774
0.214799553155899	-1.7744323486113E-05	107.87391	2E-05	0.000367869314745273	0.00122070778161287	-1.7744323486113E-05	NaN	0.213606774806976	0	0	0	0	0	Infinity	NaN	NaN	0	0	0	1	12105.2545803735	-0.216020260937512
0.194695174694061	-1.88947324204491E-05	108.07401	0.0002	0.00036420860085074	0.00282288668677211	-1.88947324204491E-05	NaN	0.193596765398979	0	0	0	0	0	Infinity	NaN	NaN	0	0	0	1	10304.2038575444	-0.197518061380833
0.175050869584084	-2.00203321583103E-05	108.27411	0.0002	0.000360315517005372	0.00129700195975602	-2.00203321583103E-05	NaN	0.173586770892143	0	0	0	0	0	Infinity	NaN	NaN	0	0	0	1	8743.65461071638	-0.17634787154384
0.154854476451874	-2.12364084291039E-05	108.47421	0.0002	0.000356188716174599	0.00114441360346973	-2.12364084291039E-05	NaN	0.153576761484146	0	0	0	0	0	Infinity	NaN	NaN	0	0	0	1	7291.93342503481	-0.155998890055344
0.13493412733078	-2.25766998482868E-05	108.67431	0.0002	0.000351807332016421	0.000534059654455632	-2.25766998482868E-05	NaN	0.133566752076149	0	0	0	0	0	Infinity	NaN	NaN	0	0	0	1	5976.69846512218	-0.135468186985236
0.114691749215126	-2.40611407207325E-05	108.87441	0.0002	0.000347143241323781	0.00343324057757854	-2.40611407207325E-05	NaN	0.113556750118732	0	0	0	0	0	Infinity	NaN	NaN	0	0	0	1	4766.67962447436	-0.118124989792705
0.0947253927588463	-2.57173360296292E-05	109.07451	0.0002	0.000342164960500901	0.00129700195975602	-2.57173360296292E-05	NaN	0.0935467407107353	0	0	0	0	0	Infinity	NaN	NaN	0	0	0	1	3683.32834511756	-0.0960223947186023
0.0746210217475891	-2.76004921033746E-05	109.27461	0.0002	0.000336836464721889	0.000991825014352798	-2.76004921033746E-05	NaN	0.0735367387533188	0	0	0	0	0	Infinity	NaN	NaN	0	0	0	1	2703.61200329706	-0.0756128467619419
0.0545166507363319	-3.00541141768917E-05	109.47471	0.0002	0.000331085213253434	0.000305176945403218	-3.00541141768917E-05	NaN	0.0535267293453217	0	0	0	0	0	Infinity	NaN	NaN	0	0	0	1	1813.94967808598	-0.0548218276817352
0.0346423052251339	-3.32238887494896E-05	109.67481	0.0002	0.000324758376227371	0.00106811930891126	-3.32238887494896E-05	NaN	0.0335167273879051	0	0	0	0	0	Infinity	NaN	NaN	0	0	0	1	1042.69266871014	-0.0357104245340452
0.0146299470216036	-3.60869598807767E-05	109.87491	0.0002	0.000317813070547006	0.000991825014352798	-3.60869598807767E-05	NaN	0.0135067198425531	0	0	0	0	0	Infinity	NaN	NaN	0	0	0	1	405.408132742067	-0.0156217720359564
-0.00533640664070845	-3.85145140171517E-05	110.07501	0.0002	0.000310346784447326	0.00114441360346973	-3.85145140171517E-05	NaN	-0.00650328584015369	0	0	0	0	0	Infinity	NaN	NaN	0	0	0	1	138.555730920868	0.00419199303723872
-0.0253947712481022	-4.10831489716657E-05	110.27511	0.0002	0.000302391154759595	0.000686648127157241	-4.10831489716657E-05	NaN	-0.0265132915228605	0	0	0	0	0	Infinity	NaN	NaN	0	0	0	1	618.13108010821	0.0247081231209449
-0.0454531386494637	-4.41471092926804E-05	110.47521	0.0002	0.000293872367330847	0.00083923659985885	-4.41471092926804E-05	NaN	-0.0465232953429222	0	0	0	0	0	Infinity	NaN	NaN	0	0	0	1	1029.58357586053	0.0446139020496048
-0.0653274804353714	-4.77385983685963E-05	110.67531	0.0002	0.000284687824778327	0.00114441360346973	-4.77385983685963E-05	NaN	-0.0665333047509193	0	0	0	0	0	Infinity	NaN	NaN	0	0	0	1	1368.44152672789	0.0641830668319017
-0.0853858441114426	-5.19051573064644E-05	110.87541	0.0002	0.000274726153511626	0.000991825014352798	-5.19051573064644E-05	NaN	-0.0865433067083359	0	0	0	0	0	Infinity	NaN	NaN	0	0	0	1	1645.03584118429	0.0843940190970898
-0.105122171342373	-5.66912567592226E-05	111.07551	0.0002	0.000263871592164093	0.00122070778161287	-5.66912567592226E-05	NaN	-0.106553316116333	0	0	0	0	0	Infinity	NaN	NaN	0	0	0	1	1854.29248444508	0.10390146356076
-0.12522654235363	-6.20708233327605E-05	111.27561	0.0002	0.000251999296362871	0.00129700195975602	-6.20708233327605E-05	NaN	-0.12656332552433	0	0	0	0	0	Infinity	NaN	NaN	0	0	0	1	2017.47835182229	0.123929540393874
-0.145330920815468	-6.80208613630384E-05	111.47571	0.0002	0.000238991970020567	0.00152588472701609	-6.80208613630384E-05	NaN	-0.146573320031166	0	0	0	0	0	Infinity	NaN	NaN	0	0	0	1	2136.5639585158	0.143805036088452
-0.165343269705772	-7.44432181818411E-05	111.67581	0.0002	0.000224745711906059	0.000534059654455632	-7.44432181818411E-05	NaN	-0.166583329439163	0	0	0	0	0	Infinity	NaN	NaN	0	0	0	1	2221.06558184913	0.164809210051317
-0.185401633381844	-8.12520156614482E-05	111.87591	0.0002	0.000209174111108574	0.000534059654455632	-8.12520156614482E-05	NaN	-0.18659333884716	0	0	0	0	0	Infinity	NaN	NaN	0	0	0	1	2281.80964955201	0.184867573727388
-0.205229982733727	-8.83583197719418E-05	112.07601	0.0002	0.000192208861945134	0.00106811930891126	-8.83583197719418E-05	NaN	-0.206603348255157	0	0	0	0	0	Infinity	NaN	NaN	0	0	0	1	2322.70128340419	0.204161863424815
-0.225334346294403	-9.56670482992195E-05	112.27611	0.0002	0.000173800161062487	0.00122070778161287	-9.56670482992195E-05	NaN	-0.226613342761993	0	0	0	0	0	Infinity	NaN	NaN	0	0	0	1	2355.40188916063	0.22411363851279
-0.245530724525452	-0.000103106125607155	112.47621	0.0002	0.000153915098428104	0.00244141556322575	-0.000103106125607155	NaN	-0.246623352169991	0	0	0	0	0	Infinity	NaN	NaN	0	0	0	1	2381.33983873032	0.243089308962226
-0.265497088432312	-0.000110618813778274	112.67631	0.0002	0.000132533037989985	0.00122070778161287	-0.000110618813778274	NaN	-0.266633361577988	0	0	0	0	0	Infinity	NaN	NaN	0	0	0	1	2400.10789633379	0.264276380650699
-0.28560146689415	-0.000118131501949392	112.87641	0.0002	0.000109647228869568	0.00122070778161287	-0.000118131501949392	NaN	-0.286643356084824	0	0	0	0	0	Infinity	NaN	NaN	0	0	0	1	2417.65712093038	0.284380759112537
-0.305291771888733	-0.000125581311294809	113.07651	0.0002	8.52635167277067E-05	0.000686648127157241	-0.000125581311294809	NaN	-0.306653380393982	0	0	0	0	0	Infinity	NaN	NaN	0	0	0	1	2431.02869958129	0.304605123761576
-0.325442165136337	-0.000132957517053001	113.27661	0.0002	5.93943132748847E-05	0.00106811930891126	-0.000132957517053001	NaN	-0.326663374900818	0	0	0	0	0	Infinity	NaN	NaN	0	0	0	1	2447.7154233153	0.324374045827426
-0.345592528581619	-0.000140188029035926	113.47671	0.0002	3.20639994782572E-05	0.00137329625431448	-0.000140188029035926	NaN	-0.346673369407654	0	0	0	0	0	Infinity	NaN	NaN	0	0	0	1	2465.20712901281	0.344219232327305
-0.365420877933502	-0.000147185462992638	113.67681	0.0002	3.30962746024521E-06	0.000381471181754023	-0.000147185462992638	NaN	-0.366683393716812	0	0	0	0	0	Infinity	NaN	NaN	0	0	0	1	2482.72397629227	0.365039406751748
-0.385479241609573	-0.000153981993207708	113.87691	0.0002	-2.68258282689315E-05	0.00114441360346973	-0.000153981993207708	NaN	-0.386693388223648	0	0	0	0	0	Infinity	NaN	NaN	0	0	0	1	2503.40467465956	0.384334828006104
-0.405399590730667	-0.000160519368364476	114.07701	0.0002	-5.82964306948391E-05	0.00114441360346973	-0.000160519368364476	NaN	-0.406703412532806	0	0	0	0	0	Infinity	NaN	NaN	0	0	0	1	2525.54937675911	0.404255177127197
-0.425503939390183	-0.000166705562151037	114.27711	0.0002	-9.10418206138383E-05	0.000457765418104827	-0.000166705562151037	NaN	-0.426713407039642	0	0	0	0	0	Infinity	NaN	NaN	0	0	0	1	2552.42796880809	0.425046173972078
-0.445470303297043	-0.000172401036252268	114.47721	0.0002	-0.000124978579538522	0.00114441360346973	-0.000172401036252268	NaN	-0.446723401546478	0	0	0	0	0	Infinity	NaN	NaN	0	0	0	1	2583.91894260545	0.444325889693573
-0.465482652187347	-0.000177498426637612	114.67731	0.0002	-0.000159998817456157	0.00343324057757854	-0.000177498426637612	NaN	-0.466733425855637	0	0	0	0	0	Infinity	NaN	NaN	0	0	0	1	2622.46072263894	0.462049411609769
-0.485587030649185	-0.000181693787453696	114.87741	0.002	-0.000195959220822708	0.00106811930891126	-0.000181693787453696	NaN	-0.486743420362473	0	0	0	0	0	Infinity	NaN	NaN	0	0	0	1	2672.55714933531	0.484518911340274
-0.50559937953949	-0.000185128868906759	115.07751	0.002	-0.000232679466630156	0.00114441360346973	-0.000185128868906759	NaN	-0.506753444671631	0	0	0	0	0	Infinity	NaN	NaN	0	0	0	1	2731.0671886303	0.50445496593602
-0.525473713874817	-0.000187367797479965	115.27761	0.002	-0.00026996371381095	0.000457765418104827	-0.000187367797479965	NaN	-0.526763439178467	0	0	0	0	0	Infinity	NaN	NaN	0	0	0	1	2804.5038738901	0.525015948456712
-0.54553210735321	-0.000188134552445263	115.47771	0.002	-0.000307556658503321	0.00114441360346973	-0.000188134552445263	NaN	-0.546773433685303	0	0	0	0	0	Infinity	NaN	NaN	0	0	0	1	2899.69120644084	0.544387693749741
-0.565544486045837	-0.000187337122042663	115.67781	0.002	-0.000345153592996441	0.00144959054887295	-0.000187337122042663	NaN	-0.566783428192139	0	0	0	0	0	Infinity	NaN	NaN	0	0	0	1	3018.85968930943	0.564094895496964
-0.585602819919586	-0.000184546137461439	115.87791	0.002	-0.000382396108148399	0.00114441360346973	-0.000184546137461439	NaN	-0.586793422698975	0	0	0	0	0	Infinity	NaN	NaN	0	0	0	1	3173.20550825372	0.584458406316116
-0.605707168579102	-0.000179776907316409	116.07801	0.002	-0.000418882990212819	0.000991825014352798	-0.000179776907316409	NaN	-0.606803476810455	0	0	0	0	0	Infinity	NaN	NaN	0	0	0	1	3369.21564410412	0.604715343564749
-0.625535547733307	-0.000172722735442221	116.27811	0.002	-0.000454188936096773	0.00122070778161287	-0.000172722735442221	NaN	-0.626813471317291	0	0	0	0	0	Infinity	NaN	NaN	0	0	0	1	3621.61672655167	0.624314839951694
-0.645455896854401	-0.000164027704158798	116.47821	0.002	-0.000487898155537272	0.000457765418104827	-0.000164027704158798	NaN	-0.646823465824127	0	0	0	0	0	Infinity	NaN	NaN	0	0	0	1	3935.04195016669	0.644998131436296
-0.665606260299683	-0.000154933979501948	116.67831	0.002	-0.000519792014470597	0.00122070778161287	-0.000154933979501948	NaN	-0.666833460330963	0	0	0	0	0	Infinity	NaN	NaN	0	0	0	1	4296.06379723381	0.66438555251807
-0.68561863899231	-0.000147818471305072	116.87841	0.002	-0.000550027162223135	0.00122070778161287	-0.000147818471305072	NaN	-0.686843454837799	0	0	0	0	0	Infinity	NaN	NaN	0	0	0	1	4638.24739181147	0.684397931210697
-0.705676972866058	-0.000143432611366734	117.07851	0.002	-0.000579119884020631	0.000762942363508046	-0.000143432611366734	NaN	-0.70685350894928	0	0	0	0	0	Infinity	NaN	NaN	0	0	0	1	4919.91999686708	0.70491403050255
-0.725505352020264	-0.000141147684189491	117.27861	0.002	-0.000607557314530653	0.00106811930891126	-0.000141147684189491	NaN	-0.726863503456116	0	0	0	0	0	Infinity	NaN	NaN	0	0	0	1	5140.04431731428	0.724437232711352
-0.745655715465546	-0.000140871983603574	117.47871	0.0002	-0.000635754096897521	0.00106811930891126	-0.000140871983603574	NaN	-0.746873497962952	0	0	0	0	0	Infinity	NaN	NaN	0	0	0	1	5293.14414684387	0.744587596156634
-0.765530049800873	-0.000142020580824465	117.67881	0.0002	-0.000664035051335534	0.000762942363508046	-0.000142020580824465	NaN	-0.766883492469788	0	0	0	0	0	Infinity	NaN	NaN	0	0	0	1	5390.27544709916	0.764767107437365
-0.785680413246155	-0.000144127625389956	117.87891	0.0002	-0.000692652335028482	0.00114441360346973	-0.000144127625389956	NaN	-0.786893486976624	0	0	0	0	0	Infinity	NaN	NaN	0	0	0	1	5451.28257764877	0.784535999642685
-0.805692791938782	-0.000146682461490855	118.07901	0.0002	-0.000721744386957591	0.00106811930891126	-0.000146682461490855	NaN	-0.806903541088104	0	0	0	0	0	Infinity	NaN	NaN	0	0	0	1	5492.76841791352	0.80462467262987
-0.825567126274109	-0.00014926643052604	118.27911	0.0002	-0.000751357035671329	0.00129700195975602	-0.00014926643052604	NaN	-0.82691353559494	0	0	0	0	0	Infinity	NaN	NaN	0	0	0	1	5530.82915806768	0.824270124314353
-0.845625460147858	-0.000151575906784274	118.47921	0.0002	-0.00078146398421298	0.000915530836209655	-0.000151575906784274	NaN	-0.846923530101776	0	0	0	0	0	Infinity	NaN	NaN	0	0	0	1	5578.89098662211	0.844709929311648
-0.86549985408783	-0.000153130895341747	118.67931	0.0002	-0.000811966071241707	0.00297547527588904	-0.000153130895341747	NaN	-0.866933524608612	0	0	0	0	0	Infinity	NaN	NaN	0	0	0	1	5652.02634096973	0.862524378811941
-0.885512173175812	-0.000153345579747111	118.87941	0.0002	-0.000842659268183208	0.00350953498855233	-0.000153345579747111	NaN	-0.886943519115448	0	0	0	0	0	Infinity	NaN	NaN	0	0	0	1	5774.61818355737	0.882002638187259
-0.905616581439972	-0.000151845815707929	119.07951	0.0002	-0.000873221100163294	0.0016784731997177	-0.000151845815707929	NaN	-0.906953513622284	0	0	0	0	0	Infinity	NaN	NaN	0	0	0	1	5964.05358434042	0.903938108240254
-0.925536930561066	-0.00014942284906283	119.27961	0.0002	-0.000903367326054152	0.00106811930891126	-0.00014942284906283	NaN	-0.926963567733765	0	0	0	0	0	Infinity	NaN	NaN	0	0	0	1	6194.07899371461	0.924468811252154
-0.945641279220581	-0.000146874153870158	119.47971	0.0002	-0.000933015800278456	0.000915530836209655	-0.000146874153870158	NaN	-0.946973562240601	0	0	0	0	0	Infinity	NaN	NaN	0	0	0	1	6438.44580072653	0.944725748384371
-0.965699672698975	-0.000143811732414179	119.67981	0.0002	-0.000962109709232403	0.0033569463994354	-0.000143811732414179	NaN	-0.966983556747437	0	0	0	0	0	Infinity	NaN	NaN	0	0	0	1	6715.02704603929	0.962342726299539
-0.985711991786957	-0.000141762953717262	119.87991	0.0002	-0.000990629167681484	0.00083923659985885	-0.000141762953717262	NaN	-0.986993551254272	0	0	0	0	0	Infinity	NaN	NaN	0	0	0	1	6953.24106855805	0.984872755187098
-0.993992984294891	-0.000137108741910197	120.08001	0.0002	-8.39574147998031E-06	0.000915530836209655	-0.000137108741910197	NaN	-0.993996977806091	0	0	0	0	0	Infinity	NaN	NaN	0	0	0	1	7249.66891568398	0.993077453458682
-0.974026620388031	-0.000120037657325156	120.28011	0.0002	-3.40529373393642E-05	0.00114441360346973	-0.000120037657325156	NaN	-0.973986983299255	0	0	0	0	0	Infinity	NaN	NaN	0	0	0	1	8114.34213306582	0.972882206784561
-0.954106271266937	-0.000105575083580334	120.48021	0.0002	-5.66001920508637E-05	0.00122070778161287	-0.000105575083580334	NaN	-0.953976988792419	0	0	0	0	0	Infinity	NaN	NaN	0	0	0	1	9037.22960864097	0.952885563485324
-0.933863878250122	-9.22595791053027E-05	120.68031	0.0002	-7.6378806178036E-05	0.00106811930891126	-9.22595791053027E-05	NaN	-0.933966994285584	0	0	0	0	0	Infinity	NaN	NaN	0	0	0	1	10122.1346044104	0.932795758941211
-0.913943529129028	-7.97399698058143E-05	120.88041	0.0002	-9.35747498751873E-05	0.000991825014352798	-7.97399698058143E-05	NaN	-0.913956999778748	0	0	0	0	0	Infinity	NaN	NaN	0	0	0	1	11461.5484725502	0.912951704114676
-0.893977165222168	-6.7931912781205E-05	121.08051	0.0002	-0.000108335912494549	0.00122070778161287	-6.7931912781205E-05	NaN	-0.893946945667267	0	0	0	0	0	Infinity	NaN	NaN	0	0	0	1	13159.8997970437	0.892756457440555
-0.874010860919952	-5.69350850128103E-05	121.28061	0.0002	-0.0001208130067431	0.00129700195975602	-5.69350850128103E-05	NaN	-0.873936951160431	0	0	0	0	0	Infinity	NaN	NaN	0	0	0	1	15351.0065142311	0.872713858960196
-0.853906452655792	-4.69841106678359E-05	121.48071	0.0002	-0.000131190284026233	0.000686648127157241	-4.69841106678359E-05	NaN	-0.853926956653595	0	0	0	0	0	Infinity	NaN	NaN	0	0	0	1	18174.3666213598	0.853219804528635
-0.833940088748932	-3.83994993171655E-05	121.68081	0.0002	-0.000139706831487019	0.000991825014352798	-3.83994993171655E-05	NaN	-0.833916962146759	0	0	0	0	0	Infinity	NaN	NaN	0	0	0	1	21717.4729769495	0.832948263734579
-0.814065754413605	-3.15722936647944E-05	121.88091	0.0002	-0.000146674338223237	0.000991825014352798	-3.15722936647944E-05	NaN	-0.813906967639923	0	0	0	0	0	Infinity	NaN	NaN	0	0	0	1	25784.1816326874	0.813073929399252
-0.793915390968323	-2.67907962552272E-05	122.08101	0.0002	-0.000152478645186074	0.00122070778161287	-2.67907962552272E-05	NaN	-0.793896913528442	0	0	0	0	0	Infinity	NaN	NaN	0	0	0	1	29633.8855853686	0.79269468318671
-0.773765027523041	-2.38909215113381E-05	122.28111	0.0002	-0.000157522178957124	0.00144959054887295	-2.38909215113381E-05	NaN	-0.773886919021606	0	0	0	0	0	Infinity	NaN	NaN	0	0	0	1	32387.4082109319	0.772315436974168
-0.753890693187714	-2.22945327550406E-05	122.48121	0.0002	-0.000162128473300554	0.00114441360346973	-2.22945327550406E-05	NaN	-0.753876924514771	0	0	0	0	0	Infinity	NaN	NaN	0	0	0	1	33815.0479075309	0.752746279584244
-0.733786284923553	-2.12655450013699E-05	122.68131	0.0002	-0.000166481365831341	0.000991825014352798	-2.12655450013699E-05	NaN	-0.733866930007935	0	0	0	0	0	Infinity	NaN	NaN	0	0	0	1	34505.8772242274	0.732794459909201
-0.713773965835571	-2.02856299438281E-05	122.88141	0.0002	-0.000170640018405238	0.00122070778161287	-2.02856299438281E-05	NaN	-0.713856935501099	0	0	0	0	0	Infinity	NaN	NaN	0	0	0	1	35186.1868629195	0.712553258053958
-0.693807601928711	-1.88885987881804E-05	123.08151	0.0002	-0.000174568528821136	0.00106811930891126	-1.88885987881804E-05	NaN	-0.693846940994263	0	0	0	0	0	Infinity	NaN	NaN	0	0	0	1	36731.554823583	0.6927394826198
-0.673841238021851	-1.66864720085869E-05	123.28161	0.0002	-0.000178142881196954	0.00129700195975602	-1.66864720085869E-05	NaN	-0.673836886882782	0	0	0	0	0	Infinity	NaN	NaN	0	0	0	1	40382.4869436207	0.672544236062095
-0.654058873653412	-1.36892513182829E-05	123.48171	2E-05	-0.000181187009441078	0.000991825014352798	-1.36892513182829E-05	NaN	-0.653826892375946	0	0	0	0	0	Infinity	NaN	NaN	0	0	0	1	47779.0098557013	0.653067048639059
-0.634000539779663	-9.76192131929565E-06	123.68181	2E-05	-0.000183543870501098	0.00114441360346973	-9.76192131929565E-06	NaN	-0.63381689786911	0	0	0	0	0	Infinity	NaN	NaN	0	0	0	1	64946.2866010282	0.632856126176193
-0.613896191120148	-5.34417404196574E-06	123.88191	2E-05	-0.000185060191067734	0.00129700195975602	-5.34417404196574E-06	NaN	-0.613806903362274	0	0	0	0	0	Infinity	NaN	NaN	0	0	0	1	114872.043144452	0.612599189160392
-0.594113826751709	-1.14732313249988E-06	124.08201	2E-06	-0.000185679458192441	0.00144959054887295	-1.14732313249988E-06	NaN	-0.593796908855438	0	0	0	0	0	Infinity	NaN	NaN	0	0	0	1	517826.068282269	0.592664236202836
-0.573687434196472	3.50282266481372E-06	124.28211	2E-05	-0.000185525262158162	0.000534059654455632	3.50282266481372E-06	NaN	-0.573786854743958	0	0	0	0	0	Infinity	NaN	NaN	0	0	0	1	163778.612020309	0.573153374542017
-0.553583025932312	7.36375113774557E-06	124.48221	2E-05	-0.000184427700448581	0.00129700195975602	7.36375113774557E-06	NaN	-0.553776860237122	0	0	0	0	0	Infinity	NaN	NaN	0	0	0	1	75176.770042475	0.552286023972556
-0.533892750740051	1.03450556707685E-05	124.68231	2E-05	-0.000182636386019866	0.00129700195975602	1.03450556707685E-05	NaN	-0.533766865730286	0	0	0	0	0	Infinity	NaN	NaN	0	0	0	1	51608.4946984525	0.532595748780295
-0.513880372047424	1.16307546704775E-05	124.88241	2E-05	-0.000180400917202882	0.000381471181754023	1.16307546704775E-05	NaN	-0.51375687122345	0	0	0	0	0	Infinity	NaN	NaN	0	0	0	1	44182.8915325516	0.51349890086567
-0.494098037481308	1.02413905551657E-05	125.08251	2E-05	-0.000178165316434128	0.000305176945403218	1.02413905551657E-05	NaN	-0.493746846914291	0	0	0	0	0	Infinity	NaN	NaN	0	0	0	1	48245.209946816	0.493792860535905
-0.473947674036026	6.73347676638514E-06	125.28261	2E-05	-0.000176447291517924	0.000686648127157241	6.73347676638514E-06	NaN	-0.473736852407455	0	0	0	0	0	Infinity	NaN	NaN	0	0	0	1	70386.7690465745	0.473261025908869
-0.453705281019211	2.67503173745354E-06	125.48271	2E-05	-0.000175497674387679	0.00114441360346973	2.67503173745354E-06	NaN	-0.45372685790062	0	0	0	0	0	Infinity	NaN	NaN	0	0	0	1	169607.438546172	0.452560867415741
-0.433876931667328	-3.87644740840187E-06	125.68281	2E-05	-0.000175553565141511	0.000305176945403218	-3.87644740840187E-06	NaN	-0.433716833591461	0	0	0	0	0	Infinity	NaN	NaN	0	0	0	1	111926.433137449	0.433571754721925
-0.41377255320549	-1.61028492584592E-05	125.88291	2E-05	-0.000177499717578533	0.000915530836209655	-1.61028492584592E-05	NaN	-0.413706839084625	0	0	0	0	0	Infinity	NaN	NaN	0	0	0	1	25695.6111657151	0.41285702236928
-0.393622189760208	-2.48631695285439E-05	126.08301	0.0002	-0.000181718224061136	0.00129700195975602	-2.48631695285439E-05	NaN	-0.393696814775467	0	0	0	0	0	Infinity	NaN	NaN	0	0	0	1	15831.5370575869	0.392325187800452
-0.373701840639114	-2.78274528682232E-05	126.28311	0.0002	-0.000187054099712171	0.00114441360346973	-2.78274528682232E-05	NaN	-0.373686820268631	0	0	0	0	0	Infinity	NaN	NaN	0	0	0	1	13429.2506902726	0.372557427035645
-0.353873491287231	-2.83381123153958E-05	126.48321	0.0002	-0.000192698856757364	0.00106811930891126	-2.83381123153958E-05	NaN	-0.353676825761795	0	0	0	0	0	Infinity	NaN	NaN	0	0	0	1	12487.5463597826	0.35280537197832
-0.333723127841949	-2.78029165201588E-05	126.68331	0.0002	-0.000198326644683051	0.000762942363508046	-2.78029165201588E-05	NaN	-0.333666801452637	0	0	0	0	0	Infinity	NaN	NaN	0	0	0	1	12003.1697969521	0.332960185478441
-0.313894778490067	-2.67156538029667E-05	126.88341	0.0002	-0.000203788362029739	0.00129700195975602	-2.67156538029667E-05	NaN	-0.313656806945801	0	0	0	0	0	Infinity	NaN	NaN	0	0	0	1	11749.4702096794	0.312597776530311
-0.293698400259018	-2.52128102147253E-05	127.08351	0.0002	-0.000208989788591292	0.00274659250862896	-2.52128102147253E-05	NaN	-0.293646812438965	0	0	0	0	0	Infinity	NaN	NaN	0	0	0	1	11648.7768621479	0.290951807750389
-0.273594051599503	-2.33986629609717E-05	127.28361	0.0002	-0.000213857555161824	0.00114441360346973	-2.33986629609717E-05	NaN	-0.273636788129807	0	0	0	0	0	Infinity	NaN	NaN	0	0	0	1	11692.7215907956	0.272449637996033
-0.25376570224762	-2.13284183701035E-05	127.48371	0.0002	-0.000218335506977331	0.00137329625431448	-2.13284183701035E-05	NaN	-0.253626793622971	0	0	0	0	0	Infinity	NaN	NaN	0	0	0	1	11898.0084619556	0.252392405993305
-0.233753338456154	-1.90373484656448E-05	127.68381	0.0002	-0.000222377047946987	0.00144959054887295	-1.90373484656448E-05	NaN	-0.233616784214973	0	0	0	0	0	Infinity	NaN	NaN	0	0	0	1	12278.6709965409	0.232303747907281
-0.21383298933506	-1.64549110195367E-05	127.88391	0.0002	-0.000225932160460846	0.00129700195975602	-1.64549110195367E-05	NaN	-0.213606774806976	0	0	0	0	0	Infinity	NaN	NaN	0	0	0	1	12995.0863350874	0.212535987375304
-0.194004654884338	-1.37990509756492E-05	128.08401	2E-05	-0.00022894432347295	0.00152588472701609	-1.37990509756492E-05	NaN	-0.193596765398979	0	0	0	0	0	Infinity	NaN	NaN	0	0	0	1	14059.275179626	0.192478770157322
-0.174038305878639	-1.05326653283555E-05	128.28411	2E-05	-0.000231380098679613	0.00137329625431448	-1.05326653283555E-05	NaN	-0.173586770892143	0	0	0	0	0	Infinity	NaN	NaN	0	0	0	1	16523.6718772505	0.172665009624325
-0.153933927416801	-7.10878885001875E-06	128.48421	2E-05	-0.000233147030221183	0.000534059654455632	-7.10878885001875E-06	NaN	-0.153576761484146	0	0	0	0	0	Infinity	NaN	NaN	0	0	0	1	21654.0300555411	0.153399867762346
-0.133921563625336	-3.59734781341103E-06	128.68431	2E-05	-0.000234218841994713	0.00114441360346973	-3.59734781341103E-06	NaN	-0.133566752076149	0	0	0	0	0	Infinity	NaN	NaN	0	0	0	1	37227.8607940193	0.132777150021866
-0.114737309515476	-6.79018569371692E-07	128.88441	2E-06	-0.000234611580272296	0.00114441360346973	-6.79018569371692E-07	NaN	-0.113556750118732	0	0	0	0	0	Infinity	NaN	NaN	0	0	0	1	168975.216129427	0.113592895912007
-0.0938968509435654	3.37048027176934E-06	129.08451	2E-05	-0.000234375171889383	0.00144959054887295	3.37048027176934E-06	NaN	-0.0935467407107353	0	0	0	0	0	Infinity	NaN	NaN	0	0	0	1	27858.5968088975	0.0924472603946924
-0.074068509042263	6.80846551404102E-06	129.28461	2E-05	-0.000233355192642725	0.000534059654455632	6.80846551404102E-06	NaN	-0.0735367387533188	0	0	0	0	0	Infinity	NaN	NaN	0	0	0	1	10878.8843667508	0.0735344493878074
-0.0540561527013779	1.01926243587513E-05	129.48471	2E-05	-0.000231652972374617	0.000991825014352798	1.01926243587513E-05	NaN	-0.0535267293453217	0	0	0	0	0	Infinity	NaN	NaN	0	0	0	1	5303.45775521154	0.0530643276870251
-0.0339517816901207	1.35381387735833E-05	129.68481	2E-05	-0.000229278052794511	0.00122070778161287	1.35381387735833E-05	NaN	-0.0335167273879051	0	0	0	0	0	Infinity	NaN	NaN	0	0	0	1	2507.86184555665	0.0327310739085078
-0.0138474106788635	1.6854517525644E-05	129.88491	2E-05	-0.000226237129483342	0.00152588472701609	1.6854517525644E-05	NaN	-0.0135067198425531	0	0	0	0	0	Infinity	NaN	NaN	0	0	0	1	821.584519271749	0.0123215259518474
0.00634897081181407	2.02466835617088E-05	130.08501	0.0002	-0.000222525267639657	0.00114441360346973	2.02466835617088E-05	NaN	0.00650328584015369	0	0	0	0	0	Infinity	NaN	NaN	0	0	0	1	313.58077941325	-0.0074933844152838
0.0262693203985691	2.34808649111073E-05	130.28511	0.0002	-0.000218148592779261	0.00137329625431448	2.34808649111073E-05	NaN	0.0265132915228605	0	0	0	0	0	Infinity	NaN	NaN	0	0	0	1	1118.75437715	-0.0276426166528836
0.0461896695196629	2.66184342763154E-05	130.48521	0.0002	-0.00021313471568028	0.00122070778161287	2.66184342763154E-05	NaN	0.0465232953429222	0	0	0	0	0	Infinity	NaN	NaN	0	0	0	1	1735.2511811997	-0.0474103773012757
0.0662480369210243	2.96532580250641E-05	130.68531	0.0002	-0.000207502201167772	0.00122070778161287	2.96532580250641E-05	NaN	0.0665333047509193	0	0	0	0	0	Infinity	NaN	NaN	0	0	0	1	2234.08965264555	-0.0674687447026372
0.0863064005970955	3.25469991366845E-05	130.88541	0.0002	-0.000201277086098497	0.000991825014352798	3.25469991366845E-05	NaN	0.0865433067083359	0	0	0	0	0	Infinity	NaN	NaN	0	0	0	1	2651.74679344916	-0.0872982256114483
0.106318756937981	3.52352508343756E-05	131.08551	0.0002	-0.000194492203923646	0.000915530836209655	3.52352508343756E-05	NaN	0.106553316116333	0	0	0	0	0	Infinity	NaN	NaN	0	0	0	1	3017.39747611661	-0.10723428777419
0.12628510594368	3.77670839952771E-05	131.28561	0.0002	-0.000187184622835347	0.00114441360346973	3.77670839952771E-05	NaN	0.12656332552433	0	0	0	0	0	Infinity	NaN	NaN	0	0	0	1	3343.78756801749	-0.12742951954715
0.146297469735146	4.01210272684693E-05	131.48571	0.0002	-0.000179389754207976	0.00106811930891126	4.01210272684693E-05	NaN	0.146573320031166	0	0	0	0	0	Infinity	NaN	NaN	0	0	0	1	3646.4038858277	-0.147365589044057
0.166401848196983	4.2327752453275E-05	131.68581	0.0002	-0.000171138130157769	0.00129700195975602	4.2327752453275E-05	NaN	0.166583329439163	0	0	0	0	0	Infinity	NaN	NaN	0	0	0	1	3931.27058614019	-0.167698850156739
0.18627618253231	4.44163997599389E-05	131.88591	0.0002	-0.000162457413875936	0.00129700195975602	4.44163997599389E-05	NaN	0.18659333884716	0	0	0	0	0	Infinity	NaN	NaN	0	0	0	1	4193.86045557706	-0.187573184492067
0.206334546208382	4.63823635072913E-05	132.08601	0.0002	-0.000153372537249425	0.00114441360346973	4.63823635072913E-05	NaN	0.206603348255157	0	0	0	0	0	Infinity	NaN	NaN	0	0	0	1	4448.5561020612	-0.207478959811851
0.226438924670219	4.82409850519616E-05	132.28611	0.0002	-0.000143904366401847	0.00152588472701609	4.82409850519616E-05	NaN	0.226613342761993	0	0	0	0	0	Infinity	NaN	NaN	0	0	0	1	4693.91171068162	-0.227964809397236
0.246267259120941	4.99600537295919E-05	132.48621	0.0002	-0.000134077649555956	0.00129700195975602	4.99600537295919E-05	NaN	0.246623352169991	0	0	0	0	0	Infinity	NaN	NaN	0	0	0	1	4929.28331210089	-0.247564261080697
0.266509652137756	5.15794454258867E-05	132.68631	0.0002	-0.000123915953128553	0.00122070778161287	5.15794454258867E-05	NaN	0.266633361577988	0	0	0	0	0	Infinity	NaN	NaN	0	0	0	1	5166.97397455927	-0.267730359919369
0.286383986473084	5.30776887899265E-05	132.88641	0.0002	-0.000113443549475222	0.00328065222129226	5.30776887899265E-05	NaN	0.286643356084824	0	0	0	0	0	Infinity	NaN	NaN	0	0	0	1	5395.56248589776	-0.289664638694376
0.306442350149155	5.44624490430579E-05	133.08651	0.0002	-0.000102682670371713	0.00114441360346973	5.44624490430579E-05	NaN	0.306653380393982	0	0	0	0	0	Infinity	NaN	NaN	0	0	0	1	5626.67223992961	-0.307586763752624
0.326408714056015	5.58088759134989E-05	133.28661	0.0002	-9.16537984525435E-05	0.000915530836209655	5.58088759134989E-05	NaN	0.326663374900818	0	0	0	0	0	Infinity	NaN	NaN	0	0	0	1	5848.68820081474	-0.327324244892225
0.346375077962875	5.88743714615703E-05	133.48671	0.0002	-8.02061752220743E-05	0.00122070778161287	5.88743714615703E-05	NaN	0.346673369407654	0	0	0	0	0	Infinity	NaN	NaN	0	0	0	1	5883.29130934279	-0.347595785744488
0.366525441408157	5.90476593060885E-05	133.68681	0.0002	-6.8346413392145E-05	0.00106811930891126	5.90476593060885E-05	NaN	0.366683393716812	0	0	0	0	0	Infinity	NaN	NaN	0	0	0	1	6207.28146916341	-0.367593560717069
0.386583805084229	5.93344266235363E-05	133.88691	0.0002	-5.65150051138782E-05	0.000457765418104827	5.93344266235363E-05	NaN	0.386693388223648	0	0	0	0	0	Infinity	NaN	NaN	0	0	0	1	6515.33733589467	-0.387041570502333
0.406504154205322	5.98742226429749E-05	134.08701	0.0002	-4.45890698309174E-05	0.00114441360346973	5.98742226429749E-05	NaN	0.406703412532806	0	0	0	0	0	Infinity	NaN	NaN	0	0	0	1	6789.30157689517	-0.407648567808792
0.426516503095627	6.03557455178816E-05	134.28711	0.0002	-3.25607366261178E-05	0.00114441360346973	6.03557455178816E-05	NaN	0.426713407039642	0	0	0	0	0	Infinity	NaN	NaN	0	0	0	1	7066.70921609713	-0.427660916699097
0.446528881788254	6.08096670475788E-05	134.48721	0.0002	-2.04386895838515E-05	0.000762942363508046	6.08096670475788E-05	NaN	0.446723401546478	0	0	0	0	0	Infinity	NaN	NaN	0	0	0	1	7343.05750167781	-0.447291824151762
0.46631121635437	6.1220649513416E-05	134.68731	0.0002	-8.22888159341298E-06	0.000762942363508046	6.1220649513416E-05	NaN	0.466733425855637	0	0	0	0	0	Infinity	NaN	NaN	0	0	0	1	7616.89430054449	-0.467074158717878
0.486369580030441	6.16469624219462E-05	134.88741	0.0002	4.0656801078603E-06	0.00106811930891126	6.16469624219462E-05	NaN	0.486743420362473	0	0	0	0	0	Infinity	NaN	NaN	0	0	0	1	7889.59521965505	-0.487437699339353
0.506473958492279	6.20763457845896E-05	135.08751	0.0002	1.64453634307314E-05	0.00122070778161287	6.20763457845896E-05	NaN	0.506753444671631	0	0	0	0	0	Infinity	NaN	NaN	0	0	0	1	8158.8880932165	-0.507694666273892
0.526394307613373	6.25103348284028E-05	135.28761	0.0002	2.8909723664702E-05	0.00122070778161287	6.25103348284028E-05	NaN	0.526763439178467	0	0	0	0	0	Infinity	NaN	NaN	0	0	0	1	8420.91646218786	-0.527615015394986
0.546544671058655	6.29688511253335E-05	135.48771	0.0002	4.14636858929682E-05	0.00106811930891126	6.29688511253335E-05	NaN	0.546773433685303	0	0	0	0	0	Infinity	NaN	NaN	0	0	0	1	8679.60366579994	-0.547612790367566
0.566511034965515	6.34733805782162E-05	135.68781	0.0002	5.41137559629094E-05	0.000534059654455632	6.34733805782162E-05	NaN	0.566783428192139	0	0	0	0	0	Infinity	NaN	NaN	0	0	0	1	8925.17508607285	-0.567045094619971
0.586615383625031	6.40039725112729E-05	135.88791	0.0002	6.68666073709857E-05	0.000991825014352798	6.40039725112729E-05	NaN	0.586793422698975	0	0	0	0	0	Infinity	NaN	NaN	0	0	0	1	9165.2964747104	-0.587607208639383
0.606397747993469	6.45943800918758E-05	136.08801	0.0002	7.97327651748952E-05	0.000915530836209655	6.45943800918758E-05	NaN	0.606803476810455	0	0	0	0	0	Infinity	NaN	NaN	0	0	0	1	9387.77873757685	-0.607313278829679
0.626594126224518	6.52215894660912E-05	136.28811	0.0002	9.27207452639504E-05	0.000305176945403218	6.52215894660912E-05	NaN	0.626813471317291	0	0	0	0	0	Infinity	NaN	NaN	0	0	0	1	9607.15817191614	-0.626899303169921
0.6466064453125	6.58595308777876E-05	136.48821	0.0002	0.000105834827821974	0.00114441360346973	6.58595308777876E-05	NaN	0.646823465824127	0	0	0	0	0	Infinity	NaN	NaN	0	0	0	1	9817.9631208181	-0.64775085891597
0.666664838790894	6.64898034301586E-05	136.68831	0.0002	0.000119076209541682	0.00312806363217533	6.64898034301586E-05	NaN	0.666833460330963	0	0	0	0	0	Infinity	NaN	NaN	0	0	0	1	10026.572562982	-0.669792902423069
0.686585187911987	6.70525987516157E-05	136.88841	0.0002	0.000132438216489836	0.000610353890806437	6.70525987516157E-05	NaN	0.686843454837799	0	0	0	0	0	Infinity	NaN	NaN	0	0	0	1	10239.5015360302	-0.687195541802794
0.706597566604614	6.75770643283613E-05	137.08851	0.0002	0.000145908926872736	0.000991825014352798	6.75770643283613E-05	NaN	0.70685350894928	0	0	0	0	0	Infinity	NaN	NaN	0	0	0	1	10456.1743489065	-0.707589391618967
0.726609885692596	6.80463199387304E-05	137.28861	0.0002	0.000159479519130847	0.000915530836209655	6.80463199387304E-05	NaN	0.726863503456116	0	0	0	0	0	Infinity	NaN	NaN	0	0	0	1	10678.1657898156	-0.727525416528806
0.746622264385223	6.85017730575055E-05	137.48871	0.0002	0.000173141938027666	0.000610353890806437	6.85017730575055E-05	NaN	0.746873497962952	0	0	0	0	0	Infinity	NaN	NaN	0	0	0	1	10899.3129821392	-0.74723261827603
0.766496598720551	6.89572261762805E-05	137.68881	0.0002	0.000186893591080816	0.00122070778161287	6.89572261762805E-05	NaN	0.766883492469788	0	0	0	0	0	Infinity	NaN	NaN	0	0	0	1	11115.5369962402	-0.767717306502163
0.786554992198944	6.94648188073188E-05	137.88891	0.0002	0.000200741443552953	0.00129700195975602	6.94648188073188E-05	NaN	0.786893486976624	0	0	0	0	0	Infinity	NaN	NaN	0	0	0	1	11323.0698028694	-0.7878519941587
0.806567311286926	7.01288299751468E-05	138.08901	0.0002	0.000214705318219649	0.00106811930891126	7.01288299751468E-05	NaN	0.806903541088104	0	0	0	0	0	Infinity	NaN	NaN	0	0	0	1	11501.2229859356	-0.807635430595838
0.826717674732208	7.10474050720222E-05	138.28911	0.0002	0.000228823909698486	0.000762942363508046	7.10474050720222E-05	NaN	0.82691353559494	0	0	0	0	0	Infinity	NaN	NaN	0	0	0	1	11636.1417266985	-0.827480617095716
0.846684038639069	7.2321759944316E-05	138.48921	0.0002	0.000243159755320896	0.00106811930891126	7.2321759944316E-05	NaN	0.846923530101776	0	0	0	0	0	Infinity	NaN	NaN	0	0	0	1	11707.1824481452	-0.84775215794798
0.866696417331696	7.40607647458091E-05	138.68931	0.0002	0.000257797041207642	0.00137329625431448	7.40607647458091E-05	NaN	0.866933524608612	0	0	0	0	0	Infinity	NaN	NaN	0	0	0	1	11702.5042923384	-0.86806971358601
0.886662781238556	7.62766867410392E-05	138.88941	0.0002	0.000272830555264127	0.00122070778161287	7.62766867410392E-05	NaN	0.886943519115448	0	0	0	0	0	Infinity	NaN	NaN	0	0	0	1	11624.2959562309	-0.887883489020169
0.906629145145416	7.88959296187386E-05	139.08951	0.0002	0.000288350451277993	0.00083923659985885	7.88959296187386E-05	NaN	0.906953513622284	0	0	0	0	0	Infinity	NaN	NaN	0	0	0	1	11491.4565241409	-0.907468381745275
0.926595449447632	8.17313994048163E-05	139.28961	0.0002	0.000304418929899377	0.00122070778161287	8.17313994048163E-05	NaN	0.926963567733765	0	0	0	0	0	Infinity	NaN	NaN	0	0	0	1	11337.0804390391	-0.927816157229245
0.946469843387604	8.45699323690496E-05	139.48971	0.0002	0.000321060032502292	0.00106811930891126	8.45699323690496E-05	NaN	0.946973562240601	0	0	0	0	0	Infinity	NaN	NaN	0	0	0	1	11191.5643878886	-0.947537962696515
0.966574192047119	8.71968441060744E-05	139.68981	0.0002	0.000338250990695606	0.000686648127157241	8.71968441060744E-05	NaN	0.966983556747437	0	0	0	0	0	Infinity	NaN	NaN	0	0	0	1	11084.9676035441	-0.967260840174276
0.986494541168213	8.94158365554176E-05	139.88991	0.0002	0.000355929113839601	0.000991825014352798	8.94158365554176E-05	NaN	0.986993551254272	0	0	0	0	0	Infinity	NaN	NaN	0	0	0	1	11032.6601994805	-0.987486366182566
0.993579387664795	8.4543862612918E-05	140.09001	0.0002	0.000373773951879604	0.00106811930891126	8.4543862612918E-05	NaN	0.991995990276337	0	0	0	0	0	Infinity	NaN	NaN	0	0	0	1	11752.2355491832	-0.994647506973706
0.973567008972168	7.06931677996181E-05	140.29011	0.0002	0.000389241222168212	0.00122070778161287	7.06931677996181E-05	NaN	0.971985995769501	0	0	0	0	0	Infinity	NaN	NaN	0	0	0	1	13771.727017974	-0.974787716753781
0.953600645065308	5.98159494984429E-05	140.49021	0.0002	0.000402260133076952	0.000991825014352798	5.98159494984429E-05	NaN	0.951976001262665	0	0	0	0	0	Infinity	NaN	NaN	0	0	0	1	15942.2470605458	-0.95459247007966
0.933772325515747	5.08786288264673E-05	140.69031	0.0002	0.000413308766513902	0.00106811930891126	5.08786288264673E-05	NaN	0.931966006755829	0	0	0	0	0	Infinity	NaN	NaN	0	0	0	1	18352.9381009968	-0.934840444824658
0.913437902927399	4.32524611824192E-05	140.89041	0.0002	0.000422708677066776	0.00129700195975602	4.32524611824192E-05	NaN	0.911955952644348	0	0	0	0	0	Infinity	NaN	NaN	0	0	0	1	21118.7497302161	-0.914734904887155
0.893563568592072	3.65387386409566E-05	141.09051	0.0002	0.000430679911332018	0.00213623861782253	3.65387386409566E-05	NaN	0.891945958137512	0	0	0	0	0	Infinity	NaN	NaN	0	0	0	1	24455.2385174695	-0.895699807209894
0.873551249504089	3.04568202409428E-05	141.29061	0.0002	0.000437374194280774	0.000381471181754023	3.04568202409428E-05	NaN	0.871935963630676	0	0	0	0	0	Infinity	NaN	NaN	0	0	0	1	28681.6300123735	-0.873932720685843
0.853492856025696	2.48809628828894E-05	141.49071	0.0002	0.000442904050043536	0.00129700195975602	2.48809628828894E-05	NaN	0.85192596912384	0	0	0	0	0	Infinity	NaN	NaN	0	0	0	1	34303.0476771717	-0.854789857985452
0.833710551261902	1.97712943190709E-05	141.69081	0.0002	0.000447364021057738	0.000991825014352798	1.97712943190709E-05	NaN	0.831915974617004	0	0	0	0	0	Infinity	NaN	NaN	0	0	0	1	42167.727504705	-0.834702376276255
0.813514173030853	1.51247459143633E-05	141.89091	0.0002	0.000450847084702364	0.00137329625431448	1.51247459143633E-05	NaN	0.811905920505524	0	0	0	0	0	Infinity	NaN	NaN	0	0	0	1	53786.9645967603	-0.814887469285168
0.793271780014038	1.08443682620418E-05	142.09101	2E-05	0.000453436416226237	0.00129700195975602	1.08443682620418E-05	NaN	0.791895925998688	0	0	0	0	0	Infinity	NaN	NaN	0	0	0	1	73150.5755656326	-0.794568781973794
0.773351430892944	7.29014254829963E-06	142.29111	2E-05	0.000455240311757078	0.00106811930891126	7.29014254829963E-06	NaN	0.771885931491852	0	0	0	0	0	Infinity	NaN	NaN	0	0	0	1	106081.798232234	-0.774419550201856
0.753247022628784	4.33751438322361E-06	142.49121	2E-05	0.000456393422092863	0.00083923659985885	4.33751438322361E-06	NaN	0.751875936985016	0	0	0	0	0	Infinity	NaN	NaN	0	0	0	1	173658.680082342	-0.754086259228643
0.733418703079224	1.97145527636167E-06	142.69131	2E-05	0.000457015387405364	0.00137329625431448	1.97145527636167E-06	NaN	0.73186594247818	0	0	0	0	0	Infinity	NaN	NaN	0	0	0	1	372018.940461461	-0.734791999333538
0.713452339172363	6.00892420266064E-08	142.89141	2E-06	0.000457209460335986	0.00122070778161287	6.00892420266064E-08	NaN	0.711855888366699	0	0	0	0	0	Infinity	NaN	NaN	0	0	0	1	11873212.4937848	-0.714673046953976
0.693255960941315	-1.38084669742966E-06	143.09151	2E-06	0.000457098321791315	0.00305176945403218	-1.38084669742966E-06	NaN	0.691845893859863	0	0	0	0	0	Infinity	NaN	NaN	0	0	0	1	502051.358946476	-0.696307730395347
0.673197627067566	-2.44046486841398E-06	143.29161	2E-05	0.000456716513351635	0.00114441360346973	-2.44046486841398E-06	NaN	0.671835899353027	0	0	0	0	0	Infinity	NaN	NaN	0	0	0	1	275848.112292256	-0.674342040671036
0.653369247913361	-3.38924996867718E-06	143.49171	2E-05	0.000456128989678106	0.00106811930891126	-3.38924996867718E-06	NaN	0.651825904846191	0	0	0	0	0	Infinity	NaN	NaN	0	0	0	1	192776.942967228	-0.654437367222272
0.633310914039612	-4.15156000599382E-06	143.69181	2E-05	0.000455372084456215	0.000686648127157241	-4.15156000599382E-06	NaN	0.631815910339355	0	0	0	0	0	Infinity	NaN	NaN	0	0	0	1	152547.696076961	-0.633997562166769
0.613390564918518	-4.79640266348724E-06	143.89191	2E-05	0.000454475169969253	0.00114441360346973	-4.79640266348724E-06	NaN	0.61180591583252	0	0	0	0	0	Infinity	NaN	NaN	0	0	0	1	127885.544220041	-0.614534978521988
0.593332171440125	-5.36564311914844E-06	144.09201	2E-05	0.000453457680951679	0.000381471181754023	-5.36564311914844E-06	NaN	0.591795861721039	0	0	0	0	0	Infinity	NaN	NaN	0	0	0	1	110579.879851251	-0.593713642621879
0.573319852352142	-5.91525440540863E-06	144.29211	2E-05	0.00045232894429435	0.00106811930891126	-5.91525440540863E-06	NaN	0.571785867214203	0	0	0	0	0	Infinity	NaN	NaN	0	0	0	1	96922.2645484065	-0.574387971661054
0.553491473197937	-6.4539781305939E-06	144.49221	2E-05	0.000451091898128493	0.00106811930891126	-6.4539781305939E-06	NaN	0.551775872707367	0	0	0	0	0	Infinity	NaN	NaN	0	0	0	1	85759.7379473929	-0.554559592506848
0.533203065395355	-6.99929569236701E-06	144.69231	2E-05	0.000449745971715615	0.000762942363508046	-6.99929569236701E-06	NaN	0.531765878200531	0	0	0	0	0	Infinity	NaN	NaN	0	0	0	1	76179.5313172485	-0.533966007758863
0.513282716274261	-7.56040844862582E-06	144.89241	2E-05	0.00044828976274172	0.00122070778161287	-7.56040844862582E-06	NaN	0.511755883693695	0	0	0	0	0	Infinity	NaN	NaN	0	0	0	1	67890.8712091548	-0.514503424055874
0.493224382400513	-8.12412872619461E-06	145.09251	2E-05	0.000446721144673143	0.00129700195975602	-8.12412872619461E-06	NaN	0.491745859384537	0	0	0	0	0	Infinity	NaN	NaN	0	0	0	1	60711.0496428017	-0.494521384360269
0.47339603304863	-8.69950326887192E-06	145.29261	2E-05	0.000445037940373932	0.00114441360346973	-8.69950326887192E-06	NaN	0.471735835075378	0	0	0	0	0	Infinity	NaN	NaN	0	0	0	1	54416.444067848	-0.474540446652099
0.453291684389114	-9.27319069887744E-06	145.49271	2E-05	0.000443239887469263	0.00137329625431448	-9.27319069887744E-06	NaN	0.451725840568542	0	0	0	0	0	Infinity	NaN	NaN	0	0	0	1	48881.9543465214	-0.454664980643429
0.433417320251465	-9.84795133263106E-06	145.69281	2E-05	0.000441326482747991	0.000457765418104827	-9.84795133263106E-06	NaN	0.431715846061707	0	0	0	0	0	Infinity	NaN	NaN	0	0	0	1	44010.9120782657	-0.43387508566957
0.413220942020416	-1.04270066003664E-05	145.89291	2E-05	0.000439297697018938	0.000534059654455632	-1.04270066003664E-05	NaN	0.411705821752548	0	0	0	0	0	Infinity	NaN	NaN	0	0	0	1	39629.872489569	-0.413755001674872
0.393346607685089	-1.10060618681018E-05	146.09301	2E-05	0.000437153830965799	0.00297547527588904	-1.10060618681018E-05	NaN	0.391695827245712	0	0	0	0	0	Infinity	NaN	NaN	0	0	0	1	35739.0874591666	-0.396322082960978
0.373288244009018	-1.15986113087274E-05	146.29311	2E-05	0.000434892742831457	0.00106811930891126	-1.15986113087274E-05	NaN	0.371685832738876	0	0	0	0	0	Infinity	NaN	NaN	0	0	0	1	32183.8739201594	-0.374356363317929
0.353229880332947	-1.22175379146938E-05	146.49321	2E-05	0.000432510572291867	0.00129700195975602	-1.22175379146938E-05	NaN	0.351675808429718	0	0	0	0	0	Infinity	NaN	NaN	0	0	0	1	28911.7073177341	-0.354526882292703
0.33321750164032	-1.28625333672971E-05	146.69331	2E-05	0.00043000199849952	0.000686648127157241	-1.28625333672971E-05	NaN	0.331665813922882	0	0	0	0	0	Infinity	NaN	NaN	0	0	0	1	25906.0553722272	-0.333904149767477
0.313205152750015	-1.35484742713743E-05	146.89341	2E-05	0.000427360051196138	0.00114441360346973	-1.35484742713743E-05	NaN	0.311655819416046	0	0	0	0	0	Infinity	NaN	NaN	0	0	0	1	23117.374434682	-0.314349566353485
0.293146789073944	-1.42773542393115E-05	147.09351	2E-05	0.000424576910166961	0.0016784731997177	-1.42773542393115E-05	NaN	0.291645795106888	0	0	0	0	0	Infinity	NaN	NaN	0	0	0	1	20532.2907984442	-0.294825262273662
0.273088425397873	-1.50464111356996E-05	147.29361	2E-05	0.000421644087758409	0.00137329625431448	-1.50464111356996E-05	NaN	0.271635800600052	0	0	0	0	0	Infinity	NaN	NaN	0	0	0	1	18149.7383618566	-0.274461721652187
0.253214091062546	-1.58708280650899E-05	147.49371	2E-05	0.000418551726196915	0.00122070778161287	-1.58708280650899E-05	NaN	0.251625776290894	0	0	0	0	0	Infinity	NaN	NaN	0	0	0	1	15954.6868017256	-0.254434798844159
0.233109712600708	-1.67568923643557E-05	147.69381	2E-05	0.000415288126599093	0.00228882720693946	-1.67568923643557E-05	NaN	0.231615781784058	0	0	0	0	0	Infinity	NaN	NaN	0	0	0	1	13911.2734946347	-0.235398539807647
0.21300533413887	-1.77125784830423E-05	147.89391	2E-05	0.000411840750898877	0.00114441360346973	-1.77125784830423E-05	NaN	0.21160577237606	0	0	0	0	0	Infinity	NaN	NaN	0	0	0	1	12025.6536530126	-0.21414974774234
0.193361029028893	-1.85788285307353E-05	148.09401	0.0002	0.000408217115988477	0.00114441360346973	-1.85788285307353E-05	NaN	0.191595762968063	0	0	0	0	0	Infinity	NaN	NaN	0	0	0	1	10407.6007111542	-0.194505442632362
0.173440679907799	-1.97427652892657E-05	148.29411	0.0002	0.000404383332056391	0.00129700195975602	-1.97427652892657E-05	NaN	0.171585768461227	0	0	0	0	0	Infinity	NaN	NaN	0	0	0	1	8785.02465924063	-0.174737681867555
0.153382301330566	-2.10109810723225E-05	148.49421	0.0002	0.000400307714790192	0.00106811930891126	-2.10109810723225E-05	NaN	0.15157575905323	0	0	0	0	0	Infinity	NaN	NaN	0	0	0	1	7300.10182783017	-0.154450420639478
0.13327793776989	-2.24049454118358E-05	148.69431	0.0002	0.00039596688171026	0.000915530836209655	-2.24049454118358E-05	NaN	0.131565749645233	0	0	0	0	0	Infinity	NaN	NaN	0	0	0	1	5948.59462141262	-0.134193468606099
0.113265573978424	-2.39292585320072E-05	148.89441	0.0002	0.000391333998243549	0.00129700195975602	-2.39292585320072E-05	NaN	0.111555747687817	0	0	0	0	0	Infinity	NaN	NaN	0	0	0	1	4733.35075664474	-0.11456257593818
0.0933452323079109	-2.56007897405652E-05	149.09451	0.0002	0.000386380756918238	0.00083923659985885	-2.56007897405652E-05	NaN	0.0915457457304001	0	0	0	0	0	Infinity	NaN	NaN	0	0	0	1	3646.18565496839	-0.0941844689077698
0.0732868611812592	-2.74701433227165E-05	149.29461	0.0002	0.000381074094029531	0.00152588472701609	-2.74701433227165E-05	NaN	0.071535736322403	0	0	0	0	0	Infinity	NaN	NaN	0	0	0	1	2667.87327318582	-0.0748127459082752
0.0533205084502697	-2.98056856991025E-05	149.49471	0.0002	0.000375356704054952	0.00122070778161287	-2.98056856991025E-05	NaN	0.0515257306396961	0	0	0	0	0	Infinity	NaN	NaN	0	0	0	1	1788.93748624194	-0.0545412162318826
0.0332621447741985	-3.27914385707118E-05	149.69481	0.0002	0.00036909903241391	0.00137329625431448	-3.27914385707118E-05	NaN	0.0315157249569893	0	0	0	0	0	Infinity	NaN	NaN	0	0	0	1	1014.35454569862	-0.034635441028513
0.0132957901805639	-3.56698437826708E-05	149.89491	0.0002	0.000362241211421064	0.00114441360346973	-3.56698437826708E-05	NaN	0.0115057192742825	0	0	0	0	0	Infinity	NaN	NaN	0	0	0	1	372.745960469368	-0.0144402037840337
-0.0067625748924911	-3.8174071960384E-05	150.09501	0.0002	0.000354850350594447	0.00137329625431448	-3.8174071960384E-05	NaN	-0.00850428640842438	0	0	0	0	0	Infinity	NaN	NaN	0	0	0	1	177.150996611237	0.00538927863817662
-0.0266829244792461	-4.07856459787581E-05	150.29511	0.0002	0.000346955785466767	0.00106811930891126	-4.07856459787581E-05	NaN	-0.0285142920911312	0	0	0	0	0	Infinity	NaN	NaN	0	0	0	1	654.223412156892	0.0256148051703349
-0.0466492772102356	-4.38787465100177E-05	150.49521	0.0002	0.000338493812515376	0.000381471181754023	-4.38787465100177E-05	NaN	-0.048524297773838	0	0	0	0	0	Infinity	NaN	NaN	0	0	0	1	1063.14060725471	0.0462678060284816
-0.0667536482214928	-4.75070373795461E-05	150.69531	0.0002	0.000329360024031288	0.00106811930891126	-4.75070373795461E-05	NaN	-0.0685342997312546	0	0	0	0	0	Infinity	NaN	NaN	0	0	0	1	1405.13178475392	0.0656855289125815
-0.0866279900074005	-5.16920008521993E-05	150.89541	0.0002	0.000319445240457812	0.00114441360346973	-5.16920008521993E-05	NaN	-0.0885443091392517	0	0	0	0	0	Infinity	NaN	NaN	0	0	0	1	1675.84904006893	0.0854835764039308
-0.106640353798866	-5.64796318940353E-05	151.09551	0.0002	0.000308632611073213	0.00122070778161287	-5.64796318940353E-05	NaN	-0.108554318547249	0	0	0	0	0	Infinity	NaN	NaN	0	0	0	1	1888.12055289136	0.105419646017253
-0.126652717590332	-6.18883350398391E-05	151.29561	0.0002	0.000296798319237936	0.0016784731997177	-6.18883350398391E-05	NaN	-0.128564327955246	0	0	0	0	0	Infinity	NaN	NaN	0	0	0	1	2046.47156057442	0.124974244390614
-0.146803081035614	-6.78506403346546E-05	151.49571	0.0002	0.000283825821392788	0.00122070778161287	-6.78506403346546E-05	NaN	-0.148574322462082	0	0	0	0	0	Infinity	NaN	NaN	0	0	0	1	2163.6211583494	0.145582373254001
-0.166677430272102	-7.42760603316128E-05	151.69581	0.0002	0.000269613286951212	0.00114441360346973	-7.42760603316128E-05	NaN	-0.168584331870079	0	0	0	0	0	Infinity	NaN	NaN	0	0	0	1	2244.02626536672	0.165533016668633
-0.186735793948174	-8.10695273685269E-05	151.89591	0.0002	0.000254076698897448	0.00106811930891126	-8.10695273685269E-05	NaN	-0.188594341278076	0	0	0	0	0	Infinity	NaN	NaN	0	0	0	1	2303.40301725589	0.185667674639262
-0.206748157739639	-8.81374944583513E-05	152.09601	0.0002	0.000237150343958096	0.000915530836209655	-8.81374944583513E-05	NaN	-0.208604335784912	0	0	0	0	0	Infinity	NaN	NaN	0	0	0	1	2345.74580330663	0.20583262690343
-0.226622492074966	-9.54293573158793E-05	152.29611	0.0002	0.000218786398174748	0.00122070778161287	-9.54293573158793E-05	NaN	-0.228614345192909	0	0	0	0	0	Infinity	NaN	NaN	0	0	0	1	2374.76703657164	0.225401784293354
-0.246818885207176	-0.000102834696008358	152.49621	0.0002	0.000198951905362233	0.00122070778161287	-0.000102834696008358	NaN	-0.248624354600906	0	0	0	0	0	Infinity	NaN	NaN	0	0	0	1	2400.15184356762	0.245598177425563
-0.266877233982086	-0.000110309047158808	152.69631	0.0002	0.000177627027676211	0.00267029833048582	-0.000110309047158808	NaN	-0.268634349107742	0	0	0	0	0	Infinity	NaN	NaN	0	0	0	1	2419.35943475129	0.2642069356516
-0.286889612674713	-0.000117801791930106	152.89641	0.0002	0.000154803310958345	0.00114441360346973	-0.000117801791930106	NaN	-0.288644373416901	0	0	0	0	0	Infinity	NaN	NaN	0	0	0	1	2435.35864755717	0.285745199071243
-0.306901961565018	-0.000125260805361904	153.09651	0.0002	0.000130483946437749	0.00083923659985885	-0.000125260805361904	NaN	-0.308654367923737	0	0	0	0	0	Infinity	NaN	NaN	0	0	0	1	2450.1036910813	0.306062724965159
-0.326730310916901	-0.000132638539071195	153.29661	0.0002	0.0001046785234529	0.00106811930891126	-0.000132638539071195	NaN	-0.328664362430573	0	0	0	0	0	Infinity	NaN	NaN	0	0	0	1	2463.31355279423	0.325662191607989
-0.346926689147949	-0.000139865995151922	153.49671	0.0002	7.74108080635083E-05	0.0019836500287056	-0.000139865995151922	NaN	-0.348674386739731	0	0	0	0	0	Infinity	NaN	NaN	0	0	0	1	2480.42198370746	0.344943039119244
-0.36675500869751	-0.00014687875227537	153.69681	0.0002	4.87176229391523E-05	0.0028991810977459	-0.00014687875227537	NaN	-0.368684381246567	0	0	0	0	0	Infinity	NaN	NaN	0	0	0	1	2496.99158670625	0.363855827599764
-0.386629372835159	-0.000153693690663204	153.89691	0.0002	1.86414215165916E-05	0.00114441360346973	-0.000153693690663204	NaN	-0.388694405555725	0	0	0	0	0	Infinity	NaN	NaN	0	0	0	1	2515.58389395697	0.38548495923169
-0.406825751066208	-0.000160237192176282	154.09701	0.0002	-1.27719514950126E-05	0.00114441360346973	-0.000160237192176282	NaN	-0.408704400062561	0	0	0	0	0	Infinity	NaN	NaN	0	0	0	1	2538.89715328165	0.405681337462738
-0.426746100187302	-0.000166392725077458	154.29711	0.0002	-4.54575041573807E-05	0.000991825014352798	-0.000166392725077458	NaN	-0.428714394569397	0	0	0	0	0	Infinity	NaN	NaN	0	0	0	1	2564.69205602977	0.425754275172949
-0.44694247841835	-0.0001720605941955	154.49721	0.0002	-7.93282888351627E-05	0.00328065222129226	-0.0001720605941955	NaN	-0.448724418878555	0	0	0	0	0	Infinity	NaN	NaN	0	0	0	1	2597.5876725761	0.443661826197058
-0.466862827539444	-0.000177113513927907	154.69731	0.0002	-0.000114274159568952	0.00114441360346973	-0.000177113513927907	NaN	-0.468734413385391	0	0	0	0	0	Infinity	NaN	NaN	0	0	0	1	2635.95260003411	0.465718413935974
-0.48664516210556	-0.000181203067768365	154.89741	0.002	-0.000150153115180216	0.00114441360346973	-0.000181203067768365	NaN	-0.48874443769455	0	0	0	0	0	Infinity	NaN	NaN	0	0	0	1	2685.63423400561	0.485500748502091
-0.506979584693909	-0.000184546137461439	155.09751	0.002	-0.000186768416153714	0.00114441360346973	-0.000184546137461439	NaN	-0.508754432201386	0	0	0	0	0	Infinity	NaN	NaN	0	0	0	1	2747.16984959841	0.505835171090439
-0.526761889457703	-0.000186693054274656	155.29761	0.002	-0.000223931455592823	0.000991825014352798	-0.000186693054274656	NaN	-0.528764426708221	0	0	0	0	0	Infinity	NaN	NaN	0	0	0	1	2821.53983448549	0.52577006444335
-0.54677426815033	-0.000187444471521303	155.49771	0.002	-0.000261382479327802	0.00114441360346973	-0.000187444471521303	NaN	-0.548774421215057	0	0	0	0	0	Infinity	NaN	NaN	0	0	0	1	2916.9933032044	0.54562985454686
-0.566694617271423	-0.000186524368473329	155.69781	0.002	-0.000298818927856479	0.000915530836209655	-0.000186524368473329	NaN	-0.568784475326538	0	0	0	0	0	Infinity	NaN	NaN	0	0	0	1	3038.18006145645	0.565779086435214
-0.58698296546936	-0.0001836413575802	155.89791	0.002	-0.000335885613985951	0.00114441360346973	-0.0001836413575802	NaN	-0.588794469833374	0	0	0	0	0	Infinity	NaN	NaN	0	0	0	1	3196.3549671158	0.585838551865891
-0.606765329837799	-0.000178734117071144	156.09801	0.002	-0.000372175647632387	0.00106811930891126	-0.000178734117071144	NaN	-0.60880446434021	0	0	0	0	0	Infinity	NaN	NaN	0	0	0	1	3394.79300192184	0.605697210528888
-0.626731693744659	-0.00017163394659292	156.29811	0.002	-0.000407265413549901	0.00137329625431448	-0.00017163394659292	NaN	-0.628814458847046	0	0	0	0	0	Infinity	NaN	NaN	0	0	0	1	3651.560231445	0.625358397490345
-0.646928071975708	-0.000162862241268158	156.49821	0.002	-0.000440754770713316	0.00129700195975602	-0.000162862241268158	NaN	-0.648824453353882	0	0	0	0	0	Infinity	NaN	NaN	0	0	0	1	3972.24099913079	0.645631070015952
-0.66694039106369	-0.000153845176100731	156.69831	0.002	-0.000472425084330966	0.00122070778161287	-0.000153845176100731	NaN	-0.668834447860718	0	0	0	0	0	Infinity	NaN	NaN	0	0	0	1	4335.14009322598	0.665719683282077
-0.686768770217896	-0.000146959704579785	156.89841	0.002	-0.000502474737505179	0.00106811930891126	-0.000146959704579785	NaN	-0.688844501972198	0	0	0	0	0	Infinity	NaN	NaN	0	0	0	1	4673.17740044206	0.685700650908984
-0.706781089305878	-0.000142849879921414	157.09851	0.002	-0.000531425998561313	0.00106811930891126	-0.000142849879921414	NaN	-0.708854496479034	0	0	0	0	0	Infinity	NaN	NaN	0	0	0	1	4947.71916990549	0.705712969996966
-0.726977467536926	-0.000140887321322225	157.29861	0.0002	-0.000559760482340784	0.00122070778161287	-0.000140887321322225	NaN	-0.72886449098587	0	0	0	0	0	Infinity	NaN	NaN	0	0	0	1	5159.99211791562	0.725756759755313
-0.746943831443787	-0.000140640418976545	157.49871	0.0002	-0.00058789853394955	0.000457765418104827	-0.000140640418976545	NaN	-0.748874485492706	0	0	0	0	0	Infinity	NaN	NaN	0	0	0	1	5311.0182469547	0.746486066025682
-0.766818165779114	-0.000141897908179089	157.69881	0.0002	-0.000616145718780387	0.000991825014352798	-0.000141897908179089	NaN	-0.768884479999542	0	0	0	0	0	Infinity	NaN	NaN	0	0	0	1	5404.01317834307	0.765826340764761
-0.787152588367462	-0.000144069359521382	157.89891	0.0002	-0.000644745512225777	0.00122070778161287	-0.000144069359521382	NaN	-0.788894534111023	0	0	0	0	0	Infinity	NaN	NaN	0	0	0	1	5463.70575244099	0.785931880585849
-0.806888937950134	-0.000146630321978591	158.09901	0.0002	-0.000673826732262236	0.000610353890806437	-0.000146630321978591	NaN	-0.808904528617859	0	0	0	0	0	Infinity	NaN	NaN	0	0	0	1	5502.87912528722	0.806278584059328
-0.826947271823883	-0.000149188228533603	158.29911	0.0002	-0.00070342718401356	0.00152588472701609	-0.000149188228533603	NaN	-0.828914523124695	0	0	0	0	0	Infinity	NaN	NaN	0	0	0	1	5542.97936205886	0.825421387096867
-0.846867620944977	-0.000151419488247484	158.49921	0.0002	-0.000733513159021164	0.000991825014352798	-0.000151419488247484	NaN	-0.848924517631531	0	0	0	0	0	Infinity	NaN	NaN	0	0	0	1	5592.85750299746	0.845875795930624
-0.866833984851837	-0.000152868655277416	158.69931	0.0002	-0.000763975155278672	0.00114441360346973	-0.000152868655277416	NaN	-0.868934512138367	0	0	0	0	0	Infinity	NaN	NaN	0	0	0	1	5670.44946708508	0.865689571248367
-0.886938333511353	-0.000152876324136741	158.89941	0.0002	-0.000794593525548255	0.00106811930891126	-0.000152876324136741	NaN	-0.888944506645203	0	0	0	0	0	Infinity	NaN	NaN	0	0	0	1	5801.67228980482	0.885870214202441
-0.906996726989746	-0.000151207859744318	159.09951	0.0002	-0.000825040224754772	0.00106811930891126	-0.000151207859744318	NaN	-0.908954560756683	0	0	0	0	0	Infinity	NaN	NaN	0	0	0	1	5998.34379326191	0.905928607680835
-0.927055060863495	-0.000148777253343724	159.29961	0.0002	-0.000855055806800951	0.00114441360346973	-0.000148777253343724	NaN	-0.928964555263519	0	0	0	0	0	Infinity	NaN	NaN	0	0	0	1	6231.1612832487	0.925910647260025
-0.946837425231934	-0.000146164136822335	159.49971	0.0002	-0.000884570952174539	0.000762942363508046	-0.000146164136822335	NaN	-0.948974549770355	0	0	0	0	0	Infinity	NaN	NaN	0	0	0	1	6477.90522228327	0.946074482868426
-0.967033803462982	-0.000142995893838815	159.69981	0.0002	-0.000913508318375386	0.000991825014352798	-0.000142995893838815	NaN	-0.968984544277191	0	0	0	0	0	Infinity	NaN	NaN	0	0	0	1	6762.66833614831	0.966041978448629
-0.987000167369843	-0.000141408716444857	159.89991	0.0002	-0.000941896519164289	0.00114441360346973	-0.000141408716444857	NaN	-0.988994538784027	0	0	0	0	0	Infinity	NaN	NaN	0	0	0	1	6979.76894341393	0.985855753766373
-0.992612838745117	-0.000135915659484454	160.10001	0.0002	-1.11790098292836E-05	0.00114441360346973	-0.000135915659484454	NaN	-0.991995990276337	0	0	0	0	0	Infinity	NaN	NaN	0	0	0	1	7303.15287075994	0.991468425141647
-0.972738444805145	-0.000119273965538014	160.30011	0.0002	-3.66496064317094E-05	0.00137329625431448	-0.000119273965538014	NaN	-0.971985995769501	0	0	0	0	0	Infinity	NaN	NaN	0	0	0	1	8155.49680449858	0.971365148550831
-0.95277214050293	-0.000104935614217538	160.50021	0.0002	-5.90587605903793E-05	0.00106811930891126	-0.000104935614217538	NaN	-0.951976001262665	0	0	0	0	0	Infinity	NaN	NaN	0	0	0	1	9079.58797027452	0.951704021194018
-0.932575762271881	-9.16737772058696E-05	160.70031	0.0002	-7.87156294505258E-05	0.00114441360346973	-9.16737772058696E-05	NaN	-0.931966006755829	0	0	0	0	0	Infinity	NaN	NaN	0	0	0	1	10172.7646737804	0.931431348668411
-0.912747383117676	-7.91771744843572E-05	160.90041	0.0002	-9.5796732140297E-05	0.000381471181754023	-7.91771744843572E-05	NaN	-0.911955952644348	0	0	0	0	0	Infinity	NaN	NaN	0	0	0	1	11527.9105255013	0.912365911935922
-0.892689049243927	-6.73967151669785E-05	161.10051	0.0002	-0.000110448009628163	0.00129700195975602	-6.73967151669785E-05	NaN	-0.891945958137512	0	0	0	0	0	Infinity	NaN	NaN	0	0	0	1	13245.2901752296	0.891392047284171
-0.872630655765533	-5.64090878469869E-05	161.30061	0.0002	-0.000122818563173423	0.00083923659985885	-5.64090878469869E-05	NaN	-0.871935963630676	0	0	0	0	0	Infinity	NaN	NaN	0	0	0	1	15469.6820862021	0.871791419165675
-0.85271030664444	-4.64289769297466E-05	161.50071	0.0002	-0.000133088057199093	0.000610353890806437	-4.64289769297466E-05	NaN	-0.85192596912384	0	0	0	0	0	Infinity	NaN	NaN	0	0	0	1	18365.9077376335	0.852099952753633
-0.832605957984924	-3.77876276616007E-05	161.70081	0.0002	-0.000141487462135555	0.000610353890806437	-3.77876276616007E-05	NaN	-0.831915974617004	0	0	0	0	0	Infinity	NaN	NaN	0	0	0	1	22033.8245481075	0.831995604094118
-0.812731623649597	-3.08484741253778E-05	161.90091	0.0002	-0.000148322084804349	0.00122070778161287	-3.08484741253778E-05	NaN	-0.811905920505524	0	0	0	0	0	Infinity	NaN	NaN	0	0	0	1	26345.9262311128	0.811510915867984
-0.792535245418549	-2.59979697148083E-05	162.10101	0.0002	-0.000153976016851639	0.00122070778161287	-2.59979697148083E-05	NaN	-0.791895925998688	0	0	0	0	0	Infinity	NaN	NaN	0	0	0	1	30484.5052945471	0.791314537636936
-0.772522866725922	-2.30934947467176E-05	162.30111	0.0002	-0.000158859509787316	0.00152588472701609	-2.30934947467176E-05	NaN	-0.771885931491852	0	0	0	0	0	Infinity	NaN	NaN	0	0	0	1	33451.9688422526	0.770996981998906
-0.752648532390594	-2.15492455026833E-05	162.50121	0.0002	-0.000163310228144337	0.000991825014352798	-2.15492455026833E-05	NaN	-0.751875936985016	0	0	0	0	0	Infinity	NaN	NaN	0	0	0	1	34926.9088004438	0.751656707376242
-0.732774198055267	-2.06291369977407E-05	162.70131	0.0002	-0.000167524559778867	0.000915530836209655	-2.06291369977407E-05	NaN	-0.73186594247818	0	0	0	0	0	Infinity	NaN	NaN	0	0	0	1	35521.3210390488	0.731858667219058
-0.712531805038452	-1.97780354938004E-05	162.90141	0.0002	-0.00017156998246548	0.000991825014352798	-1.97780354938004E-05	NaN	-0.711855888366699	0	0	0	0	0	Infinity	NaN	NaN	0	0	0	1	36026.4195734607	0.711539980024099
-0.692611455917358	-1.8476082914276E-05	163.10151	0.0002	-0.000175408215813786	0.000457765418104827	-1.8476082914276E-05	NaN	-0.691845893859863	0	0	0	0	0	Infinity	NaN	NaN	0	0	0	1	37486.9207467235	0.692153690499254
-0.672645092010498	-1.63444983627414E-05	163.30161	0.0002	-0.000178906743976504	0.00114441360346973	-1.63444983627414E-05	NaN	-0.671835899353027	0	0	0	0	0	Infinity	NaN	NaN	0	0	0	1	41154.2206485728	0.671500678407028
-0.652724742889404	-1.34210395117407E-05	163.50171	2E-05	-0.000181886238238271	0.00122070778161287	-1.34210395117407E-05	NaN	-0.651825904846191	0	0	0	0	0	Infinity	NaN	NaN	0	0	0	1	48634.4401503627	0.651504035107791
-0.632804393768311	-9.51257243286818E-06	163.70181	2E-05	-0.000184191438483431	0.000610353890806437	-9.51257243286818E-06	NaN	-0.631815910339355	0	0	0	0	0	Infinity	NaN	NaN	0	0	0	1	66522.9514134181	0.632194039877504
-0.612930059432983	-5.1270280891913E-06	163.90191	2E-05	-0.00018566092971645	0.000610353890806437	-5.1270280891913E-06	NaN	-0.61180591583252	0	0	0	0	0	Infinity	NaN	NaN	0	0	0	1	119548.800741925	0.612319705542177
-0.592779695987701	-5.83772020945617E-07	164.10201	2E-06	-0.000186234820624015	0.00213623861782253	-5.83772020945617E-07	NaN	-0.591795861721039	0	0	0	0	0	Infinity	NaN	NaN	0	0	0	1	1015430.1246358	0.590643457369879
-0.572721302509308	3.68101700587431E-06	164.30211	2E-05	-0.00018593428823899	0.0023651213850826	3.68101700587431E-06	NaN	-0.571785867214203	0	0	0	0	0	Infinity	NaN	NaN	0	0	0	1	155587.790438169	0.570356181124225
-0.552754938602448	7.52292999095516E-06	164.50221	2E-05	-0.000184803101233387	0.0033569463994354	7.52292999095516E-06	NaN	-0.551775872707367	0	0	0	0	0	Infinity	NaN	NaN	0	0	0	1	73476.0178902404	0.549397992203012
-0.532742619514465	1.04905866464833E-05	164.70231	2E-05	-0.000182981084309503	0.00122070778161287	1.04905866464833E-05	NaN	-0.531765878200531	0	0	0	0	0	Infinity	NaN	NaN	0	0	0	1	50782.9197228979	0.531521911732852
-0.512868225574493	1.1769076991186E-05	164.90241	2E-05	-0.000180716689691848	0.00106811930891126	1.1769076991186E-05	NaN	-0.511755883693695	0	0	0	0	0	Infinity	NaN	NaN	0	0	0	1	43577.6081640545	0.511800106265582
-0.492717862129211	1.03810934888315E-05	165.10251	2E-05	-0.000178453402837553	0.00106811930891126	1.03810934888315E-05	NaN	-0.491745859384537	0	0	0	0	0	Infinity	NaN	NaN	0	0	0	1	47463.0021065989	0.4916497428203
-0.472705513238907	6.80723906043568E-06	165.30261	2E-05	-0.000176718850686945	0.000686648127157241	6.80723906043568E-06	NaN	-0.471735835075378	0	0	0	0	0	Infinity	NaN	NaN	0	0	0	1	69441.5913767913	0.47201886511175
-0.452601134777069	2.65739618043881E-06	165.50271	2E-05	-0.000175762709796967	0.00114441360346973	2.65739618043881E-06	NaN	-0.451725840568542	0	0	0	0	0	Infinity	NaN	NaN	0	0	0	1	170317.522885252	0.451456721173599
-0.432818800210953	-4.10080065194052E-06	165.70281	2E-05	-0.000175800573983304	0.000381471181754023	-4.10080065194052E-06	NaN	-0.431715846061707	0	0	0	0	0	Infinity	NaN	NaN	0	0	0	1	105544.950107765	0.432437329029199
-0.41257643699646	-1.6324289390468E-05	165.90291	2E-05	-0.000177796972573176	0.00106811930891126	-1.6324289390468E-05	NaN	-0.411705821752548	0	0	0	0	0	Infinity	NaN	NaN	0	0	0	1	25273.776219464	0.411508317687549
-0.3926100730896	-2.48769702011487E-05	166.10301	0.0002	-0.000182033687999609	0.000915530836209655	-2.48769702011487E-05	NaN	-0.391695827245712	0	0	0	0	0	Infinity	NaN	NaN	0	0	0	1	15782.0695171099	0.39169454225339
-0.372505694627762	-2.78121169685619E-05	166.30311	0.0002	-0.000187367216163055	0.00114441360346973	-2.78121169685619E-05	NaN	-0.371685832738876	0	0	0	0	0	Infinity	NaN	NaN	0	0	0	1	13393.6476338293	0.371361281024292
-0.35235533118248	-2.83043755189283E-05	166.50321	0.0002	-0.000193004915567524	0.00129700195975602	-2.83043755189283E-05	NaN	-0.351675808429718	0	0	0	0	0	Infinity	NaN	NaN	0	0	0	1	12448.7936837485	0.351058329222724
-0.33248096704483	-2.77860472124303E-05	166.70331	0.0002	-0.000198627594400039	0.000686648127157241	-2.77860472124303E-05	NaN	-0.331665813922882	0	0	0	0	0	Infinity	NaN	NaN	0	0	0	1	11965.752613279	0.331794318917673
-0.312514632940292	-2.67141203948995E-05	166.90341	0.0002	-0.00020408679557271	0.00114441360346973	-2.67141203948995E-05	NaN	-0.311655819416046	0	0	0	0	0	Infinity	NaN	NaN	0	0	0	1	11698.4811148774	0.311370219336823
-0.292364239692688	-2.52419467869913E-05	167.10351	0.0002	-0.000209290339495636	0.000991825014352798	-2.52419467869913E-05	NaN	-0.291645795106888	0	0	0	0	0	Infinity	NaN	NaN	0	0	0	1	11582.4758747753	0.291372414678335
-0.272351890802383	-2.34416020248318E-05	167.30361	0.0002	-0.000214165577952279	0.00144959054887295	-2.34416020248318E-05	NaN	-0.271635800600052	0	0	0	0	0	Infinity	NaN	NaN	0	0	0	1	11618.3139067833	0.27090230025351
-0.25243154168129	-2.13851599255577E-05	167.50371	0.0002	-0.000218655696592676	0.00122070778161287	-2.13851599255577E-05	NaN	-0.251625776290894	0	0	0	0	0	Infinity	NaN	NaN	0	0	0	1	11804.0520884581	0.251210833899677
-0.232465192675591	-1.91017570614349E-05	167.70381	0.0002	-0.000222711245524341	0.00129700195975602	-1.91017570614349E-05	NaN	-0.231615781784058	0	0	0	0	0	Infinity	NaN	NaN	0	0	0	1	12169.8329597606	0.231168190715835
-0.212452828884125	-1.65438541444018E-05	167.90391	0.0002	-0.000226283879551618	0.00106811930891126	-1.65438541444018E-05	NaN	-0.21160577237606	0	0	0	0	0	Infinity	NaN	NaN	0	0	0	1	12841.7977473535	0.211384709575213
-0.192532479763031	-1.38870746013708E-05	168.10401	2E-05	-0.000229313953762992	0.000610353890806437	-1.38870746013708E-05	NaN	-0.191595762968063	0	0	0	0	0	Infinity	NaN	NaN	0	0	0	1	13864.1495987949	0.191922125872225
-0.172612130641937	-1.06140951174893E-05	168.30411	2E-05	-0.000231766779456842	0.00114441360346973	-1.06140951174893E-05	NaN	-0.171585768461227	0	0	0	0	0	Infinity	NaN	NaN	0	0	0	1	16262.5385142362	0.171467717038468
-0.152829796075821	-7.19405215932056E-06	168.50421	2E-05	-0.000233550589641643	0.000915530836209655	-7.19405215932056E-06	NaN	-0.15157575905323	0	0	0	0	0	Infinity	NaN	NaN	0	0	0	1	21243.9099260374	0.151914265239611
-0.132679417729378	-3.68337805412011E-06	168.70431	2E-05	-0.000234639329143354	0.00122070778161287	-3.68337805412011E-06	NaN	-0.131565749645233	0	0	0	0	0	Infinity	NaN	NaN	0	0	0	1	36021.1240279739	0.131458709947765
-0.112759076058865	-2.74508209940905E-07	168.90441	2E-06	-0.000235026574396491	0.00114441360346973	-2.74508209940905E-07	NaN	-0.111555747687817	0	0	0	0	0	Infinity	NaN	NaN	0	0	0	1	410767.590824111	0.111614662455395
-0.0926547050476074	3.28153646478313E-06	169.10451	2E-05	-0.00023473235556463	0.00114441360346973	3.28153646478313E-06	NaN	-0.0915457457304001	0	0	0	0	0	Infinity	NaN	NaN	0	0	0	1	28235.1593657305	0.0915102914441377
-0.0726883485913277	6.7167616180086E-06	169.30461	2E-05	-0.000233730944184536	0.00114441360346973	6.7167616180086E-06	NaN	-0.071535736322403	0	0	0	0	0	Infinity	NaN	NaN	0	0	0	1	10821.9336527352	0.0715439349878579
-0.0525379739701748	1.00987736004754E-05	169.50471	2E-05	-0.000232047601704952	0.00083923659985885	1.00987736004754E-05	NaN	-0.0515257306396961	0	0	0	0	0	Infinity	NaN	NaN	0	0	0	1	5202.41130741871	0.0516987373703159
-0.0325256139039993	1.34422944029211E-05	169.70481	2E-05	-0.00022969196650153	0.000457765418104827	1.34422944029211E-05	NaN	-0.0315157249569893	0	0	0	0	0	Infinity	NaN	NaN	0	0	0	1	2419.64748941455	0.0320678484858945
-0.0124672474339604	1.67430298461113E-05	169.90491	2E-05	-0.000226671670033668	0.00137329625431448	1.67430298461113E-05	NaN	-0.0115057192742825	0	0	0	0	0	Infinity	NaN	NaN	0	0	0	1	744.623138616458	0.011093951179646
0.00768312811851501	2.01362709049135E-05	170.10501	0.0002	-0.000222983837206887	0.00114441360346973	2.01362709049135E-05	NaN	0.00850428640842438	0	0	0	0	0	Infinity	NaN	NaN	0	0	0	1	381.556652410761	-0.00882754172198474
0.0275574717670679	2.33413138630567E-05	170.30511	0.0002	-0.000218631634144797	0.000534059654455632	2.33413138630567E-05	NaN	0.0285142920911312	0	0	0	0	0	Infinity	NaN	NaN	0	0	0	1	1180.63070179971	-0.0280915314215235
0.0477078482508659	2.64681493717944E-05	170.50521	0.0002	-0.000213648151231912	0.00297547527588904	2.64681493717944E-05	NaN	0.048524297773838	0	0	0	0	0	Infinity	NaN	NaN	0	0	0	1	1802.46255908263	-0.050683323526755
0.0677202045917511	2.9447768611135E-05	170.70531	0.0002	-0.000208052797107615	0.00122070778161287	2.9447768611135E-05	NaN	0.0685342997312546	0	0	0	0	0	Infinity	NaN	NaN	0	0	0	1	2299.67185242499	-0.068940912373364
0.0877785757184029	3.22939704346936E-05	170.90541	0.0002	-0.000201872651721918	0.00122070778161287	3.22939704346936E-05	NaN	0.0885443091392517	0	0	0	0	0	Infinity	NaN	NaN	0	0	0	1	2718.11036354024	-0.0889992835000157
0.107744924724102	3.49576839653309E-05	171.10551	0.0002	-0.00019514094775723	0.00137329625431448	3.49576839653309E-05	NaN	0.108554318547249	0	0	0	0	0	Infinity	NaN	NaN	0	0	0	1	3082.15283458016	-0.109118220978417
0.12761926651001	3.74557785107754E-05	171.30561	0.0002	-0.000187893111693086	0.00122070778161287	3.74557785107754E-05	NaN	0.128564327955246	0	0	0	0	0	Infinity	NaN	NaN	0	0	0	1	3407.1983438629	-0.128839974291623
0.147723644971848	3.97836520278361E-05	171.50571	0.0002	-0.000180164171305572	0.00122070778161287	3.97836520278361E-05	NaN	0.148574322462082	0	0	0	0	0	Infinity	NaN	NaN	0	0	0	1	3713.17456900355	-0.14894435275346
0.167597979307175	4.19443749706261E-05	171.70581	0.0002	-0.000171985978028427	0.00137329625431448	4.19443749706261E-05	NaN	0.168584331870079	0	0	0	0	0	Infinity	NaN	NaN	0	0	0	1	3995.72003217463	-0.168971275561489
0.187702357769012	4.40130861534271E-05	171.90591	0.0002	-0.000163383525333978	0.00114441360346973	4.40130861534271E-05	NaN	0.188594341278076	0	0	0	0	0	Infinity	NaN	NaN	0	0	0	1	4264.69430284195	-0.188846771372482
0.207668706774712	4.59652474091854E-05	172.10601	0.0002	-0.000154380226330744	0.00343324057757854	4.59652474091854E-05	NaN	0.208604335784912	0	0	0	0	0	Infinity	NaN	NaN	0	0	0	1	4517.9503751178	-0.21110194735229
0.227819085121155	4.78162000945304E-05	172.30611	0.0002	-0.000144995351746169	0.00114441360346973	4.78162000945304E-05	NaN	0.228614345192909	0	0	0	0	0	Infinity	NaN	NaN	0	0	0	1	4764.47489910882	-0.228963498724625
0.247555404901505	4.95521380798891E-05	172.50621	0.0002	-0.000135250979829327	0.000381471181754023	4.95521380798891E-05	NaN	0.248624354600906	0	0	0	0	0	Infinity	NaN	NaN	0	0	0	1	4995.85718183118	-0.247936876083259
0.267751783132553	5.11868638568558E-05	172.70631	0.0002	-0.000125169342246775	0.00137329625431448	5.11868638568558E-05	NaN	0.268634349107742	0	0	0	0	0	Infinity	NaN	NaN	0	0	0	1	5230.86907377881	-0.269125079386868
0.287672132253647	5.26912408531643E-05	172.90641	0.0002	-0.000114773806172783	0.000381471181754023	5.26912408531643E-05	NaN	0.288644373416901	0	0	0	0	0	Infinity	NaN	NaN	0	0	0	1	5459.58166093124	-0.288053603435401
0.307684510946274	5.4092874052003E-05	173.10651	0.0002	-0.000104087907340658	0.00106811930891126	5.4092874052003E-05	NaN	0.308654367923737	0	0	0	0	0	Infinity	NaN	NaN	0	0	0	1	5688.07844542474	-0.308752630255185
0.327742874622345	5.54807047592476E-05	173.30661	0.0002	-9.31327269496639E-05	0.000915530836209655	5.54807047592476E-05	NaN	0.328664362430573	0	0	0	0	0	Infinity	NaN	NaN	0	0	0	1	5907.33077462785	-0.328658405458555
0.347709208726883	5.8362176787341E-05	173.50671	0.0002	-8.17590559660887E-05	0.00328065222129226	5.8362176787341E-05	NaN	0.348674386739731	0	0	0	0	0	Infinity	NaN	NaN	0	0	0	1	5957.78341157252	-0.350989860948175
0.36772158741951	5.84081826673355E-05	173.70681	0.0002	-7.00360755170766E-05	0.00122070778161287	5.84081826673355E-05	NaN	0.368684381246567	0	0	0	0	0	Infinity	NaN	NaN	0	0	0	1	6295.72040468837	-0.368942295201123
0.387595921754837	5.87961621931754E-05	173.90691	0.0002	-5.83174370192523E-05	0.00106811930891126	5.87961621931754E-05	NaN	0.388694405555725	0	0	0	0	0	Infinity	NaN	NaN	0	0	0	1	6592.19764176761	-0.388664041063748
0.407838314771652	5.93144904996734E-05	174.10701	0.0002	-4.64987786978809E-05	0.00106811930891126	5.93144904996734E-05	NaN	0.408704400062561	0	0	0	0	0	Infinity	NaN	NaN	0	0	0	1	6875.8630704903	-0.408906434080563
0.427758663892746	5.97898797423113E-05	174.30711	0.0002	-3.45814046561131E-05	0.00106811930891126	5.97898797423113E-05	NaN	0.428714394569397	0	0	0	0	0	Infinity	NaN	NaN	0	0	0	1	7154.36568423193	-0.428826783201657
0.447632998228073	6.01993269810919E-05	174.50721	0.0002	-2.25753953503445E-05	0.000610353890806437	6.01993269810919E-05	NaN	0.448724418878555	0	0	0	0	0	Infinity	NaN	NaN	0	0	0	1	7435.84722082808	-0.44824335211888
0.467875391244888	6.06287103437353E-05	174.70731	0.0002	-1.04860591344756E-05	0.00114441360346973	6.06287103437353E-05	NaN	0.468734413385391	0	0	0	0	0	Infinity	NaN	NaN	0	0	0	1	7717.05993072032	-0.469019804848358
0.487749725580215	6.10320239502471E-05	174.90741	0.0002	1.6851308925259E-06	0.00106811930891126	6.10320239502471E-05	NaN	0.48874443769455	0	0	0	0	0	Infinity	NaN	NaN	0	0	0	1	7991.70163483069	-0.488817844889127
0.507808089256287	6.14598757238127E-05	175.10751	0.0002	1.39405531565319E-05	0.000610353890806437	6.14598757238127E-05	NaN	0.508754432201386	0	0	0	0	0	Infinity	NaN	NaN	0	0	0	1	8262.43273803978	-0.508418443147093
0.527682423591614	6.19275961071253E-05	175.30761	0.0002	2.62848715488486E-05	0.0023651213850826	6.19275961071253E-05	NaN	0.528764426708221	0	0	0	0	0	Infinity	NaN	NaN	0	0	0	1	8520.95764671381	-0.530047544976696
0.547648787498474	6.24413223704323E-05	175.50771	0.0002	3.87264018791003E-05	0.00114441360346973	6.24413223704323E-05	NaN	0.548774421215057	0	0	0	0	0	Infinity	NaN	NaN	0	0	0	1	8770.61482217745	-0.548793201101944
0.567707180976868	6.29918577033095E-05	175.70781	0.0002	5.12746264029161E-05	0.00129700195975602	6.29918577033095E-05	NaN	0.568784475326538	0	0	0	0	0	Infinity	NaN	NaN	0	0	0	1	9012.38988141544	-0.569004182936624
0.58785754442215	6.35899268672802E-05	175.90791	0.0002	6.39372004886136E-05	0.00144959054887295	6.35899268672802E-05	NaN	0.588794469833374	0	0	0	0	0	Infinity	NaN	NaN	0	0	0	1	9244.50732030372	-0.589307134971023
0.607547879219055	6.4192594436463E-05	176.10801	0.0002	7.67211823592856E-05	0.000610353890806437	6.4192594436463E-05	NaN	0.60880446434021	0	0	0	0	0	Infinity	NaN	NaN	0	0	0	1	9464.45434325603	-0.608158233109862
0.627928256988525	6.48566128802486E-05	176.30811	0.0002	8.96326324238515E-05	0.00114441360346973	6.48566128802486E-05	NaN	0.628814458847046	0	0	0	0	0	Infinity	NaN	NaN	0	0	0	1	9681.79232776053	-0.629072670591995
0.647710621356964	6.54776813462377E-05	176.50821	0.0002	0.000102671304995962	0.00129700195975602	6.54776813462377E-05	NaN	0.648824453353882	0	0	0	0	0	Infinity	NaN	NaN	0	0	0	1	9892.08243236276	-0.64900762331672
0.667768955230713	6.60880250507034E-05	176.70831	0.0002	0.000115834146940431	0.00122070778161287	6.60880250507034E-05	NaN	0.668834447860718	0	0	0	0	0	Infinity	NaN	NaN	0	0	0	1	10104.2352940399	-0.668989663012326
0.687689304351807	6.66492851451039E-05	176.90841	0.0002	0.000129115343170704	0.00129700195975602	6.66492851451039E-05	NaN	0.688844501972198	0	0	0	0	0	Infinity	NaN	NaN	0	0	0	1	10318.0297111157	-0.688986306311563
0.707931697368622	6.71768139000051E-05	177.10851	0.0002	0.000142505688055786	0.000762942363508046	6.71768139000051E-05	NaN	0.708854496479034	0	0	0	0	0	Infinity	NaN	NaN	0	0	0	1	10538.3339320379	-0.70869463973213
0.727852046489716	6.76614072290249E-05	177.30861	0.0002	0.000155996497984484	0.00129700195975602	6.76614072290249E-05	NaN	0.72886449098587	0	0	0	0	0	Infinity	NaN	NaN	0	0	0	1	10757.2703007201	-0.729149048449472
0.747726380825043	6.81137971696444E-05	177.50871	0.0002	0.000169580883620326	0.000991825014352798	6.81137971696444E-05	NaN	0.748874485492706	0	0	0	0	0	Infinity	NaN	NaN	0	0	0	1	10977.6053001825	-0.748718205839396
0.76773875951767	6.85876511852257E-05	177.70881	0.0002	0.000183257141829123	0.00129700195975602	6.85876511852257E-05	NaN	0.768884479999542	0	0	0	0	0	Infinity	NaN	NaN	0	0	0	1	11193.5420771931	-0.769035761477426
0.788027167320251	6.9119778345339E-05	177.90891	0.0002	0.000197033373854425	0.000762942363508046	6.9119778345339E-05	NaN	0.788894534111023	0	0	0	0	0	Infinity	NaN	NaN	0	0	0	1	11400.8925691729	-0.78879010968376
0.807763457298279	6.9817528128624E-05	178.10901	0.0002	0.00021093115175863	0.000915530836209655	6.9817528128624E-05	NaN	0.808904528617859	0	0	0	0	0	Infinity	NaN	NaN	0	0	0	1	11569.6370087773	-0.808678988134488
0.827821850776672	7.07744402461685E-05	178.30911	0.0002	0.000224991854946963	0.00114441360346973	7.07744402461685E-05	NaN	0.828914523124695	0	0	0	0	0	Infinity	NaN	NaN	0	0	0	1	11696.6216602679	-0.828966264380142
0.847788214683533	7.21162650734186E-05	178.50921	0.0002	0.000239282010114836	0.00114441360346973	7.21162650734186E-05	NaN	0.848924517631531	0	0	0	0	0	Infinity	NaN	NaN	0	0	0	1	11755.8530495227	-0.848932628287002
0.867846548557281	7.39457464078441E-05	178.70931	0.0002	0.000253887674530266	0.000686648127157241	7.39457464078441E-05	NaN	0.868934512138367	0	0	0	0	0	Infinity	NaN	NaN	0	0	0	1	11736.2605790834	-0.868533196684439
0.887766897678375	7.62552226660773E-05	178.90941	0.0002	0.00026890662808524	0.00144959054887295	7.62552226660773E-05	NaN	0.888944506645203	0	0	0	0	0	Infinity	NaN	NaN	0	0	0	1	11642.0471495562	-0.889216488227248
0.907779276371002	7.89634068496525E-05	179.10951	0.0002	0.00028443008382135	0.00137329625431448	7.89634068496525E-05	NaN	0.908954560756683	0	0	0	0	0	Infinity	NaN	NaN	0	0	0	1	11496.2020078418	-0.909152572625317
0.927929639816284	8.19031556602567E-05	179.30961	0.0002	0.000300521883209582	0.00129700195975602	8.19031556602567E-05	NaN	0.928964555263519	0	0	0	0	0	Infinity	NaN	NaN	0	0	0	1	11329.5956954997	-0.92922664177604
0.947987973690033	8.48521012812853E-05	179.50971	0.0002	0.000317207081453233	0.00083923659985885	8.48521012812853E-05	NaN	0.948974549770355	0	0	0	0	0	Infinity	NaN	NaN	0	0	0	1	11172.2392183011	-0.948827210289892
0.968092381954193	8.7572552729398E-05	179.70981	0.0002	0.000334464029035005	0.00129700195975602	8.7572552729398E-05	NaN	0.968984544277191	0	0	0	0	0	Infinity	NaN	NaN	0	0	0	1	11054.7466275835	-0.969389383913949
0.987920701503754	8.99157676030882E-05	179.90991	0.0002	0.000352229437369202	0.00114441360346973	8.99157676030882E-05	NaN	0.988994538784027	0	0	0	0	0	Infinity	NaN	NaN	0	0	0	1	10987.1797554428	-0.989065115107223
0.992291212081909	8.39657295728102E-05	180.11001	0.0002	0.000370089142818466	0.00114441360346973	8.39657295728102E-05	NaN	0.989995002746582	0	0	0	0	0	Infinity	NaN	NaN	0	0	0	1	11817.8120660698	-0.993435625685379
0.972278892993927	7.03251207596622E-05	180.31011	0.0002	0.000385465292370752	0.000457765418104827	7.03251207596622E-05	NaN	0.969985008239746	0	0	0	0	0	Infinity	NaN	NaN	0	0	0	1	13825.4848692932	-0.972736658412032
0.952312529087067	5.95383826293983E-05	180.51021	0.0002	0.000398421098321593	0.00122070778161287	5.95383826293983E-05	NaN	0.94997501373291	0	0	0	0	0	Infinity	NaN	NaN	0	0	0	1	15994.934478063	-0.95353323686868
0.93230015039444	5.06056640006136E-05	180.71031	0.0002	0.000409414911999571	0.000991825014352798	5.06056640006136E-05	NaN	0.929964959621429	0	0	0	0	0	Infinity	NaN	NaN	0	0	0	1	18422.8419645504	-0.933291975408793
0.912333786487579	4.29518950113561E-05	180.91041	0.0002	0.000418758054191328	0.000915530836209655	4.29518950113561E-05	NaN	0.909954965114594	0	0	0	0	0	Infinity	NaN	NaN	0	0	0	1	21240.8273545641	-0.913249317323789
0.892321407794952	3.61860293196514E-05	181.11051	0.0002	0.00042666359050672	0.000991825014352798	3.61860293196514E-05	NaN	0.889944970607758	0	0	0	0	0	Infinity	NaN	NaN	0	0	0	1	24659.279411747	-0.893313232809305
0.872217059135437	3.00611736747669E-05	181.31061	0.0002	0.000433281558160858	0.00114441360346973	3.00611736747669E-05	NaN	0.869934976100922	0	0	0	0	0	Infinity	NaN	NaN	0	0	0	1	29014.7373676088	-0.873361472738907
0.852250695228577	2.44377770286519E-05	181.51071	0.0002	0.000438726123251614	0.00122070778161287	2.44377770286519E-05	NaN	0.849924981594086	0	0	0	0	0	Infinity	NaN	NaN	0	0	0	1	34874.3134135875	-0.85347140301019
0.832100331783295	1.9295905076433E-05	181.71081	0.0002	0.000443094083380544	0.00129700195975602	1.9295905076433E-05	NaN	0.829914927482605	0	0	0	0	0	Infinity	NaN	NaN	0	0	0	1	43123.1563633457	-0.833397333743051
0.812272012233734	1.46524234878598E-05	181.91091	0.0002	0.000446482083022908	0.00106811930891126	1.46524234878598E-05	NaN	0.809904932975769	0	0	0	0	0	Infinity	NaN	NaN	0	0	0	1	55436.0180011682	-0.813340131542645
0.792213618755341	1.04226519397344E-05	182.11101	2E-05	0.000448981038622279	0.00129700195975602	1.04226519397344E-05	NaN	0.789894938468933	0	0	0	0	0	Infinity	NaN	NaN	0	0	0	1	76008.833772447	-0.793510620715097
0.772063255310059	6.88514137436869E-06	182.31111	2E-05	0.000450702409795687	0.00137329625431448	6.88514137436869E-06	NaN	0.769884943962097	0	0	0	0	0	Infinity	NaN	NaN	0	0	0	1	112134.698959736	-0.773436551564373
0.752234935760498	3.95551614928991E-06	182.51121	2E-05	0.000451776734815473	0.00114441360346973	3.95551614928991E-06	NaN	0.749874949455261	0	0	0	0	0	Infinity	NaN	NaN	0	0	0	1	190173.647981576	-0.753379349363968
0.732176542282104	1.61107948315475E-06	182.71131	2E-05	0.000452324954909365	0.00137329625431448	1.61107948315475E-06	NaN	0.729864895343781	0	0	0	0	0	Infinity	NaN	NaN	0	0	0	1	454463.327190031	-0.733549838536419
0.712486207485199	1.15860085969643E-08	182.91141	2E-07	0.000452474023989284	0.00137329625431448	1.15860085969643E-08	NaN	0.709854900836945	0	0	0	0	0	Infinity	NaN	NaN	0	0	0	1	61495397.7914256	-0.713859503739513
0.692243874073029	-1.54226438553451E-06	183.11151	2E-06	0.0004523298430168	0.000762942363508046	-1.54226438553451E-06	NaN	0.689844906330109	0	0	0	0	0	Infinity	NaN	NaN	0	0	0	1	448849.03040351	-0.693006816436537
0.672047436237335	-2.73459295385692E-06	183.31161	2E-05	0.000451901077785746	0.00129700195975602	-2.73459295385692E-06	NaN	0.669834911823273	0	0	0	0	0	Infinity	NaN	NaN	0	0	0	1	245757.75904398	-0.673344438197091
0.652127087116241	-3.65638811672397E-06	183.51171	2E-05	0.000451257632638776	0.00129700195975602	-3.65638811672397E-06	NaN	0.649824917316437	0	0	0	0	0	Infinity	NaN	NaN	0	0	0	1	178352.807825152	-0.653424089075997
0.632160782814026	-4.40734993389924E-06	183.71181	2E-05	0.000450448156830014	0.00083923659985885	-4.40734993389924E-06	NaN	0.629814922809601	0	0	0	0	0	Infinity	NaN	NaN	0	0	0	1	143433.308517607	-0.633000019413885
0.612194418907166	-5.0333305807726E-06	183.91191	2E-05	0.000449502122343641	0.00129700195975602	-5.0333305807726E-06	NaN	0.60980486869812	0	0	0	0	0	Infinity	NaN	NaN	0	0	0	1	121628.096760773	-0.613491420866922
0.592136025428772	-5.59766385777039E-06	184.11201	2E-05	0.000448437641375384	0.00350953498855233	-5.59766385777039E-06	NaN	0.589794874191284	0	0	0	0	0	Infinity	NaN	NaN	0	0	0	1	105782.705155973	-0.595645560417324
0.57212370634079	-6.13194015386398E-06	184.31211	2E-05	0.000447264008576593	0.00114441360346973	-6.13194015386398E-06	NaN	0.569784879684448	0	0	0	0	0	Infinity	NaN	NaN	0	0	0	1	93302.2325699431	-0.57326811994426
0.552065312862396	-6.66560299578123E-06	184.51221	2E-05	0.000445983414928101	0.00122070778161287	-6.66560299578123E-06	NaN	0.549774885177612	0	0	0	0	0	Infinity	NaN	NaN	0	0	0	1	82823.0113932389	-0.553286020644009
0.532052934169769	-7.20325306247105E-06	184.71231	2E-05	0.000444595667097499	0.0033569463994354	-7.20325306247105E-06	NaN	0.529764890670776	0	0	0	0	0	Infinity	NaN	NaN	0	0	0	1	73862.8685616732	-0.535409880569205
0.511902570724487	-7.7504109867732E-06	184.91241	2E-05	0.000443099620523072	0.00251770974136889	-7.7504109867732E-06	NaN	0.509754836559296	0	0	0	0	0	Infinity	NaN	NaN	0	0	0	1	66048.4420243129	-0.514420280465856
0.492074251174927	-8.30999033496482E-06	185.11251	2E-05	0.000441493113396965	0.000991825014352798	-8.30999033496482E-06	NaN	0.48974484205246	0	0	0	0	0	Infinity	NaN	NaN	0	0	0	1	59214.780203112	-0.49306607618928
0.4720618724823	-8.87140959093813E-06	185.31261	2E-05	0.000439774168012296	0.00114441360346973	-8.87140959093813E-06	NaN	0.469734847545624	0	0	0	0	0	Infinity	NaN	NaN	0	0	0	1	53211.5970571911	-0.47320628608577
0.451957523822784	-9.44617113418644E-06	185.51271	2E-05	0.000437941856138733	0.00129700195975602	-9.44617113418644E-06	NaN	0.449724853038788	0	0	0	0	0	Infinity	NaN	NaN	0	0	0	1	47845.5786373713	-0.45325452578254
0.432129174470901	-1.00085107987979E-05	185.71281	2E-05	0.000435995941516999	0.000610353890806437	-1.00085107987979E-05	NaN	0.42971482872963	0	0	0	0	0	Infinity	NaN	NaN	0	0	0	1	43176.1710766003	-0.432739528361708
0.41207081079483	-1.05772905953927E-05	185.91291	2E-05	0.000433936720253747	0.00122070778161287	-1.05772905953927E-05	NaN	0.409704834222794	0	0	0	0	0	Infinity	NaN	NaN	0	0	0	1	38958.0684276862	-0.413291518576443
0.392012447118759	-1.11411636680714E-05	186.11301	2E-05	0.000431763916197515	0.00183106167241931	-1.11411636680714E-05	NaN	0.389694839715958	0	0	0	0	0	Infinity	NaN	NaN	0	0	0	1	35185.9517369983	-0.393843508791178
0.371954083442688	-1.17312602014863E-05	186.31311	2E-05	0.000429475490242586	0.000915530836209655	-1.17312602014863E-05	NaN	0.369684815406799	0	0	0	0	0	Infinity	NaN	NaN	0	0	0	1	31706.2342028321	-0.372869614278898
0.352079749107361	-1.23411391541595E-05	186.51321	2E-05	0.000427067465545884	0.00106811930891126	-1.23411391541595E-05	NaN	0.349674820899963	0	0	0	0	0	Infinity	NaN	NaN	0	0	0	1	28528.9505862752	-0.353147868416272
0.332159399986267	-1.29824547911994E-05	186.71331	2E-05	0.000424534665441393	0.00137329625431448	-1.29824547911994E-05	NaN	0.329664796590805	0	0	0	0	0	Infinity	NaN	NaN	0	0	0	1	25585.2537388717	-0.333532696240582
0.312193036079407	-1.36608814500505E-05	186.91341	2E-05	0.000421869309597437	0.00328065222129226	-1.36608814500505E-05	NaN	0.309654802083969	0	0	0	0	0	Infinity	NaN	NaN	0	0	0	1	22853.0667820306	-0.315473688300699
0.292042642831802	-1.43851602842915E-05	187.11351	2E-05	0.000419063811010202	0.000457765418104827	-1.43851602842915E-05	NaN	0.289644807577133	0	0	0	0	0	Infinity	NaN	NaN	0	0	0	1	20301.6606739315	-0.292500408249907
0.272076308727264	-1.51537569763605E-05	187.31361	2E-05	0.000416109175712032	0.000991825014352798	-1.51537569763605E-05	NaN	0.269634783267975	0	0	0	0	0	Infinity	NaN	NaN	0	0	0	1	17954.3798380625	-0.273068133741617
0.252155959606171	-1.59771007020026E-05	187.51371	2E-05	0.000412995486118385	0.000534059654455632	-1.59771007020026E-05	NaN	0.249624788761139	0	0	0	0	0	Infinity	NaN	NaN	0	0	0	1	15782.33525026	-0.252690019260626
0.232097595930099	-1.68679198395694E-05	187.71381	2E-05	0.000409710377499465	0.00106811930891126	-1.68679198395694E-05	NaN	0.229614779353142	0	0	0	0	0	Infinity	NaN	NaN	0	0	0	1	13759.7047020366	-0.233165715239011
0.211993217468262	-1.7824066162575E-05	187.91391	2E-05	0.000406240891246967	0.00122070778161287	-1.7824066162575E-05	NaN	0.209604769945145	0	0	0	0	0	Infinity	NaN	NaN	0	0	0	1	11893.6507267562	-0.213213925249875
0.191934853792191	-1.87444475159282E-05	188.11401	0.0002	0.000402593007657866	0.00129700195975602	-1.87444475159282E-05	NaN	0.189594775438309	0	0	0	0	0	Infinity	NaN	NaN	0	0	0	1	10239.5578012685	-0.193231855751947
0.172060504555702	-1.98976504179882E-05	188.31411	0.0002	0.000398727878351324	0.00106811930891126	-1.98976504179882E-05	NaN	0.169584766030312	0	0	0	0	0	Infinity	NaN	NaN	0	0	0	1	8647.27748961522	-0.173128623864613
0.152002140879631	-2.11735350603703E-05	188.51421	0.0002	0.00039462094633957	0.00083923659985885	-2.11735350603703E-05	NaN	0.149574756622314	0	0	0	0	0	Infinity	NaN	NaN	0	0	0	1	7178.8740258176	-0.15284137747949
0.132173806428909	-2.25521635002224E-05	188.71431	0.0002	0.000390248261552911	0.00129700195975602	-2.25521635002224E-05	NaN	0.129564747214317	0	0	0	0	0	Infinity	NaN	NaN	0	0	0	1	5860.80383940131	-0.133470808388665
0.112023428082466	-2.41040797845926E-05	188.91441	0.0002	0.000385582513751329	0.00122070778161287	-2.41040797845926E-05	NaN	0.109554745256901	0	0	0	0	0	Infinity	NaN	NaN	0	0	0	1	4647.48827101343	-0.113244135864079
0.0921030789613724	-2.57909450738225E-05	189.11451	0.0002	0.000380593186160337	0.00106811930891126	-2.57909450738225E-05	NaN	0.0895447432994843	0	0	0	0	0	Infinity	NaN	NaN	0	0	0	1	3571.14013068315	-0.0931711982702836
0.0719987154006958	-2.76556984317722E-05	189.31461	0.0002	0.000375249163495297	0.000381471181754023	-2.76556984317722E-05	NaN	0.0695347338914871	0	0	0	0	0	Infinity	NaN	NaN	0	0	0	1	2603.39530308084	-0.0723801865824498
0.0522623844444752	-2.99222319881665E-05	189.51471	0.0002	0.000369498218807198	0.00114441360346973	-2.99222319881665E-05	NaN	0.0495247319340706	0	0	0	0	0	Infinity	NaN	NaN	0	0	0	1	1746.60715367569	-0.0534067980479449
0.0320199988782406	-3.27868365275208E-05	189.71481	0.0002	0.000363229607717481	0.00320435781031847	-3.27868365275208E-05	NaN	0.0295147243887186	0	0	0	0	0	Infinity	NaN	NaN	0	0	0	1	976.61141694361	-0.0352243566885591
0.0119616324082017	-3.56591081072111E-05	189.91491	0.0002	0.000356375990763887	0.00114441360346973	-3.56591081072111E-05	NaN	0.00950471870601177	0	0	0	0	0	Infinity	NaN	NaN	0	0	0	1	335.443959289122	-0.0131060460116714
-0.00795871578156948	-3.82246762455907E-05	190.11501	0.0002	0.000348982552341663	0.000991825014352798	-3.82246762455907E-05	NaN	-0.0105052869766951	0	0	0	0	0	Infinity	NaN	NaN	0	0	0	1	208.208847353875	0.00696689076721668
-0.0279710758477449	-4.0892991819419E-05	190.31511	0.0002	0.000341071585666346	0.000534059654455632	-4.0892991819419E-05	NaN	-0.0305152926594019	0	0	0	0	0	Infinity	NaN	NaN	0	0	0	1	684.006588983842	0.0274370161932893
-0.0479374304413795	-4.40136936958879E-05	190.51521	0.0002	0.000332585401762759	0.00106811930891126	-4.40136936958879E-05	NaN	-0.0505253002047539	0	0	0	0	0	Infinity	NaN	NaN	0	0	0	1	1089.14809042392	0.0468693111324683
-0.0680418014526367	-4.76680579595268E-05	190.71531	0.0002	0.000323421740766595	0.00122070778161287	-4.76680579595268E-05	NaN	-0.0705353021621704	0	0	0	0	0	Infinity	NaN	NaN	0	0	0	1	1427.40871697371	0.0668210936710238
-0.087778128683567	-5.18867564096581E-05	190.91541	0.0002	0.000313471177725992	0.00106811930891126	-5.18867564096581E-05	NaN	-0.0905453115701675	0	0	0	0	0	Infinity	NaN	NaN	0	0	0	1	1691.72510978598	0.0867100093746558
-0.107974506914616	-5.67019887967035E-05	191.11551	0.0002	0.000302616938500565	0.00106811930891126	-5.67019887967035E-05	NaN	-0.110555313527584	0	0	0	0	0	Infinity	NaN	NaN	0	0	0	1	1904.24549836765	0.106906387605704
-0.127848848700523	-6.21367653366178E-05	191.31561	0.0002	0.000290736326853317	0.00144959054887295	-6.21367653366178E-05	NaN	-0.130565315485001	0	0	0	0	0	Infinity	NaN	NaN	0	0	0	1	2057.53949385551	0.12639925815165
-0.147953227162361	-6.8106732214801E-05	191.51571	0.0002	0.00027771425619971	0.000991825014352798	-6.8106732214801E-05	NaN	-0.150575324892998	0	0	0	0	0	Infinity	NaN	NaN	0	0	0	1	2172.37301439942	0.146961402148008
-0.167965576052666	-7.45260258554481E-05	191.71581	0.0002	0.000263451336037238	0.00358582916669548	-7.45260258554481E-05	NaN	-0.170585334300995	0	0	0	0	0	Infinity	NaN	NaN	0	0	0	1	2253.78415291397	0.16437974688597
-0.188069954514503	-8.13271617516875E-05	191.91591	0.0002	0.000247864346684242	0.000915530836209655	-8.13271617516875E-05	NaN	-0.190595343708992	0	0	0	0	0	Infinity	NaN	NaN	0	0	0	1	2312.51097989536	0.187154423678294
-0.20785228908062	-8.83951288415119E-05	192.11601	0.0002	0.000230888464870683	0.000991825014352798	-8.83951288415119E-05	NaN	-0.210605338215828	0	0	0	0	0	Infinity	NaN	NaN	0	0	0	1	2351.39980906967	0.206860464066267
-0.228048667311668	-9.56517178565264E-05	192.31611	0.0002	0.000212476603478812	0.00083923659985885	-9.56517178565264E-05	NaN	-0.230615347623825	0	0	0	0	0	Infinity	NaN	NaN	0	0	0	1	2384.15652559144	0.22720943071181
-0.24810703098774	-0.000103044789284468	192.51621	0.0002	0.000192596573156066	0.00122070778161287	-0.000103044789284468	NaN	-0.250625342130661	0	0	0	0	0	Infinity	NaN	NaN	0	0	0	1	2407.75911824915	0.246886323206127
-0.268073379993439	-0.000110529872472398	192.71631	0.0002	0.000171227646127542	0.000991825014352798	-0.000110529872472398	NaN	-0.270635366439819	0	0	0	0	0	Infinity	NaN	NaN	0	0	0	1	2425.34777248009	0.267081554979086
-0.287993729114532	-0.000118005751573946	192.91641	0.0002	0.000148363194103061	0.000991825014352798	-0.000118005751573946	NaN	-0.290645360946655	0	0	0	0	0	Infinity	NaN	NaN	0	0	0	1	2440.50586749635	0.28700190410018
-0.307960093021393	-0.000125452497741207	193.11651	0.0002	0.000124004245179917	0.000991825014352798	-0.000125452497741207	NaN	-0.310655385255814	0	0	0	0	0	Infinity	NaN	NaN	0	0	0	1	2454.7944326838	0.30696826800704
-0.328110456466675	-0.000132817964185961	193.31661	0.0002	9.81619072202245E-05	0.000457765418104827	-0.000132817964185961	NaN	-0.33066537976265	0	0	0	0	0	Infinity	NaN	NaN	0	0	0	1	2470.37709452678	0.32765269104857
-0.348030805587769	-0.00014003315300215	193.51671	0.0002	7.08589951317363E-05	0.00137329625431448	-0.00014003315300215	NaN	-0.350675374269485	0	0	0	0	0	Infinity	NaN	NaN	0	0	0	1	2485.34577795605	0.346657509333454
-0.36808916926384	-0.000147022903547622	193.71681	0.0002	4.21352320660879E-05	0.000610353890806437	-0.000147022903547622	NaN	-0.370685398578644	0	0	0	0	0	Infinity	NaN	NaN	0	0	0	1	2503.61787437161	0.367478815373033
-0.388147532939911	-0.000153813307406381	193.91691	0.0002	1.20340220296431E-05	0.00122070778161287	-0.000153813307406381	NaN	-0.39069539308548	0	0	0	0	0	Infinity	NaN	NaN	0	0	0	1	2523.49773556595	0.386926825158298
-0.408113896846771	-0.000160332274390385	194.11701	0.0002	-1.94019972214787E-05	0.000381471181754023	-0.000160332274390385	NaN	-0.410705387592316	0	0	0	0	0	Infinity	NaN	NaN	0	0	0	1	2545.42573164699	0.407732425665017
-0.428126245737076	-0.000166500074556097	194.31711	0.0002	-5.21087846097882E-05	0.00137329625431448	-0.000166500074556097	NaN	-0.430715411901474	0	0	0	0	0	Infinity	NaN	NaN	0	0	0	1	2571.32765182535	0.426752949482761
-0.448138624429703	-0.000172152605955489	194.51721	0.0002	-8.60009881872754E-05	0.000991825014352798	-0.000172152605955489	NaN	-0.45072540640831	0	0	0	0	0	Infinity	NaN	NaN	0	0	0	1	2603.14749197332	0.44714679941535
-0.468150973320007	-0.000177193258423358	194.71731	0.0002	-0.000120965301194132	0.00114441360346973	-0.000177193258423358	NaN	-0.470735430717468	0	0	0	0	0	Infinity	NaN	NaN	0	0	0	1	2642.03603165014	0.467006559716538
-0.488163352012634	-0.000181233743205667	194.91741	0.002	-0.00015685972245182	0.00106811930891126	-0.000181233743205667	NaN	-0.490745425224304	0	0	0	0	0	Infinity	NaN	NaN	0	0	0	1	2693.55663784232	0.487095232703723
-0.508083701133728	-0.000184530799742788	195.11751	0.002	-0.000193488678490736	0.00228882720693946	-0.000184530799742788	NaN	-0.51075541973114	0	0	0	0	0	Infinity	NaN	NaN	0	0	0	1	2753.38155929487	0.505794873926789
-0.52823406457901	-0.000186769728315994	195.31761	0.002	-0.000230667674075426	0.00106811930891126	-0.000186769728315994	NaN	-0.530765414237976	0	0	0	0	0	Infinity	NaN	NaN	0	0	0	1	2828.26381631447	0.527165945270099
-0.548154413700104	-0.000187444471521303	195.51771	0.002	-0.000268130819065021	0.00114441360346973	-0.000187444471521303	NaN	-0.550775468349457	0	0	0	0	0	Infinity	NaN	NaN	0	0	0	1	2924.35626002342	0.547010000096634
-0.568258762359619	-0.000186509030754678	195.71781	0.002	-0.000305575705809726	0.00129700195975602	-0.000186509030754678	NaN	-0.570785462856293	0	0	0	0	0	Infinity	NaN	NaN	0	0	0	1	3046.81633945688	0.566961760399863
-0.588179111480713	-0.000183656695298851	195.91791	0.002	-0.00034264791569634	0.00106811930891126	-0.000183656695298851	NaN	-0.590795457363129	0	0	0	0	0	Infinity	NaN	NaN	0	0	0	1	3202.60097527952	0.587110992171802
-0.60819149017334	-0.00017876477795653	196.11801	0.002	-0.000378941171146193	0.00106811930891126	-0.00017876477795653	NaN	-0.610805451869965	0	0	0	0	0	Infinity	NaN	NaN	0	0	0	1	3402.18860295417	0.607123370864429
-0.628111839294434	-0.000171679945196956	196.31811	0.002	-0.000414029556270009	0.00129700195975602	-0.000171679945196956	NaN	-0.630815446376801	0	0	0	0	0	Infinity	NaN	NaN	0	0	0	1	3658.62092147015	0.626814837334678
-0.648170232772827	-0.000162877578986809	196.51821	0.002	-0.000447517072423704	0.00114441360346973	-0.000162877578986809	NaN	-0.650825440883636	0	0	0	0	0	Infinity	NaN	NaN	0	0	0	1	3979.49329063469	0.647025819169357
-0.668044567108154	-0.000153891189256683	196.71831	0.002	-0.000479191375259739	0.00114441360346973	-0.000153891189256683	NaN	-0.670835494995117	0	0	0	0	0	Infinity	NaN	NaN	0	0	0	1	4341.01893899779	0.666900153504685
-0.688194930553436	-0.000147082377225161	196.91841	0.002	-0.00050925560334906	0.00129700195975602	-0.000147082377225161	NaN	-0.690845489501953	0	0	0	0	0	Infinity	NaN	NaN	0	0	0	1	4678.9761189399	0.68689792859368
-0.708253264427185	-0.000142957229400054	197.11851	0.002	-0.000538234941950989	0.00114441360346973	-0.000142957229400054	NaN	-0.710855484008789	0	0	0	0	0	Infinity	NaN	NaN	0	0	0	1	4954.30183838551	0.707108850823715
-0.728219628334045	-0.000140902324346825	197.31861	0.002	-0.000566605631527105	0.00114441360346973	-0.000140902324346825	NaN	-0.730865478515625	0	0	0	0	0	Infinity	NaN	NaN	0	0	0	1	5168.25844931814	0.727075214730576
-0.748185992240906	-0.00014086278679315	197.51871	0.0002	-0.000594783064874477	0.00129700195975602	-0.00014086278679315	NaN	-0.750875473022461	0	0	0	0	0	Infinity	NaN	NaN	0	0	0	1	5311.45243732527	0.74688899028115
-0.768244385719299	-0.000142144795972854	197.71881	0.0002	-0.000623079224058213	0.00129700195975602	-0.000142144795972854	NaN	-0.770885527133942	0	0	0	0	0	Infinity	NaN	NaN	0	0	0	1	5404.66065226908	0.766947383759543
-0.788118720054626	-0.00014430245209951	197.91891	0.0002	-0.000651728528945074	0.00129700195975602	-0.00014430245209951	NaN	-0.790895521640778	0	0	0	0	0	Infinity	NaN	NaN	0	0	0	1	5461.57538273257	0.78682171809487
-0.808269083499908	-0.000146848091389984	198.11901	0.0002	-0.000680854764981536	0.00137329625431448	-0.000146848091389984	NaN	-0.810905516147614	0	0	0	0	0	Infinity	NaN	NaN	0	0	0	1	5504.11704945753	0.806895787245594
-0.828235447406769	-0.000149359984789044	198.31911	0.0002	-0.000710493051994175	0.00106811930891126	-0.000149359984789044	NaN	-0.830915510654449	0	0	0	0	0	Infinity	NaN	NaN	0	0	0	1	5545.22985909894	0.827167328097858
-0.848247766494751	-0.000151529908180237	198.51921	0.0002	-0.000740605508277851	0.00122070778161287	-0.000151529908180237	NaN	-0.850925505161285	0	0	0	0	0	Infinity	NaN	NaN	0	0	0	1	5597.89005801947	0.847027058713138
-0.868214130401611	-0.000152842592797242	198.71931	0.0002	-0.000771076326968446	0.00083923659985885	-0.000152842592797242	NaN	-0.870935559272766	0	0	0	0	0	Infinity	NaN	NaN	0	0	0	1	5680.4462323756	0.867374893801752
-0.888272523880005	-0.000152710708789527	198.91941	0.0002	-0.000801676209103511	0.000991825014352798	-0.000152710708789527	NaN	-0.890945553779602	0	0	0	0	0	Infinity	NaN	NaN	0	0	0	1	5816.70094337825	0.887280698865652
-0.908284902572632	-0.000150951775140129	199.11951	0.0002	-0.000832079596026572	0.00320435781031847	-0.000150951775140129	NaN	-0.910955548286438	0	0	0	0	0	Infinity	NaN	NaN	0	0	0	1	6017.0534710802	0.905080544762313
-0.928343236446381	-0.000148522682138719	199.31961	0.0002	-0.000862044838795679	0.000457765418104827	-0.000148522682138719	NaN	-0.930965542793274	0	0	0	0	0	Infinity	NaN	NaN	0	0	0	1	6250.51489158617	0.927885471028276
-0.948401629924774	-0.000145832906127907	199.51971	0.0002	-0.000891502295121295	0.00122070778161287	-0.000145832906127907	NaN	-0.95097553730011	0	0	0	0	0	Infinity	NaN	NaN	0	0	0	1	6503.34451329488	0.947180922143161
-0.968275964260101	-0.000142568052979186	199.71981	0.0002	-0.000920359678803846	0.00114441360346973	-0.000142568052979186	NaN	-0.970985531806946	0	0	0	0	0	Infinity	NaN	NaN	0	0	0	1	6791.67558247753	0.967131550656632
-0.98833429813385	-0.000141313634230755	199.91991	0.0002	-0.000948685787408587	0.000915530836209655	-0.000141313634230755	NaN	-0.990995585918427	0	0	0	0	0	Infinity	NaN	NaN	0	0	0	1	6993.90616845908	0.98741876729764
-0.991462707519531	-0.000134630579850636	200.12001	0.0002	-1.39433758350802E-05	0.000686648127157241	-0.000134630579850636	NaN	-0.989995002746582	0	0	0	0	0	Infinity	NaN	NaN	0	0	0	1	7364.32026527326	0.990776059392374
-0.971404314041138	-0.000118267984362319	200.32011	0.0002	-3.91907349759279E-05	0.000915530836209655	-0.000118267984362319	NaN	-0.969985008239746	0	0	0	0	0	Infinity	NaN	NaN	0	0	0	1	8213.58645180929	0.970488783204928
-0.951345980167389	-0.000104027771158144	200.52021	0.0002	-6.1409853253353E-05	0.000915530836209655	-0.000104027771158144	NaN	-0.94997501373291	0	0	0	0	0	Infinity	NaN	NaN	0	0	0	1	9145.11547806926	0.950430449331179
-0.931517601013184	-9.0808876848314E-05	200.72031	0.0002	-8.0889267411732E-05	0.00106811930891126	-9.0808876848314E-05	NaN	-0.929964959621429	0	0	0	0	0	Infinity	NaN	NaN	0	0	0	1	10258.0015670624	0.930449481704272
-0.911413252353668	-7.83322102506645E-05	200.92041	0.0002	-9.78008169639731E-05	0.00183106167241931	-7.83322102506645E-05	NaN	-0.909954965114594	0	0	0	0	0	Infinity	NaN	NaN	0	0	0	1	11635.2296129157	0.909582190681249
-0.891354858875275	-6.65778206894174E-05	201.12051	0.0002	-0.000112287604200246	0.00144959054887295	-6.65778206894174E-05	NaN	-0.889944970607758	0	0	0	0	0	Infinity	NaN	NaN	0	0	0	1	13388.1651523772	0.889905268326402
-0.871388494968414	-5.56392660655547E-05	201.32061	0.0002	-0.000124500709811091	0.000534059654455632	-5.56392660655547E-05	NaN	-0.869934976100922	0	0	0	0	0	Infinity	NaN	NaN	0	0	0	1	15661.394489671	0.870854435313959
-0.851422190666199	-4.57066926173866E-05	201.52071	0.0002	-0.00013462093350885	0.00129700195975602	-4.57066926173866E-05	NaN	-0.849924981594086	0	0	0	0	0	Infinity	NaN	NaN	0	0	0	1	18627.9545053392	0.850125188706443
-0.831271767616272	-3.71297501260415E-05	201.72081	0.0002	-0.00014288268289416	0.000381471181754023	-3.71297501260415E-05	NaN	-0.829914927482605	0	0	0	0	0	Infinity	NaN	NaN	0	0	0	1	22388.294152113	0.830890296434518
-0.811397433280945	-3.02979442494689E-05	201.92091	0.0002	-0.000149595299522616	0.00122070778161287	-3.02979442494689E-05	NaN	-0.809904932975769	0	0	0	0	0	Infinity	NaN	NaN	0	0	0	1	26780.6101496529	0.810176725499332
-0.791385114192963	-2.55333143286407E-05	202.12101	0.0002	-0.000155146066524285	0.00106811930891126	-2.55333143286407E-05	NaN	-0.789894938468933	0	0	0	0	0	Infinity	NaN	NaN	0	0	0	1	30994.2181421104	0.790316994884051
-0.771372735500336	-2.2723916117684E-05	202.32111	0.0002	-0.000159945879762463	0.00114441360346973	-2.2723916117684E-05	NaN	-0.769884943962097	0	0	0	0	0	Infinity	NaN	NaN	0	0	0	1	33945.413788077	0.770228321896866
-0.751406371593475	-2.12364084291039E-05	202.52121	0.0002	-0.000164327754838369	0.00114441360346973	-2.12364084291039E-05	NaN	-0.749874949455261	0	0	0	0	0	Infinity	NaN	NaN	0	0	0	1	35382.9308803316	0.750261957990006
-0.73130202293396	-2.0334702639957E-05	202.72131	0.0002	-0.000168481881323705	0.00114441360346973	-2.0334702639957E-05	NaN	-0.729864895343781	0	0	0	0	0	Infinity	NaN	NaN	0	0	0	1	35963.2513876538	0.73015760933049
-0.711243629455566	-1.9486667952151E-05	202.92141	0.0002	-0.000172469921906496	0.00114441360346973	-1.9486667952151E-05	NaN	-0.709854900836945	0	0	0	0	0	Infinity	NaN	NaN	0	0	0	1	36498.986445605	0.710099215852097
-0.691231310367584	-1.81785817403579E-05	203.12151	0.0002	-0.000176249361673791	0.00114441360346973	-1.81785817403579E-05	NaN	-0.689844906330109	0	0	0	0	0	Infinity	NaN	NaN	0	0	0	1	38024.4905922993	0.690086896764115
-0.67131096124649	-1.60086583491648E-05	203.32161	0.0002	-0.000179685275941929	0.00106811930891126	-1.60086583491648E-05	NaN	-0.669834911823273	0	0	0	0	0	Infinity	NaN	NaN	0	0	0	1	41934.2424958126	0.670242841937579
-0.651390612125397	-1.30137377709616E-05	203.52171	2E-05	-0.00018259789460637	0.00122070778161287	-1.30137377709616E-05	NaN	-0.649824917316437	0	0	0	0	0	Infinity	NaN	NaN	0	0	0	1	50054.0754385636	0.650169904343784
-0.631424248218536	-9.08824858925072E-06	203.72181	2E-05	-0.00018481996596463	0.000381471181754023	-9.08824858925072E-06	NaN	-0.629814922809601	0	0	0	0	0	Infinity	NaN	NaN	0	0	0	1	69477.0001081797	0.631042777036782
-0.611595869064331	-4.70454506285023E-06	203.92191	2E-05	-0.000186204620663216	0.00114441360346973	-4.70454506285023E-06	NaN	-0.60980486869812	0	0	0	0	0	Infinity	NaN	NaN	0	0	0	1	130001.065117612	0.610451455460861
-0.591399490833282	-2.09441211040939E-07	204.12201	2E-06	-0.000186692859619698	0.00106811930891126	-2.09441211040939E-07	NaN	-0.589794874191284	0	0	0	0	0	Infinity	NaN	NaN	0	0	0	1	2823701.63872707	0.590331371524371
-0.571571171283722	4.06899607696687E-06	204.32211	2E-05	-0.000186301276062136	0.000762942363508046	4.06899607696687E-06	NaN	-0.569784879684448	0	0	0	0	0	Infinity	NaN	NaN	0	0	0	1	140469.82608786	0.570808228920214
-0.55142080783844	7.87977842264809E-06	204.52221	2E-05	-0.000185094929247573	0.000457765418104827	7.87977842264809E-06	NaN	-0.549774885177612	0	0	0	0	0	Infinity	NaN	NaN	0	0	0	1	69979.2276206072	0.550963042420335
-0.531362414360046	1.08018903119955E-05	204.72231	2E-05	-0.000183205561987536	0.00114441360346973	1.08018903119955E-05	NaN	-0.529764890670776	0	0	0	0	0	Infinity	NaN	NaN	0	0	0	1	49191.6135984058	0.530218000756577
-0.511350095272064	1.19790156531963E-05	204.92241	2E-05	-0.000180888822327631	0.00106811930891126	1.19790156531963E-05	NaN	-0.509754836559296	0	0	0	0	0	Infinity	NaN	NaN	0	0	0	1	42687.1547776653	0.510281975963153
-0.491291701793671	1.04735645436449E-05	205.12251	2E-05	-0.000178596138637333	0.000534059654455632	1.04735645436449E-05	NaN	-0.48974484205246	0	0	0	0	0	Infinity	NaN	NaN	0	0	0	1	46907.7838539482	0.490757642139215
-0.47132533788681	6.8905087573512E-06	205.32261	2E-05	-0.000176839483623517	0.00129700195975602	6.8905087573512E-06	NaN	-0.469734847545624	0	0	0	0	0	Infinity	NaN	NaN	0	0	0	1	68402.1099870126	0.470028335927054
-0.451082974672318	2.65049538938911E-06	205.52271	2E-05	-0.000175873026222607	0.00122070778161287	2.65049538938911E-06	NaN	-0.449724853038788	0	0	0	0	0	Infinity	NaN	NaN	0	0	0	1	170188.175568298	0.449862266890705
-0.431208610534668	-4.44553461420583E-06	205.72281	2E-05	-0.000175924101793812	0.000991825014352798	-4.44553461420583E-06	NaN	-0.42971482872963	0	0	0	0	0	Infinity	NaN	NaN	0	0	0	1	96998.1448702996	0.430216785520315
-0.411104261875153	-1.67562793649267E-05	205.92291	2E-05	-0.000178012641610116	0.00137329625431448	-1.67562793649267E-05	NaN	-0.409704834222794	0	0	0	0	0	Infinity	NaN	NaN	0	0	0	1	24534.340405881	0.409730965620838
-0.391137897968292	-2.4964381736936E-05	206.12301	0.0002	-0.000182303466416183	0.000686648127157241	-2.4964381736936E-05	NaN	-0.389694839715958	0	0	0	0	0	Infinity	NaN	NaN	0	0	0	1	15667.8383662746	0.390451249841135
-0.371355563402176	-2.76817681879038E-05	206.32311	0.0002	-0.000187628740155192	0.00106811930891126	-2.76817681879038E-05	NaN	-0.369684815406799	0	0	0	0	0	Infinity	NaN	NaN	0	0	0	1	13415.1677335572	0.370287444093265
-0.351113170385361	-2.80988842860097E-05	206.52321	0.0002	-0.000193232240383545	0.00114441360346973	-2.80988842860097E-05	NaN	-0.349674820899963	0	0	0	0	0	Infinity	NaN	NaN	0	0	0	1	12495.6267591087	0.349968756781891
-0.331238836050034	-2.75406855507754E-05	206.72331	0.0002	-0.000198810701223524	0.000991825014352798	-2.75406855507754E-05	NaN	-0.329664796590805	0	0	0	0	0	Infinity	NaN	NaN	0	0	0	1	12027.2545663159	0.330247011035681
-0.311226487159729	-2.6442688977113E-05	206.92341	0.0002	-0.000204219470595458	0.00114441360346973	-2.6442688977113E-05	NaN	-0.309654802083969	0	0	0	0	0	Infinity	NaN	NaN	0	0	0	1	11769.8501627087	0.310082073556259
-0.291214108467102	-2.49459790211404E-05	207.12351	0.0002	-0.00020936771905604	0.00129700195975602	-2.49459790211404E-05	NaN	-0.289644807577133	0	0	0	0	0	Infinity	NaN	NaN	0	0	0	1	11673.7895201593	0.289917106507346
-0.271339774131775	-2.31517678912496E-05	207.32361	0.0002	-0.000214186281274847	0.00137329625431448	-2.31517678912496E-05	NaN	-0.269634783267975	0	0	0	0	0	Infinity	NaN	NaN	0	0	0	1	11720.0455449594	0.26996647787746
-0.251189380884171	-2.10799898923142E-05	207.52371	0.0002	-0.000218615918541795	0.0033569463994354	-2.10799898923142E-05	NaN	-0.249624788761139	0	0	0	0	0	Infinity	NaN	NaN	0	0	0	1	11916.0104994052	0.247832434484735
-0.231131032109261	-1.87858531717211E-05	207.72381	0.0002	-0.00022260974336385	0.000991825014352798	-1.87858531717211E-05	NaN	-0.229614779353142	0	0	0	0	0	Infinity	NaN	NaN	0	0	0	1	12303.4620784319	0.230139207094908
-0.211256682872772	-1.62018804985564E-05	207.92391	0.0002	-0.000226115590122595	0.000915530836209655	-1.62018804985564E-05	NaN	-0.209604769945145	0	0	0	0	0	Infinity	NaN	NaN	0	0	0	1	13039.022408022	0.210341152036563
-0.19142834842205	-1.34998617795645E-05	208.12401	2E-05	-0.000229077320424012	0.00137329625431448	-1.34998617795645E-05	NaN	-0.189594775438309	0	0	0	0	0	Infinity	NaN	NaN	0	0	0	1	14180.0228437765	0.190055052167736
-0.171277970075607	-1.0229489816993E-05	208.32411	2E-05	-0.000231454234504117	0.000534059654455632	-1.0229489816993E-05	NaN	-0.169584766030312	0	0	0	0	0	Infinity	NaN	NaN	0	0	0	1	16743.5495943389	0.170743910421152
-0.151311621069908	-6.79349795973394E-06	208.52421	2E-05	-0.000233159940588375	0.00106811930891126	-6.79349795973394E-06	NaN	-0.149574756622314	0	0	0	0	0	Infinity	NaN	NaN	0	0	0	1	22273.0060370599	0.150243501760997
-0.13120724260807	-3.27975703839911E-06	208.72431	2E-05	-0.000234168971125348	0.00114441360346973	-3.27975703839911E-06	NaN	-0.129564747214317	0	0	0	0	0	Infinity	NaN	NaN	0	0	0	1	40005.1714416365	0.130062829004601
-0.111378908157349	1.27195818322434E-07	208.92441	2E-06	-0.000234478360858216	0.00144959054887295	1.27195818322434E-07	NaN	-0.109554745256901	0	0	0	0	0	Infinity	NaN	NaN	0	0	0	1	875649.133959808	0.109929317608476
-0.0913205444812775	3.70049247067072E-06	209.12451	2E-05	-0.000234099976121821	0.00114441360346973	3.70049247067072E-06	NaN	-0.0895447432994843	0	0	0	0	0	Infinity	NaN	NaN	0	0	0	1	24677.9435994165	0.0901761308778077
-0.0714001953601837	7.13249710315722E-06	209.32461	2E-05	-0.000233014751581942	0.00129700195975602	7.13249710315722E-06	NaN	-0.0695347338914871	0	0	0	0	0	Infinity	NaN	NaN	0	0	0	1	10010.5467030023	0.0701031934004277
-0.0513878352940083	1.05137423815904E-05	209.52471	2E-05	-0.000231248731331997	0.00106811930891126	1.05137423815904E-05	NaN	-0.0495247319340706	0	0	0	0	0	Infinity	NaN	NaN	0	0	0	1	4887.68256144343	0.050319715985097
-0.0312834680080414	1.38506693474483E-05	209.72481	2E-05	-0.000228810691397647	0.00114441360346973	1.38506693474483E-05	NaN	-0.0295147243887186	0	0	0	0	0	Infinity	NaN	NaN	0	0	0	1	2258.62499661829	0.0301390544045717
-0.0112711070105433	1.71408246387728E-05	209.92491	2E-05	-0.000225709647244101	0.000381471181754023	1.71408246387728E-05	NaN	-0.00950471870601177	0	0	0	0	0	Infinity	NaN	NaN	0	0	0	1	657.559204301523	0.0108896358287893
0.0090632913634181	2.04966454475652E-05	210.12501	0.0002	-0.000221942128760937	0.00122070778161287	2.04966454475652E-05	NaN	0.0105052869766951	0	0	0	0	0	Infinity	NaN	NaN	0	0	0	1	442.184131379153	-0.010283999145031
0.0289376340806484	2.36694868362974E-05	210.32511	0.0002	-0.000217522524742207	0.00106811930891126	2.36694868362974E-05	NaN	0.0305152926594019	0	0	0	0	0	Infinity	NaN	NaN	0	0	0	1	1222.57124883131	-0.0300057533895597
0.0489039868116379	2.67625855485676E-05	210.52521	0.0002	-0.000212475952140375	0.00274659250862896	2.67625855485676E-05	NaN	0.0505253002047539	0	0	0	0	0	Infinity	NaN	NaN	0	0	0	1	1827.3266879573	-0.0516505793202668
0.0691003724932671	2.97192000289215E-05	210.72531	0.0002	-0.000206823108483621	0.00122070778161287	2.97192000289215E-05	NaN	0.0705353021621704	0	0	0	0	0	Infinity	NaN	NaN	0	0	0	1	2325.10876557988	-0.0703210802748799
0.0888366997241974	3.25424007314723E-05	210.92541	0.0002	-0.000200590782246953	0.00114441360346973	3.25424007314723E-05	NaN	0.0905453115701675	0	0	0	0	0	Infinity	NaN	NaN	0	0	0	1	2729.87541568443	-0.0899811133276671
0.109033077955246	3.5180044505978E-05	211.12551	0.0002	-0.000193812881095081	0.000762942363508046	3.5180044505978E-05	NaN	0.110555313527584	0	0	0	0	0	Infinity	NaN	NaN	0	0	0	1	3099.28766396866	-0.109796020318754
0.128907427191734	3.76459356630221E-05	211.32561	0.0002	-0.000186523542746134	0.000686648127157241	3.76459356630221E-05	NaN	0.130565315485001	0	0	0	0	0	Infinity	NaN	NaN	0	0	0	1	3424.2056923652	-0.129594075318892
0.148919776082039	3.99538730562199E-05	211.52571	0.0002	-0.000178757426555866	0.00129700195975602	3.99538730562199E-05	NaN	0.150575324892998	0	0	0	0	0	Infinity	NaN	NaN	0	0	0	1	3727.29261747643	-0.150216778041795
0.16897813975811	4.21161275880877E-05	211.72581	0.0002	-0.000170544788743836	0.00114441360346973	4.21161275880877E-05	NaN	0.170585334300995	0	0	0	0	0	Infinity	NaN	NaN	0	0	0	1	4012.19555156596	-0.17012255336158
0.188898488879204	4.41541669715662E-05	211.92591	0.0002	-0.000161911435585616	0.000534059654455632	4.41541669715662E-05	NaN	0.190595343708992	0	0	0	0	0	Infinity	NaN	NaN	0	0	0	1	4278.15768783155	-0.189432548533659
0.209140881896019	4.61078670923598E-05	212.12601	0.0002	-0.000152878540330956	0.00129700195975602	4.61078670923598E-05	NaN	0.210605338215828	0	0	0	0	0	Infinity	NaN	NaN	0	0	0	1	4535.90450143972	-0.210437883855775
0.228923216462135	4.79603513667826E-05	212.32611	0.0002	-0.000143465849210487	0.00312806363217533	4.79603513667826E-05	NaN	0.230615347623825	0	0	0	0	0	Infinity	NaN	NaN	0	0	0	1	4773.17638295469	-0.232051280094311
0.248889565467834	4.96855536766816E-05	212.52621	0.0002	-0.000133695471120381	0.000991825014352798	4.96855536766816E-05	NaN	0.250625342130661	0	0	0	0	0	Infinity	NaN	NaN	0	0	0	1	5009.29439344546	-0.249881390482187
0.269085943698883	5.13095474161673E-05	212.72631	0.0002	-0.000123588564023238	0.00129700195975602	5.13095474161673E-05	NaN	0.270635366439819	0	0	0	0	0	Infinity	NaN	NaN	0	0	0	1	5244.36400727432	-0.270382945658639
0.289006292819977	5.28093223692849E-05	212.92641	0.0002	-0.000113169139191949	0.00122070778161287	5.28093223692849E-05	NaN	0.290645360946655	0	0	0	0	0	Infinity	NaN	NaN	0	0	0	1	5472.63778162148	-0.29022700060159
0.309064656496048	5.41986846656073E-05	213.12651	0.0002	-0.000102459704517323	0.00114441360346973	5.41986846656073E-05	NaN	0.310655385255814	0	0	0	0	0	Infinity	NaN	NaN	0	0	0	1	5702.43832304975	-0.310209070099518
0.328939020633698	5.56417217012495E-05	213.32661	0.0002	-9.14789629547429E-05	0.00114441360346973	5.56417217012495E-05	NaN	0.33066537976265	0	0	0	0	0	Infinity	NaN	NaN	0	0	0	1	5911.73332845146	-0.330083434237167
0.348997384309769	5.83146393182687E-05	213.52671	0.0002	-8.0077368134033E-05	0.000991825014352798	5.83146393182687E-05	NaN	0.350675374269485	0	0	0	0	0	Infinity	NaN	NaN	0	0	0	1	5984.73022194335	-0.349989209324121
0.369009733200073	5.8333040215075E-05	213.72681	0.0002	-6.83875278255701E-05	0.00114441360346973	5.8333040215075E-05	NaN	0.370685398578644	0	0	0	0	0	Infinity	NaN	NaN	0	0	0	1	6325.91292755405	-0.370154146803543
0.3888840675354	5.88191651331726E-05	213.92691	0.0002	-5.66715282539458E-05	0.000762942363508046	5.88191651331726E-05	NaN	0.39069539308548	0	0	0	0	0	Infinity	NaN	NaN	0	0	0	1	6611.51967483603	-0.389647009898908
0.409080445766449	5.93574295635335E-05	214.12701	0.0002	-4.48471470057013E-05	0.000991825014352798	5.93574295635335E-05	NaN	0.410705387592316	0	0	0	0	0	Infinity	NaN	NaN	0	0	0	1	6891.81537634792	-0.410072270780802
0.429092824459076	5.98481528868433E-05	214.32711	0.0002	-3.29204138426656E-05	0.00183106167241931	5.98481528868433E-05	NaN	0.430715411901474	0	0	0	0	0	Infinity	NaN	NaN	0	0	0	1	7169.69202492138	-0.430923886131495
0.44901317358017	6.02821382926777E-05	214.52721	0.0002	-2.0901056124448E-05	0.000686648127157241	6.02821382926777E-05	NaN	0.45072540640831	0	0	0	0	0	Infinity	NaN	NaN	0	0	0	1	7448.52764512353	-0.449699821707327
0.469071537256241	6.07038527959958E-05	214.72731	0.0002	-8.79574803907403E-06	0.00129700195975602	6.07038527959958E-05	NaN	0.470735430717468	0	0	0	0	0	Infinity	NaN	NaN	0	0	0	1	7727.21195856587	-0.470368539215997
0.489083886146545	6.1128637753427E-05	214.92741	0.0002	3.39281008387072E-06	0.000915530836209655	6.1128637753427E-05	NaN	0.490745425224304	0	0	0	0	0	Infinity	NaN	NaN	0	0	0	1	8000.89621037115	-0.489999416982755
0.509096264839172	6.15580211160704E-05	215.12751	0.0002	1.56671805164396E-05	0.000991825014352798	6.15580211160704E-05	NaN	0.51075541973114	0	0	0	0	0	Infinity	NaN	NaN	0	0	0	1	8270.18568188292	-0.510088089853525
0.529108583927155	6.20364735368639E-05	215.32761	0.0002	2.80327181291527E-05	0.00122070778161287	6.20364735368639E-05	NaN	0.530765414237976	0	0	0	0	0	Infinity	NaN	NaN	0	0	0	1	8528.99195846041	-0.530329291708767
0.549120962619781	6.25425382168032E-05	215.52771	0.0002	4.04970327928566E-05	0.000991825014352798	6.25425382168032E-05	NaN	0.550775468349457	0	0	0	0	0	Infinity	NaN	NaN	0	0	0	1	8779.95966067539	-0.550112787634134
0.568949282169342	6.31130023975857E-05	215.72781	0.0002	5.3069391141554E-05	0.00122070778161287	6.31130023975857E-05	NaN	0.570785462856293	0	0	0	0	0	Infinity	NaN	NaN	0	0	0	1	9014.77129205799	-0.570169989950955
0.589099705219269	6.37248740531504E-05	215.92791	0.0002	6.57592602893153E-05	0.00122070778161287	6.37248740531504E-05	NaN	0.590795457363129	0	0	0	0	0	Infinity	NaN	NaN	0	0	0	1	9244.42321734405	-0.590320413000882
0.609112024307251	6.43628154648468E-05	216.12801	0.0002	7.85731758570638E-05	0.000991825014352798	6.43628154648468E-05	NaN	0.610805451869965	0	0	0	0	0	Infinity	NaN	NaN	0	0	0	1	9463.72559851629	-0.610103849321604
0.629078388214111	6.50053625577129E-05	216.32811	0.0002	9.15163241198857E-05	0.00122070778161287	6.50053625577129E-05	NaN	0.630815446376801	0	0	0	0	0	Infinity	NaN	NaN	0	0	0	1	9677.33066107591	-0.630299095995724
0.649136781692505	6.56509728287347E-05	216.52821	0.0002	0.000104589425903333	0.000457765418104827	6.56509728287347E-05	NaN	0.650825440883636	0	0	0	0	0	Infinity	NaN	NaN	0	0	0	1	9887.69478536021	-0.64959454711061
0.669057130813599	6.62613092572428E-05	216.72831	0.0002	0.000117787955118847	0.000534059654455632	6.62613092572428E-05	NaN	0.670835494995117	0	0	0	0	0	Infinity	NaN	NaN	0	0	0	1	10097.251900293	-0.669591190468054
0.689069449901581	6.68486463837326E-05	216.92841	0.0002	0.000131106603121345	0.000991825014352798	6.68486463837326E-05	NaN	0.690845489501953	0	0	0	0	0	Infinity	NaN	NaN	0	0	0	1	10307.9043058868	-0.690061274915934
0.709173858165741	6.73731046845205E-05	217.12851	0.0002	0.000144536379246284	0.000610353890806437	6.73731046845205E-05	NaN	0.710855484008789	0	0	0	0	0	Infinity	NaN	NaN	0	0	0	1	10526.0676569159	-0.709784212056547
0.728956162929535	6.78684300510213E-05	217.32861	0.0002	0.000158068568507416	0.00312806363217533	6.78684300510213E-05	NaN	0.730865478515625	0	0	0	0	0	Infinity	NaN	NaN	0	0	0	1	10740.7252883488	-0.73208422656171
0.749152541160584	6.83407561155036E-05	217.52871	0.0002	0.00017169595981014	0.00129700195975602	6.83407561155036E-05	NaN	0.750875473022461	0	0	0	0	0	Infinity	NaN	NaN	0	0	0	1	10962.0171584644	-0.75044954312034
0.769118905067444	6.88130749040283E-05	217.72881	0.0002	0.00018541746412696	0.00129700195975602	6.88130749040283E-05	NaN	0.770885527133942	0	0	0	0	0	Infinity	NaN	NaN	0	0	0	1	11176.9297642942	-0.7704159070272
0.789177298545837	6.93620750098489E-05	217.92891	0.0002	0.000199240292188489	0.00122070778161287	6.93620750098489E-05	NaN	0.790895521640778	0	0	0	0	0	Infinity	NaN	NaN	0	0	0	1	11377.6483537117	-0.79039800632745
0.809235632419586	7.00843593222089E-05	218.12901	0.0002	0.000213187872572389	0.00106811930891126	7.00843593222089E-05	NaN	0.810905516147614	0	0	0	0	0	Infinity	NaN	NaN	0	0	0	1	11546.5938512639	-0.810303751728497
0.829109966754913	7.10627427906729E-05	218.32911	0.0002	0.000227304269981114	0.000457765418104827	7.10627427906729E-05	NaN	0.830915510654449	0	0	0	0	0	Infinity	NaN	NaN	0	0	0	1	11667.2947622806	-0.829567732173018
0.849214375019073	7.24337005522102E-05	218.52921	0.0002	0.000241655074662896	0.000534059654455632	7.24337005522102E-05	NaN	0.850925505161285	0	0	0	0	0	Infinity	NaN	NaN	0	0	0	1	11724.0230520455	-0.849748434673529
0.869042694568634	7.4304589361418E-05	218.72931	0.0002	0.000256328906885765	0.00137329625431448	7.4304589361418E-05	NaN	0.870935559272766	0	0	0	0	0	Infinity	NaN	NaN	0	0	0	1	11695.6799309072	-0.870415990822949
0.889193058013916	7.66539305914193E-05	218.92941	0.0002	0.000271424758667172	0.000534059654455632	7.66539305914193E-05	NaN	0.890945553779602	0	0	0	0	0	Infinity	NaN	NaN	0	0	0	1	11600.0973616538	-0.889727117668372
0.90925145149231	7.94035222497769E-05	219.12951	0.0002	0.000287032922034279	0.00122070778161287	7.94035222497769E-05	NaN	0.910955548286438	0	0	0	0	0	Infinity	NaN	NaN	0	0	0	1	11451.021638966	-0.910472159273922
0.92921781539917	8.23770096758381E-05	219.32961	0.0002	0.000303216778242032	0.00122070778161287	8.23770096758381E-05	NaN	0.930965542793274	0	0	0	0	0	Infinity	NaN	NaN	0	0	0	1	11280.0624719899	-0.930438523180783
0.949000120162964	8.53489618748426E-05	219.52971	0.0002	0.000320000032201542	0.00114441360346973	8.53489618748426E-05	NaN	0.95097553730011	0	0	0	0	0	Infinity	NaN	NaN	0	0	0	1	11119.0587362339	-0.950144533766434
0.969012498855591	8.81031519384123E-05	219.72981	0.0002	0.000337359930226457	0.00083923659985885	8.81031519384123E-05	NaN	0.970985531806946	0	0	0	0	0	Infinity	NaN	NaN	0	0	0	1	10998.6133019732	-0.96985173545545
0.989392876625061	9.04586268006824E-05	219.92991	0.0002	0.000355232983614998	0.00129700195975602	9.04586268006824E-05	NaN	0.990995585918427	0	0	0	0	0	Infinity	NaN	NaN	0	0	0	1	10937.5181960821	-0.990689878584817
0.991095066070557	8.34182646940462E-05	220.13001	0.0002	0.000373091445927722	0.00228882720693946	8.34182646940462E-05	NaN	0.987994015216827	0	0	0	0	0	Infinity	NaN	NaN	0	0	0	1	11881.0319263485	-0.993383893277496
0.970990717411041	7.00107484590262E-05	220.33011	0.0002	0.000388383578173061	0.00137329625431448	7.00107484590262E-05	NaN	0.967983961105347	0	0	0	0	0	Infinity	NaN	NaN	0	0	0	1	13869.1663606384	-0.972364013665356
0.951070368289948	5.93374934396707E-05	220.53021	0.0002	0.000401288722069559	0.000915530836209655	5.93374934396707E-05	NaN	0.947973966598511	0	0	0	0	0	Infinity	NaN	NaN	0	0	0	1	16028.1520697688	-0.951985899126157
0.930966019630432	5.04783820360899E-05	220.73031	0.0002	0.000412250868159982	0.00122070778161287	5.04783820360899E-05	NaN	0.927963972091675	0	0	0	0	0	Infinity	NaN	NaN	0	0	0	1	18442.865679903	-0.932186727412045
0.91109162569046	4.28629500675015E-05	220.93041	0.0002	0.00042157266854295	0.000991825014352798	4.28629500675015E-05	NaN	0.907953977584839	0	0	0	0	0	Infinity	NaN	NaN	0	0	0	1	21255.9243882106	-0.912083450704813
0.891171276569366	3.61292877641972E-05	221.13051	0.0002	0.000429462907952939	0.0023651213850826	3.61292877641972E-05	NaN	0.887943983078003	0	0	0	0	0	Infinity	NaN	NaN	0	0	0	1	24666.1733933345	-0.893536397954449
0.871020913124084	3.00090341625037E-05	221.33061	0.0002	0.000436069475942369	0.00122070778161287	3.00090341625037E-05	NaN	0.867933988571167	0	0	0	0	0	Infinity	NaN	NaN	0	0	0	1	29025.2897979778	-0.872241620905697
0.850916564464569	2.44040402321843E-05	221.53071	0.0002	0.000441505449017442	0.00122070778161287	2.44040402321843E-05	NaN	0.847923934459686	0	0	0	0	0	Infinity	NaN	NaN	0	0	0	1	34867.8561569641	-0.852137272246182
0.830858170986176	1.92836359929061E-05	221.73081	0.0002	0.000445869021115342	0.00106811930891126	1.92836359929061E-05	NaN	0.82791393995285	0	0	0	0	0	Infinity	NaN	NaN	0	0	0	1	43086.1779019178	-0.831926290295087
0.810891807079315	1.46554903039942E-05	221.93091	0.0002	0.000449257112735396	0.00106811930891126	1.46554903039942E-05	NaN	0.807903945446014	0	0	0	0	0	Infinity	NaN	NaN	0	0	0	1	55330.2407670604	-0.811959926388226
0.790649473667145	1.03919819594012E-05	222.13101	2E-05	0.00045175075665045	0.00106811930891126	1.03919819594012E-05	NaN	0.787893950939178	0	0	0	0	0	Infinity	NaN	NaN	0	0	0	1	76082.6449426117	-0.791717592976056
0.770683109760284	6.89127546138479E-06	222.33111	2E-05	0.00045346969445979	0.00129700195975602	6.89127546138479E-06	NaN	0.767883956432343	0	0	0	0	0	Infinity	NaN	NaN	0	0	0	1	111834.610890074	-0.77198011172004
0.750578701496124	3.99876125811716E-06	222.53121	2E-05	0.000454548818707661	0.00106811930891126	3.99876125811716E-06	NaN	0.747873902320862	0	0	0	0	0	Infinity	NaN	NaN	0	0	0	1	187702.804205305	-0.751646820805036
0.730612397193909	1.68744850270741E-06	222.73131	2E-05	0.000455108978576995	0.00122070778161287	1.68744850270741E-06	NaN	0.727863907814026	0	0	0	0	0	Infinity	NaN	NaN	0	0	0	1	432968.707502294	-0.731833104975522
0.710922062397003	-1.4396606129452E-09	222.93141	2E-07	0.00045524493870129	0.000915530836209655	-1.4396606129452E-09	NaN	0.70785391330719	0	0	0	0	0	Infinity	NaN	NaN	0	0	0	1	493812261.031873	-0.711837593233213
0.690679669380188	-1.65663379902981E-06	223.13151	2E-06	0.000455069770747861	0.000534059654455632	-1.65663379902981E-06	NaN	0.687843918800354	0	0	0	0	0	Infinity	NaN	NaN	0	0	0	1	416917.528656411	-0.691213729034644
0.670483291149139	-2.58768227467954E-06	223.33161	2E-05	0.000454655838213774	0.00106811930891126	-2.58768227467954E-06	NaN	0.667833924293518	0	0	0	0	0	Infinity	NaN	NaN	0	0	0	1	259105.724728966	-0.671551410458051
0.650562942028046	-3.48555477103218E-06	223.53171	2E-05	0.000454044800149802	0.000991825014352798	-3.48555477103218E-06	NaN	0.647823929786682	0	0	0	0	0	Infinity	NaN	NaN	0	0	0	1	186645.450943636	-0.651554767042398
0.630642592906952	-4.21995446231449E-06	223.73181	2E-05	0.000453271591666189	0.00106811930891126	-4.21995446231449E-06	NaN	0.627813875675201	0	0	0	0	0	Infinity	NaN	NaN	0	0	0	1	149442.985354176	-0.631710712215863
0.610584199428558	-4.83612075186102E-06	223.93191	2E-05	0.000452364558614149	0.000915530836209655	-4.83612075186102E-06	NaN	0.607803881168365	0	0	0	0	0	Infinity	NaN	NaN	0	0	0	1	126254.953248137	-0.611499730264768
0.59052586555481	-5.3864987421548E-06	224.13201	2E-05	0.000451340937069608	0.000381471181754023	-5.3864987421548E-06	NaN	0.58779388666153	0	0	0	0	0	Infinity	NaN	NaN	0	0	0	1	109630.744166586	-0.590907336736564
0.570559501647949	-5.92077503824839E-06	224.33211	2E-05	0.000450209469380997	0.000915530836209655	-5.92077503824839E-06	NaN	0.567783892154694	0	0	0	0	0	Infinity	NaN	NaN	0	0	0	1	96365.678135399	-0.571475032484159
0.550639152526855	-6.4392561398563E-06	224.53221	2E-05	0.000448973000113992	0.00137329625431448	-6.4392561398563E-06	NaN	0.547773897647858	0	0	0	0	0	Infinity	NaN	NaN	0	0	0	1	85512.851262218	-0.55201244878117
0.53053480386734	-6.97000541549642E-06	224.73231	2E-05	0.000447630975391462	0.00114441360346973	-6.97000541549642E-06	NaN	0.527763843536377	0	0	0	0	0	Infinity	NaN	NaN	0	0	0	1	76116.8424184868	-0.53167921747081
0.510706424713135	-7.51424977352144E-06	224.93241	2E-05	0.000446181422133618	0.00122070778161287	-7.51424977352144E-06	NaN	0.507753849029541	0	0	0	0	0	Infinity	NaN	NaN	0	0	0	1	67965.0584031358	-0.511927132494748
0.490556061267853	-8.06585467216792E-06	225.13251	2E-05	0.000444622631146012	0.00251770974136889	-8.06585467216792E-06	NaN	0.487743854522705	0	0	0	0	0	Infinity	NaN	NaN	0	0	0	1	60818.8569229456	-0.493073771009222
0.47072771191597	-8.62144679558696E-06	225.33261	2E-05	0.00044295287481682	0.00114441360346973	-8.62144679558696E-06	NaN	0.467733860015869	0	0	0	0	0	Infinity	NaN	NaN	0	0	0	1	54599.6191911687	-0.47187212551944
0.450669348239899	-9.18823388929013E-06	225.53271	2E-05	0.000441171102190824	0.00343324057757854	-9.18823388929013E-06	NaN	0.447723835706711	0	0	0	0	0	Infinity	NaN	NaN	0	0	0	1	49048.5281143313	-0.454102588817477
0.430564999580383	-9.74612612480996E-06	225.73281	2E-05	0.000439276863671103	0.00122070778161287	-9.74612612480996E-06	NaN	0.427713841199875	0	0	0	0	0	Infinity	NaN	NaN	0	0	0	1	44178.0656300278	-0.431785707361996
0.410690635442734	-1.0308159289707E-05	225.93291	2E-05	0.000437270151641378	0.00282288668677211	-1.0308159289707E-05	NaN	0.407703816890717	0	0	0	0	0	Infinity	NaN	NaN	0	0	0	1	39841.3163689488	-0.413513522129506
0.390678286552429	-1.08786261989735E-05	226.13301	2E-05	0.000435150588654619	0.00122070778161287	-1.08786261989735E-05	NaN	0.387693822383881	0	0	0	0	0	Infinity	NaN	NaN	0	0	0	1	35912.4653615999	-0.391898994334042
0.370527923107147	-1.14593685793807E-05	226.33311	2E-05	0.00043291586406709	0.000610353890806437	-1.14593685793807E-05	NaN	0.367683827877045	0	0	0	0	0	Infinity	NaN	NaN	0	0	0	1	32334.0610383938	-0.371138276997954
0.350561559200287	-1.20658733067103E-05	226.53321	2E-05	0.000430562508878507	0.00122070778161287	-1.20658733067103E-05	NaN	0.347673803567886	0	0	0	0	0	Infinity	NaN	NaN	0	0	0	1	29053.9731595994	-0.3517822669819
0.330549210309982	-1.27064222397166E-05	226.73331	2E-05	0.000428084606888733	0.00122070778161287	-1.27064222397166E-05	NaN	0.32766380906105	0	0	0	0	0	Infinity	NaN	NaN	0	0	0	1	26014.3417300253	-0.331769918091595
0.310582846403122	-1.33813218781143E-05	226.93341	2E-05	0.000425475057461936	0.00343324057757854	-1.33813218781143E-05	NaN	0.307653814554214	0	0	0	0	0	Infinity	NaN	NaN	0	0	0	1	23210.176784634	-0.3140160869807
0.290478467941284	-1.41098944368423E-05	227.13351	2E-05	0.000422725578574909	0.00122070778161287	-1.41098944368423E-05	NaN	0.287643790245056	0	0	0	0	0	Infinity	NaN	NaN	0	0	0	1	20586.8632994742	-0.291699175722897
0.27046611905098	-1.4872050996928E-05	227.33361	2E-05	0.000419827048894377	0.000915530836209655	-1.4872050996928E-05	NaN	0.26763379573822	0	0	0	0	0	Infinity	NaN	NaN	0	0	0	1	18186.2016951695	-0.271381649887189
0.250545769929886	-1.56964670168236E-05	227.53371	2E-05	0.000416768963208638	0.000991825014352798	-1.56964670168236E-05	NaN	0.247623786330223	0	0	0	0	0	Infinity	NaN	NaN	0	0	0	1	15961.9212184085	-0.251537594944239
0.230487406253815	-1.65944929904072E-05	227.73381	2E-05	0.000413539479945134	0.000457765418104827	-1.65944929904072E-05	NaN	0.227613776922226	0	0	0	0	0	Infinity	NaN	NaN	0	0	0	1	13889.3912810143	-0.23094517167192
0.210567057132721	-1.75549339473946E-05	227.93391	2E-05	0.000410125009982489	0.00122070778161287	-1.75549339473946E-05	NaN	0.20760378241539	0	0	0	0	0	Infinity	NaN	NaN	0	0	0	1	11994.7507500575	-0.211787764914334
0.190876722335815	-1.83779375220183E-05	228.13401	0.0002	0.000406528030385094	0.00114441360346973	-1.83779375220183E-05	NaN	0.187593773007393	0	0	0	0	0	Infinity	NaN	NaN	0	0	0	1	10386.1884450923	-0.192021135939285
0.170864373445511	-1.95556767721428E-05	228.33411	0.0002	0.000402733293876186	0.000762942363508046	-1.95556767721428E-05	NaN	0.167583763599396	0	0	0	0	0	Infinity	NaN	NaN	0	0	0	1	8737.3285740184	-0.171627315809019
0.150713995099068	-2.08223591471324E-05	228.53421	0.0002	0.000398694821529057	0.000686648127157241	-2.08223591471324E-05	NaN	0.147573754191399	0	0	0	0	0	Infinity	NaN	NaN	0	0	0	1	7238.08450493583	-0.151400643226225
0.130793645977974	-2.22193903027801E-05	228.73431	0.0002	0.000394390504320141	0.00129700195975602	-2.22193903027801E-05	NaN	0.127563744783401	0	0	0	0	0	Infinity	NaN	NaN	0	0	0	1	5886.46421866981	-0.13209064793773
0.110735282301903	-2.37697731790831E-05	228.93441	0.0002	0.000389792372332463	0.000457765418104827	-2.37697731790831E-05	NaN	0.107553750276566	0	0	0	0	0	Infinity	NaN	NaN	0	0	0	1	4658.65961225694	-0.111193047720008
0.0905849039554596	-2.54551050602458E-05	229.13451	0.0002	0.000384871059477214	0.000915530836209655	-2.54551050602458E-05	NaN	0.0875437408685684	0	0	0	0	0	Infinity	NaN	NaN	0	0	0	1	3558.61442099995	-0.0915004347916693
0.0706185474991798	-2.73137247859268E-05	229.33461	0.0002	0.000379595557752796	0.00122070778161287	-2.73137247859268E-05	NaN	0.0675337314605713	0	0	0	0	0	Infinity	NaN	NaN	0	0	0	1	2585.46016893184	-0.0718392552807927
0.0506521947681904	-2.95465215458535E-05	229.53471	0.0002	0.000373915282050189	0.000991825014352798	-2.95465215458535E-05	NaN	0.0475237295031548	0	0	0	0	0	Infinity	NaN	NaN	0	0	0	1	1714.32006605525	-0.0516440197825432
0.0306858401745558	-3.23375170410145E-05	229.73481	0.0002	0.000367730964473471	0.000686648127157241	-3.23375170410145E-05	NaN	0.0275137238204479	0	0	0	0	0	Infinity	NaN	NaN	0	0	0	1	948.923819217046	-0.031372488301713
0.0106734810397029	-3.51775852323044E-05	229.93491	0.0002	0.000360973868988171	0.00114441360346973	-3.51775852323044E-05	NaN	0.00750371813774109	0	0	0	0	0	Infinity	NaN	NaN	0	0	0	1	303.417104079708	-0.0118178946431726
-0.00915485713630915	-3.77922260668129E-05	230.13501	0.0002	0.000353671873679164	0.0033569463994354	-3.77922260668129E-05	NaN	-0.0125062875449657	0	0	0	0	0	Infinity	NaN	NaN	0	0	0	1	242.241807088163	0.00579791073687375
-0.0293512381613255	-4.05372156819794E-05	230.33511	0.0002	0.000345840229262818	0.000610353890806437	-4.05372156819794E-05	NaN	-0.0325162932276726	0	0	0	0	0	Infinity	NaN	NaN	0	0	0	1	724.056590161257	0.028740884270519
-0.0493175908923149	-4.37023918493651E-05	230.53521	0.0002	0.000337420679101092	0.0016784731997177	-4.37023918493651E-05	NaN	-0.0525262989103794	0	0	0	0	0	Infinity	NaN	NaN	0	0	0	1	1128.48722473371	0.0476391176925972
-0.0692379400134087	-4.74088956252672E-05	230.73531	0.0002	0.00032831415470439	0.00122070778161287	-4.74088956252672E-05	NaN	-0.0725363045930862	0	0	0	0	0	Infinity	NaN	NaN	0	0	0	1	1460.44195082468	0.0680172322317958
-0.0892042964696884	-5.16597938258201E-05	230.93541	0.0002	0.000318411139106762	0.000762942363508046	-5.16597938258201E-05	NaN	-0.0925463140010834	0	0	0	0	0	Infinity	NaN	NaN	0	0	0	1	1726.76446929804	0.0884413541061804
-0.109308667480946	-5.65409718547016E-05	231.13551	0.0002	0.000307596683781198	0.000457765418104827	-5.65409718547016E-05	NaN	-0.1125563159585	0	0	0	0	0	Infinity	NaN	NaN	0	0	0	1	1933.26474404872	0.108850902062841
-0.129367038607597	-6.19941492914222E-05	231.33561	0.0002	0.000295747463497251	0.000991825014352798	-6.19941492914222E-05	NaN	-0.132566317915916	0	0	0	0	0	Infinity	NaN	NaN	0	0	0	1	2086.76205877862	0.128375213593245
-0.149333387613297	-6.79886506986804E-05	231.53571	0.0002	0.000282750555056997	0.00106811930891126	-6.79886506986804E-05	NaN	-0.152576327323914	0	0	0	0	0	Infinity	NaN	NaN	0	0	0	1	2196.4458196873	0.148265268304385
-0.16925373673439	-7.44278804631904E-05	231.73581	0.0002	0.000268508332240714	0.00137329625431448	-7.44278804631904E-05	NaN	-0.172586336731911	0	0	0	0	0	Infinity	NaN	NaN	0	0	0	1	2274.06363960744	0.167880440480076
-0.189358100295067	-8.12366852187552E-05	231.93591	0.0002	0.000252938940873287	0.000610353890806437	-8.12366852187552E-05	NaN	-0.192596346139908	0	0	0	0	0	Infinity	NaN	NaN	0	0	0	1	2330.94321592715	0.18874774640426
-0.209370464086533	-8.83153843460605E-05	232.13601	0.0002	0.00023597979783463	0.00114441360346973	-8.83153843460605E-05	NaN	-0.212606340646744	0	0	0	0	0	Infinity	NaN	NaN	0	0	0	1	2370.71338857704	0.208226050483063
-0.229520842432976	-9.55796422204003E-05	232.33611	0.0002	0.000217583539964732	0.00106811930891126	-9.55796422204003E-05	NaN	-0.232616350054741	0	0	0	0	0	Infinity	NaN	NaN	0	0	0	1	2401.35699507763	0.228452723124065
-0.249349176883698	-0.000102972713648342	232.53621	0.0002	0.000197719405075735	0.00122070778161287	-0.000102972713648342	NaN	-0.252626359462738	0	0	0	0	0	Infinity	NaN	NaN	0	0	0	1	2421.50729109889	0.248128469102085
-0.269361525774002	-0.000110443994344678	232.73631	0.0002	0.000176367493155562	0.000991825014352798	-0.000110443994344678	NaN	-0.272636353969574	0	0	0	0	0	Infinity	NaN	NaN	0	0	0	1	2438.89699365063	0.268369700759649
-0.289419889450073	-0.000117922943900339	232.93641	0.0002	0.00015351961138335	0.000991825014352798	-0.000117922943900339	NaN	-0.292646378278732	0	0	0	0	0	Infinity	NaN	NaN	0	0	0	1	2454.31363802003	0.28842806443572
-0.309478282928467	-0.000125366626889445	233.13651	0.0002	0.000129178030192167	0.00114441360346973	-0.000125366626889445	NaN	-0.312656372785568	0	0	0	0	0	Infinity	NaN	NaN	0	0	0	1	2468.58586377523	0.308333869324997
-0.329398632049561	-0.000132722881971858	233.33661	0.0002	0.000103354287959414	0.00106811930891126	-0.000132722881971858	NaN	-0.332666367292404	0	0	0	0	0	Infinity	NaN	NaN	0	0	0	1	2481.85261769258	0.328330512740649
-0.349502980709076	-0.000139928873977624	233.53671	0.0002	7.60715982962987E-05	0.00129700195975602	-0.000139928873977624	NaN	-0.352676391601563	0	0	0	0	0	Infinity	NaN	NaN	0	0	0	1	2497.71881080788	0.34820597874932
-0.369377344846725	-0.000146917096571997	233.73681	0.0002	4.73689625097601E-05	0.00122070778161287	-0.000146917096571997	NaN	-0.372686386108398	0	0	0	0	0	Infinity	NaN	NaN	0	0	0	1	2514.18897776619	0.368156637065113
-0.389435708522797	-0.000153679895447567	233.93691	0.0002	1.72912575595213E-05	0.000991825014352798	-0.000153679895447567	NaN	-0.392696380615234	0	0	0	0	0	Infinity	NaN	NaN	0	0	0	1	2534.070623803	0.388443883508444
-0.40935605764389	-0.000160201932885684	234.13701	0.0002	-1.41184024215503E-05	0.00129700195975602	-0.000160201932885684	NaN	-0.412706404924393	0	0	0	0	0	Infinity	NaN	NaN	0	0	0	1	2555.25042844518	0.408059055684134
-0.429230391979218	-0.000166346711921506	234.33711	0.0002	-4.67966674807703E-05	0.00114441360346973	-0.000166346711921506	NaN	-0.432716399431229	0	0	0	0	0	Infinity	NaN	NaN	0	0	0	1	2580.33589615982	0.428085978375748
-0.449242740869522	-0.000171996187418699	234.53721	0.0002	-8.06573876808692E-05	0.000991825014352798	-0.000171996187418699	NaN	-0.452726423740387	0	0	0	0	0	Infinity	NaN	NaN	0	0	0	1	2611.93429698478	0.448250915855169
-0.469485133886337	-0.000177021516719833	234.73731	0.0002	-0.000115588529754492	0.00122070778161287	-0.000177021516719833	NaN	-0.472736418247223	0	0	0	0	0	Infinity	NaN	NaN	0	0	0	1	2652.135980901	0.468264426104724
-0.489497482776642	-0.000181260140379891	234.93741	0.0002	-0.000151448816697261	0.00122070778161287	-0.000181260140379891	NaN	-0.492746412754059	0	0	0	0	0	Infinity	NaN	NaN	0	0	0	1	2700.52468099571	0.488276774995029
-0.509417831897736	-0.00018445412570145	235.13751	0.002	-0.000188038299129069	0.00106811930891126	-0.00018445412570145	NaN	-0.512756407260895	0	0	0	0	0	Infinity	NaN	NaN	0	0	0	1	2761.75894662426	0.508349712588824
-0.529338181018829	-0.000186509030754678	235.33761	0.002	-0.000225168812024747	0.00083923659985885	-0.000186509030754678	NaN	-0.532766461372375	0	0	0	0	0	Infinity	NaN	NaN	0	0	0	1	2838.13699999914	0.528498944418971
-0.549350559711456	-0.000187076424481347	235.53771	0.002	-0.000262576262138787	0.00297547527588904	-0.000187076424481347	NaN	-0.552776455879211	0	0	0	0	0	Infinity	NaN	NaN	0	0	0	1	2936.50341690292	0.546375084435567
-0.569454908370972	-0.000186171659152023	235.73781	0.002	-0.000299960084141452	0.00144959054887295	-0.000186171659152023	NaN	-0.572786450386047	0	0	0	0	0	Infinity	NaN	NaN	0	0	0	1	3058.76260094974	0.568005317822099
-0.589467287063599	-0.000183288648258895	235.93791	0.002	-0.000336961716892867	0.000991825014352798	-0.000183288648258895	NaN	-0.592796444892883	0	0	0	0	0	Infinity	NaN	NaN	0	0	0	1	3216.05998332738	0.588475462049246
-0.609387636184692	-0.00017828939598985	236.13801	0.002	-0.000373176877423572	0.0019836500287056	-0.00017828939598985	NaN	-0.612806439399719	0	0	0	0	0	Infinity	NaN	NaN	0	0	0	1	3417.96904297878	0.607403986155987
-0.629445970058441	-0.000171219886397012	236.33811	0.002	-0.000408178268904989	0.00083923659985885	-0.000171219886397012	NaN	-0.632816433906555	0	0	0	0	0	Infinity	NaN	NaN	0	0	0	1	3676.24335761402	0.628606733458582
-0.649504363536835	-0.000162432857905515	236.53821	0.002	-0.000441575109251238	0.00129700195975602	-0.000162432857905515	NaN	-0.652826488018036	0	0	0	0	0	Infinity	NaN	NaN	0	0	0	1	3998.60208034168	0.648207361577079
-0.669424712657928	-0.000153492466779426	236.73831	0.002	-0.000473166714571013	0.00114441360346973	-0.000153492466779426	NaN	-0.672836482524872	0	0	0	0	0	Infinity	NaN	NaN	0	0	0	1	4361.28708270691	0.668280299054459
-0.689483046531677	-0.000146837017382495	236.93841	0.002	-0.000503167423384253	0.000457765418104827	-0.000146837017382495	NaN	-0.692846477031708	0	0	0	0	0	Infinity	NaN	NaN	0	0	0	1	4695.56695458915	0.689025281113572
-0.709449410438538	-0.000142727192724124	237.13851	0.002	-0.000532099046129764	0.00106811930891126	-0.000142727192724124	NaN	-0.712856471538544	0	0	0	0	0	Infinity	NaN	NaN	0	0	0	1	4970.66744533978	0.708381291129626
-0.729507803916931	-0.00014096092490945	237.33861	0.0002	-0.000560434879400666	0.00183106167241931	-0.00014096092490945	NaN	-0.73286646604538	0	0	0	0	0	Infinity	NaN	NaN	0	0	0	1	5175.2484199827	0.727676742244512
-0.749428153038025	-0.000140845906571485	237.53871	0.0002	-0.000588601468625671	0.000381471181754023	-0.000140845906571485	NaN	-0.75287652015686	0	0	0	0	0	Infinity	NaN	NaN	0	0	0	1	5320.90829815959	0.749046681856271
-0.76967054605484	-0.000142180069815367	237.73881	0.0002	-0.000616900266808402	0.00114441360346973	-0.000142180069815367	NaN	-0.772886514663696	0	0	0	0	0	Infinity	NaN	NaN	0	0	0	1	5413.35045800949	0.76852613245137
-0.789544880390167	-0.000144354591611773	237.93891	0.0002	-0.000645560204709358	0.0033569463994354	-0.000144354591611773	NaN	-0.792896509170532	0	0	0	0	0	Infinity	NaN	NaN	0	0	0	1	5469.48227676449	0.786187933990732
-0.809557259082794	-0.000146886421134695	238.13901	0.0002	-0.000674697472390578	0.00083923659985885	-0.000146886421134695	NaN	-0.812906503677368	0	0	0	0	0	Infinity	NaN	NaN	0	0	0	1	5511.45063532065	0.808718022482935
-0.82952356338501	-0.00014935691433493	238.33911	0.0002	-0.000704340193404892	0.00122070778161287	-0.00014935691433493	NaN	-0.832916498184204	0	0	0	0	0	Infinity	NaN	NaN	0	0	0	1	5553.96827176555	0.828302855603397
-0.849443912506104	-0.000151428699609824	238.53921	0.0002	-0.00073444329074929	0.000915530836209655	-0.000151428699609824	NaN	-0.852926552295685	0	0	0	0	0	Infinity	NaN	NaN	0	0	0	1	5609.53052291151	0.848528381669894
-0.869548320770264	-0.000152621767483652	238.73931	0.0002	-0.000764883454189287	0.00122070778161287	-0.000152621767483652	NaN	-0.872936546802521	0	0	0	0	0	Infinity	NaN	NaN	0	0	0	1	5697.40696302319	0.868327612988651
-0.889606654644012	-0.000152357999468222	238.93941	0.0002	-0.000795425309648741	0.00129700195975602	-0.000152357999468222	NaN	-0.892946541309357	0	0	0	0	0	Infinity	NaN	NaN	0	0	0	1	5838.92317928184	0.888309652684256
-0.90948098897934	-0.000150539257447235	239.13951	0.0002	-0.000825749297149118	0.00122070778161287	-0.000150539257447235	NaN	-0.912956535816193	0	0	0	0	0	Infinity	NaN	NaN	0	0	0	1	6041.48714695313	0.908260281197727
-0.9295853972435	-0.000148099439684302	239.33961	0.0002	-0.000855630353287882	0.00122070778161287	-0.000148099439684302	NaN	-0.932966530323029	0	0	0	0	0	Infinity	NaN	NaN	0	0	0	1	6276.76511960521	0.928364689461887
-0.949643731117249	-0.000145340643939562	239.53971	0.0002	-0.000884999266290794	0.00144959054887295	-0.000145340643939562	NaN	-0.952976584434509	0	0	0	0	0	Infinity	NaN	NaN	0	0	0	1	6533.91718501085	0.948194140568376
-0.969472110271454	-0.000142035918543115	239.73981	0.0002	-0.000913750447079688	0.000991825014352798	-0.000142035918543115	NaN	-0.972986578941345	0	0	0	0	0	Infinity	NaN	NaN	0	0	0	1	6825.54187852961	0.968480285257101
-0.989576458930969	-0.000141131138661876	239.93991	0.0002	-0.000941997417308043	0.000762942363508046	-0.000141131138661876	NaN	-0.992996573448181	0	0	0	0	0	Infinity	NaN	NaN	0	0	0	1	7011.75139883062	0.988813516567461
-0.990082502365112	-0.000133274952531792	240.14001	0.0002	-1.66702133417124E-05	0.00114441360346973	-0.000133274952531792	NaN	-0.987994015216827	0	0	0	0	0	Infinity	NaN	NaN	0	0	0	1	7428.87154380289	0.988938088761643
-0.970162153244019	-0.00011715771688614	240.34011	0.0002	-4.16749102209016E-05	0.00122070778161287	-0.00011715771688614	NaN	-0.967983961105347	0	0	0	0	0	Infinity	NaN	NaN	0	0	0	1	8280.82160551891	0.968941445462406
-0.950011789798737	-0.000103004917036742	240.54021	0.0002	-6.36824048307617E-05	0.000305176945403218	-0.000103004917036742	NaN	-0.947973966598511	0	0	0	0	0	Infinity	NaN	NaN	0	0	0	1	9222.97514651525	0.949706612853333
-0.930137455463409	-8.98504295037128E-05	240.74031	0.0002	-8.29652774789067E-05	0.000457765418104827	-8.98504295037128E-05	NaN	-0.927963972091675	0	0	0	0	0	Infinity	NaN	NaN	0	0	0	1	10352.064654571	0.929679690045305
-0.909987092018127	-7.74289655964822E-05	240.94041	0.0002	-9.96904119479605E-05	0.00114441360346973	-7.74289655964822E-05	NaN	-0.907953977584839	0	0	0	0	0	Infinity	NaN	NaN	0	0	0	1	11752.5409904155	0.908842678414658
-0.890204727649689	-6.57067866995931E-05	241.14051	0.0002	-0.000113999422214766	0.00137329625431448	-6.57067866995931E-05	NaN	-0.887943983078003	0	0	0	0	0	Infinity	NaN	NaN	0	0	0	1	13548.1397335658	0.888831431395374
-0.870054364204407	-5.48050338693429E-05	241.34061	0.0002	-0.000126042683140277	0.00122070778161287	-5.48050338693429E-05	NaN	-0.867933988571167	0	0	0	0	0	Infinity	NaN	NaN	0	0	0	1	15875.4461547939	0.868833656422794
-0.850088000297546	-4.49261351604946E-05	241.54071	0.0002	-0.000136002037602885	0.000915530836209655	-4.49261351604946E-05	NaN	-0.847923934459686	0	0	0	0	0	Infinity	NaN	NaN	0	0	0	1	18921.9036371743	0.849172469461337
-0.830075681209564	-3.63982617272995E-05	241.74081	0.0002	-0.000144113059176053	0.00122070778161287	-3.63982617272995E-05	NaN	-0.82791393995285	0	0	0	0	0	Infinity	NaN	NaN	0	0	0	1	22805.3660207347	0.828854973427951
-0.810063302516937	-2.96615344268503E-05	241.94091	0.0002	-0.000150689492915545	0.00129700195975602	-2.96615344268503E-05	NaN	-0.807903945446014	0	0	0	0	0	Infinity	NaN	NaN	0	0	0	1	27310.2291627789	0.808766300557181
-0.789958894252777	-2.4993518309202E-05	242.14101	0.0002	-0.000156121705988499	0.00114441360346973	-2.4993518309202E-05	NaN	-0.787893950939178	0	0	0	0	0	Infinity	NaN	NaN	0	0	0	1	31606.5503255671	0.788814480649307
-0.769854545593262	-2.22715298150433E-05	242.34111	0.0002	-0.00016082330987495	0.00251770974136889	-2.22715298150433E-05	NaN	-0.767883956432343	0	0	0	0	0	Infinity	NaN	NaN	0	0	0	1	34566.7563919773	0.767336835851893
-0.750026226043701	-2.08683650271269E-05	242.54121	0.0002	-0.000165124957474173	0.00114441360346973	-2.08683650271269E-05	NaN	-0.747873902320862	0	0	0	0	0	Infinity	NaN	NaN	0	0	0	1	35940.8235896171	0.748881812440231
-0.730105876922607	-2.00157301151194E-05	242.74131	0.0002	-0.000169211268684686	0.00129700195975602	-2.00157301151194E-05	NaN	-0.727863907814026	0	0	0	0	0	Infinity	NaN	NaN	0	0	0	1	36476.6047865076	0.728808874962851
-0.710047483444214	-1.91860999620985E-05	242.94141	0.0002	-0.000173137631183109	0.000991825014352798	-1.91860999620985E-05	NaN	-0.70785391330719	0	0	0	0	0	Infinity	NaN	NaN	0	0	0	1	37008.4323988141	0.709055658429861
-0.690081119537354	-1.78856789716519E-05	243.14151	0.0002	-0.000176858323267244	0.00114441360346973	-1.78856789716519E-05	NaN	-0.687843918800354	0	0	0	0	0	Infinity	NaN	NaN	0	0	0	1	38582.8863769222	0.688936705933884
-0.670068800449371	-1.57004214997869E-05	243.34161	0.0002	-0.000180234922116562	0.00114441360346973	-1.57004214997869E-05	NaN	-0.667833924293518	0	0	0	0	0	Infinity	NaN	NaN	0	0	0	1	42678.3956378793	0.668924386845902
-0.650148451328278	-1.26640970847802E-05	243.54171	2E-05	-0.000183086234611174	0.000534059654455632	-1.26640970847802E-05	NaN	-0.647823929786682	0	0	0	0	0	Infinity	NaN	NaN	0	0	0	1	51337.9238153211	0.649614391673822
-0.629998087882996	-8.73799399414565E-06	243.74181	2E-05	-0.000185237762784455	0.00137329625431448	-8.73799399414565E-06	NaN	-0.627813875675201	0	0	0	0	0	Infinity	NaN	NaN	0	0	0	1	72098.7091894417	0.628624791628681
-0.609985709190369	-4.36640539192013E-06	243.94191	2E-05	-0.000186553873507049	0.000915530836209655	-4.36640539192013E-06	NaN	-0.607803881168365	0	0	0	0	0	Infinity	NaN	NaN	0	0	0	1	139699.742566076	0.609070178354159
-0.589835345745087	2.75348611467052E-07	244.14201	2E-06	-0.000186967475557164	0.00106811930891126	2.75348611467052E-07	NaN	-0.58779388666153	0	0	0	0	0	Infinity	NaN	NaN	0	0	0	1	2142140.25849796	0.588767226436175
-0.569914996623993	4.35438278145739E-06	244.34211	2E-05	-0.000186500165384979	0.000762942363508046	4.35438278145739E-06	NaN	-0.567783892154694	0	0	0	0	0	Infinity	NaN	NaN	0	0	0	1	130883.07234975	0.569152054260485
-0.549902617931366	8.12176676845411E-06	244.54221	2E-05	-0.000185241289381697	0.000991825014352798	8.12176676845411E-06	NaN	-0.547773897647858	0	0	0	0	0	Infinity	NaN	NaN	0	0	0	1	67707.2653781751	0.548910792917013
-0.529982268810272	1.09722632259945E-05	244.74231	2E-05	-0.00018331010530373	0.00122070778161287	1.09722632259945E-05	NaN	-0.527763843536377	0	0	0	0	0	Infinity	NaN	NaN	0	0	0	1	48302.0009540679	0.528761561028659
-0.509877920150757	1.20377490020473E-05	244.94241	2E-05	-0.000180969053441554	0.000457765418104827	1.20377490020473E-05	NaN	-0.507753849029541	0	0	0	0	0	Infinity	NaN	NaN	0	0	0	1	42356.5834496165	0.509420154732652
-0.489911556243896	1.04148311947938E-05	245.14251	2E-05	-0.00017867685460872	0.00122070778161287	1.04148311947938E-05	NaN	-0.487743854522705	0	0	0	0	0	Infinity	NaN	NaN	0	0	0	1	47039.7980611337	0.488690848462284
-0.469991207122803	6.76276704325574E-06	245.34261	2E-05	-0.000176940086926842	0.000534059654455632	6.76276704325574E-06	NaN	-0.467733860015869	0	0	0	0	0	Infinity	NaN	NaN	0	0	0	1	69496.8796228916	0.469457147468347
-0.449886828660965	2.42016153606528E-06	245.54271	2E-05	-0.00017600718579319	0.00122070778161287	2.42016153606528E-06	NaN	-0.447723835706711	0	0	0	0	0	Infinity	NaN	NaN	0	0	0	1	185891.239884919	0.448666120879352
-0.429920464754105	-5.01370141137159E-06	245.74281	2E-05	-0.000176060715222728	0.000991825014352798	-5.01370141137159E-06	NaN	-0.427713841199875	0	0	0	0	0	Infinity	NaN	NaN	0	0	0	1	85749.1161677481	0.428928639739752
-0.409862101078033	-1.73988228198141E-05	245.94291	2E-05	-0.000178284847134217	0.00114441360346973	-1.73988228198141E-05	NaN	-0.407703816890717	0	0	0	0	0	Infinity	NaN	NaN	0	0	0	1	23556.8868838227	0.408717687474564
-0.389849752187729	-2.52327463385882E-05	246.14301	0.0002	-0.000182664503116401	0.00122070778161287	-2.52327463385882E-05	NaN	-0.387693822383881	0	0	0	0	0	Infinity	NaN	NaN	0	0	0	1	15450.151440374	0.388629044406116
-0.369837373495102	-2.78105835604947E-05	246.34311	0.0002	-0.000188027167333438	0.000991825014352798	-2.78105835604947E-05	NaN	-0.367683827877045	0	0	0	0	0	Infinity	NaN	NaN	0	0	0	1	13298.4398795738	0.368845548480749
-0.349871039390564	-2.82031633105362E-05	246.54321	0.0002	-0.000193652976119072	0.00122070778161287	-2.82031633105362E-05	NaN	-0.347673803567886	0	0	0	0	0	Infinity	NaN	NaN	0	0	0	1	12405.3828834108	0.348650331608951
-0.329904675483704	-2.76679675152991E-05	246.74331	0.0002	-0.00019925265599746	0.000610353890806437	-2.76679675152991E-05	NaN	-0.32766380906105	0	0	0	0	0	Infinity	NaN	NaN	0	0	0	1	11923.7047427239	0.329294321592897
-0.309754312038422	-2.65776379819727E-05	246.94341	0.0002	-0.000204686326700238	0.00129700195975602	-2.65776379819727E-05	NaN	-0.307653814554214	0	0	0	0	0	Infinity	NaN	NaN	0	0	0	1	11654.6967886509	0.308457310078666
-0.289925962686539	-2.51177334575914E-05	247.14351	0.0002	-0.000209863204791144	0.00114441360346973	-2.51177334575914E-05	NaN	-0.287643790245056	0	0	0	0	0	Infinity	NaN	NaN	0	0	0	1	11542.6801218369	0.288781549083069
-0.269913613796234	-2.3334256184171E-05	247.34361	0.0002	-0.000214715413719358	0.00106811930891126	-2.3334256184171E-05	NaN	-0.26763379573822	0	0	0	0	0	Infinity	NaN	NaN	0	0	0	1	11567.2688113938	0.268845494487323
-0.249809235334396	-2.12854811252328E-05	247.54371	0.0002	-0.000219184037042495	0.00122070778161287	-2.12854811252328E-05	NaN	-0.247623786330223	0	0	0	0	0	Infinity	NaN	NaN	0	0	0	1	11736.1329003863	0.248588527552783
-0.229842871427536	-1.89806087291799E-05	247.74381	0.0002	-0.000223217154755692	0.000457765418104827	-1.89806087291799E-05	NaN	-0.227613776922226	0	0	0	0	0	Infinity	NaN	NaN	0	0	0	1	12109.351955303	0.229385106009431
-0.209784507751465	-1.63828353834106E-05	247.94391	0.0002	-0.000226760391865071	0.00106811930891126	-1.63828353834106E-05	NaN	-0.20760378241539	0	0	0	0	0	Infinity	NaN	NaN	0	0	0	1	12805.1404315455	0.208716388442554
-0.189680144190788	-1.34694982989458E-05	248.14401	2E-05	-0.000229751245944861	0.0028991810977459	-1.34694982989458E-05	NaN	-0.187593773007393	0	0	0	0	0	Infinity	NaN	NaN	0	0	0	1	14082.1981621716	0.186780963093042
-0.169713795185089	-1.01926852948964E-05	248.34411	2E-05	-0.000232121887889005	0.00129700195975602	-1.01926852948964E-05	NaN	-0.167583763599396	0	0	0	0	0	Infinity	NaN	NaN	0	0	0	1	16650.5479444232	0.168416793225333
-0.149793446063995	-6.75485352985561E-06	248.54421	2E-05	-0.000233819545079108	0.00114441360346973	-6.75485352985561E-06	NaN	-0.147573754191399	0	0	0	0	0	Infinity	NaN	NaN	0	0	0	1	22175.6764083673	0.148649032460526
-0.12978108227253	-3.23436506732833E-06	248.74431	2E-05	-0.000234819109102578	0.000762942363508046	-3.23436506732833E-06	NaN	-0.127563744783401	0	0	0	0	0	Infinity	NaN	NaN	0	0	0	1	40125.6752317487	0.129018139909022
-0.109446682035923	5.55981728211918E-07	248.94441	2E-06	-0.000235092516428835	0.00114441360346973	5.55981728211918E-07	NaN	-0.107553750276566	0	0	0	0	0	Infinity	NaN	NaN	0	0	0	1	196853.019590972	0.108302268432453
-0.0897103548049927	3.74925821233774E-06	249.14451	2E-05	-0.000234663470914015	0.00114441360346973	3.74925821233774E-06	NaN	-0.0875437408685684	0	0	0	0	0	Infinity	NaN	NaN	0	0	0	1	23927.49438003	0.0885659412015229
-0.0697900056838989	7.18141654942883E-06	249.34461	2E-05	-0.000233568529751928	0.00114441360346973	7.18141654942883E-06	NaN	-0.0675337314605713	0	0	0	0	0	Infinity	NaN	NaN	0	0	0	1	9718.13920046869	0.0686455920804292
-0.0498236529529095	1.0546866178629E-05	249.54471	2E-05	-0.000231793492526258	0.000915530836209655	1.0546866178629E-05	NaN	-0.0475237295031548	0	0	0	0	0	Infinity	NaN	NaN	0	0	0	1	4724.02437928592	0.0489081221166998
-0.0299033038318157	1.38660043376149E-05	249.74481	2E-05	-0.000229349398325143	0.00122070778161287	1.38660043376149E-05	NaN	-0.0275137238204479	0	0	0	0	0	Infinity	NaN	NaN	0	0	0	1	2156.59126477379	0.0286825960502028
-0.00989094376564026	1.71376032085391E-05	249.94491	2E-05	-0.00022624671408781	0.00114441360346973	1.71376032085391E-05	NaN	-0.00750371813774109	0	0	0	0	0	Infinity	NaN	NaN	0	0	0	1	577.14860387898	0.00874653016217053
0.0101674208417535	2.04046355065657E-05	250.14501	0.0002	-0.000222490093596024	0.000991825014352798	2.04046355065657E-05	NaN	0.0125062875449657	0	0	0	0	0	Infinity	NaN	NaN	0	0	0	1	498.289755701927	-0.0111592458561063
0.0300877708941698	2.35115348914405E-05	250.34511	0.0002	-0.000218094623838951	0.000534059654455632	2.35115348914405E-05	NaN	0.0325162932276726	0	0	0	0	0	Infinity	NaN	NaN	0	0	0	1	1279.7025389067	-0.0306218305486254
0.0501001290977001	2.65218222921249E-05	250.54521	0.0002	-0.000213088464239636	0.00305176945403218	2.65218222921249E-05	NaN	0.0525262989103794	0	0	0	0	0	Infinity	NaN	NaN	0	0	0	1	1889.01533785544	-0.0531518985517323
0.0701584964990616	2.94216988550033E-05	250.74531	0.0002	-0.000207490808616594	0.000762942363508046	2.94216988550033E-05	NaN	0.0725363045930862	0	0	0	0	0	Infinity	NaN	NaN	0	0	0	1	2384.58346150636	-0.0709214388625696
0.0902628675103188	3.21743573294953E-05	250.94541	0.0002	-0.000201325100743642	0.00122070778161287	3.21743573294953E-05	NaN	0.0925463140010834	0	0	0	0	0	Infinity	NaN	NaN	0	0	0	1	2805.42876384269	-0.0914835752919316
0.110413238406181	3.47598615917377E-05	251.14551	0.0002	-0.000194625570698781	0.00122070778161287	3.47598615917377E-05	NaN	0.1125563159585	0	0	0	0	0	Infinity	NaN	NaN	0	0	0	1	3176.45794172052	-0.111633946187794
0.130425602197647	3.71874120901339E-05	251.34561	0.0002	-0.00018742600319435	0.0033569463994354	3.71874120901339E-05	NaN	0.132566317915916	0	0	0	0	0	Infinity	NaN	NaN	0	0	0	1	3507.25137531821	-0.133782548597083
0.150483965873718	3.94692833651789E-05	251.54571	0.0002	-0.000179755089154868	0.00114441360346973	3.94692833651789E-05	NaN	0.152576327323914	0	0	0	0	0	Infinity	NaN	NaN	0	0	0	1	3812.68553779926	-0.151628379477188
0.170450314879417	4.16116017731838E-05	251.74581	0.0002	-0.000171642562962087	0.000762942363508046	4.16116017731838E-05	NaN	0.172586336731911	0	0	0	0	0	Infinity	NaN	NaN	0	0	0	1	4096.22094839095	-0.171213257242925
0.190508678555489	4.3664978875313E-05	251.94591	0.0002	-0.000163108907432515	0.00114441360346973	4.3664978875313E-05	NaN	0.192596346139908	0	0	0	0	0	Infinity	NaN	NaN	0	0	0	1	4362.96280136751	-0.191653092158958
0.210337027907372	4.562327376334E-05	252.14601	0.0002	-0.000154173791960648	0.00114441360346973	4.562327376334E-05	NaN	0.212606340646744	0	0	0	0	0	Infinity	NaN	NaN	0	0	0	1	4610.3010713007	-0.211481441510841
0.230349376797676	4.74558255518787E-05	252.34611	0.0002	-0.000144859463718575	0.00106811930891126	4.74558255518787E-05	NaN	0.232616350054741	0	0	0	0	0	Infinity	NaN	NaN	0	0	0	1	4853.97470424065	-0.231417496106587
0.250407755374908	4.91932951263152E-05	252.54621	0.0002	-0.000135188660523135	0.00137329625431448	4.91932951263152E-05	NaN	0.252626359462738	0	0	0	0	0	Infinity	NaN	NaN	0	0	0	1	5090.28221695514	-0.251781051629223
0.270420104265213	5.08096200064756E-05	252.74631	0.0002	-0.000125182018571913	0.000991825014352798	5.08096200064756E-05	NaN	0.272636353969574	0	0	0	0	0	Infinity	NaN	NaN	0	0	0	1	5322.22252854378	-0.271411929279566
0.290340453386307	5.23032613273244E-05	252.94641	0.0002	-0.000114864071084803	0.00129700195975602	5.23032613273244E-05	NaN	0.292646378278732	0	0	0	0	0	Infinity	NaN	NaN	0	0	0	1	5551.09654767601	-0.291637455346063
0.310306817293167	5.36512234248221E-05	253.14651	0.0002	-0.000104261898048216	0.00320435781031847	5.36512234248221E-05	NaN	0.312656372785568	0	0	0	0	0	Infinity	NaN	NaN	0	0	0	1	5783.77896131259	-0.313511175103486
0.330273151397705	5.51203265786171E-05	253.34661	0.0002	-9.33914559353158E-05	0.00305176945403218	5.51203265786171E-05	NaN	0.332666367292404	0	0	0	0	0	Infinity	NaN	NaN	0	0	0	1	5991.85766663851	-0.333324920851737
0.350101500749588	5.75264130020514E-05	253.54671	0.0002	-8.21073256154433E-05	0.00350953498855233	5.75264130020514E-05	NaN	0.352676391601563	0	0	0	0	0	Infinity	NaN	NaN	0	0	0	1	6085.92614208543	-0.35361103573814
0.37038990855217	5.74957412027288E-05	253.74681	0.0002	-7.0595155157197E-05	0.00122070778161287	5.74957412027288E-05	NaN	0.372686386108398	0	0	0	0	0	Infinity	NaN	NaN	0	0	0	1	6442.04076343989	-0.371610616333783
0.390448272228241	5.802326995763E-05	253.94691	0.0002	-5.90398101090517E-05	0.000915530836209655	5.802326995763E-05	NaN	0.392696380615234	0	0	0	0	0	Infinity	NaN	NaN	0	0	0	1	6729.16697927152	-0.391363803064451
0.410276591777802	5.85630659770686E-05	254.14701	0.0002	-4.7374211727465E-05	0.00106811930891126	5.85630659770686E-05	NaN	0.412706404924393	0	0	0	0	0	Infinity	NaN	NaN	0	0	0	1	7005.72254769674	-0.411344711086713
0.430426985025406	5.90491908951662E-05	254.34711	0.0002	-3.56056477247789E-05	0.00114441360346973	5.90491908951662E-05	NaN	0.432716399431229	0	0	0	0	0	Infinity	NaN	NaN	0	0	0	1	7289.29522149711	-0.431571398628876
0.450301319360733	5.94923767494038E-05	254.54721	0.0002	-2.37454257152141E-05	0.000534059654455632	5.94923767494038E-05	NaN	0.452726423740387	0	0	0	0	0	Infinity	NaN	NaN	0	0	0	1	7569.05916294975	-0.450835379015189
0.470359683036804	5.99064260313753E-05	254.74731	0.0002	-1.17998517212524E-05	0.000991825014352798	5.99064260313753E-05	NaN	0.472736418247223	0	0	0	0	0	Infinity	NaN	NaN	0	0	0	1	7851.57309819248	-0.471351508051157
0.490464061498642	6.03174084972125E-05	254.94741	0.0002	2.28143928697887E-07	0.00106811930891126	6.03174084972125E-05	NaN	0.492746412754059	0	0	0	0	0	Infinity	NaN	NaN	0	0	0	1	8131.38484756534	-0.491532180807553
0.510338425636292	6.07391230005305E-05	255.14751	0.0002	1.2340663035876E-05	0.000457765418104827	6.07391230005305E-05	NaN	0.512756407260895	0	0	0	0	0	Infinity	NaN	NaN	0	0	0	1	8402.13688353442	-0.510796191054396
0.530442774295807	6.12053117947653E-05	255.34761	0.0002	2.45421244239975E-05	0.000610353890806437	6.12053117947653E-05	NaN	0.532766461372375	0	0	0	0	0	Infinity	NaN	NaN	0	0	0	1	8666.61338274849	-0.531053128186613
0.550455152988434	6.17313053226098E-05	255.54771	0.0002	3.6842316892462E-05	0.000610353890806437	6.17313053226098E-05	NaN	0.552776455879211	0	0	0	0	0	Infinity	NaN	NaN	0	0	0	1	8916.9530777251	-0.55106550687924
0.570559501647949	6.22864390606992E-05	255.74781	0.0002	4.92509061063079E-05	0.000534059654455632	6.22864390606992E-05	NaN	0.572786450386047	0	0	0	0	0	Infinity	NaN	NaN	0	0	0	1	9160.2523800073	-0.571093561302405
0.590295851230621	6.29059795755893E-05	255.94791	0.0002	6.1775916727739E-05	0.00114441360346973	6.29059795755893E-05	NaN	0.592796444892883	0	0	0	0	0	Infinity	NaN	NaN	0	0	0	1	9383.77965359093	-0.591440264834091
0.610308170318604	6.35485193924978E-05	256.14801	0.0002	7.4427336871477E-05	0.000610353890806437	6.35485193924978E-05	NaN	0.612806439399719	0	0	0	0	0	Infinity	NaN	NaN	0	0	0	1	9603.81415889688	-0.61091852420941
0.630366563796997	6.42033337499015E-05	256.34811	0.0002	8.72083729082004E-05	0.00122070778161287	6.42033337499015E-05	NaN	0.632816433906555	0	0	0	0	0	Infinity	NaN	NaN	0	0	0	1	9818.28398899869	-0.63158727157861
0.650424897670746	6.48366767563857E-05	256.54821	0.0002	0.000100118258296488	0.00114441360346973	6.48366767563857E-05	NaN	0.652826488018036	0	0	0	0	0	Infinity	NaN	NaN	0	0	0	1	10031.743300395	-0.651569311274216
0.670529305934906	6.54592804494314E-05	256.74831	0.0002	0.000113153325357699	0.00114441360346973	6.54592804494314E-05	NaN	0.672836482524872	0	0	0	0	0	Infinity	NaN	NaN	0	0	0	1	10243.4567158572	-0.671673719538376
0.6903116106987	6.60282166791148E-05	256.94841	0.0002	0.000126308848469555	0.00106811930891126	6.60282166791148E-05	NaN	0.692846477031708	0	0	0	0	0	Infinity	NaN	NaN	0	0	0	1	10454.7971370102	-0.691379730007611
0.710461974143982	6.6557273385115E-05	257.14851	0.0002	0.000139574471752157	0.000534059654455632	6.6557273385115E-05	NaN	0.712856471538544	0	0	0	0	0	Infinity	NaN	NaN	0	0	0	1	10674.4453011633	-0.710996033798438
0.730244338512421	6.70480003464036E-05	257.34861	0.0002	0.000152942600185043	0.00137329625431448	6.70480003464036E-05	NaN	0.73286646604538	0	0	0	0	0	Infinity	NaN	NaN	0	0	0	1	10891.3664052561	-0.731617634766735
0.750440716743469	6.75172559567727E-05	257.54871	0.0002	0.000166407480339833	0.00114441360346973	6.75172559567727E-05	NaN	0.75287652015686	0	0	0	0	0	Infinity	NaN	NaN	0	0	0	1	11114.7988186003	-0.751585130346939
0.770591080188751	6.80202501825988E-05	257.74881	0.0002	0.00017996739408637	0.000991825014352798	6.80202501825988E-05	NaN	0.772886514663696	0	0	0	0	0	Infinity	NaN	NaN	0	0	0	1	11328.8480727448	-0.771582905203104
0.790511429309845	6.85907143633813E-05	257.94891	0.0002	0.000193632804678592	0.000762942363508046	6.85907143633813E-05	NaN	0.792896509170532	0	0	0	0	0	Infinity	NaN	NaN	0	0	0	1	11525.0502440003	-0.791274371673353
0.810661792755127	6.93344700266607E-05	258.14901	0.0002	0.000207428521997416	0.000991825014352798	6.93344700266607E-05	NaN	0.812906503677368	0	0	0	0	0	Infinity	NaN	NaN	0	0	0	1	11692.0457089152	-0.81165361776948
0.830490171909332	7.03435216564685E-05	258.34911	0.0002	0.000221397720377963	0.00106811930891126	7.03435216564685E-05	NaN	0.832916498184204	0	0	0	0	0	Infinity	NaN	NaN	0	0	0	1	11806.2069164682	-0.831558291218244
0.850640535354614	7.17635557521135E-05	258.54921	0.0002	0.000235608199862501	0.000762942363508046	7.17635557521135E-05	NaN	0.852926552295685	0	0	0	0	0	Infinity	NaN	NaN	0	0	0	1	11853.3777547605	-0.851403477718122
0.870652854442596	7.36635847715661E-05	258.74931	0.0002	0.000250149332118916	0.00106811930891126	7.36635847715661E-05	NaN	0.872936546802521	0	0	0	0	0	Infinity	NaN	NaN	0	0	0	1	11819.3114975673	-0.871720973751508
0.89057320356369	7.60512630222365E-05	258.94941	0.0002	0.000265121167763455	0.000762942363508046	7.60512630222365E-05	NaN	0.892946541309357	0	0	0	0	0	Infinity	NaN	NaN	0	0	0	1	11710.1698009052	-0.891336145927198
0.910539567470551	7.88376564742066E-05	259.14951	0.0002	0.000280613063322446	0.0016784731997177	7.88376564742066E-05	NaN	0.912956535816193	0	0	0	0	0	Infinity	NaN	NaN	0	0	0	1	11549.5514224025	-0.912218040670268
0.930505931377411	8.18188127595931E-05	259.34961	0.0002	0.000296685146872359	0.000991825014352798	8.18188127595931E-05	NaN	0.932966530323029	0	0	0	0	0	Infinity	NaN	NaN	0	0	0	1	11372.7625712622	-0.931497756391764
0.950610280036926	8.48014969960786E-05	259.54971	0.0002	0.000313357518250187	0.00137329625431448	8.48014969960786E-05	NaN	0.952976584434509	0	0	0	0	0	Infinity	NaN	NaN	0	0	0	1	11209.8289972509	-0.951983576291241
0.97066867351532	8.75311525305733E-05	259.74981	0.0002	0.000330604523869872	0.00122070778161287	8.75311525305733E-05	NaN	0.972986578941345	0	0	0	0	0	Infinity	NaN	NaN	0	0	0	1	11089.4081187413	-0.971889381296933
0.99063503742218	8.98636280908249E-05	259.94991	0.0002	0.000348360987473779	0.00083923659985885	8.98636280908249E-05	NaN	0.992996573448181	0	0	0	0	0	Infinity	NaN	NaN	0	0	0	1	11023.7596508005	-0.991474274022039
0.989898920059204	8.17007312434725E-05	260.15001	0.0002	0.000365978322645962	0.000686648127157241	8.17007312434725E-05	NaN	0.985992968082428	0	0	0	0	0	Infinity	NaN	NaN	0	0	0	1	12116.1574075666	-0.990585568186361
0.969748556613922	6.85600462020375E-05	260.35011	0.0002	0.000380957553631659	0.00129700195975602	6.85600462020375E-05	NaN	0.965982973575592	0	0	0	0	0	Infinity	NaN	NaN	0	0	0	1	14144.5143393894	-0.971045558573678
0.949782192707062	5.80493397137616E-05	260.55021	0.0002	0.000393589841141884	0.00114441360346973	5.80493397137616E-05	NaN	0.945972979068756	0	0	0	0	0	Infinity	NaN	NaN	0	0	0	1	16361.6364525487	-0.950926606310532
0.929815828800201	4.93205770908389E-05	260.75031	0.0002	0.000404308389469817	0.000991825014352798	4.93205770908389E-05	NaN	0.92596298456192	0	0	0	0	0	Infinity	NaN	NaN	0	0	0	1	18852.4928872519	-0.930807653814554
0.909757494926453	4.1809424146777E-05	260.95041	0.0002	0.000413409959082573	0.00129700195975602	4.1809424146777E-05	NaN	0.905952990055084	0	0	0	0	0	Infinity	NaN	NaN	0	0	0	1	21759.6274881146	-0.911054496886209
0.889607131481171	3.51248381775804E-05	261.15051	0.0002	0.000421096599632793	0.00129700195975602	3.51248381775804E-05	NaN	0.885942995548248	0	0	0	0	0	Infinity	NaN	NaN	0	0	0	1	25327.0101056008	-0.890904133440927
0.86964076757431	2.9067456125631E-05	261.35061	0.0002	0.000427510692166507	0.0023651213850826	2.9067456125631E-05	NaN	0.865932941436768	0	0	0	0	0	Infinity	NaN	NaN	0	0	0	1	29918.0211648271	-0.872005888959393
0.84967440366745	2.35007992159808E-05	261.55071	0.0002	0.000432762167931451	0.00129700195975602	2.35007992159808E-05	NaN	0.845922946929932	0	0	0	0	0	Infinity	NaN	NaN	0	0	0	1	36155.1279962284	-0.850971405627206
0.829570055007935	1.83803967956919E-05	261.75081	0.0002	0.000436945185839568	0.00106811930891126	1.83803967956919E-05	NaN	0.825912952423096	0	0	0	0	0	Infinity	NaN	NaN	0	0	0	1	45133.4138337195	-0.830638174316846
0.809557676315308	1.37430497488822E-05	261.95091	0.0002	0.000440150728760742	0.00129700195975602	1.37430497488822E-05	NaN	0.80590295791626	0	0	0	0	0	Infinity	NaN	NaN	0	0	0	1	58906.697647744	-0.810854678275064
0.789637327194214	9.77474246610655E-06	262.15101	2E-05	0.000442507024041493	0.000457765418104827	9.77474246610655E-06	NaN	0.785892963409424	0	0	0	0	0	Infinity	NaN	NaN	0	0	0	1	80783.4405798663	-0.790095092612319
0.769993007183075	6.32786213827785E-06	262.35111	2E-05	0.000444107707136246	0.00320435781031847	6.32786213827785E-06	NaN	0.765882909297943	0	0	0	0	0	Infinity	NaN	NaN	0	0	0	1	121682.961852995	-0.773197364993393
0.749980628490448	3.49408151123498E-06	262.55121	2E-05	0.000445079786157079	0.00106811930891126	3.49408151123498E-06	NaN	0.745872914791107	0	0	0	0	0	Infinity	NaN	NaN	0	0	0	1	214643.140430164	-0.751048747799359
0.729830265045166	1.24502969356399E-06	262.75131	2E-05	0.00044554479299356	0.00106811930891126	1.24502969356399E-06	NaN	0.725862920284271	0	0	0	0	0	Infinity	NaN	NaN	0	0	0	1	586195.067328853	-0.730898384354077
0.71083003282547	-2.0099674813423E-08	262.95141	2E-07	0.000445687011406391	0.000610353890806437	-2.0099674813423E-08	NaN	0.705852925777435	0	0	0	0	0	Infinity	NaN	NaN	0	0	0	10	35365250.4044872	-0.711440386716276
0.6903116106987	-1.51568860928819E-06	263.15151	2E-06	0.000445517458727266	0.00129700195975602	-1.51568860928819E-06	NaN	0.685842931270599	0	0	0	0	0	Infinity	NaN	NaN	0	0	0	1	455444.216225185	-0.691608612658456
0.669701159000397	-2.90159255200706E-06	263.35161	2E-05	0.000445068437458444	0.000610353890806437	-2.90159255200706E-06	NaN	0.665832877159119	0	0	0	0	0	Infinity	NaN	NaN	0	0	0	1	230804.686390981	-0.670311512891203
0.649642825126648	-3.79103084924282E-06	263.55171	2E-05	0.000444395388359601	0.000991825014352798	-3.79103084924282E-06	NaN	0.645822882652283	0	0	0	0	0	Infinity	NaN	NaN	0	0	0	1	171363.107017818	-0.650634650141001
0.629722476005554	-4.51300911663566E-06	263.75181	2E-05	0.00044356238127401	0.000534059654455632	-4.51300911663566E-06	NaN	0.625812888145447	0	0	0	0	0	Infinity	NaN	NaN	0	0	0	1	139534.944364349	-0.63025653566001
0.609756112098694	-5.11537336933543E-06	263.95191	2E-05	0.000442598015214469	0.00122070778161287	-5.11537336933543E-06	NaN	0.605802893638611	0	0	0	0	0	Infinity	NaN	NaN	0	0	0	1	119200.705026525	-0.610976819880307
0.590065777301788	-5.652870186168E-06	264.15201	2E-05	0.000441520390053718	0.00350953498855233	-5.652870186168E-06	NaN	0.585792899131775	0	0	0	0	0	Infinity	NaN	NaN	0	0	0	1	104383.394252643	-0.593575312290341
0.569823384284973	-6.16353054283536E-06	264.35211	2E-05	0.000440338054825978	0.0033569463994354	-6.16353054283536E-06	NaN	0.565782904624939	0	0	0	0	0	Infinity	NaN	NaN	0	0	0	1	92450.8088870185	-0.573180330684409
0.549719035625458	-6.66621644995757E-06	264.55221	2E-05	0.000439054005985684	0.00122070778161287	-6.66621644995757E-06	NaN	0.545772850513458	0	0	0	0	0	Infinity	NaN	NaN	0	0	0	1	82463.4243055454	-0.550939743407071
0.529982686042786	-7.18316414349829E-06	264.75231	2E-05	0.000437667717245375	0.00343324057757854	-7.18316414349829E-06	NaN	0.525762856006622	0	0	0	0	0	Infinity	NaN	NaN	0	0	0	1	73781.2300339106	-0.533415926620364
0.509832322597504	-7.70501901570242E-06	264.95241	2E-05	0.000436178254264406	0.00144959054887295	-7.70501901570242E-06	NaN	0.505752861499786	0	0	0	0	0	Infinity	NaN	NaN	0	0	0	1	66168.859746938	-0.511281913146377
0.48991197347641	-8.24282233224949E-06	265.15251	2E-05	0.000434582978052882	0.00114441360346973	-8.24282233224949E-06	NaN	0.48574286699295	0	0	0	0	0	Infinity	NaN	NaN	0	0	0	1	59434.9791526699	-0.49105638707988
0.469669610261917	-8.78016544447746E-06	265.35261	2E-05	0.000432880018350752	0.00122070778161287	-8.78016544447746E-06	NaN	0.465732842683792	0	0	0	0	0	Infinity	NaN	NaN	0	0	0	1	53492.1139279134	-0.47089031804353
0.449887275695801	-9.31858266994823E-06	265.55271	2E-05	0.000431069372091489	0.000381471181754023	-9.31858266994823E-06	NaN	0.445722848176956	0	0	0	0	0	Infinity	NaN	NaN	0	0	0	1	48278.5088280276	-0.450268746877555
0.42982891201973	-9.86742725217482E-06	265.75281	2E-05	0.000429149742779114	0.00122070778161287	-9.86742725217482E-06	NaN	0.425712823867798	0	0	0	0	0	Infinity	NaN	NaN	0	0	0	1	43560.3831713067	-0.431049619801342
0.409862548112869	-1.04069176813937E-05	265.95291	2E-05	0.000427121362141357	0.00137329625431448	-1.04069176813937E-05	NaN	0.405702829360962	0	0	0	0	0	Infinity	NaN	NaN	0	0	0	1	39383.663891726	-0.411235844367184
0.389804184436798	-1.09571419670829E-05	266.15301	2E-05	0.00042498426538416	0.00129700195975602	-1.09571419670829E-05	NaN	0.385692834854126	0	0	0	0	0	Infinity	NaN	NaN	0	0	0	1	35575.3521865316	-0.391101186396554
0.369791835546494	-1.15208622446517E-05	266.35311	2E-05	0.000422736028374894	0.00244141556322575	-1.15208622446517E-05	NaN	0.365682810544968	0	0	0	0	0	Infinity	NaN	NaN	0	0	0	1	32097.5832966115	-0.372233251109719
0.349733471870422	-1.21057446449413E-05	266.55321	2E-05	0.00042037263132997	0.00122070778161287	-1.21057446449413E-05	NaN	0.345672816038132	0	0	0	0	0	Infinity	NaN	NaN	0	0	0	1	28889.8768417825	-0.350954179652035
0.329813122749329	-1.27277380670421E-05	266.75331	2E-05	0.000417888673553817	0.00129700195975602	-1.27277380670421E-05	NaN	0.325662821531296	0	0	0	0	0	Infinity	NaN	NaN	0	0	0	1	25912.9407764421	-0.331110124709085
0.309938758611679	-1.33854618979967E-05	266.95341	2E-05	0.000415277049778957	0.000686648127157241	-1.33854618979967E-05	NaN	0.305652797222137	0	0	0	0	0	Infinity	NaN	NaN	0	0	0	1	23154.8795979962	-0.310625406738836
0.289926409721375	-1.40812171594007E-05	267.15351	2E-05	0.000412530007308879	0.00137329625431448	-1.40812171594007E-05	NaN	0.285642802715302	0	0	0	0	0	Infinity	NaN	NaN	0	0	0	1	20589.5844399941	-0.291299705975689
0.270006060600281	-1.48272720252862E-05	267.35361	2E-05	0.00040963848467588	0.00114441360346973	-1.48272720252862E-05	NaN	0.265632778406143	0	0	0	0	0	Infinity	NaN	NaN	0	0	0	1	18210.0969173437	-0.27115047420375
0.249855682253838	-1.56377336679725E-05	267.55371	2E-05	0.000406591511756888	0.00137329625431448	-1.56377336679725E-05	NaN	0.245622783899307	0	0	0	0	0	Infinity	NaN	NaN	0	0	0	1	15977.7425270751	-0.251228978508152
0.229843318462372	-1.65083110914566E-05	267.75381	2E-05	0.000403376863435652	0.00106811930891126	-1.65083110914566E-05	NaN	0.22561277449131	0	0	0	0	0	Infinity	NaN	NaN	0	0	0	1	13922.885096424	-0.230911437771283
0.209784954786301	-1.74563283508178E-05	267.95391	2E-05	0.000399980278529429	0.00152588472701609	-1.74563283508178E-05	NaN	0.205602779984474	0	0	0	0	0	Infinity	NaN	NaN	0	0	0	1	12017.7021519232	-0.211310839513317
0.189542576670647	-1.85266890184721E-05	268.15401	0.0002	0.000396384858621787	0.00122070778161287	-1.85266890184721E-05	NaN	0.185592770576477	0	0	0	0	0	Infinity	NaN	NaN	0	0	0	1	10230.7852461745	-0.19076328445226
0.169484212994576	-1.97258959815372E-05	268.35411	0.0002	0.000392556736213183	0.00122070778161287	-1.97258959815372E-05	NaN	0.16558276116848	0	0	0	0	0	Infinity	NaN	NaN	0	0	0	1	8591.96525994091	-0.170704920776188
0.149379834532738	-2.09956469916506E-05	268.55421	0.0002	0.000388484601723904	0.00129700195975602	-2.09956469916506E-05	NaN	0.145572751760483	0	0	0	0	0	Infinity	NaN	NaN	0	0	0	1	7114.80025322117	-0.150676836492494
0.129413485527039	-2.24003451876342E-05	268.75431	0.0002	0.000384146054673576	0.000991825014352798	-2.24003451876342E-05	NaN	0.125562757253647	0	0	0	0	0	Infinity	NaN	NaN	0	0	0	1	5777.29871763223	-0.130405310541391
0.109447129070759	-2.3939994207467E-05	268.95441	0.0002	0.000379512618849349	0.00114441360346973	-2.3939994207467E-05	NaN	0.10555274784565	0	0	0	0	0	Infinity	NaN	NaN	0	0	0	1	4571.72746669345	-0.110591542674229
0.0895267799496651	-2.56314597208984E-05	269.15451	0.0002	0.000374555158288631	0.00083923659985885	-2.56314597208984E-05	NaN	0.0855427384376526	0	0	0	0	0	Infinity	NaN	NaN	0	0	0	1	3492.84749774396	-0.0903660165495239
0.0695144161581993	-2.7487012630445E-05	269.35461	0.0002	0.000369244153321343	0.00106811930891126	-2.7487012630445E-05	NaN	0.0655327364802361	0	0	0	0	0	Infinity	NaN	NaN	0	0	0	1	2528.99131283566	-0.0705825354671106
0.0495480634272099	-2.96676698781084E-05	269.55471	0.0002	0.000363535002520448	0.00106811930891126	-2.96676698781084E-05	NaN	0.0455227270722389	0	0	0	0	0	Infinity	NaN	NaN	0	0	0	1	1670.102964971	-0.0506161827361211
0.0295817106962204	-3.23390522680711E-05	269.75481	0.0002	0.000357336569480294	0.00144959054887295	-3.23390522680711E-05	NaN	0.0255127232521772	0	0	0	0	0	Infinity	NaN	NaN	0	0	0	1	914.736475608685	-0.0310313012450933
0.00961535610258579	-3.51177768607158E-05	269.95491	0.0002	0.00035058349400607	0.000381471181754023	-3.51177768607158E-05	NaN	0.00550271756947041	0	0	0	0	0	Infinity	NaN	NaN	0	0	0	1	273.80309809252	-0.00999682728433982
-0.0104430085048079	-3.77232172468212E-05	270.15501	0.0002	0.000343293404803235	0.00213623861782253	-3.77232172468212E-05	NaN	-0.0145072881132364	0	0	0	0	0	Infinity	NaN	NaN	0	0	0	1	276.832393071881	0.00830676988698542
-0.0305013749748468	-4.04896782129072E-05	270.35511	0.0002	0.000335472930052774	0.000610353890806437	-4.04896782129072E-05	NaN	-0.0345172956585884	0	0	0	0	0	Infinity	NaN	NaN	0	0	0	1	753.312358138814	0.0298910210840404
-0.0505597405135632	-4.37146591139026E-05	270.55521	0.0002	0.000327058427744624	0.000534059654455632	-4.37146591139026E-05	NaN	-0.0545272976160049	0	0	0	0	0	Infinity	NaN	NaN	0	0	0	1	1156.58549187871	0.0500256808591075
-0.07066410779953	-4.74671687697992E-05	270.75531	0.0002	0.000317944722827624	0.000457765418104827	-4.74671687697992E-05	NaN	-0.0745373070240021	0	0	0	0	0	Infinity	NaN	NaN	0	0	0	1	1488.69438879384	0.0702063423814252
-0.0906304642558098	-5.17518055858091E-05	270.95541	0.0002	0.000308027223528217	0.000991825014352798	-5.17518055858091E-05	NaN	-0.0945473089814186	0	0	0	0	0	Infinity	NaN	NaN	0	0	0	1	1751.25221680501	0.089638639241457
-0.110642820596695	-5.66176458960399E-05	271.15551	0.0002	0.000297195707087259	0.000610353890806437	-5.66176458960399E-05	NaN	-0.114557318389416	0	0	0	0	0	Infinity	NaN	NaN	0	0	0	1	1954.21089742684	0.110032466705889
-0.130655184388161	-6.20539576630108E-05	271.35561	0.0002	0.000285332601557084	0.00083923659985885	-6.20539576630108E-05	NaN	-0.134567320346832	0	0	0	0	0	Infinity	NaN	NaN	0	0	0	1	2105.50929076425	0.129815947788302
-0.150529533624649	-6.80392622598447E-05	271.55571	0.0002	0.000272324277982982	0.000534059654455632	-6.80392622598447E-05	NaN	-0.154577329754829	0	0	0	0	0	Infinity	NaN	NaN	0	0	0	1	2212.39220745473	0.149995473970193
-0.170633897185326	-7.44738863431849E-05	271.75581	0.0002	0.00025807133050249	0.00114441360346973	-7.44738863431849E-05	NaN	-0.174587339162827	0	0	0	0	0	Infinity	NaN	NaN	0	0	0	1	2291.19098738884	0.169489483581856
-0.190508246421814	-8.1258149293717E-05	271.95591	0.0002	0.000242495249550692	0.00137329625431448	-8.1258149293717E-05	NaN	-0.194597333669662	0	0	0	0	0	Infinity	NaN	NaN	0	0	0	1	2344.48172986564	0.189134950167499
-0.210520595312119	-8.83077154867351E-05	272.15601	0.0002	0.000225533759424827	0.00129700195975602	-8.83077154867351E-05	NaN	-0.21460734307766	0	0	0	0	0	Infinity	NaN	NaN	0	0	0	1	2383.94339783075	0.209223593352363
-0.230624973773956	-9.55413051997311E-05	272.35611	0.0002	0.00020714238055828	0.00106811930891126	-9.55413051997311E-05	NaN	-0.234617352485657	0	0	0	0	0	Infinity	NaN	NaN	0	0	0	1	2413.87715283803	0.229556854465045
-0.250591337680817	-0.000102905236417428	272.55621	0.0002	0.000187289369109738	0.00122070778161287	-0.000102905236417428	NaN	-0.254627346992493	0	0	0	0	0	Infinity	NaN	NaN	0	0	0	1	2435.16604601452	0.249370629899204
-0.270649701356888	-0.000110332046460826	272.75631	0.0002	0.000165955700001716	0.00106811930891126	-0.000110332046460826	NaN	-0.274637371301651	0	0	0	0	0	Infinity	NaN	NaN	0	0	0	1	2453.04705240815	0.269581582047977
-0.290708065032959	-0.000117763454909436	272.95641	0.0002	0.000143134161921216	0.00106811930891126	-0.000117763454909436	NaN	-0.294647365808487	0	0	0	0	0	Infinity	NaN	NaN	0	0	0	1	2468.57622559157	0.289639945724048
-0.310582399368286	-0.000125167265650816	273.15651	0.0002	0.000118827317067505	0.00083923659985885	-0.000125167265650816	NaN	-0.314657360315323	0	0	0	0	0	Infinity	NaN	NaN	0	0	0	1	2481.33885288131	0.309743162768427
-0.330640763044357	-0.000132465254864655	273.35661	0.0002	9.30497874546857E-05	0.000991825014352798	-0.000132465254864655	NaN	-0.334667384624481	0	0	0	0	0	Infinity	NaN	NaN	0	0	0	1	2496.05651974312	0.329648938030005
-0.350607126951218	-0.000139632902573794	273.55671	0.0002	6.58234818992325E-05	0.00122070778161287	-0.000139632902573794	NaN	-0.354677379131317	0	0	0	0	0	Infinity	NaN	NaN	0	0	0	1	2510.92056734928	0.349386419169605
-0.370711475610733	-0.000146585851325653	273.75681	0.0002	3.71839505974231E-05	0.00083923659985885	-0.000146585851325653	NaN	-0.374687403440475	0	0	0	0	0	Infinity	NaN	NaN	0	0	0	1	2528.97174084806	0.369872239010874
-0.390539824962616	-0.000153348650201224	273.95691	0.0002	7.17099240867519E-06	0.00114441360346973	-0.000153348650201224	NaN	-0.394697397947311	0	0	0	0	0	Infinity	NaN	NaN	0	0	0	1	2546.74445748398	0.389395411359146
-0.410782217979431	-0.000159858420374803	274.15701	0.0002	-2.41710982205148E-05	0.00106811930891126	-0.000159858420374803	NaN	-0.414707392454147	0	0	0	0	0	Infinity	NaN	NaN	0	0	0	1	2569.66268662178	0.40971409867052
-0.430748581886292	-0.000165980207384564	274.35711	0.0002	-5.67778199966098E-05	0.00083923659985885	-0.000165980207384564	NaN	-0.434717416763306	0	0	0	0	0	Infinity	NaN	NaN	0	0	0	1	2595.1804053858	0.429909345286433
-0.450622916221619	-0.000171600535395555	274.55721	0.0002	-9.05620559608805E-05	0.000610353890806437	-0.000171600535395555	NaN	-0.454727411270142	0	0	0	0	0	Infinity	NaN	NaN	0	0	0	1	2625.99947711638	0.450012562330812
-0.470543265342712	-0.000176562985870987	274.75731	0.0002	-0.000125407998666826	0.00114441360346973	-0.000176562985870987	NaN	-0.474737405776978	0	0	0	0	0	Infinity	NaN	NaN	0	0	0	1	2665.01647002353	0.469398851739243
-0.49064764380455	-0.000180741815711372	274.95741	0.0002	-0.000161171456942362	0.00122070778161287	-0.000180741815711372	NaN	-0.494747430086136	0	0	0	0	0	Infinity	NaN	NaN	0	0	0	1	2714.63270341419	0.489426936022937
-0.510706007480621	-0.000183810043381527	275.15751	0.002	-0.000197656461453489	0.00122070778161287	-0.000183810043381527	NaN	-0.514757454395294	0	0	0	0	0	Infinity	NaN	NaN	0	0	0	1	2778.44451851072	0.509485299699008
-0.530672371387482	-0.000185926299309358	275.35761	0.002	-0.000234670675821157	0.000534059654455632	-0.000185926299309358	NaN	-0.53476744890213	0	0	0	0	0	Infinity	NaN	NaN	0	0	0	1	2854.20821776541	0.530138311733026
-0.550684690475464	-0.000186555029358715	275.55771	0.002	-0.000271955690853689	0.00083923659985885	-0.000186555029358715	NaN	-0.554777443408966	0	0	0	0	0	Infinity	NaN	NaN	0	0	0	1	2951.86193783383	0.549845453875605
-0.570697069168091	-0.000185542914550751	275.75781	0.002	-0.000309209559699712	0.00114441360346973	-0.000185542914550751	NaN	-0.574787437915802	0	0	0	0	0	Infinity	NaN	NaN	0	0	0	1	3075.82248855959	0.569552655564621
-0.590755462646484	-0.000182644565938972	275.95791	0.002	-0.000346075101867441	0.00106811930891126	-0.000182644565938972	NaN	-0.594797432422638	0	0	0	0	0	Infinity	NaN	NaN	0	0	0	1	3234.45408632566	0.589687343337573
-0.610629796981812	-0.000177522641024552	276.15801	0.002	-0.000382152176914067	0.00320435781031847	-0.000177522641024552	NaN	-0.614807486534119	0	0	0	0	0	Infinity	NaN	NaN	0	0	0	1	3439.72911543919	0.607425439171493
-0.630734145641327	-0.000170391795109026	276.35811	0.002	-0.000417001367047607	0.000228882709052414	-0.000170391795109026	NaN	-0.634817481040955	0	0	0	0	0	Infinity	NaN	NaN	0	0	0	1	3701.66970327267	0.630505262932274
-0.650838494300842	-0.000161497417138889	276.55821	0.002	-0.000450220690815517	0.00114441360346973	-0.000161497417138889	NaN	-0.654827475547791	0	0	0	0	0	Infinity	NaN	NaN	0	0	0	1	4030.02416900027	0.649694080697373
-0.670758843421936	-0.000152557026012801	276.75831	0.002	-0.000481618976574071	0.000991825014352798	-0.000152557026012801	NaN	-0.674837470054626	0	0	0	0	0	Infinity	NaN	NaN	0	0	0	1	4396.77451083541	0.669767018407583
-0.690771222114563	-0.000145870901178569	276.95841	0.002	-0.000511426673025027	0.00129700195975602	-0.000145870901178569	NaN	-0.694847464561462	0	0	0	0	0	Infinity	NaN	NaN	0	0	0	1	4735.49704933235	0.689474220154807
-0.710875570774078	-0.000141914439154789	277.15851	0.002	-0.000540175716087875	0.000991825014352798	-0.000141914439154789	NaN	-0.714857459068298	0	0	0	0	0	Infinity	NaN	NaN	0	0	0	1	5009.18423106131	0.709883745759726
-0.730887949466705	-0.000140229443786666	277.35861	0.0002	-0.000568371733514841	0.00274659250862896	-0.000140229443786666	NaN	-0.734867513179779	0	0	0	0	0	Infinity	NaN	NaN	0	0	0	1	5212.08620479606	0.728141356958076
-0.750854313373566	-0.000140211035613902	277.55871	0.0002	-0.000596403965719048	0.00106811930891126	-0.000140211035613902	NaN	-0.754877507686615	0	0	0	0	0	Infinity	NaN	NaN	0	0	0	1	5355.17272293165	0.749786194064654
-0.770590662956238	-0.000141534459544346	277.75881	0.0002	-0.000624575802222141	0.00114441360346973	-0.000141534459544346	NaN	-0.774887502193451	0	0	0	0	0	Infinity	NaN	NaN	0	0	0	1	5444.54449776449	0.769446249352768
-0.790695011615753	-0.000143646102515049	277.95891	0.0002	-0.000653097669634999	0.000228882709052414	-0.000143646102515049	NaN	-0.794897496700287	0	0	0	0	0	Infinity	NaN	NaN	0	0	0	1	5504.46547293488	0.790466128906701
-0.810753345489502	-0.000146108926855959	278.15901	0.0002	-0.000682085083929099	0.00137329625431448	-0.000146108926855959	NaN	-0.814907491207123	0	0	0	0	0	Infinity	NaN	NaN	0	0	0	1	5548.96516548082	0.809380049235187
-0.830765724182129	-0.00014853649190627	278.35911	0.0002	-0.000711568025390923	0.000381471181754023	-0.00014853649190627	NaN	-0.834917545318604	0	0	0	0	0	Infinity	NaN	NaN	0	0	0	1	5593.00757356219	0.830384253000375
-0.850916087627411	-0.000150539257447235	278.55921	0.0002	-0.000741500311246901	0.00129700195975602	-0.000150539257447235	NaN	-0.854927539825439	0	0	0	0	0	Infinity	NaN	NaN	0	0	0	1	5652.45306810193	0.849619085667655
-0.870836436748505	-0.000151623447891325	278.75931	0.0002	-0.000771751405244772	0.000991825014352798	-0.000151623447891325	NaN	-0.874937534332275	0	0	0	0	0	Infinity	NaN	NaN	0	0	0	1	5743.41534148908	0.869844611734152
-0.890848815441132	-0.000151198662933894	278.95941	0.0002	-0.000802077126744815	0.000991825014352798	-0.000151198662933894	NaN	-0.894947528839111	0	0	0	0	0	Infinity	NaN	NaN	0	0	0	1	5891.909347311	0.889856990426779
-0.910815179347992	-0.000149298648466356	279.15951	0.0002	-0.000832160278288476	0.00122070778161287	-0.000149298648466356	NaN	-0.914957523345947	0	0	0	0	0	Infinity	NaN	NaN	0	0	0	1	6100.62575049526	0.909594471566379
-0.930873513221741	-0.000146843478432857	279.35961	0.0002	-0.000861792535466489	0.000991825014352798	-0.000146843478432857	NaN	-0.934967577457428	0	0	0	0	0	Infinity	NaN	NaN	0	0	0	1	6339.22270948776	0.929881688207388
-0.950931906700134	-0.000143983488669619	279.55971	0.0002	-0.000890902922367431	0.00114441360346973	-0.000143983488669619	NaN	-0.954977571964264	0	0	0	0	0	Infinity	NaN	NaN	0	0	0	1	6604.45107620722	0.949787493096665
-0.970990240573883	-0.000140645017381758	279.75981	0.0002	-0.00091937400484637	0.00122070778161287	-0.000140645017381758	NaN	-0.9749875664711	0	0	0	0	0	Infinity	NaN	NaN	0	0	0	1	6903.83675618093	0.96976953279227
-0.990910589694977	-0.00014015736815054	279.95991	0.0002	-0.000947379509869758	0.00106811930891126	-0.00014015736815054	NaN	-0.994997560977936	0	0	0	0	0	Infinity	NaN	NaN	0	0	0	1	7069.98570799834	0.989842470386066
-0.988702356815338	-0.000131075896206312	280.16001	0.0002	-1.92420729171107E-05	0.0019836500287056	-0.000131075896206312	NaN	-0.985992968082428	0	0	0	0	0	Infinity	NaN	NaN	0	0	0	1	7542.97613391201	0.986718706786633
-0.968828022480011	-0.000115190217911731	280.36011	0.0002	-4.38347696547494E-05	0.000610353890806437	-0.000115190217911731	NaN	-0.965982973575592	0	0	0	0	0	Infinity	NaN	NaN	0	0	0	1	8410.67965703832	0.968217668589205
-0.948723614215851	-0.000101112556876615	280.56021	0.0002	-6.54563466228821E-05	0.00122070778161287	-0.000101112556876615	NaN	-0.945972979068756	0	0	0	0	0	Infinity	NaN	NaN	0	0	0	1	9382.84663667992	0.947502906434238
-0.928665280342102	-8.79856816027313E-05	280.76031	0.0002	-8.43639343522203E-05	0.00320435781031847	-8.79856816027313E-05	NaN	-0.92596298456192	0	0	0	0	0	Infinity	NaN	NaN	0	0	0	1	10554.7318998467	0.925460922531784
-0.908698916435242	-7.55948858568445E-05	280.96041	0.0002	-0.000100719398945729	0.00106811930891126	-7.55948858568445E-05	NaN	-0.905952990055084	0	0	0	0	0	Infinity	NaN	NaN	0	0	0	1	12020.6401019781	0.90763079712633
-0.888686537742615	-6.39079735265113E-05	281.16051	0.0002	-0.000114665536149802	0.00129700195975602	-6.39079735265113E-05	NaN	-0.885942995548248	0	0	0	0	0	Infinity	NaN	NaN	0	0	0	1	13905.7223802278	0.887389535782859
-0.868674218654633	-5.30522265762556E-05	281.36061	0.0002	-0.000126352444855927	0.000991825014352798	-5.30522265762556E-05	NaN	-0.865932941436768	0	0	0	0	0	Infinity	NaN	NaN	0	0	0	1	16373.944596011	0.86768239364028
-0.848753869533539	-4.32085980719421E-05	281.56071	0.0002	-0.000135963379419678	0.00114441360346973	-4.32085980719421E-05	NaN	-0.845922946929932	0	0	0	0	0	Infinity	NaN	NaN	0	0	0	1	19643.1707439424	0.847609455930069
-0.828741490840912	-3.47650711773895E-05	281.76081	0.0002	-0.000143737212054072	0.00122070778161287	-3.47650711773895E-05	NaN	-0.825912952423096	0	0	0	0	0	Infinity	NaN	NaN	0	0	0	1	23838.337238323	0.827520783059299
-0.808637142181396	-2.81111515505472E-05	281.96091	0.0002	-0.000149993656209706	0.00129700195975602	-2.81111515505472E-05	NaN	-0.80590295791626	0	0	0	0	0	Infinity	NaN	NaN	0	0	0	1	28765.7067597309	0.80734014022164
-0.788716793060303	-2.35489478654927E-05	282.16101	0.0002	-0.000155127068181106	0.000381471181754023	-2.35489478654927E-05	NaN	-0.785892963409424	0	0	0	0	0	Infinity	NaN	NaN	0	0	0	1	33492.6552797735	0.788335321878549
-0.768796443939209	-2.09481077035889E-05	282.36111	0.0002	-0.000159552608910232	0.000457765418104827	-2.09481077035889E-05	NaN	-0.765882909297943	0	0	0	0	0	Infinity	NaN	NaN	0	0	0	1	36700.0425440574	0.768338678521104
-0.748830080032349	-1.95878801605431E-05	282.56121	0.0002	-0.000163595300529166	0.00106811930891126	-1.95878801605431E-05	NaN	-0.745872914791107	0	0	0	0	0	Infinity	NaN	NaN	0	0	0	1	38229.2557384926	0.747761960723437
-0.728909730911255	-1.87827863555867E-05	282.76131	0.0002	-0.000167431876804927	0.00137329625431448	-1.87827863555867E-05	NaN	-0.725862920284271	0	0	0	0	0	Infinity	NaN	NaN	0	0	0	1	38807.3269381808	0.72753643465694
-0.708713352680206	-1.79500875674421E-05	282.96141	0.0002	-0.000171111465544297	0.00106811930891126	-1.79500875674421E-05	NaN	-0.705852925777435	0	0	0	0	0	Infinity	NaN	NaN	0	0	0	1	39482.4454208052	0.707645233371295
-0.688562989234924	-1.6608262740192E-05	283.16151	0.0002	-0.0001745809804966	0.00129700195975602	-1.6608262740192E-05	NaN	-0.685842931270599	0	0	0	0	0	Infinity	NaN	NaN	0	0	0	1	41459.0616734766	0.687265987275168
-0.668734610080719	-1.44107370942947E-05	283.36161	0.0002	-0.000177699912281725	0.000991825014352798	-1.44107370942947E-05	NaN	-0.665832877159119	0	0	0	0	0	Infinity	NaN	NaN	0	0	0	1	46405.3022204862	0.667742785066366
-0.648952305316925	-1.14000213216059E-05	283.56171	2E-05	-0.000180304620950344	0.00152588472701609	-1.14000213216059E-05	NaN	-0.645822882652283	0	0	0	0	0	Infinity	NaN	NaN	0	0	0	1	56925.534348519	0.647426420589909
-0.628663897514343	-7.47069816497969E-06	283.76181	2E-05	-0.000182202773403783	0.0033569463994354	-7.47069816497969E-06	NaN	-0.625812888145447	0	0	0	0	0	Infinity	NaN	NaN	0	0	0	1	84150.6220210212	0.625306951114908
-0.60874354839325	-3.10647010337561E-06	283.96191	2E-05	-0.000183265918020278	0.00122070778161287	-3.10647010337561E-06	NaN	-0.605802893638611	0	0	0	0	0	Infinity	NaN	NaN	0	0	0	1	195959.892783698	0.607522840611637
-0.590571403503418	2.00979613396157E-07	284.16201	2E-07	-0.000183508247189897	0.000534059654455632	2.00979613396157E-07	NaN	-0.585792899131775	0	0	0	0	0	Infinity	NaN	NaN	0	0	0	1	2938464.22293252	0.590037343848962
-0.568810820579529	5.55297765458818E-06	284.36211	2E-05	-0.00018284942781528	0.00137329625431448	5.55297765458818E-06	NaN	-0.565782904624939	0	0	0	0	0	Infinity	NaN	NaN	0	0	0	1	102433.479109995	0.567437524325214
-0.548936486244202	9.27220935409423E-06	284.56221	2E-05	-0.000181355021297342	0.00106811930891126	9.27220935409423E-06	NaN	-0.545772850513458	0	0	0	0	0	Infinity	NaN	NaN	0	0	0	1	59202.3395159659	0.54786836693529
-0.52878612279892	1.20475633593742E-05	284.76231	2E-05	-0.000179200228061646	0.000915530836209655	1.20475633593742E-05	NaN	-0.525762856006622	0	0	0	0	0	Infinity	NaN	NaN	0	0	0	1	43891.5411378578	0.52787059196271
-0.508773744106293	1.29908275994239E-05	284.96241	2E-05	-0.000176655437498668	0.000991825014352798	1.29908275994239E-05	NaN	-0.505752861499786	0	0	0	0	0	Infinity	NaN	NaN	0	0	0	1	39164.0748222118	0.50778191909194
-0.488715410232544	1.12272864498664E-05	285.16251	2E-05	-0.000174187604909404	0.0033569463994354	1.12272864498664E-05	NaN	-0.48574286699295	0	0	0	0	0	Infinity	NaN	NaN	0	0	0	1	43529.2545901295	0.485358463833109
-0.468841046094894	7.50820800021756E-06	285.36261	2E-05	-0.000172296263004465	0.00114441360346973	7.50820800021756E-06	NaN	-0.465732842683792	0	0	0	0	0	Infinity	NaN	NaN	0	0	0	1	62443.8009817135	0.467696632491425
-0.448552668094635	3.05074263451388E-06	285.56271	2E-05	-0.000171222749618641	0.00122070778161287	3.05074263451388E-06	NaN	-0.445722848176956	0	0	0	0	0	Infinity	NaN	NaN	0	0	0	1	147030.648544403	0.447331960313022
-0.428586304187775	-4.76036484542419E-06	285.76281	2E-05	-0.000171292168436242	0.00160217890515924	-4.76036484542419E-06	NaN	-0.425712823867798	0	0	0	0	0	Infinity	NaN	NaN	0	0	0	1	90032.2387263541	0.426984125282615
-0.408619970083237	-1.7124630176113E-05	285.96291	2E-05	-0.000173479158481542	0.00083923659985885	-1.7124630176113E-05	NaN	-0.405702829360962	0	0	0	0	0	Infinity	NaN	NaN	0	0	0	1	23861.5354539579	0.407780733483378
-0.38860759139061	-2.45273295149673E-05	286.16301	0.0002	-0.000177757321795998	0.00122070778161287	-2.45273295149673E-05	NaN	-0.385692834854126	0	0	0	0	0	Infinity	NaN	NaN	0	0	0	1	15843.8606678917	0.387386883608997
-0.368549227714539	-2.69058109552134E-05	286.36311	0.0002	-0.000182956186176489	0.00129700195975602	-2.69058109552134E-05	NaN	-0.365682810544968	0	0	0	0	0	Infinity	NaN	NaN	0	0	0	1	13697.7557869568	0.367252225754783
-0.348582893610001	-2.72094457614003E-05	286.56321	0.0002	-0.000188391958826097	0.000534059654455632	-2.72094457614003E-05	NaN	-0.345672816038132	0	0	0	0	0	Infinity	NaN	NaN	0	0	0	1	12811.0986407708	0.348048833955545
-0.328754544258118	-2.66251772700343E-05	286.76331	0.0002	-0.000193790126249605	0.000991825014352798	-2.66251772700343E-05	NaN	-0.325662821531296	0	0	0	0	0	Infinity	NaN	NaN	0	0	0	1	12347.5063066761	0.327762719243765
-0.308420151472092	-2.55133800237672E-05	286.96341	0.0002	-0.000199013232283988	0.000457765418104827	-2.55133800237672E-05	NaN	-0.305652797222137	0	0	0	0	0	Infinity	NaN	NaN	0	0	0	1	12088.5649484615	0.307962386053987
-0.288453787565231	-2.39890669035958E-05	287.16351	0.0002	-0.000203971628800509	0.000381471181754023	-2.39890669035958E-05	NaN	-0.285642802715302	0	0	0	0	0	Infinity	NaN	NaN	0	0	0	1	12024.3854721166	0.288072316383477
-0.268487423658371	-2.21657173824497E-05	287.36361	0.0002	-0.000208593358052276	0.00083923659985885	-2.21657173824497E-05	NaN	-0.265632778406143	0	0	0	0	0	Infinity	NaN	NaN	0	0	0	1	12112.7333271403	0.267648187058512
-0.248337060213089	-2.0075538486708E-05	287.56371	0.0002	-0.000212823139882294	0.00129700195975602	-2.0075538486708E-05	NaN	-0.245622783899307	0	0	0	0	0	Infinity	NaN	NaN	0	0	0	1	12370.1319582293	0.247040058253333
-0.228416711091995	-1.77384627022548E-05	287.76381	0.0002	-0.000216610880008275	0.000991825014352798	-1.77384627022548E-05	NaN	-0.22561277449131	0	0	0	0	0	Infinity	NaN	NaN	0	0	0	1	12876.9169530661	0.227424886077642
-0.208680376410484	-1.51222875501844E-05	287.96391	0.0002	-0.000219903753180347	0.000534059654455632	-1.51222875501844E-05	NaN	-0.205602779984474	0	0	0	0	0	Infinity	NaN	NaN	0	0	0	1	13799.5244249895	0.208146316756029
-0.188806042075157	-1.23546342365444E-05	288.16401	2E-05	-0.000222661969938854	0.00114441360346973	-1.23546342365444E-05	NaN	-0.185592770576477	0	0	0	0	0	Infinity	NaN	NaN	0	0	0	1	15282.2041074011	0.187661628471687
-0.168839678168297	-9.09438313101418E-06	288.36411	2E-05	-0.000224811985339375	0.000381471181754023	-9.09438313101418E-06	NaN	-0.16558276116848	0	0	0	0	0	Infinity	NaN	NaN	0	0	0	1	18565.269984339	0.168458206986543
-0.148643299937248	-5.65225673199166E-06	288.56421	2E-05	-0.000226289457921003	0.00129700195975602	-5.65225673199166E-06	NaN	-0.145572751760483	0	0	0	0	0	Infinity	NaN	NaN	0	0	0	1	26298.0446546121	0.147346297977492
-0.128768965601921	-2.13606222132512E-06	288.76431	2E-05	-0.000227068803529102	0.000534059654455632	-2.13606222132512E-06	NaN	-0.125562757253647	0	0	0	0	0	Infinity	NaN	NaN	0	0	0	1	60283.3402118963	0.128234905947465
-0.110504806041718	2.00979613396157E-07	288.96441	2E-07	-0.000227218689358834	0.00106811930891126	2.00979613396157E-07	NaN	-0.10555274784565	0	0	0	0	0	Infinity	NaN	NaN	0	0	0	1	549830.921526842	0.109436686732806
-0.0886982381343842	4.82685891256551E-06	289.16451	2E-05	-0.000226607221515074	0.00106811930891126	4.82685891256551E-06	NaN	-0.0855427384376526	0	0	0	0	0	Infinity	NaN	NaN	0	0	0	1	18375.974881611	0.0876301188254729
-0.068593867123127	8.24705512059154E-06	289.36461	2E-05	-0.000225298392399061	0.00114441360346973	8.24705512059154E-06	NaN	-0.0655327364802361	0	0	0	0	0	Infinity	NaN	NaN	0	0	0	1	8317.37706613108	0.0674494535196573
-0.0488115325570107	1.16022310976405E-05	289.56471	2E-05	-0.000223311426463472	0.00114441360346973	1.16022310976405E-05	NaN	-0.0455227270722389	0	0	0	0	0	Infinity	NaN	NaN	0	0	0	1	4207.08156441888	0.0476671189535409
-0.0284771360456944	1.49084871736704E-05	289.76481	2E-05	-0.000220657912128379	0.000762942363508046	1.49084871736704E-05	NaN	-0.0255127232521772	0	0	0	0	0	Infinity	NaN	NaN	0	0	0	1	1910.12915757054	0.0277141936821863
-0.00832675956189632	1.81645973498235E-05	289.96491	2E-05	-0.000217347886645779	0.000915530836209655	1.81645973498235E-05	NaN	-0.00550271756947041	0	0	0	0	0	Infinity	NaN	NaN	0	0	0	1	458.405953159058	0.00741122872568667
0.0115015786141157	2.1396817828645E-05	290.16501	0.0002	-0.000213389375778909	0.00114441360346973	2.1396817828645E-05	NaN	0.0145072881132364	0	0	0	0	0	Infinity	NaN	NaN	0	0	0	1	537.536876101173	-0.0126459922175854
0.031559944152832	2.45420560531784E-05	290.36511	0.0002	-0.000208792040670362	0.00137329625431448	2.45420560531784E-05	NaN	0.0345172956585884	0	0	0	0	0	Infinity	NaN	NaN	0	0	0	1	1285.95355191297	-0.0329332404071465
0.0515723042190075	2.75845486612525E-05	290.56521	0.0002	-0.000203575669262849	0.00114441360346973	2.75845486612525E-05	NaN	0.0545272976160049	0	0	0	0	0	Infinity	NaN	NaN	0	0	0	1	1869.60841202561	-0.0527167178224772
0.0716766715049744	3.04936238535447E-05	290.76531	0.0002	-0.000197763122252775	0.00122070778161287	3.04936238535447E-05	NaN	0.0745373070240021	0	0	0	0	0	Infinity	NaN	NaN	0	0	0	1	2350.54619448395	-0.0728973792865872
0.0915970206260681	3.3241682103835E-05	290.96541	0.0002	-0.000191383551199271	0.000534059654455632	3.3241682103835E-05	NaN	0.0945473089814186	0	0	0	0	0	Infinity	NaN	NaN	0	0	0	1	2755.48693173685	-0.0921310802805237
0.111747398972511	3.58072502422147E-05	291.16551	0.0002	-0.000184472674038683	0.00114441360346973	3.58072502422147E-05	NaN	0.114557318389416	0	0	0	0	0	Infinity	NaN	NaN	0	0	0	1	3120.803698039	-0.112891812575981
0.131667748093605	3.82010657631326E-05	291.36561	0.0002	-0.000177065794389166	0.00122070778161287	3.82010657631326E-05	NaN	0.134567320346832	0	0	0	0	0	Infinity	NaN	NaN	0	0	0	1	3446.70352680778	-0.132888455875218
0.151404067873955	4.04430647904519E-05	291.56571	0.0002	-0.000169194932862267	0.000457765418104827	4.04430647904519E-05	NaN	0.154577329754829	0	0	0	0	0	Infinity	NaN	NaN	0	0	0	1	3743.6348767935	-0.15186183329206
0.171508446335793	4.2540912545519E-05	291.76581	0.0002	-0.000160890514127389	0.00129700195975602	4.2540912545519E-05	NaN	0.174587339162827	0	0	0	0	0	Infinity	NaN	NaN	0	0	0	1	4031.61183137004	-0.172805448295549
0.191658824682236	4.45375480921939E-05	291.96591	0.0002	-0.000152175491295404	0.000534059654455632	4.45375480921939E-05	NaN	0.194597333669662	0	0	0	0	0	Infinity	NaN	NaN	0	0	0	1	4303.30884595391	-0.192192884336691
0.211487159132957	4.64467739220709E-05	292.16601	0.0002	-0.000143071390203278	0.00106811930891126	4.64467739220709E-05	NaN	0.21460734307766	0	0	0	0	0	Infinity	NaN	NaN	0	0	0	1	4553.32289574716	-0.212555278441869
0.231591522693634	4.82333161926363E-05	292.36611	0.0002	-0.000133597128336081	0.000991825014352798	4.82333161926363E-05	NaN	0.234617352485657	0	0	0	0	0	Infinity	NaN	NaN	0	0	0	1	4801.48455413461	-0.232583347707987
0.251557886600494	4.99355155625381E-05	292.56621	0.0002	-0.000123772697610786	0.00114441360346973	4.99355155625381E-05	NaN	0.254627346992493	0	0	0	0	0	Infinity	NaN	NaN	0	0	0	1	5037.65473864887	-0.252702300203964
0.271754264831543	5.15227038704325E-05	292.76631	0.0002	-0.000113619301669464	0.00129700195975602	5.15227038704325E-05	NaN	0.274637371301651	0	0	0	0	0	Infinity	NaN	NaN	0	0	0	1	5274.45658742875	-0.273051266791299
0.29162859916687	5.29856770299375E-05	292.96641	0.0002	-0.000103160875458437	0.00129700195975602	5.29856770299375E-05	NaN	0.294647365808487	0	0	0	0	0	Infinity	NaN	NaN	0	0	0	1	5503.91380300938	-0.292925601126626
0.31159496307373	5.43367023055907E-05	293.16651	0.0002	-9.24202796013215E-05	0.000915530836209655	5.43367023055907E-05	NaN	0.314657360315323	0	0	0	0	0	Infinity	NaN	NaN	0	0	0	1	5734.52104843084	-0.31251049390994
0.331515312194824	5.58502797503024E-05	293.36661	0.0002	-8.14108469686327E-05	0.000534059654455632	5.58502797503024E-05	NaN	0.334667384624481	0	0	0	0	0	Infinity	NaN	NaN	0	0	0	1	5935.78606368626	-0.33204937184928
0.351619690656662	5.80447413085494E-05	293.56671	0.0002	-6.99878335030034E-05	0.000610353890806437	5.80447413085494E-05	NaN	0.354677379131317	0	0	0	0	0	Infinity	NaN	NaN	0	0	0	1	6057.73551108706	-0.352230044547468
0.371632039546967	5.81152817176189E-05	293.76681	0.0002	-5.83723753015526E-05	0.00114441360346973	5.81152817176189E-05	NaN	0.374687403440475	0	0	0	0	0	Infinity	NaN	NaN	0	0	0	1	6394.73867394672	-0.372776453150436
0.391506373882294	5.86949499847833E-05	293.96691	0.0002	-4.668707658719E-05	0.000686648127157241	5.86949499847833E-05	NaN	0.394697397947311	0	0	0	0	0	Infinity	NaN	NaN	0	0	0	1	6670.18838901459	-0.392193022009451
0.411564737558365	5.9234746004222E-05	294.16701	0.0002	-3.48871057520616E-05	0.000915530836209655	5.9234746004222E-05	NaN	0.414707392454147	0	0	0	0	0	Infinity	NaN	NaN	0	0	0	1	6948.02907619509	-0.412480268394575
0.431577116250992	5.97300713707227E-05	294.36711	0.0002	-2.2983893144375E-05	0.00114441360346973	5.97300713707227E-05	NaN	0.434717416763306	0	0	0	0	0	Infinity	NaN	NaN	0	0	0	1	7225.45790331223	-0.432721529854462
0.451589465141296	6.01625215495005E-05	294.56721	0.0002	-1.09876570960694E-05	0.00122070778161287	6.01625215495005E-05	NaN	0.454727411270142	0	0	0	0	0	Infinity	NaN	NaN	0	0	0	1	7506.15920859862	-0.452810172922909
0.471693843603134	6.05842396907974E-05	294.76731	0.0002	1.09205917062134E-06	0.00106811930891126	6.05842396907974E-05	NaN	0.474737405776978	0	0	0	0	0	Infinity	NaN	NaN	0	0	0	1	7785.75164119429	-0.472761962912045
0.491752207279205	6.09814196650404E-05	294.96741	0.0002	1.32540742865196E-05	0.00106811930891126	6.09814196650404E-05	NaN	0.494747430086136	0	0	0	0	0	Infinity	NaN	NaN	0	0	0	1	8063.96784430911	-0.492820326588117
0.511672556400299	6.14184682490304E-05	295.16751	0.0002	2.5500689550187E-05	0.000534059654455632	6.14184682490304E-05	NaN	0.514757454395294	0	0	0	0	0	Infinity	NaN	NaN	0	0	0	1	8330.92343374058	-0.512206616054755
0.531592905521393	6.18953927187249E-05	295.36761	0.0002	3.78388401595456E-05	0.000991825014352798	6.18953927187249E-05	NaN	0.53476744890213	0	0	0	0	0	Infinity	NaN	NaN	0	0	0	1	8588.56987849069	-0.532584730535746
0.551559269428253	6.24106542090885E-05	295.56771	0.0002	5.0275660227467E-05	0.00144959054887295	6.24106542090885E-05	NaN	0.554777443408966	0	0	0	0	0	Infinity	NaN	NaN	0	0	0	1	8837.58192279825	-0.553008859977126
0.571617603302002	6.29734568065032E-05	295.76781	0.0002	6.28198953873078E-05	0.00114441360346973	6.29734568065032E-05	NaN	0.574787437915802	0	0	0	0	0	Infinity	NaN	NaN	0	0	0	1	9077.11966739249	-0.572762016905472
0.591629981994629	6.35715259704739E-05	295.96791	0.0002	7.54802602613365E-05	0.00122070778161287	6.35715259704739E-05	NaN	0.594797432422638	0	0	0	0	0	Infinity	NaN	NaN	0	0	0	1	9306.52478390112	-0.592850689776242
0.611780345439911	6.42094673821703E-05	296.16801	0.0002	8.82649941142296E-05	0.00183106167241931	6.42094673821703E-05	NaN	0.614807486534119	0	0	0	0	0	Infinity	NaN	NaN	0	0	0	1	9527.88382122277	-0.61361140711233
0.631608724594116	6.48320710752159E-05	296.36811	0.0002	0.000101175753781951	0.000610353890806437	6.48320710752159E-05	NaN	0.634817481040955	0	0	0	0	0	Infinity	NaN	NaN	0	0	0	1	9742.22655730596	-0.632219078484923
0.651575028896332	6.54684845358133E-05	296.56821	0.0002	0.000114211603108505	0.000686648127157241	6.54684845358133E-05	NaN	0.654827475547791	0	0	0	0	0	Infinity	NaN	NaN	0	0	0	1	9952.49903088714	-0.652261677023489
0.671725451946259	6.60450823488645E-05	296.76831	0.0002	0.000127369289788963	0.000457765418104827	6.60450823488645E-05	NaN	0.674837470054626	0	0	0	0	0	Infinity	NaN	NaN	0	0	0	1	10170.7110969755	-0.672183217364363
0.691553771495819	6.66032792651095E-05	296.96841	0.0002	0.000140641679237285	0.00114441360346973	6.66032792651095E-05	NaN	0.694847464561462	0	0	0	0	0	Infinity	NaN	NaN	0	0	0	1	10383.1790135008	-0.692698185099289
0.711750149726868	6.71170128043741E-05	297.16851	0.0002	0.000154020348378998	0.000915530836209655	6.71170128043741E-05	NaN	0.714857459068298	0	0	0	0	0	Infinity	NaN	NaN	0	0	0	1	10604.6160278528	-0.712665680563077
0.731762528419495	6.7592402047012E-05	297.36861	0.0002	0.00016749734971561	0.00114441360346973	6.7592402047012E-05	NaN	0.734867513179779	0	0	0	0	0	Infinity	NaN	NaN	0	0	0	1	10826.1062820424	-0.732906942022964
0.751636862754822	6.80447847116739E-05	297.56871	0.0002	0.000181067926904959	0.000991825014352798	6.80447847116739E-05	NaN	0.754877507686615	0	0	0	0	0	Infinity	NaN	NaN	0	0	0	1	11046.208257396	-0.752628687769175
0.771741211414337	6.85247723595239E-05	297.76881	0.0002	0.000194730683575012	0.00114441360346973	6.85247723595239E-05	NaN	0.774887502193451	0	0	0	0	0	Infinity	NaN	NaN	0	0	0	1	11262.2221839031	-0.772885625017807
0.791753590106964	6.90829765517265E-05	297.96891	0.0002	0.000208496374745897	0.000762942363508046	6.90829765517265E-05	NaN	0.794897496700287	0	0	0	0	0	Infinity	NaN	NaN	0	0	0	1	11460.9072976775	-0.792516532470472
0.811857938766479	6.98221265338361E-05	298.16901	0.0002	0.000222390332172743	0.000991825014352798	6.98221265338361E-05	NaN	0.814907491207123	0	0	0	0	0	Infinity	NaN	NaN	0	0	0	1	11627.5166493683	-0.812849763780832
0.831778287887573	7.08311781636439E-05	298.36911	0.0002	0.000236457172205751	0.00129700195975602	7.08311781636439E-05	NaN	0.834917545318604	0	0	0	0	0	Infinity	NaN	NaN	0	0	0	1	11743.1095945614	-0.833075289847329
0.851606607437134	7.22573458915576E-05	298.56921	0.0002	0.000250767103705381	0.00122070778161287	7.22573458915576E-05	NaN	0.854927539825439	0	0	0	0	0	Infinity	NaN	NaN	0	0	0	1	11785.7443686792	-0.852827315218747
0.871757030487061	7.41665717214346E-05	298.76931	0.0002	0.000265408608918532	0.00106811930891126	7.41665717214346E-05	NaN	0.874937534332275	0	0	0	0	0	Infinity	NaN	NaN	0	0	0	1	11754.0424244137	-0.872825149795972
0.891723394393921	7.65711229178123E-05	298.96941	0.0002	0.000280482182807951	0.000686648127157241	7.65711229178123E-05	NaN	0.894947528839111	0	0	0	0	0	Infinity	NaN	NaN	0	0	0	1	11645.6878313128	-0.892410042521078
0.911965727806091	7.93375802459195E-05	299.16951	0.0002	0.000296075110709441	0.000457765418104827	7.93375802459195E-05	NaN	0.914957523345947	0	0	0	0	0	Infinity	NaN	NaN	0	0	0	1	11494.7509739938	-0.912423493224196
0.93174809217453	8.23187365313061E-05	299.36961	0.0002	0.000312247229442854	0.000686648127157241	8.23187365313061E-05	NaN	0.934967577457428	0	0	0	0	0	Infinity	NaN	NaN	0	0	0	1	11318.7851446212	-0.932434740301687
0.951760470867157	8.52600132930093E-05	299.56971	0.0002	0.000329015355237985	0.00114441360346973	8.52600132930093E-05	NaN	0.954977571964264	0	0	0	0	0	Infinity	NaN	NaN	0	0	0	1	11163.034511809	-0.952904884470627
0.971772789955139	8.79513318068348E-05	299.76981	0.0002	0.000346350781373601	0.00328065222129226	8.79513318068348E-05	NaN	0.9749875664711	0	0	0	0	0	Infinity	NaN	NaN	0	0	0	1	11048.983227331	-0.975053442176431
0.991739153862	9.02132669580169E-05	299.96991	0.0002	0.000364184235218035	0.000610353890806437	9.02132669580169E-05	NaN	0.994997560977936	0	0	0	0	0	Infinity	NaN	NaN	0	0	0	1	10993.2739086318	-0.992349507752806
0.98851877450943	8.09247721917927E-05	300.17001	0.0002	0.000381729029438517	0.000610353890806437	8.09247721917927E-05	NaN	0.983991980552673	0	0	0	0	0	Infinity	NaN	NaN	0	0	0	1	12215.2802873097	-0.989129128400236
0.968460440635681	6.79190343362279E-05	300.37011	0.0002	0.000396568149829452	0.000915530836209655	6.79190343362279E-05	NaN	0.963981986045837	0	0	0	0	0	Infinity	NaN	NaN	0	0	0	1	14259.0431401217	-0.969375971471891
0.948310017585754	5.74957412027288E-05	300.57021	0.0002	0.000409081269704653	0.000686648127157241	5.74957412027288E-05	NaN	0.943971991539001	0	0	0	0	0	Infinity	NaN	NaN	0	0	0	1	16493.5697453144	-0.948996665712912
0.928435683250427	4.88037840113975E-05	300.77031	0.0002	0.000419692970567136	0.000991825014352798	4.88037840113975E-05	NaN	0.923961997032166	0	0	0	0	0	Infinity	NaN	NaN	0	0	0	1	19023.8462458895	-0.92942750826478
0.908377349376678	4.1329436498927E-05	300.97041	0.0002	0.000428694351578922	0.0028991810977459	4.1329436498927E-05	NaN	0.90395200252533	0	0	0	0	0	Infinity	NaN	NaN	0	0	0	1	21978.9434922555	-0.911276530474424
0.888457000255585	3.47107888956089E-05	301.17051	0.0002	0.000436290423368151	0.00114441360346973	3.47107888956089E-05	NaN	0.883941948413849	0	0	0	0	0	Infinity	NaN	NaN	0	0	0	1	25595.9898499449	-0.889601413859054
0.86821460723877	2.86656759271864E-05	301.37061	0.0002	0.000442622646603392	0.000534059654455632	2.86656759271864E-05	NaN	0.863931953907013	0	0	0	0	0	Infinity	NaN	NaN	0	0	0	1	30287.6028266042	-0.868748666893225
0.848340272903442	2.31342910410604E-05	301.57071	0.0002	0.000447797607794789	0.00114441360346973	2.31342910410604E-05	NaN	0.843921959400177	0	0	0	0	0	Infinity	NaN	NaN	0	0	0	1	36670.2515930896	-0.849484686506912
0.828373908996582	1.805835745472E-05	301.77081	0.0002	0.000451910555100172	0.00122070778161287	1.805835745472E-05	NaN	0.823911964893341	0	0	0	0	0	Infinity	NaN	NaN	0	0	0	1	45872.0518227458	-0.829594616778195
0.808315515518188	1.35235704874503E-05	301.97091	2E-05	0.000455055875601312	0.000381471181754023	1.35235704874503E-05	NaN	0.803901970386505	0	0	0	0	0	Infinity	NaN	NaN	0	0	0	1	59770.8657094879	-0.808696986699943
0.788211166858673	9.3772550826543E-06	302.17101	2E-05	0.00045732912452758	0.00122070778161287	9.3772550826543E-06	NaN	0.783891916275024	0	0	0	0	0	Infinity	NaN	NaN	0	0	0	1	84055.6388741815	-0.789431874640286
0.768014788627625	5.95506526224199E-06	302.37111	2E-05	0.000458853343655623	0.00122070778161287	5.95506526224199E-06	NaN	0.763881921768188	0	0	0	0	0	Infinity	NaN	NaN	0	0	0	1	128968.324410685	-0.769235496409237
0.748232424259186	3.15042098009144E-06	302.57121	2E-05	0.000459754017221105	0.00106811930891126	3.15042098009144E-06	NaN	0.743871927261353	0	0	0	0	0	Infinity	NaN	NaN	0	0	0	1	237502.362061298	-0.749300543568097
0.72868013381958	1.25810117879155E-06	302.77131	2E-06	0.000460155143836405	0.00297547527588904	1.25810117879155E-06	NaN	0.723861932754517	0	0	0	0	0	Infinity	NaN	NaN	0	0	0	1	579190.407022354	-0.731655609095469
0.709495902061462	-1.50302483348241E-07	302.97141	2E-07	0.000460228730639589	0.000915530836209655	-1.50302483348241E-07	NaN	0.703851938247681	0	0	0	0	0	Infinity	NaN	NaN	0	0	0	1	4720453.62296247	-0.710411432897672
0.688287377357483	-2.03837748813385E-06	303.17151	2E-05	0.000459977780939528	0.000762942363508046	-2.03837748813385E-06	NaN	0.6838418841362	0	0	0	0	0	Infinity	NaN	NaN	0	0	0	1	337664.334189452	-0.689050319720991
0.668090999126434	-3.2346717944165E-06	303.37161	2E-05	0.000459438783502922	0.000381471181754023	-3.2346717944165E-06	NaN	0.663831889629364	0	0	0	0	0	Infinity	NaN	NaN	0	0	0	1	206540.583276379	-0.668472470308188
0.648170650005341	-4.1107682591246E-06	303.57171	2E-05	0.000458700633335572	0.000381471181754023	-4.1107682591246E-06	NaN	0.643821895122528	0	0	0	0	0	Infinity	NaN	NaN	0	0	0	1	157676.280721154	-0.648552121187095
0.62820428609848	-4.82661289424868E-06	303.77181	2E-05	0.000457804211336	0.00183106167241931	-4.82661289424868E-06	NaN	0.623811900615692	0	0	0	0	0	Infinity	NaN	NaN	0	0	0	1	130154.271714444	-0.6300353477709
0.608329951763153	-5.44155182069517E-06	303.97191	2E-05	0.000456775684686205	0.000457765418104827	-5.44155182069517E-06	NaN	0.603801906108856	0	0	0	0	0	Infinity	NaN	NaN	0	0	0	1	111793.468445815	-0.608787717181258
0.588133573532104	-5.98671613261104E-06	304.17201	2E-05	0.000455631557648916	0.00114441360346973	-5.98671613261104E-06	NaN	0.583791851997375	0	0	0	0	0	Infinity	NaN	NaN	0	0	0	1	98239.7629191743	-0.589277987135574
0.568213224411011	-6.52482640361995E-06	304.37211	2E-05	0.000454379217785228	0.00114441360346973	-6.52482640361995E-06	NaN	0.56378185749054	0	0	0	0	0	Infinity	NaN	NaN	0	0	0	1	87084.80337435	-0.56935763801448
0.548292875289917	-7.05036154613481E-06	304.57221	2E-05	0.000453021104610467	0.00106811930891126	-7.05036154613481E-06	NaN	0.543771862983704	0	0	0	0	0	Infinity	NaN	NaN	0	0	0	1	77768.0508583996	-0.549360994598828
0.528326511383057	-7.58356463848031E-06	304.77231	2E-05	0.000451556702570025	0.00106811930891126	-7.58356463848031E-06	NaN	0.523761868476868	0	0	0	0	0	Infinity	NaN	NaN	0	0	0	1	69667.3050958433	-0.529394630691968
0.508360147476196	-8.12765574664809E-06	304.97241	2E-05	0.000449985111064183	0.00114441360346973	-8.12765574664809E-06	NaN	0.503751873970032	0	0	0	0	0	Infinity	NaN	NaN	0	0	0	1	62546.9585969913	-0.509504561079666
0.488209784030914	-8.67297330842121E-06	305.17251	2E-05	0.000448304481284948	0.00114441360346973	-8.67297330842121E-06	NaN	0.483741849660873	0	0	0	0	0	Infinity	NaN	NaN	0	0	0	1	56290.9358382179	-0.489354197634384
0.468335449695587	-9.22963863558834E-06	305.37261	2E-05	0.000446513303503342	0.00122070778161287	-9.22963863558834E-06	NaN	0.463731855154037	0	0	0	0	0	Infinity	NaN	NaN	0	0	0	1	50742.5553899525	-0.4695561574772
0.448231071233749	-9.78645766736008E-06	305.57271	2E-05	0.000444611002358328	0.0033569463994354	-9.78645766736008E-06	NaN	0.443721830844879	0	0	0	0	0	Infinity	NaN	NaN	0	0	0	1	45801.1556856466	-0.451588017633185
0.428080707788467	-1.03431229945272E-05	305.77281	2E-05	0.000442597099161898	0.00137329625431448	-1.03431229945272E-05	NaN	0.423711836338043	0	0	0	0	0	Infinity	NaN	NaN	0	0	0	1	41387.9548773591	-0.429454004042782
0.408344358205795	-1.09023958430043E-05	305.97291	2E-05	0.00044047121646702	0.00114441360346973	-1.09023958430043E-05	NaN	0.403701841831207	0	0	0	0	0	Infinity	NaN	NaN	0	0	0	1	37454.5525667933	-0.409488771809265
0.388147979974747	-1.14681097329594E-05	306.17301	2E-05	0.000438233214623755	0.00114441360346973	-1.14681097329594E-05	NaN	0.383691817522049	0	0	0	0	0	Infinity	NaN	NaN	0	0	0	1	33845.8550722799	-0.389292393578216
0.36827364563942	-1.20480844998383E-05	306.37311	2E-05	0.00043588094722514	0.00129700195975602	-1.20480844998383E-05	NaN	0.363681823015213	0	0	0	0	0	Infinity	NaN	NaN	0	0	0	1	30566.9872787133	-0.369570647599176
0.348261296749115	-1.26504482977907E-05	306.57321	2E-05	0.000433410282418216	0.00114441360346973	-1.26504482977907E-05	NaN	0.343671798706055	0	0	0	0	0	Infinity	NaN	NaN	0	0	0	1	27529.561684382	-0.349405710352585
0.328294932842255	-1.32814893731847E-05	306.77331	2E-05	0.000430816287549009	0.00122070778161287	-1.32814893731847E-05	NaN	0.323661804199219	0	0	0	0	0	Infinity	NaN	NaN	0	0	0	1	24718.2317899588	-0.329515640623868
0.308328568935394	-1.39514822876663E-05	306.97341	2E-05	0.00042809207516464	0.00144959054887295	-1.39514822876663E-05	NaN	0.303651809692383	0	0	0	0	0	Infinity	NaN	NaN	0	0	0	1	22100.0580854387	-0.309778159484267
0.288362234830856	-1.46702404890675E-05	307.17351	2E-05	0.000425229139257848	0.000381471181754023	-1.46702404890675E-05	NaN	0.283641785383224	0	0	0	0	0	Infinity	NaN	NaN	0	0	0	1	19656.271827701	-0.28874370601261
0.268303871154785	-1.54340832523303E-05	307.37361	2E-05	0.000422218132946186	0.00129700195975602	-1.54340832523303E-05	NaN	0.263631790876389	0	0	0	0	0	Infinity	NaN	NaN	0	0	0	1	17383.8553782762	-0.269600873114541
0.248153477907181	-1.62620272021741E-05	307.57371	2E-05	0.000419048405298648	0.000686648127157241	-1.62620272021741E-05	NaN	0.243621781468391	0	0	0	0	0	Infinity	NaN	NaN	0	0	0	1	15259.6890179845	-0.248840126034338
0.22809511423111	-1.71583669725806E-05	307.77381	2E-05	0.000415706298119597	0.000915530836209655	-1.71583669725806E-05	NaN	0.223611772060394	0	0	0	0	0	Infinity	NaN	NaN	0	0	0	1	13293.5211489305	-0.229010645067319
0.208082750439644	-1.81321483978536E-05	307.97391	2E-05	0.000412177418356418	0.00114441360346973	-1.81321483978536E-05	NaN	0.203601777553558	0	0	0	0	0	Infinity	NaN	NaN	0	0	0	1	11475.9015795545	-0.209227164043114
0.188070401549339	-1.91032904695021E-05	308.17401	0.0002	0.000408469081474908	0.000610353890806437	-1.91032904695021E-05	NaN	0.183591768145561	0	0	0	0	0	Infinity	NaN	NaN	0	0	0	1	9844.92183949089	-0.188680755440146
0.168150052428246	-2.03116996999597E-05	308.37411	0.0002	0.000404526501675413	0.00114441360346973	-2.03116996999597E-05	NaN	0.163581758737564	0	0	0	0	0	Infinity	NaN	NaN	0	0	0	1	8278.48259437289	-0.169294466031715
0.148091688752174	-2.16412554436829E-05	308.57421	0.0002	0.000400329338639507	0.00106811930891126	-2.16412554436829E-05	NaN	0.143571764230728	0	0	0	0	0	Infinity	NaN	NaN	0	0	0	1	6843.02669674381	-0.149159808061086
0.128217339515686	-2.30842924793251E-05	308.77431	0.0002	0.000395855422067628	0.00114441360346973	-2.30842924793251E-05	NaN	0.123561754822731	0	0	0	0	0	Infinity	NaN	NaN	0	0	0	1	5554.31099439244	-0.129361753119156
0.108112968504429	-2.46576782956254E-05	308.97441	0.0002	0.000391080341419269	0.00122070778161287	-2.46576782956254E-05	NaN	0.103551745414734	0	0	0	0	0	Infinity	NaN	NaN	0	0	0	1	4384.55588592904	-0.109333676286042
0.0881926193833351	-2.63399433606537E-05	309.17451	0.0002	0.000385978198095385	0.00129700195975602	-2.63399433606537E-05	NaN	0.0835417360067368	0	0	0	0	0	Infinity	NaN	NaN	0	0	0	1	3348.24635633333	-0.0894896213430911
0.0683182775974274	-2.81464235740714E-05	309.37461	0.0002	0.000380528923725045	0.00129700195975602	-2.81464235740714E-05	NaN	0.0635317340493202	0	0	0	0	0	Infinity	NaN	NaN	0	0	0	1	2427.24541601664	-0.0696152795571834
0.0483059175312519	-3.0328614229802E-05	309.57471	0.0002	0.000374685937577373	0.00114441360346973	-3.0328614229802E-05	NaN	0.0435217283666134	0	0	0	0	0	Infinity	NaN	NaN	0	0	0	1	1592.75056767298	-0.0494503311347216
0.0282935593277216	-3.29708600474987E-05	309.77481	0.0002	0.000368361494045943	0.000381471181754023	-3.29708600474987E-05	NaN	0.0235117226839066	0	0	0	0	0	Infinity	NaN	NaN	0	0	0	1	858.138346617623	-0.0286750305094756
0.00805117189884186	-3.5755721910391E-05	309.97491	0.0002	0.000361485645389396	0.000915530836209655	-3.5755721910391E-05	NaN	0.00350171700119972	0	0	0	0	0	Infinity	NaN	NaN	0	0	0	1	225.171566078829	-0.00896670273505151
-0.0120071936398745	-3.848844426102E-05	310.17501	0.0002	0.000354058222648323	0.000534059654455632	-3.848844426102E-05	NaN	-0.0165082886815071	0	0	0	0	0	Infinity	NaN	NaN	0	0	0	1	311.968796619691	0.0114731339854188
-0.0319735482335091	-4.13423113059253E-05	310.37511	0.0002	0.000346075804485585	0.000534059654455632	-4.13423113059253E-05	NaN	-0.0365182943642139	0	0	0	0	0	Infinity	NaN	NaN	0	0	0	1	773.385599970715	0.0314394885790534
-0.0519399009644985	-4.46102312707808E-05	310.57521	0.0002	0.000337483847220876	0.000991825014352798	-4.46102312707808E-05	NaN	-0.0565283000469208	0	0	0	0	0	Infinity	NaN	NaN	0	0	0	1	1164.30467820772	0.0509480759501457
-0.071952261030674	-4.83995427202899E-05	310.77531	0.0002	0.000328187348237129	0.00083923659985885	-4.83995427202899E-05	NaN	-0.0765383094549179	0	0	0	0	0	Infinity	NaN	NaN	0	0	0	1	1486.63100902626	0.0711130244308151
-0.0917345955967903	-5.27209886058699E-05	310.97541	0.0002	0.000318079782263788	0.000228882709052414	-5.27209886058699E-05	NaN	-0.0965483114123344	0	0	0	0	0	Infinity	NaN	NaN	0	0	0	1	1740.00143059868	0.0915057128877379
-0.111976981163025	-5.76481688767672E-05	311.17551	0.0002	0.000307047581967923	0.00106811930891126	-5.76481688767672E-05	NaN	-0.116558313369751	0	0	0	0	0	Infinity	NaN	NaN	0	0	0	1	1942.42043320396	0.110908861854114
-0.131943330168724	-6.31642178632319E-05	311.37561	0.0002	0.000294969462371332	0.00106811930891126	-6.31642178632319E-05	NaN	-0.136568322777748	0	0	0	0	0	Infinity	NaN	NaN	0	0	0	1	2088.89359564965	0.130875210859813
-0.151817679405212	-6.91847963025793E-05	311.57571	0.0002	0.000281736505036418	0.000915530836209655	-6.91847963025793E-05	NaN	-0.156578332185745	0	0	0	0	0	Infinity	NaN	NaN	0	0	0	1	2194.37922085134	0.150902148569003
-0.171968057751656	-7.56362860556692E-05	311.77581	0.0002	0.000267254044427787	0.00144959054887295	-7.56362860556692E-05	NaN	-0.176588326692581	0	0	0	0	0	Infinity	NaN	NaN	0	0	0	1	2273.6184802237	0.170518467202783
-0.191842392086983	-8.24328235466965E-05	311.97591	0.0002	0.000251444323617902	0.00106811930891126	-8.24328235466965E-05	NaN	-0.196598336100578	0	0	0	0	0	Infinity	NaN	NaN	0	0	0	1	2327.25732096642	0.190774272778071
-0.211762741208076	-8.95007906365208E-05	312.17601	0.0002	0.000234246277864724	0.000534059654455632	-8.95007906365208E-05	NaN	-0.216608345508575	0	0	0	0	0	Infinity	NaN	NaN	0	0	0	1	2366.04324612152	0.211228681553621
-0.23191311955452	-9.67313098954037E-05	312.37611	0.0002	0.000215616901646969	0.00114441360346973	-9.67313098954037E-05	NaN	-0.236618354916573	0	0	0	0	0	Infinity	NaN	NaN	0	0	0	1	2397.4979745988	0.23076870595105
-0.251833468675613	-0.000104113649285864	312.57621	0.0002	0.000195525002698263	0.000991825014352798	-0.000104113649285864	NaN	-0.25662836432457	0	0	0	0	0	Infinity	NaN	NaN	0	0	0	1	2418.83240480944	0.250841643661261
-0.271937847137451	-0.000111549656139687	312.77631	0.0002	0.000173949285289665	0.00122070778161287	-0.000111549656139687	NaN	-0.276638358831406	0	0	0	0	0	Infinity	NaN	NaN	0	0	0	1	2437.81878446062	0.270717139355838
-0.291996210813522	-0.000119002535939217	312.97641	0.0002	0.000150882323578513	0.00122070778161287	-0.000119002535939217	NaN	-0.296648383140564	0	0	0	0	0	Infinity	NaN	NaN	0	0	0	1	2453.69738139586	0.290775503031909
-0.311824530363083	-0.000126433951663785	313.17651	0.0002	0.000126324900339708	0.00114441360346973	-0.000126433951663785	NaN	-0.3166583776474	0	0	0	0	0	Infinity	NaN	NaN	0	0	0	1	2466.3037598658	0.310680116759613
-0.332158952951431	-0.000133758003357798	313.37661	0.0002	0.00010029116113782	0.00106811930891126	-0.000133758003357798	NaN	-0.336668372154236	0	0	0	0	0	Infinity	NaN	NaN	0	0	0	1	2483.28282878833	0.33109083364252
-0.351619243621826	-0.000140934862429276	313.57671	0.0002	7.28050096897237E-05	0.00129700195975602	-0.000140934862429276	NaN	-0.356678396463394	0	0	0	0	0	Infinity	NaN	NaN	0	0	0	1	2494.90606909469	0.35032224166207
-0.37209165096283	-0.000147855607792735	313.77681	0.0002	4.39077348424619E-05	0.00106811930891126	-0.000147855607792735	NaN	-0.37668839097023	0	0	0	0	0	Infinity	NaN	NaN	0	0	0	1	2516.58801798326	0.371023531653918
-0.391873985528946	-0.000154589259182103	313.97691	0.0002	1.36450726936513E-05	0.00106811930891126	-0.000154589259182103	NaN	-0.396698385477066	0	0	0	0	0	Infinity	NaN	NaN	0	0	0	1	2534.93669354691	0.390805866220035
-0.411748319864273	-0.000161056101205759	314.17701	0.0002	-1.79406001924918E-05	0.00114441360346973	-0.000161056101205759	NaN	-0.416708409786224	0	0	0	0	0	Infinity	NaN	NaN	0	0	0	1	2556.55213793012	0.410603906260803
-0.432036727666855	-0.000167144142324105	314.37711	0.0002	-5.07841532741884E-05	0.000915530836209655	-0.000167144142324105	NaN	-0.43671840429306	0	0	0	0	0	Infinity	NaN	NaN	0	0	0	1	2584.81524784221	0.431121196830645
-0.452095091342926	-0.000172738407854922	314.57721	0.0002	-8.47985777674711E-05	0.000991825014352798	-0.000172738407854922	NaN	-0.456728398799896	0	0	0	0	0	Infinity	NaN	NaN	0	0	0	1	2617.2239107508	0.451103266328573
-0.471923410892487	-0.000177713125594892	314.77731	0.0002	-0.000119872239181246	0.000915530836209655	-0.000177713125594892	NaN	-0.476738423109055	0	0	0	0	0	Infinity	NaN	NaN	0	0	0	1	2655.53492074787	0.471007880056277
-0.491935789585114	-0.000181785799213685	314.97741	0.002	-0.000155859124697426	0.000534059654455632	-0.000181785799213685	NaN	-0.496748417615891	0	0	0	0	0	Infinity	NaN	NaN	0	0	0	1	2706.12881596353	0.491401729930658
-0.512132167816162	-0.000184990843990818	315.17751	0.002	-0.000192567862920153	0.000534059654455632	-0.000184990843990818	NaN	-0.516758441925049	0	0	0	0	0	Infinity	NaN	NaN	0	0	0	1	2768.41900262687	0.511598108161706
-0.531960487365723	-0.000186938414117321	315.37761	0.002	-0.000229804087482377	0.00114441360346973	-0.000186938414117321	NaN	-0.536768436431885	0	0	0	0	0	Infinity	NaN	NaN	0	0	0	1	2845.64566291799	0.530816073762253
-0.552110850811005	-0.000187582481885329	315.57771	0.002	-0.00026730160002514	0.00106811930891126	-0.000187582481885329	NaN	-0.556778430938721	0	0	0	0	0	Infinity	NaN	NaN	0	0	0	1	2943.29643824905	0.551042731502093
-0.57193922996521	-0.00018643235671334	315.77781	0.002	-0.000304747714255248	0.00129700195975602	-0.00018643235671334	NaN	-0.576788425445557	0	0	0	0	0	Infinity	NaN	NaN	0	0	0	1	3067.81097470451	0.570642228005454
-0.591859579086304	-0.000183380660018884	315.97791	0.002	-0.000341783255071757	0.000915530836209655	-0.000183380660018884	NaN	-0.596798479557037	0	0	0	0	0	Infinity	NaN	NaN	0	0	0	1	3227.49181416054	0.590944048250094
-0.612055957317352	-0.000178197384229861	316.17801	0.002	-0.000377995040490751	0.00122070778161287	-0.000178197384229861	NaN	-0.616808474063873	0	0	0	0	0	Infinity	NaN	NaN	0	0	0	1	3434.7078660136	0.610835249535739
-0.632068276405334	-0.000170851853908971	316.37811	0.002	-0.00041295285835124	0.00106811930891126	-0.000170851853908971	NaN	-0.636818468570709	0	0	0	0	0	Infinity	NaN	NaN	0	0	0	1	3699.51078635704	0.631000157096423
-0.652172684669495	-0.000161957461386919	316.57821	0.002	-0.000446274058457973	0.00129700195975602	-0.000161957461386919	NaN	-0.656828463077545	0	0	0	0	0	Infinity	NaN	NaN	0	0	0	1	4026.81469000952	0.650875682709739
-0.671908974647522	-0.00015312441973947	316.77831	0.002	-0.000477780510999475	0.00106811930891126	-0.00015312441973947	NaN	-0.676838457584381	0	0	0	0	0	Infinity	NaN	NaN	0	0	0	1	4387.99360540093	0.670840855338611
-0.692059397697449	-0.000146560982102528	316.97841	0.002	-0.000507719542274322	0.00122070778161287	-0.000146560982102528	NaN	-0.696848511695862	0	0	0	0	0	Infinity	NaN	NaN	0	0	0	1	4721.98935739467	0.690838689915836
-0.712025761604309	-0.000142711869557388	317.17851	0.002	-0.000536622473804135	0.00205994443967938	-0.000142711869557388	NaN	-0.716858506202698	0	0	0	0	0	Infinity	NaN	NaN	0	0	0	1	4989.25396894184	0.70996581716463
-0.732176125049591	-0.000140932985232212	317.37861	0.002	-0.00056496769411355	0.000915530836209655	-0.000140932985232212	NaN	-0.736868500709534	0	0	0	0	0	Infinity	NaN	NaN	0	0	0	1	5195.20766443146	0.731260594213381
-0.752096474170685	-0.000141128082759678	317.57871	0.0002	-0.000593174846264342	0.000534059654455632	-0.000141128082759678	NaN	-0.75687849521637	0	0	0	0	0	Infinity	NaN	NaN	0	0	0	1	5329.17658529664	0.751562414516229
-0.772154808044434	-0.000142526638228446	317.77881	0.0002	-0.000621536181268938	0.00122070778161287	-0.000142526638228446	NaN	-0.776888489723206	0	0	0	0	0	Infinity	NaN	NaN	0	0	0	1	5417.61748990949	0.770934100262821
-0.791983187198639	-0.000144691963214427	317.97891	0.0002	-0.000650264823410729	0.000457765418104827	-0.000144691963214427	NaN	-0.796898484230042	0	0	0	0	0	Infinity	NaN	NaN	0	0	0	1	5473.58104489158	0.791525421780534
-0.811949491500854	-0.000147117985761724	318.17901	0.0002	-0.000679458997001026	0.00114441360346973	-0.000147117985761724	NaN	-0.816908538341522	0	0	0	0	0	Infinity	NaN	NaN	0	0	0	1	5519.03621638693	0.810805077897385
-0.831915855407715	-0.000149450454046018	318.37911	0.0002	-0.000709135901394738	0.00343324057757854	-0.000149450454046018	NaN	-0.836918532848358	0	0	0	0	0	Infinity	NaN	NaN	0	0	0	1	5566.49935069152	0.828482614830136
-0.852066218852997	-0.000151344342157245	318.57921	0.0002	-0.000739241821620711	0.000381471181754023	-0.000151344342157245	NaN	-0.856928527355194	0	0	0	0	0	Infinity	NaN	NaN	0	0	0	1	5629.98396046885	0.851684747671243
-0.872170627117157	-0.000152305859955959	318.77931	0.0002	-0.000769641679104649	0.00106811930891126	-0.000152305859955959	NaN	-0.87693852186203	0	0	0	0	0	Infinity	NaN	NaN	0	0	0	1	5726.44169678931	0.871102507808246
-0.892228960990906	-0.000151789063238539	318.97941	0.0002	-0.000800093732890492	0.00213623861782253	-0.000151789063238539	NaN	-0.896948516368866	0	0	0	0	0	Infinity	NaN	NaN	0	0	0	1	5878.08463900166	0.890092722373083
-0.912195324897766	-0.000149884450365789	319.17951	0.0002	-0.000830292922643825	0.00122070778161287	-0.000149884450365789	NaN	-0.916958570480347	0	0	0	0	0	Infinity	NaN	NaN	0	0	0	1	6085.99039240946	0.910974617116153
-0.93211567401886	-0.000147436949191615	319.37961	0.0002	-0.000860043918033523	0.00144959054887295	-0.000147436949191615	NaN	-0.936968564987183	0	0	0	0	0	Infinity	NaN	NaN	0	0	0	1	6322.13077610176	0.930666083469987
-0.952266037464142	-0.000144501813338138	319.57971	0.0002	-0.000889265800676478	0.00083923659985885	-0.000144501813338138	NaN	-0.956978559494019	0	0	0	0	0	Infinity	NaN	NaN	0	0	0	1	6589.99368565579	0.951426800864283
-0.972094416618347	-0.000141160286148079	319.77981	0.0002	-0.000917835537981996	0.00122070778161287	-0.000141160286148079	NaN	-0.976988554000854	0	0	0	0	0	Infinity	NaN	NaN	0	0	0	1	6886.4582464689	0.970873708836734
-0.992060780525208	-0.000141082069603726	319.97991	0.0002	-0.000945979696006733	0.00106811930891126	-0.000141082069603726	NaN	-0.99699854850769	0	0	0	0	0	Infinity	NaN	NaN	0	0	0	1	7031.79917413832	0.990992661216296
-0.987230181694031	-0.000130755390273407	320.18001	0.0002	-2.20573924522608E-05	0.00106811930891126	-0.000130755390273407	NaN	-0.983991980552673	0	0	0	0	0	Infinity	NaN	NaN	0	0	0	1	7550.20637871793	0.98616206238512
-0.967585861682892	-0.000115055270725861	320.38011	0.0002	-4.66089548886541E-05	0.00114441360346973	-0.000115055270725861	NaN	-0.963981986045837	0	0	0	0	0	Infinity	NaN	NaN	0	0	0	1	8409.74825037203	0.966441448079422
-0.947389483451843	-0.000101057354186196	320.58021	0.0002	-6.82126421050311E-05	0.000381471181754023	-0.000101057354186196	NaN	-0.943971991539001	0	0	0	0	0	Infinity	NaN	NaN	0	0	0	1	9374.77030821824	0.947008012270089
-0.927285134792328	-8.7953478214331E-05	320.78031	0.0002	-8.71106097759916E-05	0.0019836500287056	-8.7953478214331E-05	NaN	-0.923961997032166	0	0	0	0	0	Infinity	NaN	NaN	0	0	0	1	10542.9046538973	0.925301484763622
-0.907548785209656	-7.5573414505925E-05	320.98041	0.0002	-0.000103461088210499	0.0016784731997177	-7.5573414505925E-05	NaN	-0.90395200252533	0	0	0	0	0	Infinity	NaN	NaN	0	0	0	1	12008.8365881431	0.905870312009938
-0.887352406978607	-6.39018398942426E-05	321.18051	0.0002	-0.000117403512529639	0.000915530836209655	-6.39018398942426E-05	NaN	-0.883941948413849	0	0	0	0	0	Infinity	NaN	NaN	0	0	0	1	13886.179309503	0.886436876142398
-0.867386043071747	-5.30568286194466E-05	321.38061	0.0002	-0.000129090866128246	0.00297547527588904	-5.30568286194466E-05	NaN	-0.863931953907013	0	0	0	0	0	Infinity	NaN	NaN	0	0	0	1	16348.2451861781	0.864410567795858
-0.847557723522186	-4.32592059951276E-05	321.58071	0.0002	-0.000138707078544396	0.00114441360346973	-4.32592059951276E-05	NaN	-0.843921959400177	0	0	0	0	0	Infinity	NaN	NaN	0	0	0	1	19592.5399929358	0.846413309918717
-0.827315330505371	-3.48632165696472E-05	321.78081	0.0002	-0.000146497067112869	0.000762942363508046	-3.48632165696472E-05	NaN	-0.823911964893341	0	0	0	0	0	Infinity	NaN	NaN	0	0	0	1	23730.3212930058	0.826552388141863
-0.807348966598511	-2.82982400676701E-05	321.98091	0.0002	-0.000152782785379624	0.000457765418104827	-2.82982400676701E-05	NaN	-0.803901970386505	0	0	0	0	0	Infinity	NaN	NaN	0	0	0	1	28530.0062713399	0.806891201180406
-0.787428617477417	-2.38341817748733E-05	322.18101	0.0002	-0.00015796333040302	0.00122070778161287	-2.38341817748733E-05	NaN	-0.783891916275024	0	0	0	0	0	Infinity	NaN	NaN	0	0	0	1	33037.7868606989	0.786207909695804
-0.767508268356323	-2.12778122659074E-05	322.38111	0.0002	-0.00016244952122842	0.00106811930891126	-2.12778122659074E-05	NaN	-0.763881921768188	0	0	0	0	0	Infinity	NaN	NaN	0	0	0	1	36070.8262092373	0.766440149047412
-0.747311890125275	-1.99405894818483E-05	322.58121	0.0002	-0.000166560104776319	0.000534059654455632	-1.99405894818483E-05	NaN	-0.743871927261353	0	0	0	0	0	Infinity	NaN	NaN	0	0	0	1	37476.9206700506	0.746777830470819
-0.727299511432648	-1.90910213859752E-05	322.78131	0.0002	-0.000170462056843428	0.000991825014352798	-1.90910213859752E-05	NaN	-0.723861932754517	0	0	0	0	0	Infinity	NaN	NaN	0	0	0	1	38096.4169872516	0.726307686418295
-0.707517206668854	-1.81908490048954E-05	322.98141	0.0002	-0.000174197125164311	0.00083923659985885	-1.81908490048954E-05	NaN	-0.703851938247681	0	0	0	0	0	Infinity	NaN	NaN	0	0	0	1	38894.1278374885	0.706677970068995
-0.687228798866272	-1.67662146850489E-05	323.18151	0.0002	-0.000177707942995095	0.00106811930891126	-1.67662146850489E-05	NaN	-0.6838418841362	0	0	0	0	0	Infinity	NaN	NaN	0	0	0	1	40988.9060694839	0.686160679557361
-0.667216420173645	-1.44797450047918E-05	323.38161	0.0002	-0.000180851392521874	0.00129700195975602	-1.44797450047918E-05	NaN	-0.663831889629364	0	0	0	0	0	Infinity	NaN	NaN	0	0	0	1	46079.2935202135	0.665919418213889
-0.64711207151413	-1.11905428639147E-05	323.58171	2E-05	-0.000183431018752409	0.00114441360346973	-1.11905428639147E-05	NaN	-0.643821895122528	0	0	0	0	0	Infinity	NaN	NaN	0	0	0	1	57826.6916434252	0.64596765791066
-0.627145707607269	-7.22932281860267E-06	323.78181	2E-05	-0.000185283553956746	0.00137329625431448	-7.22932281860267E-06	NaN	-0.623811900615692	0	0	0	0	0	Infinity	NaN	NaN	0	0	0	1	86750.270162716	0.625772411352955
-0.607271373271942	-2.84914631265565E-06	323.98191	2E-05	-0.000186295628493014	0.000991825014352798	-2.84914631265565E-06	NaN	-0.603801906108856	0	0	0	0	0	Infinity	NaN	NaN	0	0	0	1	213141.519119077	0.606279548257589
-0.586890995502472	1.81993470960151E-06	324.18201	2E-06	-0.000186452370961679	0.00106811930891126	1.81993470960151E-06	NaN	-0.583791851997375	0	0	0	0	0	Infinity	NaN	NaN	0	0	0	1	322479.148513507	0.585822876193561
-0.567062616348267	5.81183485337533E-06	324.38211	2E-05	-0.000185702796537099	0.00114441360346973	5.81183485337533E-06	NaN	-0.56378185749054	0	0	0	0	0	Infinity	NaN	NaN	0	0	0	1	97570.3251476484	0.565918202744797
-0.547280311584473	9.5066834546742E-06	324.58221	2E-05	-0.000184158686983288	0.00129700195975602	9.5066834546742E-06	NaN	-0.543771862983704	0	0	0	0	0	Infinity	NaN	NaN	0	0	0	1	57567.9535553893	0.545983309624717
-0.527313947677612	1.22266783364466E-05	324.78231	2E-05	-0.000181961564464333	0.000762942363508046	1.22266783364466E-05	NaN	-0.523761868476868	0	0	0	0	0	Infinity	NaN	NaN	0	0	0	1	43128.1443060243	0.526551005314104
-0.507209599018097	1.30616763271973E-05	324.98241	2E-05	-0.00017939053152341	0.00083923659985885	1.30616763271973E-05	NaN	-0.503751873970032	0	0	0	0	0	Infinity	NaN	NaN	0	0	0	1	38831.8915820914	0.506370362418238
-0.487059205770493	1.11730005301069E-05	325.18251	2E-05	-0.000176920971313222	0.000762942363508046	1.11730005301069E-05	NaN	-0.483741849660873	0	0	0	0	0	Infinity	NaN	NaN	0	0	0	1	43592.5161247469	0.486296263406985
-0.467000842094421	7.40147561373306E-06	325.38261	2E-05	-0.000175046129080318	0.00114441360346973	7.40147561373306E-06	NaN	-0.463731855154037	0	0	0	0	0	Infinity	NaN	NaN	0	0	0	1	63095.6401758489	0.465856428490952
-0.446988493204117	2.85092573903967E-06	325.58271	2E-05	-0.000173999982665313	0.000991825014352798	2.85092573903967E-06	NaN	-0.443721830844879	0	0	0	0	0	Infinity	NaN	NaN	0	0	0	1	156787.140079869	0.445996668189764
-0.427160143852234	-5.3280718930182E-06	325.78281	2E-05	-0.000174130645188408	0.000991825014352798	-5.3280718930182E-06	NaN	-0.423711836338043	0	0	0	0	0	Infinity	NaN	NaN	0	0	0	1	80171.6178815034	0.426168318837881
-0.406917750835419	-1.76256289705634E-05	325.98291	2E-05	-0.000176439231582956	0.0028991810977459	-1.76256289705634E-05	NaN	-0.403701841831207	0	0	0	0	0	Infinity	NaN	NaN	0	0	0	1	23086.7080837236	0.404018569737673
-0.387227445840836	-2.47527568717487E-05	326.18301	0.0002	-0.000180798866729968	0.000610353890806437	-2.47527568717487E-05	NaN	-0.383691817522049	0	0	0	0	0	Infinity	NaN	NaN	0	0	0	1	15643.810822656	0.386617091950029
-0.367169082164764	-2.6927278668154E-05	326.38311	0.0002	-0.000186017692125553	0.000686648127157241	-2.6927278668154E-05	NaN	-0.363681823015213	0	0	0	0	0	Infinity	NaN	NaN	0	0	0	1	13635.5807317062	0.366482434037607
-0.347156703472137	-2.71481058007339E-05	326.58321	0.0002	-0.000191446898070364	0.00228882720693946	-2.71481058007339E-05	NaN	-0.343671798706055	0	0	0	0	0	Infinity	NaN	NaN	0	0	0	1	12787.5110705791	0.344867876265198
-0.327052354812622	-2.65055623458466E-05	326.78331	0.0002	-0.000196825887017104	0.000305176945403218	-2.65055623458466E-05	NaN	-0.323661804199219	0	0	0	0	0	Infinity	NaN	NaN	0	0	0	1	12339.0083388995	0.326747177867219
-0.307132005691528	-2.53646285273135E-05	326.98341	0.0002	-0.000202022557382081	0.00122070778161287	-2.53646285273135E-05	NaN	-0.303651809692383	0	0	0	0	0	Infinity	NaN	NaN	0	0	0	1	12108.673515987	0.305911297909915
-0.287165641784668	-2.38495158555452E-05	327.18351	0.0002	-0.00020695260038334	0.000991825014352798	-2.38495158555452E-05	NaN	-0.283641785383224	0	0	0	0	0	Infinity	NaN	NaN	0	0	0	1	12040.7325466902	0.286173816770315
-0.267245292663574	-2.20384354179259E-05	327.38361	0.0002	-0.000211548277509393	0.00122070778161287	-2.20384354179259E-05	NaN	-0.263631790876389	0	0	0	0	0	Infinity	NaN	NaN	0	0	0	1	12126.3278266205	0.266024584881961
-0.247232928872108	-1.99405894818483E-05	327.58371	0.0002	-0.000215752452215376	0.00129700195975602	-1.99405894818483E-05	NaN	-0.243621781468391	0	0	0	0	0	Infinity	NaN	NaN	0	0	0	1	12398.4764390823	0.245935926912352
-0.227266579866409	-1.76219145942014E-05	327.78381	0.0002	-0.000219515920058568	0.00122070778161287	-1.76219145942014E-05	NaN	-0.223611772060394	0	0	0	0	0	Infinity	NaN	NaN	0	0	0	1	12896.8154198859	0.226045872084796
-0.207208216190338	-1.50011401274242E-05	327.98391	0.0002	-0.000222784873817147	0.000534059654455632	-1.50011401274242E-05	NaN	-0.203601777553558	0	0	0	0	0	Infinity	NaN	NaN	0	0	0	1	13812.8311868465	0.206674156535883
-0.187241852283478	-1.19553069453104E-05	328.18401	2E-05	-0.000225488961122534	0.000686648127157241	-1.19553069453104E-05	NaN	-0.183591768145561	0	0	0	0	0	Infinity	NaN	NaN	0	0	0	1	15661.8189010132	0.186555204156321
-0.167091473937035	-8.65610400069272E-06	328.38411	2E-05	-0.000227555434955882	0.00267029833048582	-8.65610400069272E-06	NaN	-0.163581758737564	0	0	0	0	0	Infinity	NaN	NaN	0	0	0	1	19303.311735125	0.164421175606549
-0.147033110260963	-5.1848419388989E-06	328.58421	2E-05	-0.000228942381908125	0.00083923659985885	-5.1848419388989E-06	NaN	-0.143571764230728	0	0	0	0	0	Infinity	NaN	NaN	0	0	0	1	28358.2627963754	0.146193873661105
-0.126974746584892	-1.6415040136053E-06	328.78431	2E-05	-0.000229625839563835	0.00106811930891126	-1.6415040136053E-06	NaN	-0.123561754822731	0	0	0	0	0	Infinity	NaN	NaN	0	0	0	1	77352.687250525	0.125906627275981
-0.107514455914497	1.61044135893462E-06	328.98441	2E-06	-0.00022964536223268	0.000534059654455632	1.61044135893462E-06	NaN	-0.103551745414734	0	0	0	0	0	Infinity	NaN	NaN	0	0	0	1	66760.86360923	0.106980396260042
-0.0870880484580994	5.37202276973403E-06	329.18451	2E-05	-0.000228927828237204	0.00106811930891126	5.37202276973403E-06	NaN	-0.0835417360067368	0	0	0	0	0	Infinity	NaN	NaN	0	0	0	1	16211.4071721277	0.0860199291491881
-0.0670296847820282	8.79743311088532E-06	329.38461	2E-05	-0.000227508693529353	0.00083923659985885	8.79743311088532E-06	NaN	-0.0635317340493202	0	0	0	0	0	Infinity	NaN	NaN	0	0	0	1	7619.23210295176	0.0661904481821693
-0.0470633283257484	1.21654902613955E-05	329.58471	2E-05	-0.000225410252880675	0.000457765418104827	1.21654902613955E-05	NaN	-0.0435217283666134	0	0	0	0	0	Infinity	NaN	NaN	0	0	0	1	3868.59282400592	0.0466055629076436
-0.0272809937596321	1.5471287042601E-05	329.78481	2E-05	-0.000222643958182425	0.00122070778161287	1.5471287042601E-05	NaN	-0.0235117226839066	0	0	0	0	0	Infinity	NaN	NaN	0	0	0	1	1763.33059327982	0.0260602859780192
-0.00713061820715666	1.8576685761218E-05	329.98491	0.0002	-0.000219223922877954	0.00144959054887295	1.8576685761218E-05	NaN	-0.00350171700119972	0	0	0	0	0	Infinity	NaN	NaN	0	0	0	1	383.847705603281	0.00568102765828371
0.0128357354551554	2.18047334783478E-05	330.18501	0.0002	-0.000215179174391088	0.00106811930891126	2.18047334783478E-05	NaN	0.0165082886815071	0	0	0	0	0	Infinity	NaN	NaN	0	0	0	1	588.667385817916	-0.0139038547640666
0.03280209004879	2.49070326390211E-05	330.38511	0.0002	-0.000210503805730377	0.00122070778161287	2.49070326390211E-05	NaN	0.0365182943642139	0	0	0	0	0	Infinity	NaN	NaN	0	0	0	1	1316.98105206639	-0.0340227978304029
0.0528144501149654	2.78958523267647E-05	330.58521	0.0002	-0.000205219204802651	0.000762942363508046	2.78958523267647E-05	NaN	0.0565283000469208	0	0	0	0	0	Infinity	NaN	NaN	0	0	0	1	1893.27250145688	-0.0535773924784735
0.0728728175163269	3.07681220874656E-05	330.78531	0.0002	-0.00019934780280818	0.000991825014352798	3.07681220874656E-05	NaN	0.0765383094549179	0	0	0	0	0	Infinity	NaN	NaN	0	0	0	1	2368.45190971255	-0.0738646425306797
0.0928391665220261	3.34763099090196E-05	330.98541	0.0002	-0.000192917815332085	0.00137329625431448	3.34763099090196E-05	NaN	0.0965483114123344	0	0	0	0	0	Infinity	NaN	NaN	0	0	0	1	2773.27957514852	-0.0942124627763405
0.112851530313492	3.60096746589988E-05	331.18551	0.0002	-0.000185963748112453	0.00106811930891126	3.60096746589988E-05	NaN	0.116558313369751	0	0	0	0	0	Infinity	NaN	NaN	0	0	0	1	3133.92251893867	-0.113919649622403
0.132771879434586	3.83728220185731E-05	331.38561	0.0002	-0.000178519186509903	0.00114441360346973	3.83728220185731E-05	NaN	0.136568322777748	0	0	0	0	0	Infinity	NaN	NaN	0	0	0	1	3460.04991163595	-0.133916293038055
0.152968257665634	4.05948812840506E-05	331.58571	0.0002	-0.000170615874911718	0.00122070778161287	4.05948812840506E-05	NaN	0.156578332185745	0	0	0	0	0	Infinity	NaN	NaN	0	0	0	1	3768.166153641	-0.154188965447247
0.172934606671333	4.26865954068489E-05	331.78581	0.0002	-0.000162282581005756	0.00160217890515924	4.26865954068489E-05	NaN	0.176588326692581	0	0	0	0	0	Infinity	NaN	NaN	0	0	0	1	4051.26258074886	-0.174536785576493
0.192946970462799	4.46709636889864E-05	331.98591	0.0002	-0.000153540708186184	0.00106811930891126	4.46709636889864E-05	NaN	0.196598336100578	0	0	0	0	0	Infinity	NaN	NaN	0	0	0	1	4319.29276937381	-0.19401508977171
0.212913334369659	4.65694538434036E-05	332.18601	0.0002	-0.000144410294013041	0.000991825014352798	4.65694538434036E-05	NaN	0.216608345508575	0	0	0	0	0	Infinity	NaN	NaN	0	0	0	1	4571.95257401151	-0.213905159384012
0.232925683259964	4.83575313410256E-05	332.38611	0.0002	-0.000134911652489019	0.00122070778161287	4.83575313410256E-05	NaN	0.236618354916573	0	0	0	0	0	Infinity	NaN	NaN	0	0	0	1	4816.74057381739	-0.234146391041577
0.252984046936035	5.00474634463899E-05	332.58621	0.0002	-0.000125064698549368	0.00129700195975602	5.00474634463899E-05	NaN	0.25662836432457	0	0	0	0	0	Infinity	NaN	NaN	0	0	0	1	5054.88249583374	-0.254281048895791
0.272858381271362	5.16331165272277E-05	332.78631	0.0002	-0.000114889684611398	0.00106811930891126	5.16331165272277E-05	NaN	0.276638358831406	0	0	0	0	0	Infinity	NaN	NaN	0	0	0	1	5284.56152995289	-0.273926500580274
0.293008774518967	5.3089956054464E-05	332.98641	0.0002	-0.000104410514828752	0.00114441360346973	5.3089956054464E-05	NaN	0.296648383140564	0	0	0	0	0	Infinity	NaN	NaN	0	0	0	1	5519.09996343516	-0.294153188122436
0.31283712387085	5.44409813301172E-05	333.18651	0.0002	-9.36494209407739E-05	0.00129700195975602	5.44409813301172E-05	NaN	0.3166583776474	0	0	0	0	0	Infinity	NaN	NaN	0	0	0	1	5746.35350479594	-0.314134125830606
0.332941472530365	5.60297012270894E-05	333.38661	0.0002	-8.26140130003013E-05	0.00122070778161287	5.60297012270894E-05	NaN	0.336668372154236	0	0	0	0	0	Infinity	NaN	NaN	0	0	0	1	5942.2318027531	-0.334162180311978
0.352999836206436	5.79879997530952E-05	333.58671	0.0002	-7.11693663236757E-05	0.00129700195975602	5.79879997530952E-05	NaN	0.356678396463394	0	0	0	0	0	Infinity	NaN	NaN	0	0	0	1	6087.4635736611	-0.354296838166192
0.372966200113297	5.81520871492103E-05	333.78681	0.0002	-5.95603981000839E-05	0.00114441360346973	5.81520871492103E-05	NaN	0.37668839097023	0	0	0	0	0	Infinity	NaN	NaN	0	0	0	1	6413.633945009	-0.374110613716766
0.392978549003601	5.87670256209094E-05	333.98691	0.0002	-4.78629631715271E-05	0.00122070778161287	5.87670256209094E-05	NaN	0.396698385477066	0	0	0	0	0	Infinity	NaN	NaN	0	0	0	1	6687.0586838715	-0.394199256785214
0.413036912679672	5.93252225371543E-05	334.18701	0.0002	-3.6046238055961E-05	0.00175476749427617	5.93252225371543E-05	NaN	0.416708409786224	0	0	0	0	0	Infinity	NaN	NaN	0	0	0	1	6962.24801215022	-0.414791680173948
0.433049291372299	5.98343503952492E-05	334.38711	0.0002	-2.41232792540446E-05	0.00129700195975602	5.98343503952492E-05	NaN	0.43671840429306	0	0	0	0	0	Infinity	NaN	NaN	0	0	0	1	7237.4695891523	-0.434346293332055
0.453015625476837	6.02744694333524E-05	334.58721	0.0002	-1.21066526217039E-05	0.000991825014352798	6.02744694333524E-05	NaN	0.456728398799896	0	0	0	0	0	Infinity	NaN	NaN	0	0	0	1	7515.87910662163	-0.45400745049119
0.472981989383698	6.07007859798614E-05	334.78731	0.0002	-2.3110118405777E-09	0.00106811930891126	6.07007859798614E-05	NaN	0.476738423109055	0	0	0	0	0	Infinity	NaN	NaN	0	0	0	1	7792.02413524955	-0.474050108692609
0.493132382631302	6.11378345638514E-05	334.98741	0.0002	1.21875051344166E-05	0.00114441360346973	6.11378345638514E-05	NaN	0.496748417615891	0	0	0	0	0	Infinity	NaN	NaN	0	0	0	1	8065.91182283832	-0.494276796234772
0.513052701950073	6.15748867858201E-05	335.18751	0.0002	2.44647447467908E-05	0.000991825014352798	6.15748867858201E-05	NaN	0.516758441925049	0	0	0	0	0	Infinity	NaN	NaN	0	0	0	1	8332.17450703007	-0.514044526964426
0.532973051071167	6.20625432929955E-05	335.38761	0.0002	3.68345474017675E-05	0.00152588472701609	6.20625432929955E-05	NaN	0.536768436431885	0	0	0	0	0	Infinity	NaN	NaN	0	0	0	1	8587.6766047923	-0.534498935798183
0.553031444549561	6.25962129561231E-05	335.58771	0.0002	4.9305704739737E-05	0.00160217890515924	6.25962129561231E-05	NaN	0.556778430938721	0	0	0	0	0	Infinity	NaN	NaN	0	0	0	1	8834.90259925483	-0.55463362345472
0.573089778423309	6.31682123639621E-05	335.78781	0.0002	6.18882663880036E-05	0.00114441360346973	6.31682123639621E-05	NaN	0.576788425445557	0	0	0	0	0	Infinity	NaN	NaN	0	0	0	1	9072.43939596209	-0.574234192026779
0.59305614233017	6.37938865111209E-05	335.98791	0.0002	7.45907932237878E-05	0.000457765418104827	6.37938865111209E-05	NaN	0.596798479557037	0	0	0	0	0	Infinity	NaN	NaN	0	0	0	1	9296.44163044972	-0.593513907748275
0.61302250623703	6.44318279228173E-05	336.18801	0.0002	8.74202360233461E-05	0.00106811930891126	6.44318279228173E-05	NaN	0.616808474063873	0	0	0	0	0	Infinity	NaN	NaN	0	0	0	1	9514.28084535127	-0.614090625545941
0.633080840110779	6.50958390906453E-05	336.38811	0.0002	0.000100379616910785	0.00106811930891126	6.50958390906453E-05	NaN	0.636818468570709	0	0	0	0	0	Infinity	NaN	NaN	0	0	0	1	9725.36569087342	-0.63414895941969
0.653001189231873	6.57291820971295E-05	336.58821	0.0002	0.000113468429808627	0.00122070778161287	6.57291820971295E-05	NaN	0.656828463077545	0	0	0	0	0	Infinity	NaN	NaN	0	0	0	1	9934.72257523177	-0.654221897013485
0.6730135679245	6.63548562442884E-05	336.78831	0.0002	0.000126683222368658	0.00114441360346973	6.63548562442884E-05	NaN	0.676838457584381	0	0	0	0	0	Infinity	NaN	NaN	0	0	0	1	10142.6422422915	-0.674157981527969
0.69284188747406	6.6928390879184E-05	336.98841	0.0002	0.000140018517714333	0.00114441360346973	6.6928390879184E-05	NaN	0.696848511695862	0	0	0	0	0	Infinity	NaN	NaN	0	0	0	1	10351.9878241918	-0.69398630107753
0.712992310523987	6.74727853038348E-05	337.18851	0.0002	0.00015346527844612	0.00328065222129226	6.74727853038348E-05	NaN	0.716858506202698	0	0	0	0	0	Infinity	NaN	NaN	0	0	0	1	10567.1094992349	-0.716272962745279
0.733142673969269	6.79558434057981E-05	337.38861	0.0002	0.000167013915371128	0.00129700195975602	6.79558434057981E-05	NaN	0.736868500709534	0	0	0	0	0	Infinity	NaN	NaN	0	0	0	1	10788.5155598954	-0.734439675929025
0.753017008304596	6.84296974213794E-05	337.58871	0.0002	0.000180660193730209	0.000381471181754023	6.84296974213794E-05	NaN	0.75687849521637	0	0	0	0	0	Infinity	NaN	NaN	0	0	0	1	11004.242846021	-0.75339847948635
0.773167371749878	6.89418884576298E-05	337.78881	0.0002	0.000194403177804152	0.00274659250862896	6.89418884576298E-05	NaN	0.776888489723206	0	0	0	0	0	Infinity	NaN	NaN	0	0	0	1	11214.7692650608	-0.775913964258507
0.793133735656738	6.95138951414265E-05	337.98891	0.0002	0.00020825302466709	0.000305176945403218	6.95138951414265E-05	NaN	0.796898484230042	0	0	0	0	0	Infinity	NaN	NaN	0	0	0	1	11409.7150511146	-0.793438912602142
0.813100099563599	7.02837132848799E-05	338.18901	0.0002	0.00022223584753875	0.00137329625431448	7.02837132848799E-05	NaN	0.816908538341522	0	0	0	0	0	Infinity	NaN	NaN	0	0	0	1	11568.8267105051	-0.814473395817913
0.833066463470459	7.13280387572013E-05	338.38911	0.0002	0.000236397429470118	0.00129700195975602	7.13280387572013E-05	NaN	0.836918532848358	0	0	0	0	0	Infinity	NaN	NaN	0	0	0	1	11679.3687024845	-0.834363465430215
0.853124797344208	7.27864098735154E-05	338.58921	0.0002	0.000250808454897622	0.000991825014352798	7.27864098735154E-05	NaN	0.856928527355194	0	0	0	0	0	Infinity	NaN	NaN	0	0	0	1	11720.9352518791	-0.854116622358561
0.873183190822601	7.47447120375E-05	338.78931	0.0002	0.000265560581791751	0.00114441360346973	7.47447120375E-05	NaN	0.87693852186203	0	0	0	0	0	Infinity	NaN	NaN	0	0	0	1	11682.2069016002	-0.874327604426071
0.893011510372162	7.71860650274903E-05	338.98941	0.0002	0.000280753615009591	0.00114441360346973	7.71860650274903E-05	NaN	0.896948516368866	0	0	0	0	0	Infinity	NaN	NaN	0	0	0	1	11569.5949787583	-0.894155923975632
0.913115859031677	7.998932414921E-05	339.18951	0.0002	0.000296474041824866	0.00274659250862896	7.998932414921E-05	NaN	0.916958570480347	0	0	0	0	0	Infinity	NaN	NaN	0	0	0	1	11415.4716112912	-0.915862451540306
0.933128237724304	8.29873461043462E-05	339.38961	0.0002	0.000312777571963516	0.00122070778161287	8.29873461043462E-05	NaN	0.936968564987183	0	0	0	0	0	Infinity	NaN	NaN	0	0	0	1	11244.223143984	-0.934348945505917
0.953186631202698	8.59393621794879E-05	339.58971	0.0002	0.000329680760463445	0.000915530836209655	8.59393621794879E-05	NaN	0.956978559494019	0	0	0	0	0	Infinity	NaN	NaN	0	0	0	1	11091.3859147794	-0.954102162038907
0.973152995109558	8.86506168171763E-05	339.78981	0.0002	0.00034715425650479	0.00106811930891126	8.86506168171763E-05	NaN	0.976988554000854	0	0	0	0	0	Infinity	NaN	NaN	0	0	0	1	10977.3967745367	-0.974221114418469
0.993211328983307	9.09278824110515E-05	339.98991	0.0002	0.00036512794353238	0.00106811930891126	9.09278824110515E-05	NaN	0.99699854850769	0	0	0	0	0	Infinity	NaN	NaN	0	0	0	1	10923.0667496837	-0.994279448292218
0.987184643745422	8.05889285402372E-05	340.19001	0.0002	0.000382660570636788	0.00114441360346973	8.05889285402372E-05	NaN	0.981990993022919	0	0	0	0	0	Infinity	NaN	NaN	0	0	0	1	12249.6310799384	-0.988329057348892
0.967172265052795	6.78423602948897E-05	340.39011	0.0002	0.000397459508096826	0.0033569463994354	6.78423602948897E-05	NaN	0.961980998516083	0	0	0	0	0	Infinity	NaN	NaN	0	0	0	1	14256.1706410095	-0.970529211452231
0.947205901145935	5.75662816117983E-05	340.59021	0.0002	0.00040997241322396	0.00282288668677211	5.75662816117983E-05	NaN	0.941971004009247	0	0	0	0	0	Infinity	NaN	NaN	0	0	0	1	16454.178985078	-0.950028787832707
0.927147567272186	4.8970938223647E-05	340.79031	0.0002	0.00042060769622717	0.00122070778161287	4.8970938223647E-05	NaN	0.921960949897766	0	0	0	0	0	Infinity	NaN	NaN	0	0	0	1	18932.6078058371	-0.928368275053799
0.906951189041138	4.15303256886546E-05	340.99041	0.0002	0.000429647189015713	0.000457765418104827	4.15303256886546E-05	NaN	0.90195095539093	0	0	0	0	0	Infinity	NaN	NaN	0	0	0	1	21838.2874201466	-0.907408954459243
0.887076795101166	3.49162801285274E-05	341.19051	0.0002	0.000437284855140234	0.000305176945403218	3.49162801285274E-05	NaN	0.881940960884094	0	0	0	0	0	Infinity	NaN	NaN	0	0	0	1	25405.821921345	-0.887381972046569
0.867064476013184	2.88742339762393E-05	341.39061	0.0002	0.00044365828914887	0.00106811930891126	2.88742339762393E-05	NaN	0.861930966377258	0	0	0	0	0	Infinity	NaN	NaN	0	0	0	1	30029.0035997732	-0.868132595322095
0.84714412689209	2.33581831707852E-05	341.59071	0.0002	0.000448876916011686	0.00083923659985885	2.33581831707852E-05	NaN	0.841920971870422	0	0	0	0	0	Infinity	NaN	NaN	0	0	0	1	36267.5521763884	-0.847983363491949
0.827223777770996	1.83328575076303E-05	341.79081	0.0002	0.000453040049613447	0.00137329625431448	1.83328575076303E-05	NaN	0.821910977363586	0	0	0	0	0	Infinity	NaN	NaN	0	0	0	1	45122.4680836962	-0.828597074025311
0.807027399539948	1.38135910674464E-05	341.99091	0.0002	0.00045624665114251	0.00106811930891126	1.38135910674464E-05	NaN	0.801900923252106	0	0	0	0	0	Infinity	NaN	NaN	0	0	0	1	58422.7081574622	-0.808095518848859
0.787107050418854	9.94220226857578E-06	342.19101	2E-05	0.000458627092978336	0.00114441360346973	9.94220226857578E-06	NaN	0.78189092874527	0	0	0	0	0	Infinity	NaN	NaN	0	0	0	1	79168.2797388517	-0.788251464022323
0.76718670129776	6.58472617942607E-06	342.39111	2E-05	0.000460270970700076	0.00129700195975602	6.58472617942607E-06	NaN	0.761880934238434	0	0	0	0	0	Infinity	NaN	NaN	0	0	0	1	116510.03859429	-0.768483703257516
0.7472203373909	3.83697533834493E-06	342.59121	2E-05	0.000461303633857224	0.00137329625431448	3.83697533834493E-06	NaN	0.741870939731598	0	0	0	0	0	Infinity	NaN	NaN	0	0	0	1	194742.022426762	-0.748593633645214
0.72711592912674	1.65493804615835E-06	342.79131	2E-05	0.000461843990766269	0.00114441360346973	1.65493804615835E-06	NaN	0.721860945224762	0	0	0	0	0	Infinity	NaN	NaN	0	0	0	1	439361.419489154	-0.728260342730209
0.707103610038757	-2.0102039854919E-07	342.99141	2E-07	0.00046194737919012	0.00129700195975602	-2.0102039854919E-07	NaN	0.701850891113281	0	0	0	0	0	Infinity	NaN	NaN	0	0	0	1	3517571.42629348	-0.708400611998513
0.686447143554688	-1.7700065200188E-06	343.19151	2E-06	0.000461718568679302	0.000381471181754023	-1.7700065200188E-06	NaN	0.681840896606445	0	0	0	0	0	Infinity	NaN	NaN	0	0	0	1	387821.816355455	-0.686828614736442
0.666894853115082	-2.36731625591347E-06	343.39161	2E-05	0.000461336325763783	0.00114441360346973	-2.36731625591347E-06	NaN	0.661830902099609	0	0	0	0	0	Infinity	NaN	NaN	0	0	0	1	281709.235700639	-0.668039266718552
0.647020518779755	-3.23559197568102E-06	343.59171	2E-05	0.000460772189133272	0.00129700195975602	-3.23559197568102E-06	NaN	0.641820907592773	0	0	0	0	0	Infinity	NaN	NaN	0	0	0	1	199969.750092971	-0.648317520739511
0.626870155334473	-3.94039489037823E-06	343.79181	2E-05	0.000460051881115953	0.00122070778161287	-3.94039489037823E-06	NaN	0.621810913085938	0	0	0	0	0	Infinity	NaN	NaN	0	0	0	1	159088.155571712	-0.628090863116086
0.606903791427612	-4.54429300589254E-06	343.99191	2E-05	0.000459202395851332	0.00129700195975602	-4.54429300589254E-06	NaN	0.601800858974457	0	0	0	0	0	Infinity	NaN	NaN	0	0	0	1	133552.962064868	-0.608200793387368
0.586891412734985	-5.07013510286924E-06	344.19201	2E-05	0.000458240200785586	0.000991825014352798	-5.07013510286924E-06	NaN	0.581790864467621	0	0	0	0	0	Infinity	NaN	NaN	0	0	0	1	115754.590524197	-0.587883237749338
0.566971063613892	-5.59152977075428E-06	344.39211	2E-05	0.000457173571822507	0.00114441360346973	-5.59152977075428E-06	NaN	0.561780869960785	0	0	0	0	0	Infinity	NaN	NaN	0	0	0	1	101398.201719207	-0.568115477217361
0.547096729278564	-6.1006562646071E-06	344.59221	2E-05	0.000456004253435285	0.000686648127157241	-6.1006562646071E-06	NaN	0.541770875453949	0	0	0	0	0	Infinity	NaN	NaN	0	0	0	1	89678.340419299	-0.547783377405722
0.527084350585938	-6.61729745843331E-06	344.79231	2E-05	0.00045473201396444	0.00114441360346973	-6.61729745843331E-06	NaN	0.521760880947113	0	0	0	0	0	Infinity	NaN	NaN	0	0	0	1	79652.5097892045	-0.528228764189407
0.507256031036377	-7.14451971361996E-06	344.99241	2E-05	0.00045335530375241	0.00129700195975602	-7.14451971361996E-06	NaN	0.501750886440277	0	0	0	0	0	Infinity	NaN	NaN	0	0	0	1	70999.3185503246	-0.508553032996133
0.487105667591095	-7.68063637224259E-06	345.19251	2E-05	0.000451872718951934	0.000457765418104827	-7.68063637224259E-06	NaN	0.481740862131119	0	0	0	0	0	Infinity	NaN	NaN	0	0	0	1	63419.9620947385	-0.4875634330092
0.467093288898468	-8.21997309685685E-06	345.39261	2E-05	0.000450282162193228	0.000991825014352798	-8.21997309685685E-06	NaN	0.46173083782196	0	0	0	0	0	Infinity	NaN	NaN	0	0	0	1	56824.1870617649	-0.468085113912821
0.446988940238953	-8.77265119925141E-06	345.59271	2E-05	0.000448582743604877	0.00259400391951203	-8.77265119925141E-06	NaN	0.441720843315125	0	0	0	0	0	Infinity	NaN	NaN	0	0	0	1	50952.5490170058	-0.449582944158465
0.427114576101303	-9.31306203710847E-06	345.79281	2E-05	0.000446773178984325	0.000915530836209655	-9.31306203710847E-06	NaN	0.421710848808289	0	0	0	0	0	Infinity	NaN	NaN	0	0	0	1	45861.8845659396	-0.428030106937513
0.406872183084488	-9.86727354757022E-06	345.99291	2E-05	0.000444853652487139	0.000686648127157241	-9.86727354757022E-06	NaN	0.40170082449913	0	0	0	0	0	Infinity	NaN	NaN	0	0	0	1	41234.509322454	-0.407558831211645
0.386813819408417	-1.04279270090046E-05	346.19301	2E-05	0.000442823709893853	0.00213623861782253	-1.04279270090046E-05	NaN	0.381690829992294	0	0	0	0	0	Infinity	NaN	NaN	0	0	0	1	37094.0282833202	-0.388950058026239
0.3670314848423	-1.09993143269094E-05	346.39311	2E-05	0.000440680632521201	0.00114441360346973	-1.09993143269094E-05	NaN	0.361680805683136	0	0	0	0	0	Infinity	NaN	NaN	0	0	0	1	33368.5786162482	-0.36817589844577
0.347065150737762	-1.16102664833306E-05	346.59321	2E-05	0.000438419525969482	0.00122070778161287	-1.16102664833306E-05	NaN	0.3416708111763	0	0	0	0	0	Infinity	NaN	NaN	0	0	0	1	29892.953037388	-0.348285858519375
0.326914757490158	-1.22454475786071E-05	346.79331	2E-05	0.000436034157976721	0.00122070778161287	-1.22454475786071E-05	NaN	0.321660816669464	0	0	0	0	0	Infinity	NaN	NaN	0	0	0	1	26696.8402250384	-0.328135465271771
0.306810408830643	-1.29209602164337E-05	346.99341	2E-05	0.000433516904777146	0.00152588472701609	-1.29209602164337E-05	NaN	0.301650792360306	0	0	0	0	0	Infinity	NaN	NaN	0	0	0	1	23745.1709231657	-0.308336293557659
0.286752045154572	-1.36564340209588E-05	347.19351	2E-05	0.000430858394901472	0.00114441360346973	-1.36564340209588E-05	NaN	0.28164079785347	0	0	0	0	0	Infinity	NaN	NaN	0	0	0	1	20997.5784831155	-0.287896458758041
0.266877681016922	-1.44293253470096E-05	347.39361	2E-05	0.000428049688123662	0.000534059654455632	-1.44293253470096E-05	NaN	0.261630803346634	0	0	0	0	0	Infinity	NaN	NaN	0	0	0	1	18495.5065187598	-0.267411740671378
0.246773317456245	-1.5271838492481E-05	347.59371	2E-05	0.000425079274283846	0.00114441360346973	-1.5271838492481E-05	NaN	0.241620779037476	0	0	0	0	0	Infinity	NaN	NaN	0	0	0	1	16158.7170776945	-0.247917731059715
0.226806968450546	-1.61761508934433E-05	347.79381	2E-05	0.000421934469496557	0.000991825014352798	-1.61761508934433E-05	NaN	0.22161078453064	0	0	0	0	0	Infinity	NaN	NaN	0	0	0	1	14021.0715110527	-0.227798793464899
0.206840604543686	-1.71572937688325E-05	347.99391	2E-05	0.000418600765609674	0.00114441360346973	-1.71572937688325E-05	NaN	0.201600775122643	0	0	0	0	0	Infinity	NaN	NaN	0	0	0	1	12055.5495132588	-0.207985018147156
0.186644226312637	-1.80022270797053E-05	348.19401	0.0002	0.000415063910885731	0.00114441360346973	-1.80022270797053E-05	NaN	0.181590765714645	0	0	0	0	0	Infinity	NaN	NaN	0	0	0	1	10367.8409058093	-0.187788639916107
0.166723877191544	-1.93087817024207E-05	348.39411	0.0002	0.000411324715343528	0.000610353890806437	-1.93087817024207E-05	NaN	0.161580756306648	0	0	0	0	0	Infinity	NaN	NaN	0	0	0	1	8634.61401972565	-0.16733423108235
0.146941542625427	-2.05954002012732E-05	348.59421	0.0002	0.000407334281338902	0.000686648127157241	-2.05954002012732E-05	NaN	0.141570761799812	0	0	0	0	0	Infinity	NaN	NaN	0	0	0	1	7134.6777042159	-0.147628190752584
0.126837179064751	-2.20062320295256E-05	348.79431	0.0002	0.000403074688454792	0.000762942363508046	-2.20062320295256E-05	NaN	0.121560752391815	0	0	0	0	0	Infinity	NaN	NaN	0	0	0	1	5763.69361617992	-0.127600121428259
0.106824815273285	-2.3559681721963E-05	348.99441	0.0002	0.00039851798202498	0.00083923659985885	-2.3559681721963E-05	NaN	0.101550742983818	0	0	0	0	0	Infinity	NaN	NaN	0	0	0	1	4534.22149475389	-0.107664051873144
0.0869964808225632	-2.52649497269886E-05	349.19451	0.0002	0.000393635992707971	0.00114441360346973	-2.52649497269886E-05	NaN	0.0815407410264015	0	0	0	0	0	Infinity	NaN	NaN	0	0	0	1	3443.36647262874	-0.0881408944260329
0.066892109811306	-2.71465723926667E-05	349.39461	0.0002	0.00038839600958637	0.000457765418104827	-2.71465723926667E-05	NaN	0.0615307316184044	0	0	0	0	0	Infinity	NaN	NaN	0	0	0	1	2464.10886957412	-0.0673498752294108
0.0468797497451305	-2.93686334771337E-05	349.59471	0.0002	0.00038274965690842	0.000610353890806437	-2.93686334771337E-05	NaN	0.0415207296609879	0	0	0	0	0	Infinity	NaN	NaN	0	0	0	1	1596.25233436996	-0.047490103635937
0.0268673896789551	-3.20139442919753E-05	349.79481	0.0002	0.000376613377656006	0.00106811930891126	-3.20139442919753E-05	NaN	0.0215107221156359	0	0	0	0	0	Infinity	NaN	NaN	0	0	0	1	839.240220883676	-0.0279355089878663
0.00690103601664305	-3.47896057064645E-05	349.99491	0.0002	0.000369927687651082	0.00122070778161287	-3.47896057064645E-05	NaN	0.00150071643292904	0	0	0	0	0	Infinity	NaN	NaN	0	0	0	1	198.364881593375	-0.00812174379825592
-0.0131113231182098	-3.74793889932334E-05	350.19501	0.0002	0.000362697358613961	0.00122070778161287	-3.74793889932334E-05	NaN	-0.0185092892497778	0	0	0	0	0	Infinity	NaN	NaN	0	0	0	1	349.827557769871	0.011890615336597
-0.0331696905195713	-4.03424601245206E-05	350.39511	0.0002	0.000354916422404597	0.00129700195975602	-4.03424601245206E-05	NaN	-0.0385192930698395	0	0	0	0	0	Infinity	NaN	NaN	0	0	0	1	822.202969704627	0.0318726885598153
-0.0531820468604565	-4.36471855209675E-05	350.59521	0.0002	0.000346521957765683	0.00137329625431448	-4.36471855209675E-05	NaN	-0.0585293024778366	0	0	0	0	0	Infinity	NaN	NaN	0	0	0	1	1218.45306233797	0.051808750606142
-0.0731483995914459	-4.74456974188797E-05	350.79531	0.0002	0.000337417243840804	0.00297547527588904	-4.74456974188797E-05	NaN	-0.0785393044352531	0	0	0	0	0	Infinity	NaN	NaN	0	0	0	1	1541.72883044899	0.0701729243155569
-0.0932987779378891	-5.18238812219352E-05	350.99541	0.0002	0.000327494175141194	0.00114441360346973	-5.18238812219352E-05	NaN	-0.0985493138432503	0	0	0	0	0	Infinity	NaN	NaN	0	0	0	1	1800.30471933081	0.0921543643344194
-0.113311141729355	-5.6781733292155E-05	351.19551	0.0002	0.000316638723972293	0.00122070778161287	-5.6781733292155E-05	NaN	-0.118559315800667	0	0	0	0	0	Infinity	NaN	NaN	0	0	0	1	1995.55623190196	0.112090433947742
-0.133231490850449	-6.2314655224327E-05	351.39561	0.0002	0.000304732121402534	0.00129700195975602	-6.2314655224327E-05	NaN	-0.138569325208664	0	0	0	0	0	Infinity	NaN	NaN	0	0	0	1	2138.04425894402	0.131934488890693
-0.153243839740753	-6.83551625115797E-05	351.59571	0.0002	0.00029166586338529	0.00129700195975602	-6.83551625115797E-05	NaN	-0.158579334616661	0	0	0	0	0	Infinity	NaN	NaN	0	0	0	1	2241.87660609823	0.151946837780997
-0.173210203647614	-7.48250604374334E-05	351.79581	0.0002	0.000277346926370748	0.00106811930891126	-7.48250604374334E-05	NaN	-0.178589329123497	0	0	0	0	0	Infinity	NaN	NaN	0	0	0	1	2314.8688772854	0.172142084338702
-0.193222567439079	-8.1639998825267E-05	351.99591	0.0002	0.000261697169651101	0.000457765418104827	-8.1639998825267E-05	NaN	-0.198599338531494	0	0	0	0	0	Infinity	NaN	NaN	0	0	0	1	2366.7634764747	0.192764802020974
-0.21328093111515	-8.87094938661903E-05	352.19601	0.0002	0.000244658397664109	0.00122070778161287	-8.87094938661903E-05	NaN	-0.218609347939491	0	0	0	0	0	Infinity	NaN	NaN	0	0	0	1	2404.26274370209	0.212060223333538
-0.233339294791222	-9.59568860707805E-05	352.39611	0.0002	0.000226185901608706	0.000991825014352798	-9.59568860707805E-05	NaN	-0.238619357347488	0	0	0	0	0	Infinity	NaN	NaN	0	0	0	1	2431.70974326016	0.232347469776869
-0.253121614456177	-0.000103331556601916	352.59621	0.0002	0.000206249225622427	0.000534059654455632	-0.000103331556601916	NaN	-0.258629351854324	0	0	0	0	0	Infinity	NaN	NaN	0	0	0	1	2449.60612982273	0.252587554801721
-0.273225992918015	-0.000110764500277583	352.79631	0.0002	0.000184831845751225	0.000610353890806437	-0.000110764500277583	NaN	-0.278639376163483	0	0	0	0	0	Infinity	NaN	NaN	0	0	0	1	2466.72889087473	0.272615639027208
-0.293192356824875	-0.000118202042358462	352.99641	0.0002	0.000161924633600619	0.00114441360346973	-0.000118202042358462	NaN	-0.298649370670319	0	0	0	0	0	Infinity	NaN	NaN	0	0	0	1	2480.4339330765	0.292047943221405
-0.313434720039368	-0.000125627309898846	353.19651	0.0002	0.000137528432366174	0.00122070778161287	-0.000125627309898846	NaN	-0.318659365177155	0	0	0	0	0	Infinity	NaN	NaN	0	0	0	1	2494.95687117509	0.312214012257755
-0.333217054605484	-0.000132978981127962	353.39661	0.0002	0.000111654043220634	0.00114441360346973	-0.000132978981127962	NaN	-0.338669389486313	0	0	0	0	0	Infinity	NaN	NaN	0	0	0	1	2505.7873942111	0.332072641002014
-0.353321433067322	-0.000140175761771388	353.59671	0.0002	8.4322317764833E-05	0.00106811930891126	-0.000140175761771388	NaN	-0.358679383993149	0	0	0	0	0	Infinity	NaN	NaN	0	0	0	1	2520.56010684323	0.352253313758411
-0.373241782188416	-0.000147150189150125	353.79681	0.0002	5.55720114009578E-05	0.00122070778161287	-0.000147150189150125	NaN	-0.378689378499985	0	0	0	0	0	Infinity	NaN	NaN	0	0	0	1	2536.4682461103	0.372021074406803
-0.393254160881042	-0.000153916058479808	353.99691	0.0002	2.5446743756993E-05	0.00129700195975602	-0.000153916058479808	NaN	-0.398699402809143	0	0	0	0	0	Infinity	NaN	NaN	0	0	0	1	2554.99110856345	0.391957158921286
-0.413404524326324	-0.000160428884555586	354.19701	0.0002	-6.00903668432098E-06	0.000457765418104827	-0.000160428884555586	NaN	-0.418709397315979	0	0	0	0	0	Infinity	NaN	NaN	0	0	0	1	2576.87090121908	0.41294675890822
-0.433462888002396	-0.000166543002706021	354.39711	0.0002	-3.87301082406948E-05	0.000534059654455632	-0.000166543002706021	NaN	-0.438719421625137	0	0	0	0	0	Infinity	NaN	NaN	0	0	0	1	2602.7084954601	0.43292882834794
-0.4534752368927	-0.000172149535501376	354.59721	0.0002	-7.26262697343108E-05	0.00297547527588904	-0.000172149535501376	NaN	-0.458729416131973	0	0	0	0	0	Infinity	NaN	NaN	0	0	0	1	2634.19378723259	0.450499761616811
-0.473257571458817	-0.00017711658438202	354.79731	0.0002	-0.000107582481716003	0.000381471181754023	-0.00017711658438202	NaN	-0.478739410638809	0	0	0	0	0	Infinity	NaN	NaN	0	0	0	1	2672.01161940914	0.472876100277063
-0.493361949920654	-0.000181264738785103	354.99741	0.0002	-0.000143453124757059	0.00129700195975602	-0.000181264738785103	NaN	-0.498749434947968	0	0	0	0	0	Infinity	NaN	NaN	0	0	0	1	2721.77563726587	0.492064947960898
-0.513282299041748	-0.000184362113941461	355.19751	0.002	-0.00018003620944349	0.000457765418104827	-0.000184362113941461	NaN	-0.518759429454803	0	0	0	0	0	Infinity	NaN	NaN	0	0	0	1	2784.09857680807	0.512824533623643
-0.533202648162842	-0.000186309669516049	355.39761	0.002	-0.000217139565516613	0.000381471181754023	-0.000186309669516049	NaN	-0.538769423961639	0	0	0	0	0	Infinity	NaN	NaN	0	0	0	1	2861.91612892593	0.532821176981088
-0.553306996822357	-0.000186785066034645	355.59771	0.002	-0.000254497612509575	0.000534059654455632	-0.000186785066034645	NaN	-0.558779418468475	0	0	0	0	0	Infinity	NaN	NaN	0	0	0	1	2962.26571304009	0.552772937167902
-0.573411405086517	-0.00018563492631074	355.79781	0.002	-0.00029178416135291	0.000686648127157241	-0.00018563492631074	NaN	-0.578789472579956	0	0	0	0	0	Infinity	NaN	NaN	0	0	0	1	3088.91983034844	0.57272475695936
-0.593331754207611	-0.00018235320749227	355.99791	0.002	-0.000328636662416307	0.0016784731997177	-0.00018235320749227	NaN	-0.598799467086792	0	0	0	0	0	Infinity	NaN	NaN	0	0	0	1	3253.75002922701	0.591653281007893
-0.613252103328705	-0.000177139256265946	356.19801	0.002	-0.000364644081051001	0.000381471181754023	-0.000177139256265946	NaN	-0.618809461593628	0	0	0	0	0	Infinity	NaN	NaN	0	0	0	1	3461.97740837303	0.612870632146951
-0.63349449634552	-0.000169747712789103	356.39811	0.002	-0.000399382956629691	0.000991825014352798	-0.000169747712789103	NaN	-0.638819456100464	0	0	0	0	0	Infinity	NaN	NaN	0	0	0	1	3731.97662540868	0.632502671331167
-0.653138816356659	-0.000160745985340327	356.59821	0.002	-0.000432468030823644	0.00114441360346973	-0.000160745985340327	NaN	-0.6588294506073	0	0	0	0	0	Infinity	NaN	NaN	0	0	0	1	4063.17342839917	0.651994402753189
-0.673519194126129	-0.00015206630632747	356.79831	0.002	-0.00046374188587236	0.00114441360346973	-0.00015206630632747	NaN	-0.678839504718781	0	0	0	0	0	Infinity	NaN	NaN	0	0	0	1	4429.11523526933	0.672374780522659
-0.69334751367569	-0.00014567153993994	356.99841	0.002	-0.000493484375200191	0.00122070778161287	-0.00014567153993994	NaN	-0.698849499225616	0	0	0	0	0	Infinity	NaN	NaN	0	0	0	1	4759.66351396817	0.692126805894077
-0.713267862796783	-0.000141899101436138	357.19851	0.002	-0.000522217154772941	0.00083923659985885	-0.000141899101436138	NaN	-0.718859493732452	0	0	0	0	0	Infinity	NaN	NaN	0	0	0	1	5026.58477451875	0.712428626196925
-0.733464241027832	-0.000140390460728668	357.39861	0.0002	-0.000550428615570773	0.00114441360346973	-0.000140390460728668	NaN	-0.738869488239288	0	0	0	0	0	Infinity	NaN	NaN	0	0	0	1	5224.45924901833	0.732319827424362
-0.753384590148926	-0.00014049319725018	357.59871	0.0002	-0.000578503056180548	0.00106811930891126	-0.00014049319725018	NaN	-0.758879482746124	0	0	0	0	0	Infinity	NaN	NaN	0	0	0	1	5362.42754022712	0.752316470840015
-0.773350954055786	-0.000141904034535401	357.79881	0.0002	-0.000606739224944966	0.00106811930891126	-0.000141904034535401	NaN	-0.77888947725296	0	0	0	0	0	Infinity	NaN	NaN	0	0	0	1	5449.81653684314	0.772282834746875
-0.793363332748413	-0.000144054021802731	357.99891	0.0002	-0.000635340951705358	0.00152588472701609	-0.000144054021802731	NaN	-0.798899531364441	0	0	0	0	0	Infinity	NaN	NaN	0	0	0	1	5507.40147911214	0.791837448021397
-0.813329696655273	-0.000146507649333216	358.19901	0.0002	-0.000664411892079284	0.00122070778161287	-0.000146507649333216	NaN	-0.818909525871277	0	0	0	0	0	Infinity	NaN	NaN	0	0	0	1	5551.44868105446	0.812108988873661
-0.833342015743256	-0.000148853927385062	358.39911	0.0002	-0.000693967389270391	0.000686648127157241	-0.000148853927385062	NaN	-0.838919520378113	0	0	0	0	0	Infinity	NaN	NaN	0	0	0	1	5598.38783149825	0.832655367616098
-0.853538393974304	-0.000150717140058987	358.59921	0.0002	-0.000723950506212925	0.00122070778161287	-0.000150717140058987	NaN	-0.858929514884949	0	0	0	0	0	Infinity	NaN	NaN	0	0	0	1	5663.18066837157	0.852317686192691
-0.873458743095398	-0.000151572836330161	358.79931	0.0002	-0.000754215976247348	0.00122070778161287	-0.000151572836330161	NaN	-0.878939509391785	0	0	0	0	0	Infinity	NaN	NaN	0	0	0	1	5762.63375577933	0.872238035313785
-0.893517136573792	-0.000150910360389389	358.99941	0.0002	-0.000784506485761149	0.000991825014352798	-0.000150910360389389	NaN	-0.898949563503265	0	0	0	0	0	Infinity	NaN	NaN	0	0	0	1	5920.84688067988	0.892525311559439
-0.913483500480652	-0.000148932129377499	359.19951	0.0002	-0.000814519658697958	0.00122070778161287	-0.000148932129377499	NaN	-0.918959558010101	0	0	0	0	0	Infinity	NaN	NaN	0	0	0	1	6133.55562898882	0.912262792699039
-0.933403849601746	-0.000146480044350028	359.39961	0.0002	-0.000844079896798491	0.000991825014352798	-0.000146480044350028	NaN	-0.938969552516937	0	0	0	0	0	Infinity	NaN	NaN	0	0	0	1	6372.22533447142	0.932412024587393
-0.953370213508606	-0.000143454424687661	359.59971	0.0002	-0.000873101387025154	0.000991825014352798	-0.000143454424687661	NaN	-0.958979547023773	0	0	0	0	0	Infinity	NaN	NaN	0	0	0	1	6645.80556218011	0.952378388494253
-0.973566591739655	-0.00014017270586919	359.79981	0.0002	-0.000901461679300469	0.00114441360346973	-0.00014017270586919	NaN	-0.978989541530609	0	0	0	0	0	Infinity	NaN	NaN	0	0	0	1	6945.47904816926	0.972422178136185
-0.993486940860748	-0.000140597476274706	359.99991	0.0002	-0.000929453514262484	0.00114441360346973	-0.000140597476274706	NaN	-0.99899959564209	0	0	0	0	0	Infinity	NaN	NaN	0	0	0	1	7066.17904662544	0.992342527257279
-0.9862180352211	-0.000129063919303007	360.20001	0.0002	-2.46301274718288E-05	0.000534059654455632	-0.000129063919303007	NaN	-0.981990993022919	0	0	0	0	0	Infinity	NaN	NaN	0	0	0	1	7641.31478841677	0.985683975566644
-0.966297686100006	-0.000113575428258628	360.40011	0.0002	-4.88672547649875E-05	0.00122070778161287	-0.000113575428258628	NaN	-0.961980998516083	0	0	0	0	0	Infinity	NaN	NaN	0	0	0	1	8507.98188407097	0.965076978318393
-0.946285367012024	-9.96725866571069E-05	360.60021	0.0002	-7.01850135160915E-05	0.00122070778161287	-9.96725866571069E-05	NaN	-0.941971004009247	0	0	0	0	0	Infinity	NaN	NaN	0	0	0	1	9493.93809019355	0.945064659230411
-0.926180958747864	-8.66377231432125E-05	360.80031	0.0002	-8.88126253782687E-05	0.000534059654455632	-8.66377231432125E-05	NaN	-0.921960949897766	0	0	0	0	0	Infinity	NaN	NaN	0	0	0	1	10690.2735338149	0.925646899093408
-0.905984580516815	-7.43097989470698E-05	361.00041	0.0002	-0.000104904239791974	0.00328065222129226	-7.43097989470698E-05	NaN	-0.90195095539093	0	0	0	0	0	Infinity	NaN	NaN	0	0	0	1	12191.9934295898	0.902703928295523
-0.886110246181488	-6.26826949883252E-05	361.20051	0.0002	-0.00011859966029864	0.00144959054887295	-6.26826949883252E-05	NaN	-0.881940960884094	0	0	0	0	0	Infinity	NaN	NaN	0	0	0	1	14136.4414268807	0.884660655632615
-0.866235911846161	-5.19097593496554E-05	361.40061	0.0002	-0.000130049676077393	0.000534059654455632	-5.19097593496554E-05	NaN	-0.861930966377258	0	0	0	0	0	Infinity	NaN	NaN	0	0	0	1	16687.3420855478	0.865701852191705
-0.846085548400879	-4.21734766860027E-05	361.60071	0.0002	-0.000139442497250509	0.00183106167241931	-4.21734766860027E-05	NaN	-0.841920971870422	0	0	0	0	0	Infinity	NaN	NaN	0	0	0	1	20062.0298558808	0.84425448672846
-0.826257228851318	-3.38679637934547E-05	361.80081	0.0002	-0.000147024268638177	0.00137329625431448	-3.38679637934547E-05	NaN	-0.821910977363586	0	0	0	0	0	Infinity	NaN	NaN	0	0	0	1	24396.4247124594	0.824883932597004
-0.806290864944458	-2.74118701781845E-05	362.00091	0.0002	-0.000153120978847989	0.00114441360346973	-2.74118701781845E-05	NaN	-0.801900923252106	0	0	0	0	0	Infinity	NaN	NaN	0	0	0	1	29413.9312532619	0.805146451340988
-0.786140501499176	-2.30643563554622E-05	362.20101	0.0002	-0.000158136128383883	0.00114441360346973	-2.30643563554622E-05	NaN	-0.78189092874527	0	0	0	0	0	Infinity	NaN	NaN	0	0	0	1	34084.6494644538	0.784996087895706
-0.766220152378082	-2.06337372219423E-05	362.40111	0.0002	-0.000162482362177587	0.000381471181754023	-2.06337372219423E-05	NaN	-0.761880934238434	0	0	0	0	0	Infinity	NaN	NaN	0	0	0	1	37134.3370392093	0.765838681196328
-0.746253788471222	-1.93885243788827E-05	362.60121	0.0002	-0.000166473149115207	0.00144959054887295	-1.93885243788827E-05	NaN	-0.741870939731598	0	0	0	0	0	Infinity	NaN	NaN	0	0	0	1	38489.4576754905	0.744804197922349
-0.726195394992828	-1.86018314707326E-05	362.80131	0.0002	-0.000170270355809287	0.00137329625431448	-1.86018314707326E-05	NaN	-0.721860945224762	0	0	0	0	0	Infinity	NaN	NaN	0	0	0	1	39038.9191588687	0.724822098738514
-0.70613706111908	-1.77491965587251E-05	363.00141	0.0002	-0.000173912830258485	0.000991825014352798	-1.77491965587251E-05	NaN	-0.701850891113281	0	0	0	0	0	Infinity	NaN	NaN	0	0	0	1	39784.1704430254	0.705145236104727
-0.686032652854919	-1.63613676704699E-05	363.20151	0.0002	-0.00017733825002503	0.000686648127157241	-1.63613676704699E-05	NaN	-0.681840896606445	0	0	0	0	0	Infinity	NaN	NaN	0	0	0	1	41930.0309529207	0.685346004727762
-0.666020333766937	-1.41040336529841E-05	363.40161	0.0002	-0.00018040156415291	0.00122070778161287	-1.41040336529841E-05	NaN	-0.661830902099609	0	0	0	0	0	Infinity	NaN	NaN	0	0	0	1	47221.9756527611	0.664799625985324
-0.646376013755798	-1.1032898328267E-05	363.60171	2E-05	-0.000182940311623305	0.00297547527588904	-1.1032898328267E-05	NaN	-0.641820907592773	0	0	0	0	0	Infinity	NaN	NaN	0	0	0	1	58586.2385860784	0.643400538479909
-0.62604159116745	-7.08241213942529E-06	363.80181	2E-05	-0.000184761639592612	0.00129700195975602	-7.08241213942529E-06	NaN	-0.621810913085938	0	0	0	0	0	Infinity	NaN	NaN	0	0	0	1	88393.8379810598	0.624744589207694
-0.60607522726059	-2.72278475677012E-06	364.00191	2E-05	-0.000185746572711781	0.00106811930891126	-2.72278475677012E-06	NaN	-0.601800858974457	0	0	0	0	0	Infinity	NaN	NaN	0	0	0	1	222593.881412624	0.605007107951678
-0.586476922035217	1.56494206748903E-06	364.20201	2E-06	-0.000185861468207787	0.00129700195975602	1.56494206748903E-06	NaN	-0.581790864467621	0	0	0	0	0	Infinity	NaN	NaN	0	0	0	1	374759.509772926	0.585179920075461
-0.566188514232636	5.86090709475684E-06	364.40211	2E-05	-0.000185103820587713	0.00106811930891126	5.86090709475684E-06	NaN	-0.561780869960785	0	0	0	0	0	Infinity	NaN	NaN	0	0	0	1	96604.2465916491	0.565120394923724
-0.546314179897308	9.51343099586666E-06	364.60221	2E-05	-0.000183554267411465	0.000534059654455632	9.51343099586666E-06	NaN	-0.541770875453949	0	0	0	0	0	Infinity	NaN	NaN	0	0	0	1	57425.5681398927	0.545780120242853
-0.52625584602356	1.21516886792961E-05	364.80231	2E-05	-0.0001813637837108	0.00106811930891126	1.21516886792961E-05	NaN	-0.521760880947113	0	0	0	0	0	Infinity	NaN	NaN	0	0	0	1	43307.219260825	0.525187726714648
-0.506197452545166	1.28745878100744E-05	365.00241	2E-05	-0.000178818371743342	0.00114441360346973	1.28745878100744E-05	NaN	-0.501750886440277	0	0	0	0	0	Infinity	NaN	NaN	0	0	0	1	39317.5657358959	0.505053038941696
-0.486323118209839	1.08633839772665E-05	365.20251	2E-05	-0.000176399545609998	0.00122070778161287	1.08633839772665E-05	NaN	-0.481740862131119	0	0	0	0	0	Infinity	NaN	NaN	0	0	0	1	44767.1848134572	0.485102410428226
-0.466172754764557	7.02714487488265E-06	365.40261	2E-05	-0.000174593568032923	0.00114441360346973	7.02714487488265E-06	NaN	-0.46173083782196	0	0	0	0	0	Infinity	NaN	NaN	0	0	0	1	66338.8564010987	0.465028341161087
-0.44616037607193	2.3557540771435E-06	365.60271	2E-05	-0.00017363127927878	0.00083923659985885	2.3557540771435E-06	NaN	-0.441720843315125	0	0	0	0	0	Infinity	NaN	NaN	0	0	0	1	189391.745259304	0.445321139472071
-0.426056027412415	-6.1363871282083E-06	365.80281	2E-05	-0.000173823477471192	0.000991825014352798	-6.1363871282083E-06	NaN	-0.421710848808289	0	0	0	0	0	Infinity	NaN	NaN	0	0	0	1	69431.0868122843	0.425064202398062
-0.406043648719788	-1.8381037079962E-05	366.00291	2E-05	-0.000176301084846632	0.00106811930891126	-1.8381037079962E-05	NaN	-0.40170082449913	0	0	0	0	0	Infinity	NaN	NaN	0	0	0	1	22090.3557809823	0.404975529410876
-0.38607731461525	-2.49996519414708E-05	366.20301	0.0002	-0.000180739820770918	0.000610353890806437	-2.49996519414708E-05	NaN	-0.381690829992294	0	0	0	0	0	Infinity	NaN	NaN	0	0	0	1	15443.307591607	0.385466960724443
-0.365834921598434	-2.70606942649465E-05	366.40311	0.0002	-0.000185995254015211	0.00343324057757854	-2.70606942649465E-05	NaN	-0.361680805683136	0	0	0	0	0	Infinity	NaN	NaN	0	0	0	1	13519.0515814786	0.362401681020856
-0.345960557460785	-2.72738543571904E-05	366.60321	0.0002	-0.000191451325180164	0.00106811930891126	-2.72738543571904E-05	NaN	-0.3416708111763	0	0	0	0	0	Infinity	NaN	NaN	0	0	0	1	12684.6962270141	0.344892438151874
-0.325902193784714	-2.66343777184375E-05	366.80331	0.0002	-0.000196855353642673	0.00114441360346973	-2.66343777184375E-05	NaN	-0.321660816669464	0	0	0	0	0	Infinity	NaN	NaN	0	0	0	1	12236.1482303043	0.324757780181244
-0.305889844894409	-2.55057111644419E-05	367.00341	0.0002	-0.000202078045322473	0.00114441360346973	-2.55057111644419E-05	NaN	-0.301650792360306	0	0	0	0	0	Infinity	NaN	NaN	0	0	0	1	11992.9941542213	0.304745431290939
-0.285969495773315	-2.39921337197302E-05	367.20351	0.0002	-0.000207035291116922	0.00122070778161287	-2.39921337197302E-05	NaN	-0.28164079785347	0	0	0	0	0	Infinity	NaN	NaN	0	0	0	1	11919.3023477585	0.284748787991703
-0.265957146883011	-2.21856535063125E-05	367.40361	0.0002	-0.000211659705411126	0.00106811930891126	-2.21856535063125E-05	NaN	-0.261630803346634	0	0	0	0	0	Infinity	NaN	NaN	0	0	0	1	11987.7986378602	0.2648890275741
-0.245990782976151	-2.01000748347724E-05	367.60371	0.0002	-0.000215893921297415	0.00328065222129226	-2.01000748347724E-05	NaN	-0.241620779037476	0	0	0	0	0	Infinity	NaN	NaN	0	0	0	1	12238.3018470456	0.242710130754858
-0.225978419184685	-1.77415295183891E-05	367.80381	0.0002	-0.000219684944830392	0.00267029833048582	-1.77415295183891E-05	NaN	-0.22161078453064	0	0	0	0	0	Infinity	NaN	NaN	0	0	0	1	12737.2568949288	0.223308120854199
-0.205782040953636	-1.50824162119534E-05	368.00391	0.0002	-0.000222974442572281	0.00106811930891126	-1.50824162119534E-05	NaN	-0.201600775122643	0	0	0	0	0	Infinity	NaN	NaN	0	0	0	1	13643.8378348521	0.204713921644725
-0.186091721057892	-1.221968432219E-05	368.20401	2E-05	-0.000225715058033002	0.00114441360346973	-1.221968432219E-05	NaN	-0.181590765714645	0	0	0	0	0	Infinity	NaN	NaN	0	0	0	1	15228.8484834231	0.184947307454422
-0.166171371936798	-8.91434774530353E-06	368.40411	2E-05	-0.00022783266633005	0.000991825014352798	-8.91434774530353E-06	NaN	-0.161580756306648	0	0	0	0	0	Infinity	NaN	NaN	0	0	0	1	18640.8895731429	0.165179546922445
-0.146113008260727	-5.43894520887989E-06	368.60421	2E-05	-0.00022927053758862	0.00137329625431448	-5.43894520887989E-06	NaN	-0.141570761799812	0	0	0	0	0	Infinity	NaN	NaN	0	0	0	1	26864.2177204094	0.144739712006412
-0.126100644469261	-1.90588184523222E-06	368.80431	2E-05	-0.000230005511804906	0.000915530836209655	-1.90588184523222E-06	NaN	-0.121560752391815	0	0	0	0	0	Infinity	NaN	NaN	0	0	0	1	66163.9360198097	0.125185113633052
-0.105858258903027	1.67745599810587E-06	369.00441	2E-06	-0.0002300272398015	0.000610353890806437	1.67745599810587E-06	NaN	-0.101550742983818	0	0	0	0	0	Infinity	NaN	NaN	0	0	0	1	63106.4296306779	0.10524790501222
-0.0861679390072823	5.07942831973196E-06	369.20451	2E-05	-0.000229357894191229	0.00114441360346973	5.07942831973196E-06	NaN	-0.0815407410264015	0	0	0	0	0	Infinity	NaN	NaN	0	0	0	1	16964.1017814047	0.0850235254038125
-0.0660175606608391	8.48919717100216E-06	369.40461	2E-05	-0.000227999035226449	0.000457765418104827	8.48919717100216E-06	NaN	-0.0615307316184044	0	0	0	0	0	Infinity	NaN	NaN	0	0	0	1	7776.65535751075	0.0655597952427343
-0.0459591969847679	1.18411526273121E-05	369.60471	2E-05	-0.000225964001802677	0.000457765418104827	1.18411526273121E-05	NaN	-0.0415207296609879	0	0	0	0	0	Infinity	NaN	NaN	0	0	0	1	3881.31108780416	0.0455014315666631
-0.0261768642812967	1.51236390593112E-05	369.80481	2E-05	-0.000223265691065682	0.00114441360346973	1.51236390593112E-05	NaN	-0.0215107221156359	0	0	0	0	0	Infinity	NaN	NaN	0	0	0	1	1730.85751244376	0.025032450677827
-0.00607249373570085	1.83389583980897E-05	370.00491	2E-05	-0.000219917317801834	0.00129700195975602	1.83389583980897E-05	NaN	-0.00150071643292904	0	0	0	0	0	Infinity	NaN	NaN	0	0	0	1	331.125334595523	0.00477549177594483
0.0141238877549767	2.15823729377007E-05	370.20501	0.0002	-0.000215917616107659	0.0033569463994354	2.15823729377007E-05	NaN	0.0185092892497778	0	0	0	0	0	Infinity	NaN	NaN	0	0	0	1	654.417741540585	-0.0174808341544122
0.0340902432799339	2.46294657699764E-05	370.40511	0.0002	-0.000211292725291129	0.000991825014352798	2.46294657699764E-05	NaN	0.0385192930698395	0	0	0	0	0	Infinity	NaN	NaN	0	0	0	1	1384.12434919682	-0.0350820682942867
0.0541486069560051	2.75952825177228E-05	370.60521	0.0002	-0.000206066012799498	0.000915530836209655	2.75952825177228E-05	NaN	0.0585293024778366	0	0	0	0	0	Infinity	NaN	NaN	0	0	0	1	1962.24144185618	-0.0550641377922148
0.0740689560770988	3.04230834444752E-05	370.80531	0.0002	-0.000200259618230635	0.000534059654455632	3.04230834444752E-05	NaN	0.0785393044352531	0	0	0	0	0	Infinity	NaN	NaN	0	0	0	1	2434.63014563534	-0.0746030157315545
0.094173327088356	3.30883303831797E-05	371.00541	0.0002	-0.000193903214599301	0.00122070778161287	3.30883303831797E-05	NaN	0.0985493138432503	0	0	0	0	0	Infinity	NaN	NaN	0	0	0	1	2846.11903948555	-0.0953940348699689
0.114185683429241	3.55910269718152E-05	371.20551	0.0002	-0.000187028991294461	0.000915530836209655	3.55910269718152E-05	NaN	0.118559315800667	0	0	0	0	0	Infinity	NaN	NaN	0	0	0	1	3208.27166689137	-0.115101214265451
0.134244054555893	3.79311677534133E-05	371.40561	0.0002	-0.000179671132004892	0.00122070778161287	3.79311677534133E-05	NaN	0.138569325208664	0	0	0	0	0	Infinity	NaN	NaN	0	0	0	1	3539.14900349496	-0.135464762337506
0.15411838889122	4.01225588575471E-05	371.60571	0.0002	-0.000171860951403356	0.000991825014352798	4.01225588575471E-05	NaN	0.158579334616661	0	0	0	0	0	Infinity	NaN	NaN	0	0	0	1	3841.19042452922	-0.155110213905573
0.173992738127708	4.21774675487541E-05	371.80581	0.0002	-0.000163624961631409	0.00137329625431448	4.21774675487541E-05	NaN	0.178589329123497	0	0	0	0	0	Infinity	NaN	NaN	0	0	0	1	4125.25332220541	-0.175366034382023
0.194189116358757	4.41465017502196E-05	372.00591	0.0002	-0.000154985793605026	0.00106811930891126	4.41465017502196E-05	NaN	0.198599338531494	0	0	0	0	0	Infinity	NaN	NaN	0	0	0	1	4398.74301835912	-0.195257235667668
[truncated: 4,098 more rows]
