# Supplementary material for: Quantification of safe operation conditions for large-area platinum-iridium electrodes in neurostimulation application
Source: PLoS One. 2024 Dec 19;19(12):e0315779. doi: 10.1371/journal.pone.0315779 (PMC11658615; doi:10.1371/journal.pone.0315779)
Supplement: S4 File — (TXT) [file pone.0315779.s004.txt]

1E
Potential (V)	Current (A)	Elapsed Time (s)	I Range (A)	Charge (C)	Sync ADC Input (V)	Forward I (A)	Delta I (F-R) (A)	Applied Potential (V)	Frequency (Hz)	|Z| (ohms)	Zre (ohms)	Zim (ohms)	Phase of Z (deg)	|C| (F)	Cre (F)	Cim (F)	Vacre (V)	Vacim (V)	Phase of Iac (deg)	I Gain	Resistance (ohms)	CE-RE Potential (V)
0	-1.09907277874299E-05	10.554	0.02	0	0.00175476749427617	-1.09907277874299E-05	NaN	0	100000	1321.25427174871	1238.17232038558	-461.131386532306	-20.4267941100723	3.45140122186728E-09	4.20409001145941E-10	-1.12882966473892E-09	0.00425547733902931	-0.00741942366585135	-40.844731393328	1	0	-0.00175476749427617
0	-1.09907277874299E-05	11.061	0.02	0	0.00923160277307034	NaN	0	0	79432.8203125	1279.66086066555	1235.5202660964	-333.19902518522	-15.0926541938248	6.01334923265092E-09	4.07693790806116E-10	-1.511750944117E-09	-0.0102783227339387	9.25949425436556E-05	-166.260613475587	1	0	-0.00923160277307034
0	-1.09907277874299E-05	12.756	0.02	0	0.00579836219549179	-1.09907277874299E-05	NaN	0	63095.734375	1239.20212778456	1214.79282429765	-244.745393298263	-11.3909438980157	1.03063670676488E-08	4.0202249756278E-10	-1.995437130252E-09	0.00503357173874974	-0.00970696099102497	-51.5129105639576	1	0	-0.00579836219549179
0	-1.09907277874299E-05	14.93	0.02	0	0.00549318501725793	NaN	0	0	50118.72265625	1224.66161512631	1210.78196472266	-183.85620866892	-8.63435426275115	1.72719685110231E-08	3.89283706135245E-10	-2.56362128840434E-09	-0.00748235266655684	-0.00785108469426632	-125.262826080588	1	0	-0.00549318501725793
0	-1.09907277874299E-05	16.758	0.02	0	0.00587465614080429	-1.09907277874299E-05	NaN	0	39810.71875	1203.17103578217	1195.14360489562	-138.752675729987	-6.62222586954424	2.88123542799642E-08	3.83183449780987E-10	-3.30054355419264E-09	0.00552294915542006	0.00951352994889021	65.9936161841655	1	0	-0.00587465614080429
0	-1.09907277874299E-05	18.335	0.02	0	0.0019836500287056	NaN	0	0	31622.77734375	1191.0795002617	1186.19335275256	-107.776183961497	-5.19157481194289	4.66978965792965E-08	3.82350289898375E-10	-4.2081780559469E-09	-0.00831607263535261	0.00717837922275066	144.145931955168	1	0	-0.0019836500287056
0	-1.09907277874299E-05	19.79	0.02	0	-0.000534059654455632	-1.09907277874299E-05	NaN	0	25118.865234375	1192.02626003579	1189.24885568077	-81.325050734093	-3.91199807147094	7.79104607782711E-08	3.62637584133226E-10	-5.30299493285754E-09	-0.00747311767190695	0.00790043547749519	137.186488473077	1	0	0.000534059654455632
0	-1.09907277874299E-05	20.935	0.02	0	-0.00679018720984459	NaN	0	0	19952.623046875	1188.34502599355	1186.32223354643	-69.3069909680059	-3.34351776701507	1.15091457504169E-07	3.9148224700841E-10	-6.70097038088383E-09	-0.00620016688480973	-0.00902706012129784	-121.555223926418	1	0	0.00679018720984459
0	-1.09907277874299E-05	22.04	0.02	0	-0.00228882720693946	-1.09907277874299E-05	NaN	0	15848.931640625	1188.42869637722	1187.19675571411	-54.0983326429025	-2.6090564758408	1.85624911430038E-07	3.8464293469566E-10	-8.44105209662046E-09	0.00399840762838721	0.00992121547460556	70.9400319260678	1	0	0.00228882720693946
0	-1.09907277874299E-05	22.89	0.02	0	0.00114441360346973	NaN	0	0	12589.25390625	1181.2481039926	1180.50816397304	-41.8038034050319	-2.02809360420538	3.02415705802546E-07	3.78750911552187E-10	-1.06956426635996E-08	-0.00573256611824036	0.00926370173692703	123.627590300528	1	0	-0.00114441360346973
0	-1.09907277874299E-05	25.281	0.002	0	0.00396730005741119	-1.09907277874299E-05	NaN	0	10000	1186.97564982462	1185.94301229999	-49.501160121824	-2.39013352344989	3.2151760221419E-07	5.59180334414809E-10	-1.33967771378038E-08	-0.00914694834500551	-1.18469224617002E-05	-178.504075352429	50	0	-0.00396730005741119
0	-1.09907277874299E-05	26.022	0.002	0	0.00205994443967938	NaN	0	0	7943.2822265625	1183.95777293786	1183.26731085788	-40.4286922263827	-1.95686355168862	4.95599027030542E-07	5.77879655450793E-10	-1.69133867124823E-08	0.0106401219964027	-0.000444913399405777	-1.24822012295951	50	0	-0.00205994443967938
0	-1.09907277874299E-05	27.006	0.002	0	0.00122070778161287	-1.09907277874299E-05	NaN	0	6309.5732421875	1181.6330885938	1181.17971107059	-32.7298978750983	-1.5872311728833	7.70682496216698E-07	5.91288603181222E-10	-2.13388414510239E-08	0.00386107945814729	0.0101497787982225	70.3000084513214	50	0	-0.00122070778161287
0	-1.09907277874299E-05	27.987	0.002	0	0.00083923659985885	NaN	0	0	5011.87255859375	1184.57895946873	1184.18828050905	-30.4208402423753	-1.47155862044072	1.04387598625073E-06	6.88435550334821E-10	-2.67986454054839E-08	0.00418214639648795	-0.00972199440002441	-65.618586262027	50	0	-0.00083923659985885
0	-1.09907277874299E-05	28.883	0.002	0	0.0101471338421106	-1.09907277874299E-05	NaN	0	3981.07177734375	1182.11552317062	1181.90418709295	-22.3517930626114	-1.08343025195791	1.78857746995654E-06	6.39458921746672E-10	-3.38129104438851E-08	0.00084552337648347	0.0106689287349582	86.226904724565	50	0	-0.0101471338421106
0	-1.09907277874299E-05	29.712	0.002	0	-0.00877383723855019	NaN	0	0	3162.27758789063	1181.6503560282	1181.51993288911	-17.5559701322115	-0.851283959767378	2.86678622006082E-06	6.32800763621234E-10	-4.25876046800813E-08	-0.00297235348261893	-0.0105774346739054	-105.488102695132	50	0	0.00877383723855019
0	-1.09907277874299E-05	30.572	0.002	0	0.00816348288208246	-1.09907277874299E-05	NaN	0	2511.88647460938	1178.44398711106	1178.31872991431	-17.181428676061	-0.835388215990179	3.68774472608518E-06	7.83901522951787E-10	-5.37607124714499E-08	0.0101481713354588	-0.00269372574985027	-14.271264712717	50	0	-0.00816348288208246
0	-1.09907277874299E-05	31.362	0.002	0	-0.00190735585056245	NaN	0	0	1995.26232910156	1183.81159260795	1183.74165170708	-12.8681314400505	-0.622822195729198	6.19875740723896E-06	7.32437277717902E-10	-6.73770327057076E-08	0.0108394864946604	0.000626494700554758	3.75783807874951	50	0	0.00190735585056245
0	-1.09907277874299E-05	32.192	0.002	0	-0.0016784731997177	-1.09907277874299E-05	NaN	0	1584.89318847656	1181.0797177789	1180.99502308048	-14.144087380209	-0.686165263958494	7.09978507677594E-06	1.01820831714847E-09	-8.50177832395243E-08	0.00447567133232951	0.00959956925362349	65.7359228916181	50	0	0.0016784731997177
0	-1.09907277874299E-05	32.939	0.002	0	0.00389100611209869	NaN	0	0	1258.92541503906	1184.3666494272	1184.31212085939	-11.3648871941175	-0.549804453485324	1.11238468546712E-05	1.02426638659582E-09	-1.06736747661003E-07	0.00381536758504808	0.0100329061970115	69.3377189121934	50	0	-0.00389100611209869
0	-1.09907277874299E-05	33.81	0.002	0	-0.0019836500287056	-1.09907277874299E-05	NaN	0	1000	1185.79192814623	1185.68383170886	-16.0108738347332	-0.773646154402788	9.94042828234848E-06	1.81225033005405E-09	-1.34206036318438E-07	-0.00115782569628209	0.00978580676019192	97.4695312403515	50	0	0.0019836500287056
0	-1.09907277874299E-05	34.586	0.002	0	0.00320435781031847	NaN	0	0	794.328247070313	1184.14435888787	1183.9746058949	-20.0498199988042	-0.970173057141678	9.99331660677176E-06	2.86497807064395E-09	-1.6918163266755E-07	0.00116497278213501	0.00984696019440889	83.9327509802467	50	0	-0.00320435781031847
0	-1.09907277874299E-05	35.376	0.002	0	0.00297547527588904	-1.09907277874299E-05	NaN	0	630.957336425781	1180.05532043878	1179.79488716888	-24.7907947847033	-1.20376763405338	1.01748891579914E-05	4.49061531233066E-09	-2.13708557218143E-07	0.00651476206257939	0.00751892104744911	50.1108649540465	50	0	-0.00297547527588904
0	-1.09907277874299E-05	36.226	0.002	0	-0.00160217890515924	NaN	0	0	501.187225341797	1184.14327714271	1183.96788119132	-20.3803118135149	-0.986167401630013	1.55815018115391E-05	4.61553932766413E-09	-2.68133793453834E-07	-0.00995461642742157	0.000560629472602159	177.761118530899	50	0	0.00160217890515924
0	-1.09907277874299E-05	38.134	0.0002	0	0.000152588472701609	-1.09907277874299E-05	NaN	0	398.107177734375	1185.75397031837	1185.34824162799	-31.0165148785042	-1.49889281043859	1.28892345389275E-05	8.81909348393125E-09	-3.37036478626927E-07	0.000652619462925941	0.009595712646842	87.0422918557334	5	0	-0.000152588472701609
0	-1.09907277874299E-05	38.973	0.0002	0	0.000152588472701609	NaN	0	0	316.227752685547	1192.59724748636	1192.21903094014	-30.0329315285481	-1.44302038243345	1.67580091801518E-05	1.06274793699456E-08	-4.21879667115712E-07	0.00825824402272701	0.00522560579702258	33.6543190701131	5	0	-0.000152588472701609
0	-1.09907277874299E-05	39.834	0.0002	0	-0.000228882709052414	-1.09907277874299E-05	NaN	0	251.18864440918	1189.06737969196	1188.37527763389	-40.563936644163	-1.9549719552569	1.56199641845305E-05	1.81780500609778E-08	-5.32550513466146E-07	-0.00914089661091566	-0.00375041039660573	-155.46920973284	5	0	0.000228882709052414
0	-1.09907277874299E-05	40.735	0.0002	0	-0.000228882709052414	NaN	0	0	199.526229858398	1195.67706852056	1194.97017541164	-41.1087832779373	-1.97028453765931	1.9403742933004E-05	2.29364899894092E-08	-6.66729085136446E-07	0.00325036770664155	-0.00939252227544785	-68.8115286753436	5	0	0.000228882709052414
0	-1.09907277874299E-05	41.609	0.0002	0	0.000762942363508046	-1.09907277874299E-05	NaN	0	158.489318847656	1193.84910206858	1192.36533635072	-59.5027997591065	-2.85687056397001	1.68765135276267E-05	4.19236087585931E-08	-8.40099256855988E-07	-0.00995600502938032	0.000631138042081147	179.23457265206	5	0	-0.000762942363508046
0	-1.09907277874299E-05	42.516	0.0002	0	0.000305176945403218	NaN	0	0	125.892539978027	1198.39632914303	1196.47602833006	-67.8150081840552	-3.24399393636474	1.8642077850547E-05	5.96959701017002E-08	-1.0532299431527E-06	-0.0086327837780118	-0.00505199516192079	-146.443783165643	5	0	-0.000305176945403218
0	-1.09907277874299E-05	43.466	0.0002	0	0.000991825014352798	-1.09907277874299E-05	NaN	0	100	1203.93471046796	1201.84887691578	-70.8382956165323	-3.37317369374142	2.24673591744E-05	7.7782583459097E-08	-1.31966628728581E-06	0.00515292584896088	0.00858753360807896	62.4062975044508	5	0	-0.000991825014352798
0	-1.09907277874299E-05	44.342	0.0002	0	0.00122070778161287	NaN	0	0	79.4328231811523	1171.7132020139	1167.26037589686	-102.054116206984	-4.99669067802829	1.96331329350196E-05	1.48938855676033E-07	-1.70351212791315E-06	0.00396552681922913	-0.00922227557748556	-61.7521965835268	5	0	-0.00122070778161287
0	-1.09907277874299E-05	45.239	0.0002	0	0.00114441360346973	-1.09907277874299E-05	NaN	0	63.0957336425781	1216.37139656165	1211.72546378403	-106.210991854454	-5.00932624309949	2.37492922972161E-05	1.81074462089119E-07	-2.06581760252322E-06	-0.00156338140368462	-0.00990376994013786	-94.7513012198333	5	0	-0.00114441360346973
0	-1.09907277874299E-05	46.184	0.0002	0	0.000686648127157241	NaN	0	0	50.118724822998	1187.02203793873	1177.23852521564	-152.088044567333	-7.36129774987986	2.08797379072951E-05	3.42765916842117E-07	-2.65318186965547E-06	-0.0063196592964232	-0.00779493758454919	-123.406338688144	5	0	-0.000686648127157241
0	-1.09907277874299E-05	47.191	0.0002	0	0.00114441360346973	-1.09907277874299E-05	NaN	0	39.810718536377	1208.99263336051	1203.45739736188	-115.557259637607	-5.48478624382701	3.4595760443045E-05	3.16060367344361E-07	-3.29157327100286E-06	0.00137591187376529	-0.00993023812770844	-77.8079850317472	5	0	-0.00114441360346973
0	-1.09907277874299E-05	48.264	0.0002	0	0.000610353890806437	NaN	0	0	31.6227760314941	1253.94349184009	1239.57482884471	-189.284242404699	-8.68205242643054	2.65892249521573E-05	6.05868912545706E-07	-3.96768290920625E-06	-0.00547630060464144	-0.00840981025248766	-114.190751795113	5	0	-0.000610353890806437
0	-1.09907277874299E-05	49.42	0.0002	0	0.00152588472701609	-1.09907277874299E-05	NaN	0	25.1188640594482	1264.25767927681	1244.2158199545	-224.219698031482	-10.215608314733	2.82583222058731E-05	8.8883817472293E-07	-4.932245150979E-06	-0.00399358477443457	0.00920717138797045	123.661892604622	5	0	-0.00152588472701609
0	-1.09907277874299E-05	50.691	0.0002	0	0.00137329625431448	NaN	0	0	19.9526233673096	1290.14884429638	1261.62878367079	-269.771852965897	-12.0696936103204	2.95681050114646E-05	1.29281721503899E-06	-6.04605481478633E-06	0.00599020626395941	-0.00805339124053717	-41.6800305113895	5	0	-0.00137329625431448
0	-1.09907277874299E-05	52.104	0.0002	0	0.00114441360346973	-1.09907277874299E-05	NaN	0	15.8489322662354	1316.04509220742	1273.90930100722	-330.347964320282	-14.5376233725006	3.03982433481087E-05	1.9153591349569E-06	-7.38613244313829E-06	0.00412161415442824	-0.00914853718131781	-51.4699476376548	5	0	-0.00114441360346973
0	-1.09907277874299E-05	53.697	0.0002	0	0.000228882709052414	NaN	0	0	12.5892543792725	1355.32527733641	1294.41418348764	-401.74435773639	-17.242654791692	3.14680865916475E-05	2.76492167052107E-06	-8.90853538484092E-06	0.00177158915903419	-0.00987647846341133	-62.6178359898017	5	0	-0.000228882709052414
0	-1.09907277874299E-05	55.513	0.0002	0	0.00114441360346973	-1.09907277874299E-05	NaN	0	10	1408.8784014933	1321.21264493077	-489.219272994567	-20.3186082349882	3.25324352243299E-05	3.92262387117901E-06	-1.05936551276601E-05	0.0073521975427866	0.00682582659646869	63.2031228250055	5	0	-0.00114441360346973
0	-1.09907277874299E-05	57.616	0.0002	0	0.000534059654455632	NaN	0	0	7.94328212738037	1482.1729364784	1357.41418236778	-595.200261370762	-23.6765353138288	3.36633265844821E-05	5.42857070581048E-06	-1.23804026044659E-05	0.00380291510373354	0.00928300898522139	91.2031428736536	5	0	-0.000534059654455632
0	-1.09907277874299E-05	60.065	0.0002	0	0.00106811930891126	-1.09907277874299E-05	NaN	0	6.30957365036011	1579.67052325823	1404.2474334411	-723.497137330211	-27.258453979392	3.48644886925057E-05	7.31347710306683E-06	-1.41948473900106E-05	0.00172884878702462	0.0098782991990447	107.300745957289	5	0	-0.00106811930891126
0	-1.09907277874299E-05	62.962	0.0002	0	0.0019836500287056	NaN	0	0	5.01187229156494	1713.42911407523	1469.29259827351	-881.486579375598	-30.9612048614074	3.6025036620516E-05	9.53462366612782E-06	-1.58926435271294E-05	-0.00899694766849279	0.00442302832379937	-175.17693302274	5	0	-0.0019836500287056
0	-1.09907277874299E-05	66.412	0.0002	0	0.000534059654455632	-1.09907277874299E-05	NaN	0	3.98107171058655	1892.36755253669	1562.64440345214	-1067.33191756519	-34.3342206182916	3.74559342762758E-05	1.19154004406525E-05	-1.74449330213528E-05	0.00946976058185101	-0.00328417285345495	15.3223557120468	5	0	-0.000534059654455632
0	-1.09907277874299E-05	70.559999	0.0002	0	0.00122070778161287	NaN	0	0	3.16227769851685	2120.9074662443	1685.46178447189	-1287.42652351723	-37.3741110667932	3.90928807002154E-05	1.44045314677544E-05	-1.88579983934111E-05	0.00958671607077122	-0.00291829137131572	20.5211728369562	5	0	-0.00122070778161287
0	-1.09907277874299E-05	75.601999	0.0002	0	0.000457765418104827	-1.09907277874299E-05	NaN	0	2.51188635826111	2409.51940689262	1854.36583518444	-1538.54188161807	-39.6820280499061	4.1182321182526E-05	1.67906925757314E-05	-2.02373994712291E-05	-0.00941544212400913	-0.00342859467491508	-120.265500632947	5	0	-0.000457765418104827
0	-1.09907277874299E-05	81.759999	0.0002	0	0.000686648127157241	NaN	0	0	1.99526226520538	2771.45209401845	2089.50853323572	-1820.68690306004	-41.0671661596848	4.38111723117851E-05	1.89077851460504E-05	-2.16994906377689E-05	0.00569154648110271	-0.00824284087866545	-14.2875195648222	10	0	-0.000686648127157241
0	-1.09907277874299E-05	89.317999	0.0002	0	0.00129700195975602	-1.09907277874299E-05	NaN	0	1.58489322662354	3203.95013027028	2402.91258393974	-2119.27052336482	-41.4109739093106	4.73842187594642E-05	2.07317051994519E-05	-2.35064258012691E-05	0.00639815768226981	-0.00770982634276152	-8.88095013925587	10	0	-0.00129700195975602
0	-1.09907277874299E-05	98.640999	0.0002	0	0.000991825014352798	NaN	0	0	1.25892543792725	3703.17850082241	2807.61668385939	-2414.70900223355	-40.6973917961183	5.23546573324607E-05	2.22605367004432E-05	-2.5882644316155E-05	-0.0049565602093935	-0.00870490819215775	-78.833930679474	10	0	-0.000991825014352798
0	-1.09907277874299E-05	110.967999	0.0002	0	0.00106811930891126	-1.09907277874299E-05	NaN	0	1	4238.04666145296	3291.46971027058	-2669.69411188321	-39.0453300433361	5.96154227495474E-05	2.36564823733881E-05	-2.916611114246E-05	0.00241482956334949	0.00972018204629421	115.397621490365	10	0	-0.00106811930891126
0	-1.09907277874299E-05	126.253999	0.0002	0	0.00106811930891126	NaN	0	0	0.794328212738037	4834.55266758727	3889.39256177165	-2871.50221941591	-36.43810545155	6.9776790163055E-05	2.46159560795736E-05	-3.33418222104895E-05	-0.00778181757777929	-0.00630549434572458	-104.489286995128	10	0	-0.00106811930891126
0	-1.09907277874299E-05	145.276999	0.0002	0	0.00106811930891126	-1.09907277874299E-05	NaN	0	0.630957365036011	5432.03885801384	4549.78562917244	-2967.57424229761	-33.1141930856356	8.49999214981045E-05	2.53685692510012E-05	-3.88942423632533E-05	0.0074324612505734	-0.0067121903412044	-8.92674769361381	10	0	-0.00106811930891126
0	-1.09907277874299E-05	168.972999	0.0002	0	0.00114441360346973	NaN	0	0	0.501187205314636	6011.93884920705	5243.40086544282	-2941.11477009627	-29.2888249138442	0.000107971263603893	2.5840625342445E-05	-4.60685039093952E-05	0.00955782271921635	0.00299249566160142	46.8089514809224	10	0	-0.00114441360346973
0	-1.09907277874299E-05	198.584999	0.0002	0	0.000610353890806437	-1.09907277874299E-05	NaN	0	0.398107171058655	6535.49742736123	5904.04881700152	-2802.66555077629	-25.39379931714	0.0001426424717149	2.62321634916371E-05	-5.52602410185162E-05	0.00652488926425576	0.00759950745850801	74.8844000228237	10	0	-0.000610353890806437
0	-1.09907277874299E-05	235.621999	0.0002	0	0.000534059654455632	NaN	0	0	0.31622776389122	6987.78341069941	6502.09374140352	-2559.66676988375	-21.4879761629319	0.000196624080270712	2.63830313904358E-05	-6.70184671307024E-05	0.00531747099012136	0.00848920736461878	79.5344592688367	10	0	-0.000534059654455632
0	-1.09907277874299E-05	282.019999	0.0002	0	0.00114441360346973	-1.09907277874299E-05	NaN	0	0.251188635826111	7348.35134992796	6991.89745460555	-2260.89308598805	-17.9190813129451	0.000280246449132173	2.65289672478469E-05	-8.20418354689574E-05	0.00663482770323753	0.00750081380829215	66.5157220672186	10	0	-0.00114441360346973
0	-1.09907277874299E-05	340.210999	0.0002	0	0.000915530836209655	NaN	0	0	0.199526235461235	7631.66465481083	7381.24706585222	-1938.94227772176	-14.7182153202334	0.000411391432215273	2.65550085773564E-05	-0.000101090724255908	0.00907166115939617	0.00424371147528291	39.8556828541184	10	0	-0.000915530836209655
0	-1.09907277874299E-05	413.230999	0.0002	0	0.00106811930891126	-1.09907277874299E-05	NaN	0	0.158489316701889	7851.929833746	7679.92968443078	-1634.46693336676	-12.0146139735599	0.000614389803893713	2.66221703120496E-05	-0.000125090567370691	0.00985737144947052	-0.00176637631375343	1.83163955595912	10	0	-0.00106811930891126
0	-1.09907277874299E-05	504.918999	0.0002	0	0.000915530836209655	NaN	0	0	0.125892534852028	7977.05100394891	7859.82275181185	-1362.5450560268	-9.83480787328508	0.000927831859861117	2.70698773456848E-05	-0.000156152221836094	0.00578449154272676	-0.0081758126616478	-44.924412254794	10	0	-0.000915530836209655
0	-1.09907277874299E-05	621.045999	0.0002	0	0.00137329625431448	-1.09907277874299E-05	NaN	0	0.100000001490116	8092.54375844944	8012.74023294808	-1133.69239289775	-8.05311087865258	0.00140386353227173	2.75514997782784E-05	-0.000194729198267967	0.00198338436894119	-0.0098158186301589	-70.540453009181	10	0	-0.00137329625431448
E2
Potential (V)	Current (A)	Elapsed Time (s)	I Range (A)	Charge (C)	Sync ADC Input (V)	Forward I (A)	Delta I (F-R) (A)	Applied Potential (V)	Frequency (Hz)	|Z| (ohms)	Zre (ohms)	Zim (ohms)	Phase of Z (deg)	|C| (F)	Cre (F)	Cim (F)	Vacre (V)	Vacim (V)	Phase of Iac (deg)	I Gain	Resistance (ohms)	CE-RE Potential (V)
0	-2.76925038633635E-05	10.55	0.02	0	-0.000915530836209655	-2.76925038633635E-05	NaN	0	100000	636.439112024145	597.269031021842	-219.828223611782	-20.20642164168	7.23996857532561E-09	8.63753578903202E-10	-2.34680176474625E-09	-0.00587103050202131	0.00014718173770234	-162.670943634041	1	0	0.000915530836209655
0	-2.76925038633635E-05	14.246	0.02	0	0.00137329625431448	NaN	0	0	79432.8203125	609.931349713908	589.728178962858	-155.68213224703	-14.7881228057686	1.28700838914403E-08	8.38488301574823E-10	-3.17621664112848E-09	-0.00786884315311909	0.00452896300703287	163.864031989827	1	0	-0.00137329625431448
0	-2.76925038633635E-05	14.798	0.02	0	0.000991825014352798	-2.76925038633635E-05	NaN	0	63095.734375	590.035244516461	579.444030236658	-111.293331312793	-10.8723471882482	2.26647529703157E-08	8.06368151037555E-10	-4.19832173033329E-09	-0.00882329326122999	0.00658022612333298	153.413196610272	1	0	-0.000991825014352798
0	-2.76925038633635E-05	17.754	0.02	0	-0.0116730183362961	NaN	0	0	50118.72265625	576.277312064575	570.29360707396	-82.8295969502623	-8.26386962074556	3.83384534466892E-08	7.92031842643195E-10	-5.45325237704169E-09	0.0106246881186962	-0.0023242705501616	-4.72840138168791	1	0	0.0116730183362961
0	-2.76925038633635E-05	20.302	0.02	0	0.00968936830759048	-2.76925038633635E-05	NaN	0	39810.71875	568.846991456651	565.35173723817	-62.962789733836	-6.35480025067945	6.34945063159578E-08	7.77880965335749E-10	-6.98470250406861E-09	0.0105469087138772	0.00293407333083451	21.4794229536644	1	0	-0.00968936830759048
0	-2.76925038633635E-05	22.425	0.02	0	0.00587465614080429	NaN	0	0	31622.77734375	564.478533827764	562.345091812369	-49.0307339010878	-4.98300372602696	1.02648292038589E-07	7.74450479824036E-10	-8.88235585172668E-09	0.00985860545188189	-0.00462364265695214	-20.504785641283	1	0	-0.00587465614080429
0	-2.76925038633635E-05	24.363	0.02	0	-0.000457765418104827	-2.76925038633635E-05	NaN	0	25118.865234375	561.158174251524	559.870591128495	-37.9923376318724	-3.88209083849226	1.66772369652612E-07	7.64443768404802E-10	-1.12651553228523E-08	0.00748669635504484	0.00788842886686325	50.1574495325377	1	0	0.000457765418104827
0	-2.76925038633635E-05	25.875	0.02	0	0.00946048554033041	NaN	0	0	19952.623046875	559.350639050749	558.51372001104	-30.5869574477563	-3.13466724917465	2.60785748937616E-07	7.79808806790059E-10	-1.42392036972489E-08	0.00128360057715327	0.0108075784519315	86.1159640946777	1	0	-0.00946048554033041
0	-2.76925038633635E-05	27.28	0.02	0	0.00701906997710466	-2.76925038633635E-05	NaN	0	15848.931640625	554.92863368688	554.222629487378	-27.9833066252764	-2.89047192895104	3.58856740549773E-07	9.12525273661857E-10	-1.80729948542158E-08	0.00433432450518012	-0.00998159777373075	-64.1173406926928	1	0	-0.00701906997710466
0	-2.76925038633635E-05	28.431	0.02	0	0.00709536392241716	NaN	0	0	12589.25390625	555.835110846367	555.473243243491	-20.0535904553475	-2.0675834837456	6.30417118576014E-07	8.20578864708955E-10	-2.2729575750132E-08	-0.00651498045772314	0.00873016193509102	128.611422741216	1	0	-0.00709536392241716
0	-2.76925038633635E-05	31.481	0.002	0	0.00320435781031847	-2.76925038633635E-05	NaN	0	10000	557.14301397077	556.449005712129	-27.8000370218514	-2.86010312875456	5.72499032885446E-07	1.42538481357775E-09	-2.85306800724429E-08	0.00900710932910442	-0.000882689899299294	-3.75753554759399	10	0	-0.00320435781031847
0	-2.76925038633635E-05	32.278	0.002	0	0.00411988887935877	NaN	0	0	7943.2822265625	555.591093829837	555.258140837087	-19.2317595964877	-1.98368697200057	1.04184021389139E-06	1.24832770459654E-09	-3.60416381523558E-08	-0.00407106522470713	-0.00993088539689779	-111.284952826109	10	0	-0.00411988887935877
0	-2.76925038633635E-05	33.567	0.002	0	-0.000228882709052414	-2.76925038633635E-05	NaN	0	6309.5732421875	557.957681054636	557.698436867658	-17.006685839311	-1.74665980641967	1.48320252597318E-06	1.37796222937652E-09	-4.51873685823959E-08	0.00449571153149009	0.00977183412760496	66.3180970390737	10	0	0.000228882709052414
0	-2.76925038633635E-05	34.731	0.002	0	0.0023651213850826	NaN	0	0	5011.87255859375	557.82104604337	557.647286181976	-13.9220552648414	-1.43013219427547	2.28095521864366E-06	1.42080237462871E-09	-5.691017406126E-08	-0.00826743058860302	-0.00689495028927922	-138.938470629244	10	0	-0.0023651213850826
0	-2.76925038633635E-05	35.81	0.002	0	0.00190735585056245	-2.76925038633635E-05	NaN	0	3981.07177734375	554.975876091998	554.87370785871	-10.6485384540567	-1.09942391146613	3.75430991374101E-06	1.38217144517801E-09	-7.20221463247083E-08	0.00646810652688146	-0.00851317029446363	-52.3366533298921	10	0	-0.00190735585056245
0	-2.76925038633635E-05	36.825	0.002	0	0.00183106167241931	NaN	0	0	3162.27758789063	552.364907366935	552.271810075097	-10.140941122931	-1.05195996147307	4.96297263190074E-06	1.6728085675487E-09	-9.11005205838561E-08	0.00903597939759493	-0.00557341845706105	-30.7653254381307	10	0	-0.00183106167241931
0	-2.76925038633635E-05	37.691	0.002	0	0.00106811930891126	-2.76925038633635E-05	NaN	0	2511.88647460938	554.643923882576	554.557459321883	-9.79319203933185	-1.01170805609722	6.46987445281176E-06	2.01704633932585E-09	-1.14218948099721E-07	-0.00650120945647359	-0.00867852941155434	-125.781714646634	10	0	-0.00106811930891126
0	-2.76925038633635E-05	38.608	0.002	0	0.00320435781031847	NaN	0	0	1995.26232910156	556.279931888249	556.231697122871	-7.32541721713442	-0.754525902203733	1.08889941305679E-05	1.88827701968373E-09	-1.43380165274418E-07	-0.003820228157565	0.0100638782605529	111.296101360293	10	0	-0.00320435781031847
0	-2.76925038633635E-05	39.434	0.002	0	0.00152588472701609	-2.76925038633635E-05	NaN	0	1584.89318847656	554.776230836088	554.708267048125	-8.68359195044003	-0.896854363439379	1.15643366339357E-05	2.83324315930665E-09	-1.80987707851163E-07	-0.00761489011347294	-0.00777206523343921	-133.76494530865	10	0	-0.00152588472701609
0	-2.76925038633635E-05	40.24	0.002	0	0.000228882709052414	NaN	0	0	1258.92541503906	558.342656033593	558.283651647206	-8.11700992415752	-0.832977357095787	1.55748564864663E-05	3.29165712850131E-09	-2.26398437212827E-07	0.0107358135282993	-0.00121824431698769	-5.55488175344637	10	0	-0.000228882709052414
0	-2.76925038633635E-05	41.114	0.002	0	0.00305176945403218	-2.76925038633635E-05	NaN	0	1000	557.895202371387	557.85062254318	-7.05264185946616	-0.724324875195152	2.25667127671137E-05	3.60634033049668E-09	-2.8525469441921E-07	-4.07854859076906E-05	-0.00959651451557875	-89.5563955759923	10	0	-0.00305176945403218
0	-2.76925038633635E-05	41.889	0.002	0	0.00282288668677211	NaN	0	0	794.328247070313	557.118266372878	557.061193172418	-7.97432051292017	-0.820131982718388	2.51261783160333E-05	5.14776859672841E-09	-3.59607080255032E-07	0.00326016009785235	-0.00917804334312677	-69.9301493475344	10	0	-0.00282288668677211
0	-2.76925038633635E-05	42.686	0.002	0	-0.00160217890515924	-2.76925038633635E-05	NaN	0	630.957336425781	556.673845546934	556.602699101637	-8.89975666998971	-0.916048454785984	2.83427512039111E-05	7.24430348003428E-09	-4.53068439915349E-07	0.00922361947596073	-0.00342917023226619	-19.1547152332909	10	0	0.00160217890515924
0	-2.76925038633635E-05	43.534	0.002	0	-0.00183106167241931	NaN	0	0	501.187225341797	558.399825237192	558.318567892184	-9.52583706280307	-0.977465798078599	3.3336268859985E-05	9.70136266713417E-09	-5.68606294145788E-07	-0.00934058055281639	0.00329826236702502	161.723965774509	10	0	0.00183106167241931
0	-2.76925038633635E-05	44.341	0.002	0	-7.62942363508046E-05	-2.76925038633635E-05	NaN	0	398.107177734375	555.272283545928	555.161044290449	-11.1141250959336	-1.14688775403927	3.59703648643873E-05	1.44106447517729E-08	-7.19825314204897E-07	0.00947283487766981	0.00302070961333811	19.4251298973731	10	0	7.62942363508046E-05
0	-2.76925038633635E-05	45.178	0.002	0	0.000991825014352798	NaN	0	0	316.227752685547	561.097945020867	560.921205912701	-14.0820688849638	-1.43812295130435	3.57399290099818E-05	2.25117500494809E-08	-8.96694803023087E-07	0.00976968742907047	-0.00199781078845263	-9.97553210227268	10	0	-0.000991825014352798
0	-2.76925038633635E-05	46.041	0.002	0	0.00205994443967938	-2.76925038633635E-05	NaN	0	251.18864440918	560.895628454351	560.61650107201	-17.6930705356502	-1.80765618800875	3.58110389199386E-05	3.56335612230406E-08	-1.12907267132319E-06	-0.00334585853852332	-0.009386096149683	-107.786512243528	10	0	-0.00205994443967938
0	-2.76925038633635E-05	46.942	0.002	0	0.000228882709052414	NaN	0	0	199.526229858398	558.937924418369	558.591001967796	-19.6899942541494	-2.0188056240131	4.0511147576672E-05	5.02734360276854E-08	-1.42622128988945E-06	-0.00978021509945393	-0.00184081739280373	-167.632317918629	10	0	-0.000228882709052414
0	-2.76925038633635E-05	47.813	0.002	0	0.000228882709052414	-2.76925038633635E-05	NaN	0	158.489318847656	562.321019576842	561.815545604789	-23.8374028520837	-2.42955874365416	4.21270643994861E-05	7.570253686008E-08	-1.78420704275653E-06	0.0012415339006111	-0.00993511825799942	-80.2291063490297	10	0	-0.000228882709052414
0	-2.76925038633635E-05	48.717	0.002	0	0.00114441360346973	NaN	0	0	125.892539978027	563.432391895641	562.764493224114	-27.4259986773396	-2.79006885631647	4.60954103030414E-05	1.09219193264254E-07	-2.24111014774055E-06	-0.00397995486855507	0.0091919731348753	116.537264649072	10	0	-0.00114441360346973
0	-2.76925038633635E-05	49.673	0.002	0	0.000457765418104827	-2.76925038633635E-05	NaN	0	100	564.994517060075	563.940002422526	-34.5033038364236	-3.50113927195027	4.61274502425714E-05	1.72025309426036E-07	-2.81167142353606E-06	-0.00909400917589664	0.00420371303334832	158.710572718596	10	0	-0.000457765418104827
0	-2.76925038633635E-05	50.547	0.002	0	0.00106811930891126	NaN	0	0	79.4328231811523	550.224545017844	549.422485337201	-29.6981909547749	-3.0940245740182	6.74668040591716E-05	1.96548714926999E-07	-3.63619062216523E-06	0.00666931457817554	-0.00747827440500259	-44.9724549659895	10	0	-0.00106811930891126
0	-2.76925038633635E-05	51.439	0.002	0	0.000762942363508046	-2.76925038633635E-05	NaN	0	63.0957336425781	573.031699254572	570.617675738045	-52.5432820243765	-5.26104034717215	4.8006820159396E-05	4.03626841666613E-07	-4.38336931732661E-06	-0.00487103825435042	-0.00876355357468128	-112.822004724855	10	0	-0.000762942363508046
0	-2.76925038633635E-05	52.386	0.002	0	0.00160217890515924	NaN	0	0	50.118724822998	551.737873222991	548.882080027022	-56.0637402769257	-5.83206168682067	5.66419310183969E-05	5.84839361450295E-07	-5.72576577318783E-06	-0.00954042840749025	0.00304719153791666	166.062237440366	10	0	-0.00160217890515924
0	-2.76925038633635E-05	53.39	0.002	0	0.00152588472701609	-2.76925038633635E-05	NaN	0	39.810718536377	585.661830898741	582.865966746841	-57.1580701208135	-5.60073625478247	6.99427266075878E-05	6.66198776372337E-07	-6.79352177242996E-06	-0.00705608678981662	-0.00711103528738022	-128.096369844373	10	0	-0.00152588472701609
0	-2.76925038633635E-05	54.464	0.002	0	0.00144959054887295	NaN	0	0	31.6227760314941	588.81896211565	581.665099969791	-91.5067299387556	-8.94041553109274	5.50005590251742E-05	1.32834106981929E-06	-8.44363733342394E-06	-0.00959703512489796	0.00289922370575368	173.189718380378	10	0	-0.00144959054887295
0	-2.76925038633635E-05	55.623	0.002	0	0.00083923659985885	-2.76925038633635E-05	NaN	0	25.1188640594482	594.271150268756	584.087951478298	-109.542069451128	-10.622079060026	5.78414530930879E-05	1.96531325247353E-06	-1.04792231642342E-05	0.000246785493800417	0.0100171230733395	99.2089894132746	10	0	-0.00083923659985885
0	-2.76925038633635E-05	56.895	0.002	0	0.00129700195975602	NaN	0	0	19.9526233673096	607.829717388806	593.050719951231	-133.220902662768	-12.6605643246934	5.98753072393223E-05	2.876263302027E-06	-1.28040719432322E-05	0.000404340389650315	-0.0100147854536772	-74.8632648744134	10	0	-0.00129700195975602
0	-2.76925038633635E-05	58.306	0.002	0	0.000610353890806437	-2.76925038633635E-05	NaN	0	15.8489322662354	619.435281554525	597.826293560563	-162.184434401621	-15.1784545352128	6.19171491148963E-05	4.24460632298339E-06	-1.56459975647794E-05	-0.00285880896262825	-0.00960545986890793	-91.3647157780626	10	0	-0.000610353890806437
0	-2.76925038633635E-05	59.896	0.002	0	0.000686648127157241	NaN	0	0	12.5892543792725	640.231737242075	609.29217474335	-196.620759759811	-17.8850754489726	6.42970063405205E-05	6.06422204157933E-06	-1.87919273649132E-05	-0.00558603787794709	-0.00832091830670834	-105.954201165075	10	0	-0.000686648127157241
0	-2.76925038633635E-05	61.716	0.002	0	0.00114441360346973	-2.76925038633635E-05	NaN	0	10	667.309512645759	622.925658393706	-239.302339692465	-21.0147154589796	6.6507892608334E-05	8.55288129883802E-06	-2.2263924460951E-05	0.0099409893155098	0.00125083012972027	28.1906699635471	10	0	-0.00114441360346973
0	-2.76925038633635E-05	63.813	0.002	0	0.00106811930891126	NaN	0	0	7.94328212738037	704.105804009447	640.912169295603	-291.54171997948	-24.4601044949006	6.87257411498543E-05	1.178270506068E-05	-2.59025674306313E-05	0.00930092856287956	0.00372355571016669	46.3097808478776	10	0	-0.00106811930891126
0	-2.76925038633635E-05	66.267	0.002	0	0.00114441360346973	-2.76925038633635E-05	NaN	0	6.30957365036011	754.352595853801	666.056028723648	-354.142916733134	-27.9996405761593	7.12264923895607E-05	1.56982014883086E-05	-2.95244694934434E-05	0.00755282305181026	0.0065804198384285	69.0673941585443	10	0	-0.00114441360346973
0	-2.76925038633635E-05	69.163	0.002	0	0.000686648127157241	NaN	0	0	5.01187229156494	821.536769031988	700.19842317495	-429.703189486453	-31.5369300954441	7.39012115326651E-05	2.02178374928772E-05	-3.29448286139991E-05	-0.00401811953634024	0.00917711853981018	145.20022978975	10	0	-0.000686648127157241
0	-2.76925038633635E-05	72.618	0.002	0	0.0033569463994354	-2.76925038633635E-05	NaN	0	3.98107171058655	910.372698212605	748.832028445578	-517.715214017301	-34.6585708933758	7.72198943992348E-05	2.49731087863E-05	-3.61215262806863E-05	0.00602170405909419	-0.008003955706954	-18.3202707386639	10	0	-0.0033569463994354
0	-2.76925038633635E-05	76.767	0.002	0	0.00297547527588904	NaN	0	0	3.16227769851685	1023.73432320436	813.658016391368	-621.283024771124	-37.3641859596844	8.10085089846019E-05	2.98356212504937E-05	-3.90739669950325E-05	0.00651221163570881	-0.00761194201186299	-12.0236297785269	10	0	-0.00297547527588904
0	-2.76925038633635E-05	81.805	0.002	0	0.00137329625431448	-2.76925038633635E-05	NaN	0	2.51188635826111	1165.50858435016	901.509700048787	-738.708684741061	-39.3316329313539	8.57722769886926E-05	3.44558046131623E-05	-4.20493798480788E-05	-0.00973589345812798	0.00234824977815151	-154.179386996597	10	0	-0.00137329625431448
0	-2.76925038633635E-05	87.951	0.002	0	0.00244141556322575	NaN	0	0	1.99526226520538	1339.80025081013	1022.7278387949	-865.50128817051	-40.2401511853063	9.21621131314356E-05	3.8459864654058E-05	-4.54464652977384E-05	-0.00124916923232377	-0.00993696413934231	-56.8931674770611	10	0	-0.00244141556322575
0	-2.76925038633635E-05	95.505	0.002	0	0.000457765418104827	-2.76925038633635E-05	NaN	0	1.58489322662354	1545.74004763723	1181.03087752701	-997.235358978681	-40.1769791522305	0.000100698372942219	4.19126261200123E-05	-4.96373350185609E-05	-0.000885959772858769	-0.00997637398540974	-54.8110857739441	10	0	-0.000457765418104827
0	-2.76925038633635E-05	104.828	0.002	0	0.00114441360346973	NaN	0	0	1.25892543792725	1775.87628528778	1383.12108698731	-1113.87281113176	-38.8456337990208	0.000113497035842983	4.46509095802412E-05	-5.54440452953023E-05	-0.0096516665071249	-0.00267606764100492	-125.603032501219	10	0	-0.00114441360346973
0	-2.76925038633635E-05	117.156	0.002	0	0.00114441360346973	-2.76925038633635E-05	NaN	0	1	2018.49737953405	1617.66039345927	-1207.27234815472	-36.7342617796776	0.000131830190043828	4.71594797315707E-05	-6.31903999578147E-05	0.00851283967494965	0.00527432002127171	68.7501185637098	10	0	-0.00114441360346973
0	-2.76925038633635E-05	132.445	0.002	0	0.00106811930891126	NaN	0	0	0.794328212738037	2282.64496170817	1895.05443662111	-1272.49231960525	-33.8805947837573	0.000157458088139257	4.89326322573883E-05	-7.28727399185245E-05	-0.00998307950794697	0.000809586606919765	-150.561803746714	10	0	-0.00106811930891126
0	-2.76925038633635E-05	151.471	0.002	0	0.00320435781031847	-2.76925038633635E-05	NaN	0	0.630957365036011	2533.63606684016	2186.47728885032	-1280.08936583937	-30.3471561793724	0.000197051537468007	5.03004582822378E-05	-8.59165091030656E-05	0.000827374926302582	-0.00998075399547815	-54.867217353738	10	0	-0.00320435781031847
0	-2.76925038633635E-05	175.18	0.002	0	0.00114441360346973	NaN	0	0	0.501187205314636	2773.43617144601	2480.89623508911	-1239.79920463185	-26.5530604785961	0.00025613492648244	5.11841103249546E-05	-0.000102421800342477	0.00915233325213194	-0.00406823121011257	2.67779169715601	10	0	-0.00114441360346973
0	-2.76925038633635E-05	204.789	0.002	0	0.00114441360346973	-2.76925038633635E-05	NaN	0	0.398107171058655	2989.53974064091	2756.35107009751	-1157.53040532144	-22.7799839332308	0.000345372475500472	5.17778337561216E-05	-0.000123295152183397	0.00992335006594658	0.00134663633070886	30.618708273658	10	0	-0.00114441360346973
0	-2.76925038633635E-05	241.835	0.002	0	0.00114441360346973	NaN	0	0	0.31622776389122	3166.0663396374	2990.86767267271	-1038.59839762357	-19.1498926278717	0.000484587811399945	5.21468118513377E-05	-0.000150167970753638	0.00955634098500013	0.00299343536607921	36.618147450939	10	0	-0.00114441360346973
0	-2.76925038633635E-05	288.238	0.002	0	0.000991825014352798	-2.76925038633635E-05	NaN	0	0.251188635826111	3291.02779377525	3165.70971456679	-899.525398473369	-15.8623143957942	0.00070437950978478	5.26223785572797E-05	-0.000185194520671806	0.00991247966885567	0.00143192627001554	23.9952625857219	10	0	-0.000991825014352798
0	-2.76925038633635E-05	346.418	0.002	0	0.000991825014352798	NaN	0	0	0.199526235461235	3379.27196798185	3294.08740082454	-753.967658004618	-12.8920822130907	0.00105795551327191	5.26655408360896E-05	-0.000230095936720817	0.00964797008782625	-0.00268733710981905	-2.70074629732631	10	0	-0.000991825014352798
0	-2.76925038633635E-05	419.451	0.002	0	0.000991825014352798	-2.76925038633635E-05	NaN	0	0.158489316701889	3450.07445061015	3392.04345599484	-630.122930383827	-10.523592669547	0.00159365699967509	5.31604304246001E-05	-0.000286170335096033	0.00640416750684381	-0.00769966002553701	-39.7682944871542	10	0	-0.000991825014352798
0	-2.76925038633635E-05	511.137	0.002	0	0.00122070778161287	NaN	0	0	0.125892534852028	3506.3084075445	3466.18652272029	-528.913639954059	-8.67597381263137	0.00239020629830557	5.4388201058239E-05	-0.00035642803524493	-0.000815809878986329	-0.00998163316398859	-86.0262349974863	10	0	-0.00122070778161287
0	-2.76925038633635E-05	627.273	0.002	0	0.00129700195975602	-2.76925038633635E-05	NaN	0	0.100000001490116	3543.20919806712	3514.59204050378	-449.415409276219	-7.28694032209729	0.00354137702969776	5.69737092498437E-05	-0.000445555138774528	-0.00476071517914534	-0.00881013926118612	-111.111583414227	10	0	-0.00129700195975602
E3
Potential (V)	Current (A)	Elapsed Time (s)	I Range (A)	Charge (C)	Sync ADC Input (V)	Forward I (A)	Delta I (F-R) (A)	Applied Potential (V)	Frequency (Hz)	|Z| (ohms)	Zre (ohms)	Zim (ohms)	Phase of Z (deg)	|C| (F)	Cre (F)	Cim (F)	Vacre (V)	Vacim (V)	Phase of Iac (deg)	I Gain	Resistance (ohms)	CE-RE Potential (V)
0	-4.46040940005332E-05	10.551	0.02	0	0.00152588472701609	-4.46040940005332E-05	NaN	0	100000	400.526432038248	369.560199856453	-154.423707517167	-22.6780039565956	1.03063801310561E-08	1.53204578035103E-09	-3.66642631419027E-09	0.00356254074722528	0.00232289521954954	54.1614825151659	1	0	-0.00152588472701609
0	-4.46040940005332E-05	19.185	0.02	0	0.000534059654455632	NaN	0	0	79432.8203125	383.573774502876	368.018659516827	-108.125421311647	-16.3730085275146	1.8530721805398E-08	1.4724825246054E-09	-5.0117820424979E-09	0.0088008064776659	0.0018919053254649	27.6057776501096	1	0	-0.000534059654455632
0	-4.46040940005332E-05	19.681	0.02	0	-0.000457765418104827	-4.46040940005332E-05	NaN	0	63095.734375	370.505584463444	361.901228732948	-79.3844365110748	-12.3721024008652	3.17749419446476E-08	1.45869999670569E-09	-6.64998511499024E-09	0.00677895313128829	-0.00856167450547218	-39.9459392159438	1	0	0.000457765418104827
0	-4.46040940005332E-05	23.357	0.02	0	0.000686648127157241	NaN	0	0	50118.72265625	362.536444042175	357.665353518741	-59.2297910772863	-9.4029118277525	5.36142132012929E-08	1.43105721380697E-09	-8.64159023647304E-09	-0.00823375023901463	0.00730910338461399	147.365111414181	1	0	-0.000686648127157241
0	-4.46040940005332E-05	26.746	0.02	0	0.00465394835919142	-4.46040940005332E-05	NaN	0	39810.71875	356.858882876474	353.947164410256	-45.4935939862346	-7.32419331464981	8.78759161484366E-08	1.42816155258942E-09	-1.11113167276194E-08	0.00018576106231194	-0.010995383374393	-82.1380491767612	1	0	-0.00465394835919142
0	-4.46040940005332E-05	29.588	0.02	0	0.00228882720693946	NaN	0	0	31622.77734375	353.805405996245	352.028478046206	-35.4149115012324	-5.74476456963329	1.4211305009671E-07	1.42389299479105E-09	-1.41536675544002E-08	-0.00609307130798697	-0.00905585382133722	-118.381156820479	1	0	-0.00228882720693946
0	-4.46040940005332E-05	32.185	0.02	0	0.0016784731997177	-4.46040940005332E-05	NaN	0	25118.865234375	351.887243567543	350.829336371433	-27.2655263426728	-4.44394335902711	2.32384003737092E-07	1.39516944053213E-09	-1.79518400927231E-08	-0.0096513144671917	0.00487262150272727	157.610340697971	1	0	-0.0016784731997177
0	-4.46040940005332E-05	34.05	0.02	0	-0.00160217890515924	NaN	0	0	19952.623046875	350.679773545983	349.950551611508	-22.6034289669347	-3.6956209122027	3.52895245115452E-07	1.46613184242038E-09	-2.26989297836517E-08	-0.00801813788712025	0.00742329005151987	140.635421965568	1	0	0.00160217890515924
0	-4.46040940005332E-05	35.813	0.02	0	0.00175476749427617	-4.46040940005332E-05	NaN	0	15848.931640625	348.834248560443	348.398450341108	-17.4313731141197	-2.86428360641964	5.76087617401602E-07	1.43851204790463E-09	-2.87513419055339E-08	-0.010832604020834	-0.00122684764210135	-170.638241571098	1	0	-0.00175476749427617
0	-4.46040940005332E-05	37.266	0.02	0	-0.0164032615721226	NaN	0	0	12589.25390625	349.189597822173	348.898786341289	-14.2482320582685	-2.33852973646616	8.8727686777302E-07	1.47726538994301E-09	-3.61740389647852E-08	0.00220652669668198	0.0106713296845555	80.38609090487	1	0	0.0164032615721226
0	-4.46040940005332E-05	41.22	0.002	0	0.00801089499145746	-4.46040940005332E-05	NaN	0	10000	351.577768886754	351.041025425374	-19.4197333578495	-3.16639850830191	8.19552669231501E-07	2.50046386400411E-09	-4.51996627700505E-08	0.000388386659324169	0.00907067861407995	89.488044644618	10	0	-0.00801089499145746
0	-4.46040940005332E-05	42.139	0.002	0	-0.000305176945403218	NaN	0	0	7943.2822265625	349.917495968479	349.494789317925	-17.1943660676859	-2.81655390277147	1.16528986603163E-06	2.81368186302378E-09	-5.71912419483289E-08	-0.0106431543827057	0.00223107286728919	170.523051323376	10	0	0.000305176945403218
0	-4.46040940005332E-05	43.729	0.002	0	0.00579836219549179	-4.46040940005332E-05	NaN	0	6309.5732421875	349.65815833966	349.411918728066	-13.1201655574242	-2.15040490699947	1.92256410827261E-06	2.70689948358598E-09	-7.20892536168175E-08	0.00167268421500921	-0.0106880590319633	-79.2316704118562	10	0	-0.00579836219549179
0	-4.46040940005332E-05	45.137	0.002	0	0.00495912553742528	NaN	0	0	5011.87255859375	350.584909951285	350.445342725483	-9.89145325871545	-1.61676592931662	3.21040637609093E-06	2.55560528393885E-09	-9.05428096535647E-08	-0.00276951910927892	0.0104810297489166	105.768941591989	10	0	-0.00495912553742528
0	-4.46040940005332E-05	46.401	0.002	0	0.00114441360346973	-4.46040940005332E-05	NaN	0	3981.07177734375	350.071131930881	349.990480903857	-7.51403274251281	-1.22990839606015	5.3204337610523E-06	2.45121050583759E-09	-1.14173090952993E-07	0.000637840304989368	-0.0108876135200262	-85.7259370029934	10	0	-0.00114441360346973
0	-4.46040940005332E-05	47.606	0.002	0	0.00129700195975602	NaN	0	0	3162.27758789063	349.491599504783	349.450488067395	-5.36045836394273	-0.87882993928752	9.38897568785611E-06	2.20876029077391E-09	-1.43989992875742E-07	0.0104387886822224	0.00257273600436747	14.1683927575805	10	0	-0.00129700195975602
0	-4.46040940005332E-05	48.59	0.002	0	-0.00106811930891126	-4.46040940005332E-05	NaN	0	2511.88647460938	349.42690027414	349.365024266957	-6.57559534511646	-1.07826872318245	9.63573937587403E-06	3.41226327676605E-09	-1.81295438652255E-07	-0.0101423878222704	0.00390889914706349	159.640756085813	10	0	0.00106811930891126
0	-4.46040940005332E-05	49.572	0.002	0	0.00389100611209869	NaN	0	0	1995.26232910156	349.47957264305	349.441444937434	-5.16219476649225	-0.846351976521885	1.54520371062132E-05	3.37140497089372E-09	-2.28218553888249E-07	0.0082969181239605	-0.00718963332474232	-40.3355423815047	10	0	-0.00389100611209869
0	-4.46040940005332E-05	50.525	0.002	0	-0.00175476749427617	-4.46040940005332E-05	NaN	0	1584.89318847656	350.153271305162	350.110397832971	-5.47930058905556	-0.89661766763931	1.83271530507384E-05	4.48775234575261E-09	-2.86753525127943E-07	-0.00499605434015393	-0.00950384140014648	-116.935239978614	10	0	0.00175476749427617
0	-4.46040940005332E-05	51.397	0.002	0	-0.00160217890515924	NaN	0	0	1258.92541503906	349.155586890953	349.114705223118	-5.34288818351313	-0.876792182092189	2.36615965608418E-05	5.54061820361865E-09	-3.62034769299307E-07	0.00308401742950082	0.0101021341979504	73.6983255577194	10	0	0.00160217890515924
0	-4.46040940005332E-05	52.265	0.002	0	-0.000991825014352798	-4.46040940005332E-05	NaN	0	1000	349.899529482278	349.856930182769	-5.45977426350561	-0.894070122770993	2.91504621639256E-05	7.09754413315466E-09	-4.54803602203847E-07	-0.00884303357452154	-0.00245130667462945	-163.713868119273	10	0	0.000991825014352798
0	-4.46040940005332E-05	53.042	0.002	0	0.00251770974136889	NaN	0	0	794.328247070313	351.27449132777	351.231569579847	-5.49115543949607	-0.8956894145171	3.64885316696156E-05	8.91642242243226E-09	-5.70322417016704E-07	0.00608987826853991	-0.00723240384832025	-49.1040703530628	10	0	-0.00251770974136889
0	-4.46040940005332E-05	53.832	0.002	0	0.00396730005741119	-4.46040940005332E-05	NaN	0	630.957336425781	350.682818004025	350.643121036215	-5.27641101759616	-0.862110921527415	4.78059021997464E-05	1.08225544658164E-08	-7.1921127122639E-07	-0.00937243271619082	-0.0023603190202266	-165.134332950377	10	0	-0.00396730005741119
0	-4.46040940005332E-05	54.679	0.002	0	0.00396730005741119	NaN	0	0	501.187225341797	349.627189432268	349.567429641368	-6.46403312445295	-1.05936531043935	4.91265838723386E-05	1.67924210085555E-08	-9.08114691926683E-07	-0.00346636399626732	-0.00911885779350996	-109.749236325866	10	0	-0.00396730005741119
0	-4.46040940005332E-05	55.492	0.002	0	0.000381471181754023	-4.46040940005332E-05	NaN	0	398.107177734375	352.894775620956	352.82723395757	-6.90403059197439	-1.12100568456745	5.79051801007226E-05	2.21631952765072E-08	-1.13263966329489E-06	0.00683343643322587	-0.00713213765993714	-45.0724666607156	10	0	-0.000381471181754023
0	-4.46040940005332E-05	56.333	0.002	0	0.000457765418104827	NaN	0	0	316.227752685547	351.567698955302	351.465685978666	-8.46867925188114	-1.38029322127064	5.94298269296814E-05	3.44840210407342E-08	-1.43114997627195E-06	-0.00601889239624143	-0.00789208803325891	-125.891381286511	10	0	-0.000457765418104827
0	-4.46040940005332E-05	57.194	0.002	0	0.000152588472701609	-4.46040940005332E-05	NaN	0	251.18864440918	353.073299082671	352.909047111086	-10.7684257097573	-1.74774199645903	5.8839356340758E-05	5.47321608382574E-08	-1.79371388616799E-06	-0.00697254529222846	0.00708947516977787	136.378305287394	10	0	-0.000152588472701609
0	-4.46040940005332E-05	58.088	0.002	0	0.00190735585056245	NaN	0	0	199.526229858398	352.036716856887	351.739033610425	-14.4741925571186	-2.35641321770487	5.51094135210582E-05	9.31619471609097E-08	-2.26393929294024E-06	-0.00993688125163317	0.000581251282710582	179.08105648725	10	0	-0.00190735585056245
0	-4.46040940005332E-05	58.965	0.002	0	0.00175476749427617	-4.46040940005332E-05	NaN	0	158.489318847656	354.644365057728	354.390472510722	-13.4171032948879	-2.16816327347153	7.4844754713101E-05	1.07125476961349E-07	-2.82954133719264E-06	-0.00926356203854084	0.00377256097272038	159.522230125272	10	0	-0.00175476749427617
0	-4.46040940005332E-05	59.868	0.002	0	0.000152588472701609	NaN	0	0	125.892539978027	356.557752406964	356.011156279213	-19.735435294015	-3.17293705038192	6.40580074960912E-05	1.96248831102354E-07	-3.5401688505133E-06	-0.00601457431912422	0.00800998136401176	130.023571090178	10	0	-0.000152588472701609
0	-4.46040940005332E-05	60.82	0.002	0	0.000305176945403218	-4.46040940005332E-05	NaN	0	100	356.063874561109	355.327484117675	-22.8880273958411	-3.68555263970579	6.95363302128933E-05	2.87324506556845E-07	-4.46059821034413E-06	0.00299345795065165	0.00956050399690866	76.2898857806458	10	0	-0.000305176945403218
0	-4.46040940005332E-05	61.692	0.002	0	0.000991825014352798	NaN	0	0	79.4328231811523	365.561337800391	365.228942865142	-15.5856019461247	-2.44352962880259	0.000128557243857743	2.33680889705333E-07	-5.47601719907172E-06	-0.00926524121314287	0.00380941201001406	159.881188231654	10	0	-0.000991825014352798
0	-4.46040940005332E-05	62.593	0.002	0	0.00122070778161287	-4.46040940005332E-05	NaN	0	63.0957336425781	359.875515590587	358.288116426669	-33.7640689049817	-5.38349504179515	7.47076988211126E-05	6.57612886339745E-07	-6.97827276231534E-06	-0.00961147900670767	0.00287146726623178	170.448922608014	10	0	-0.00122070778161287
0	-4.46040940005332E-05	63.536	0.002	0	0.000915530836209655	NaN	0	0	50.118724822998	367.085103662291	366.121948224945	-26.5742800227117	-4.151427330101	0.000119497442891584	6.26250526034228E-07	-8.62804420185949E-06	0.0035915314219892	0.00935424491763115	74.059137059228	10	0	-0.000915530836209655
0	-4.46040940005332E-05	64.537	0.002	0	0.00114441360346973	-4.46040940005332E-05	NaN	0	39.810718536377	377.382949773267	372.989898603114	-57.4145131444189	-8.75088179788237	6.96303260783813E-05	1.6116741953657E-06	-1.0470143554098E-05	0.00767291476950049	0.0064686038531363	50.6305609191305	10	0	-0.00114441360346973
0	-4.46040940005332E-05	65.614	0.002	0	0.00129700195975602	NaN	0	0	31.6227760314941	367.830862583345	362.869018466021	-60.2131124117796	-9.42159678402576	8.35851378480248E-05	2.23982911027703E-06	-1.34981328521866E-05	0.00842186156660318	0.00545342592522502	42.692560931337	10	0	-0.00129700195975602
0	-4.46040940005332E-05	66.772	0.002	0	0.00106811930891126	-4.46040940005332E-05	NaN	0	25.1188640594482	375.913692658207	368.793365351395	-72.8186651945892	-11.1694409724537	8.70116536048232E-05	3.26502536493934E-06	-1.65358660320942E-05	0.00375738996081054	-0.0092952698469162	-56.8200987158379	10	0	-0.00106811930891126
0	-4.46040940005332E-05	68.046	0.002	0	0.000991825014352798	NaN	0	0	19.9526233673096	381.532996369335	370.827911186127	-89.7445686595935	-13.6046495379797	8.88816180942262E-05	4.9177233649968E-06	-2.03202167047023E-05	-0.00393349910154939	0.00922318734228611	127.21234241052	10	0	-0.000991825014352798
0	-4.46040940005332E-05	69.45	0.002	0	0.000991825014352798	-4.46040940005332E-05	NaN	0	15.8489322662354	392.471306793858	377.679259990658	-106.733796097523	-15.7805217976388	9.40845184573486E-05	6.95834977065562E-06	-2.46222329592414E-05	0.00283691403456032	0.00961486529558897	89.5360785565809	10	0	-0.000991825014352798
0	-4.46040940005332E-05	71.036	0.002	0	0.000457765418104827	NaN	0	0	12.5892543792725	407.037818749579	385.374114605717	-131.021287141726	-18.7772451832697	9.64891012197093E-05	9.99752409656992E-06	-2.94058093994864E-05	0.00692414678633213	0.00725036486983299	65.0876326029092	10	0	-0.000457765418104827
0	-4.46040940005332E-05	72.853	0.002	0	0.00129700195975602	-4.46040940005332E-05	NaN	0	10	425.526496118509	394.398864195498	-159.757111954982	-22.0511386482793	9.96230722653173E-05	1.40419401568525E-05	-3.46659073965005E-05	-0.00916863512247801	0.00405101664364338	178.219255256333	10	0	-0.00129700195975602
0	-4.46040940005332E-05	74.958	0.002	0	0.000610353890806437	NaN	0	0	7.94328212738037	450.932418523769	406.602935010348	-194.972047526475	-25.6183982284707	0.000102765606844091	1.92118673143925E-05	-4.00652387671143E-05	-0.00941154267638922	-0.00344691192731261	-134.08937035506	10	0	-0.000610353890806437
0	-4.46040940005332E-05	77.413	0.002	0	0.00122070778161287	-4.46040940005332E-05	NaN	0	6.30957365036011	485.002756001079	423.355223529278	-236.639024759479	-29.2034840121409	0.000106594243232483	2.53757023434974E-05	-4.53979902459576E-05	-0.0079315435141325	-0.00612560613080859	-113.032832970432	10	0	-0.00122070778161287
0	-4.46040940005332E-05	80.309	0.002	0	0.000991825014352798	NaN	0	0	5.01187229156494	531.100225465879	446.575163322576	-287.468386076315	-32.7701049805158	0.000110466360269852	3.23636320312573E-05	-5.02761171666148E-05	0.00260685617104173	-0.00967609882354736	-42.1346466687496	10	0	-0.000991825014352798
0	-4.46040940005332E-05	83.767	0.002	0	0.00122070778161287	-4.46040940005332E-05	NaN	0	3.98107171058655	592.583987934132	479.654935788418	-347.975466562987	-35.9597744202444	0.000114887163023767	3.96158457685792E-05	-5.46071139612716E-05	-0.00596294086426497	0.00805306900292635	162.495582823567	10	0	-0.00122070778161287
0	-4.46040940005332E-05	87.914	0.002	0	0.00114441360346973	NaN	0	0	3.16227769851685	668.213853270746	522.975827575519	-415.939944552863	-38.4963886121234	0.000121001149693032	4.68834762615159E-05	-5.89482330768722E-05	-0.00642622914165258	0.00768547551706433	168.511509574839	10	0	-0.00114441360346973
0	-4.46040940005332E-05	92.958	0.002	0	0.00122070778161287	-4.46040940005332E-05	NaN	0	2.51188635826111	765.111239965324	583.922909487173	-494.397861339741	-40.2540364713795	0.000128157362472939	5.35115540391449E-05	-6.32013703316679E-05	0.00985690020024776	-0.00177873857319355	30.0372251190749	10	0	-0.00122070778161287
0	-4.46040940005332E-05	99.104	0.002	0	0.000762942363508046	NaN	0	0	1.99526226520538	882.404087890939	666.40954219612	-578.390263054797	-40.9553706484726	0.000137911083105866	5.92524200422088E-05	-6.82694378459819E-05	0.000483352225273848	0.010005303658545	128.262249356196	10	0	-0.000762942363508046
0	-4.46040940005332E-05	106.664	0.002	0	0.00213623861782253	-4.46040940005332E-05	NaN	0	1.58489322662354	1020.22474555442	776.521480192972	-661.719670434912	-40.4362707164386	0.000151756072210461	6.38414086057411E-05	-7.49172607723026E-05	-0.000382042868295684	0.0100089944899082	132.717182187402	10	0	-0.00213623861782253
0	-4.46040940005332E-05	115.986	0.002	0	0.00122070778161287	NaN	0	0	1.25892543792725	1173.75942760935	912.984980862256	-737.678533388205	-38.9377046970803	0.000171377173995947	6.76907118317986E-05	-8.37771474282341E-05	0.00928093399852514	0.00376649550162256	61.0954323981212	10	0	-0.00122070778161287
0	-4.46040940005332E-05	128.319	0.002	0	0.00106811930891126	-4.46040940005332E-05	NaN	0	1	1329.6037832018	1067.03502963835	-793.273260503098	-36.6284754999132	0.000200630666651941	7.14164836180965E-05	-9.60625972262997E-05	-0.00749772042036057	-0.00663858465850353	-101.684127546981	10	0	-0.00106811930891126
0	-4.46040940005332E-05	143.61	0.002	0	0.00122070778161287	NaN	0	0	0.794328212738037	1498.7293650105	1251.50414608878	-824.57691082601	-33.3796364731521	0.000242990320473827	7.35537603167405E-05	-0.000111636446265041	0.00997551716864109	0.000893174612428993	38.5987108894949	10	0	-0.00122070778161287
0	-4.46040940005332E-05	162.628	0.002	0	0.000991825014352798	-4.46040940005332E-05	NaN	0	0.630957365036011	1663.29727414126	1443.91003033922	-825.640143435106	-29.7612917312141	0.000305512734138175	7.52785363640762E-05	-0.000131649889591262	-0.00224676495417953	0.00976118631660938	132.869286476064	10	0	-0.000991825014352798
0	-4.46040940005332E-05	186.337	0.002	0	0.00137329625431448	NaN	0	0	0.501187205314636	1812.68386498571	1628.49059734408	-796.141425088176	-26.0532243572219	0.000398868678509219	7.69424905667731E-05	-0.000157384251686625	-0.00962387956678867	0.00277640973217785	-169.943717436459	10	0	-0.00137329625431448
0	-4.46040940005332E-05	215.943	0.002	0	0.00122070778161287	-4.46040940005332E-05	NaN	0	0.398107171058655	1937.23136167061	1794.59606681317	-729.582281596033	-22.1239058697387	0.000547956209515363	7.77197557419368E-05	-0.000191171813634294	-0.00964130740612745	-0.00270656193606555	-142.138681539087	10	0	-0.00122070778161287
0	-4.46040940005332E-05	252.98	0.002	0	0.000686648127157241	NaN	0	0	0.31622776389122	2034.04711455116	1929.63183408359	-643.326238470875	-18.438038544466	0.00078232799213067	7.82581149901342E-05	-0.000234732148216544	-0.00916814152151346	-0.00403074081987143	-137.791685171468	10	0	-0.000686648127157241
0	-4.46040940005332E-05	299.378	0.002	0	0.00106811930891126	-4.46040940005332E-05	NaN	0	0.251188635826111	2106.3181408295	2033.11596549348	-550.46851067339	-15.1496815075345	0.00115103270565021	7.86148677841161E-05	-0.000290358376034118	-0.00970177352428436	-0.00248917168937624	-150.461655695928	10	0	-0.00106811930891126
0	-4.46040940005332E-05	357.562	0.002	0	0.00152588472701609	NaN	0	0	0.199526235461235	2161.3416106032	2111.19482332411	-462.875767019929	-12.3663282002	0.00172327932773451	7.90383268896352E-05	-0.000360496959363207	-0.0098810950294137	0.00163239426910877	-177.045553665041	10	0	-0.00152588472701609
0	-4.46040940005332E-05	430.588	0.002	0	0.000610353890806437	-4.46040940005332E-05	NaN	0	0.158489316701889	2201.67836710686	2167.47582946715	-386.569736091719	-10.1123870359749	0.00259771969946375	8.00829824926584E-05	-0.000449020998538008	-0.00717356707900763	0.00698902877047658	145.858384678427	10	0	-0.000610353890806437
0	-4.46040940005332E-05	522.276	0.002	0	0.00106811930891126	NaN	0	0	0.125892534852028	2250.98116990696	2227.1018062137	-327.007296608738	-8.35310135256027	0.00386600765973286	8.15894250525402E-05	-0.000555669423241837	-0.000234511462622322	0.0100125269964337	99.69326831352	10	0	-0.00106811930891126
0	-4.46040940005332E-05	638.419	0.002	0	0.00106811930891126	-4.46040940005332E-05	NaN	0	0.100000001490116	2304.69933486462	2287.59985320975	-280.224794977435	-6.98378472639641	0.00567954526411975	8.39649690621357E-05	-0.000685443452342503	0.00376546033658087	0.00928006134927273	74.9214964760773	10	0	-0.00106811930891126
E4
Potential (V)	Current (A)	Elapsed Time (s)	I Range (A)	Charge (C)	Sync ADC Input (V)	Forward I (A)	Delta I (F-R) (A)	Applied Potential (V)	Frequency (Hz)	|Z| (ohms)	Zre (ohms)	Zim (ohms)	Phase of Z (deg)	|C| (F)	Cre (F)	Cim (F)	Vacre (V)	Vacim (V)	Phase of Iac (deg)	I Gain	Resistance (ohms)	CE-RE Potential (V)
0	-7.35307694412768E-05	10.55	0.02	0	-0.000915530836209655	-7.35307694412768E-05	NaN	0	100000	331.734585596204	307.795591443708	-123.732409531633	-21.8998996644355	1.28628338924578E-08	1.78946042395133E-09	-4.45144511159297E-09	0.00340177654288709	-0.00159880809951574	-3.96859455195516	1	0	0.000915530836209655
0	-7.35307694412768E-05	20.087	0.02	0	0.00190735585056245	NaN	0	0	79432.8203125	311.763141053531	299.531210434344	-86.4714409230017	-16.1028602224627	2.3171142761478E-08	1.78255651613691E-09	-6.17465495251266E-09	-0.00797192007303238	0.0019373579416424	-178.438058914624	1	0	-0.00190735585056245
0	-7.35307694412768E-05	20.576	0.02	0	0.000228882709052414	-7.35307694412768E-05	NaN	0	63095.734375	296.774101596204	290.689609733844	-59.7864380191662	-11.622019095839	4.21907700980502E-08	1.71226434710534E-09	-8.32525688621326E-09	-0.00780209805816412	0.00596000486984849	153.414293836937	1	0	-0.000228882709052414
0	-7.35307694412768E-05	22.509	0.02	0	0.00144959054887295	NaN	0	0	50118.72265625	287.495290535505	284.227888430059	-43.2209384290115	-8.64640802801055	7.34726908325089E-08	1.66055345351219E-09	-1.09200683481737E-08	0.00234941043891013	0.0106690712273121	85.8413811603402	1	0	-0.00144959054887295
0	-7.35307694412768E-05	26.328	0.02	0	0.00602724449709058	-7.35307694412768E-05	NaN	0	39810.71875	281.114752981549	279.236764449081	-32.439693646609	-6.62650221556884	1.23237638862329E-07	1.6410793515795E-09	-1.41262027111393E-08	0.00526032410562038	0.00957990344613791	67.6127896021648	1	0	-0.00602724449709058
0	-7.35307694412768E-05	29.473	0.02	0	0.00648501003161073	NaN	0	0	31622.77734375	277.594059222985	276.475476355408	-24.8952342817738	-5.14532209784606	2.02164038119934E-07	1.62598301245054E-09	-1.80574491818374E-08	0.0108978003263474	0.000404775870265439	7.01604105003391	1	0	-0.00648501003161073
0	-7.35307694412768E-05	32.375	0.02	0	0.00144959054887295	-7.35307694412768E-05	NaN	0	25118.865234375	275.81106763661	275.090680652217	-19.9214068064226	-4.14199226039899	3.18053450596006E-07	1.65926877728381E-09	-2.29125072221715E-08	0.0108921201899648	0.00044667863403447	6.25837316523674	1	0	-0.00144959054887295
0	-7.35307694412768E-05	34.665	0.02	0	-0.017929146066308	NaN	0	0	19952.623046875	274.816444312301	274.381861504258	-15.4490175064337	-3.2226251116662	5.16320381047809E-07	1.63168216569834E-09	-2.897944738694E-08	0.00963731110095978	-0.00503285741433501	-24.4921751934966	1	0	0.017929146066308
0	-7.35307694412768E-05	36.608	0.02	0	0.00358582916669548	-7.35307694412768E-05	NaN	0	15848.931640625	273.183388256255	272.913759049575	-12.1344031826119	-2.54583162150897	8.27564244753406E-07	1.63278869912866E-09	-3.67229022232762E-08	-0.00206332886591554	0.010728195309639	102.935463544025	1	0	-0.00358582916669548
0	-7.35307694412768E-05	38.302	0.02	0	-0.00564577337354422	NaN	0	0	12589.25390625	272.770436321742	272.603683303181	-9.53639243596047	-2.00353971936624	1.32567181949139E-06	1.62035307166304E-09	-4.63187959758579E-08	-7.70967308199033E-05	0.0108837243169546	92.2179563742005	1	0	0.00564577337354422
0	-7.35307694412768E-05	42.743	0.002	0	0.000152588472701609	-7.35307694412768E-05	NaN	0	10000	273.533484383124	272.946624297125	-17.9083043188539	-3.7538536932203	8.88721457141741E-07	3.80937390081365E-09	-5.8059977561248E-08	-0.00644147442653775	-0.00632720161229372	-132.655912404519	10	0	-0.000152588472701609
0	-7.35307694412768E-05	43.66	0.002	0	0.00778201222419739	NaN	0	0	7943.2822265625	271.909011267036	271.659101206552	-11.655176526549	-2.45669343101959	1.71910056324519E-06	3.15857935577803E-09	-7.36202344877133E-08	0.00353682786226273	-0.0102713014930487	-69.3342405881137	10	0	-0.00778201222419739
0	-7.35307694412768E-05	45.431	0.002	0	0.0023651213850826	-7.35307694412768E-05	NaN	0	6309.5732421875	272.74187759578	272.543552705656	-10.3992150208814	-2.18512680516296	2.42560225407863E-06	3.52628209349913E-09	-9.24171149144231E-08	0.00808853656053543	-0.00741434888914227	-40.7664099641141	10	0	-0.0023651213850826
0	-7.35307694412768E-05	47.076	0.002	0	0.00160217890515924	NaN	0	0	5011.87255859375	271.82877728727	271.676528264793	-9.09660109499708	-1.91772989966126	3.49092856540123E-06	3.9093846151521E-09	-1.1675658070578E-07	0.0081748478114605	-0.0070182760246098	-39.1864317325287	10	0	-0.00160217890515924
0	-7.35307694412768E-05	48.528	0.002	0	0.00732424668967724	-7.35307694412768E-05	NaN	0	3981.07177734375	272.088222547463	271.996558514882	-7.0620822069703	-1.48728578613179	5.66092440066178E-06	3.81358477760641E-09	-1.46880467362711E-07	0.0107209589332342	0.000817049411125481	5.52410089521559	10	0	-0.00732424668967724
0	-7.35307694412768E-05	49.793	0.002	0	-0.0119019011035562	NaN	0	0	3162.27758789063	271.170405907389	271.122867450521	-5.07737977557762	-1.07286571165173	9.91243820226105E-06	3.47516322635208E-09	-1.85567410836427E-07	-0.00678058201447129	0.00830251350998878	130.053737786375	10	0	0.0119019011035562
0	-7.35307694412768E-05	50.898	0.002	0	0.000457765418104827	-7.35307694412768E-05	NaN	0	2511.88647460938	272.408183893852	272.36093811107	-5.07326754708522	-1.06712514266518	1.24891349408836E-05	4.33179193774192E-09	-2.32554444431618E-07	-0.00581251317635179	-0.00918530765920877	-121.399967533237	10	0	-0.000457765418104827
0	-7.35307694412768E-05	51.942999	0.002	0	0.00366212334483862	NaN	0	0	1995.26232910156	271.982333027773	271.93575260638	-5.03348126373349	-1.06041334338992	1.58471683715323E-05	5.42759202135277E-09	-2.93227737192805E-07	-0.0100575601682067	-0.00426976941525936	-156.031969292287	10	0	-0.00366212334483862
0	-7.35307694412768E-05	52.961999	0.002	0	-0.0016784731997177	-7.35307694412768E-05	NaN	0	1584.89318847656	270.906748699844	270.876090080302	-4.07557528802774	-0.862001671971391	2.46394615262323E-05	5.57659884920526E-09	-3.70639035096817E-07	0.00955167505890131	0.0047921659424901	27.5555052541606	10	0	0.0016784731997177
0	-7.35307694412768E-05	53.825999	0.002	0	0.00419618282467127	NaN	0	0	1258.92541503906	270.635277649226	270.598972335776	-4.43279585541369	-0.938502369434543	2.85195323203482E-05	7.65119107870931E-09	-4.67065145920231E-07	0.00988168083131313	0.00441904319450259	25.1389488725539	10	0	-0.00419618282467127
0	-7.35307694412768E-05	54.698999	0.002	0	0.00396730005741119	-7.35307694412768E-05	NaN	0	1000	272.780517395928	272.749460863758	-4.11609879855443	-0.864592676340283	3.86664535719576E-05	8.80398359475829E-09	-5.83387789371582E-07	-0.0030791056342423	-0.00825980212539434	-109.931145509189	10	0	-0.00396730005741119
0	-7.35307694412768E-05	55.474999	0.002	0	0.00381471170112491	NaN	0	0	794.328247070313	272.213055968153	272.184903283051	-3.91487730542367	-0.824037175998914	5.11801988990179E-05	1.05857194096448E-08	-7.35980412388397E-07	-0.00812829565256834	-0.0043298383243382	-151.139584305027	10	0	-0.00381471170112491
0	-7.35307694412768E-05	56.270999	0.002	0	-0.000991825014352798	-7.35307694412768E-05	NaN	0	630.957336425781	272.556948704874	272.531990077604	-3.68845111830357	-0.775394397746331	6.83874019154364E-05	1.25241901353836E-08	-9.25386389091213E-07	-0.00926446821540594	-0.00203533051535487	-167.269490894673	10	0	0.000991825014352798
0	-7.35307694412768E-05	57.126999	0.002	0	-0.00106811930891126	NaN	0	0	501.187225341797	273.772472828073	273.719440404779	-5.38839706152704	-1.12776986083529	5.89332712151727E-05	2.28296982894862E-08	-1.15970151587849E-06	-0.00560393463820219	0.00788694340735674	126.444829996365	10	0	0.00106811930891126
0	-7.35307694412768E-05	57.934999	0.002	0	0.000305176945403218	-7.35307694412768E-05	NaN	0	398.107177734375	274.298396580163	274.229297164218	-6.15653662925392	-1.2860927725573	6.49357193701327E-05	3.27122226620135E-08	-1.45709355267337E-06	0.0012815537629649	0.0096983527764678	83.4250394083356	10	0	-0.000305176945403218
0	-7.35307694412768E-05	58.772999	0.002	0	0.0033569463994354	NaN	0	0	316.227752685547	274.548123799452	274.436414240461	-7.83114427383973	-1.63451263346377	6.42680206957174E-05	5.22887686419857E-08	-1.83241958893443E-06	0.00947970896959305	-0.00276148389093578	-14.836206501425	10	0	-0.0033569463994354
0	-7.35307694412768E-05	59.632999	0.002	0	0.0016784731997177	-7.35307694412768E-05	NaN	0	251.18864440918	273.683824333172	273.595843935947	-6.93901164483599	-1.45283955563201	9.13108768216177E-05	5.86974839942261E-08	-2.31436240379687E-06	-0.00984313897788525	0.00131969677750021	173.418212422217	10	0	-0.0016784731997177
0	-7.35307694412768E-05	60.526999	0.002	0	0.000305176945403218	NaN	0	0	199.526229858398	273.159894100273	273.005063961274	-9.19580319348434	-1.92920076770783	8.67422068774647E-05	9.83050734181097E-08	-2.91848164771997E-06	0.00820124708116055	0.00562821933999658	36.6348891199828	10	0	-0.000305176945403218
0	-7.35307694412768E-05	61.405999	0.002	0	0.000305176945403218	-7.35307694412768E-05	NaN	0	158.489318847656	273.906170307178	273.631593418025	-12.2613708800158	-2.5656948068032	8.18994723259632E-05	1.64117740941156E-07	-3.66254307135331E-06	0.0054470463655889	-0.00838277954608202	-53.7613428342068	10	0	-0.000305176945403218
0	-7.35307694412768E-05	62.310999	0.002	0	0.00205994443967938	NaN	0	0	125.892539978027	274.2095498363	273.82486221414	-14.5197126291607	-3.03529726304917	8.7068710951183E-05	2.44125420965217E-07	-4.60392099114384E-06	-0.00800447724759579	-0.00603340705856681	-139.383731316639	10	0	-0.00205994443967938
0	-7.35307694412768E-05	63.257999	0.002	0	0.00114441360346973	-7.35307694412768E-05	NaN	0	100	275.858616805081	275.362731924715	-16.5330678511228	-3.43597394214367	9.62646161771404E-05	3.45780478692354E-07	-5.75906771304372E-06	-0.00344864651560783	0.00940315332263708	113.583471380732	10	0	-0.00114441360346973
0	-7.35307694412768E-05	64.138999	0.002	0	0.00144959054887295	NaN	0	0	79.4328231811523	270.424417840466	268.167388875649	-34.8657038932436	-7.40774057980853	5.74674194501472E-05	9.5527137419943E-07	-7.34741024793582E-06	0.00866800732910633	-0.00505978241562843	-22.6721946061673	10	0	-0.00144959054887295
0	-7.35307694412768E-05	65.030999	0.002	0	0.00114441360346973	-7.35307694412768E-05	NaN	0	63.0957336425781	279.27812694713	278.161407450716	-24.9500219666049	-5.12549759531367	0.000101099545888372	8.0689536967661E-07	-8.99586990324614E-06	-0.00633473368361592	-0.00774050643667579	-127.941925424291	10	0	-0.00114441360346973
0	-7.35307694412768E-05	65.975999	0.002	0	0.00106811930891126	NaN	0	0	50.118724822998	284.572654263259	281.005981381567	-44.9136280233388	-9.08086731297237	7.07036738993519E-05	1.76121318283508E-06	-1.10191819420054E-05	-0.00687849381938577	0.00731729669496417	142.56397393122	10	0	-0.00106811930891126
0	-7.35307694412768E-05	66.981999	0.002	0	0.00282288668677211	-7.35307694412768E-05	NaN	0	39.810718536377	268.948128596224	266.460479691843	-36.4953235059462	-7.79889776820699	0.000109542562932098	2.01706679370835E-06	-1.47270536000166E-05	-0.00987821538001299	-0.00166421663016081	-165.219653000366	10	0	-0.00282288668677211
0	-7.35307694412768E-05	68.055999	0.002	0	0.00106811930891126	NaN	0	0	31.6227760314941	289.116056567563	286.305786082562	-40.2130702735382	-7.99517541329798	0.00012515635505974	2.4212684831202E-06	-1.72387527652379E-05	-0.00736603606492281	0.00679282005876303	144.24209919813	10	0	-0.00106811930891126
0	-7.35307694412768E-05	69.216999	0.002	0	0.00129700195975602	-7.35307694412768E-05	NaN	0	25.1188640594482	289.885907055305	284.916107088981	-53.4476475678503	-10.6246822483562	0.000118547265599178	4.02990238254944E-06	-2.14824066358956E-05	0.00489529222249985	0.00874989666044712	71.4046336671284	10	0	-0.00129700195975602
0	-7.35307694412768E-05	70.495999	0.002	0	0.00137329625431448	NaN	0	0	19.9526233673096	294.980803614105	288.013305539769	-63.7339025392231	-12.4777921342027	0.000125155406460856	5.84255931238581E-06	-2.64025071952373E-05	0.00213285791687667	-0.00979626737535	-65.1099532747823	10	0	-0.00137329625431448
0	-7.35307694412768E-05	71.904999	0.002	0	0.000457765418104827	-7.35307694412768E-05	NaN	0	15.8489322662354	303.569115155204	293.194701963698	-78.6833808153409	-15.022259321047	0.000127625398208644	8.57408855954003E-06	-3.19492796798401E-05	-0.00227603642269969	-0.00976366084069014	-88.2237436362054	10	0	-0.000457765418104827
0	-7.35307694412768E-05	73.495999	0.002	0	0.00114441360346973	NaN	0	0	12.5892543792725	312.944750681516	297.812164037822	-96.1370476467066	-17.8906509355125	0.000131501086692541	1.24101080078616E-05	-3.84438799841901E-05	-0.00443100091069937	-0.008996338583529	-98.3438882387629	10	0	-0.00114441360346973
0	-7.35307694412768E-05	75.315999	0.002	0	0.000915530836209655	-7.35307694412768E-05	NaN	0	10	326.760864947818	305.050841900695	-117.11808876994	-21.0032806065185	0.000135892708601598	1.74575797340556E-05	-4.54707675932381E-05	0.00980984792113304	0.00206692796200514	32.9038396431803	10	0	-0.000915530836209655
0	-7.35307694412768E-05	77.420999	0.002	0	0.000991825014352798	NaN	0	0	7.94328212738037	345.950870755888	315.040709904014	-142.93829465868	-24.4044477267994	0.000140175317115247	2.39298449098939E-05	-5.27421664453735E-05	0.00657717185094953	0.00756572233512998	73.7518381327821	10	0	-0.000991825014352798
0	-7.35307694412768E-05	79.874999	0.002	0	0.000915530836209655	-7.35307694412768E-05	NaN	0	6.30957365036011	371.239070977856	328.556761945871	-172.826219076117	-27.7451023729349	0.00014595214718202	3.1631689732629E-05	-6.01344264139215E-05	0.00487577356398106	0.00875698495656252	88.7316613947316	10	0	-0.000915530836209655
0	-7.35307694412768E-05	82.762999	0.002	0	0.000991825014352798	NaN	0	0	5.01187229156494	405.599393617724	347.562163292726	-209.072740332992	-31.0286150226658	0.000151887741328314	4.03573789725848E-05	-6.70900372673908E-05	-0.00617795810103416	0.00789039954543114	159.108079936808	10	0	-0.000991825014352798
0	-7.35307694412768E-05	86.214999	0.002	0	0.00122070778161287	-7.35307694412768E-05	NaN	0	3.98107171058655	448.745546577189	372.192045788453	-250.690340110396	-33.962277985756	0.000159471298884864	4.97688295721123E-05	-7.38902124700304E-05	0.00744548533111811	-0.00670521520078182	-8.09456772413982	10	0	-0.00122070778161287
0	-7.35307694412768E-05	90.361999	0.002	0	0.000534059654455632	NaN	0	0	3.16227769851685	506.123574026526	409.134794463244	-297.942598741609	-36.063080677795	0.000168922509593199	5.85382311888971E-05	-8.03847025798481E-05	0.00763942347839475	-0.00648140767589211	-4.29228649964039	10	0	-0.000534059654455632
0	-7.35307694412768E-05	95.408999	0.002	0	0.00137329625431448	-7.35307694412768E-05	NaN	0	2.51188635826111	575.757187152007	458.425229906648	-348.34271506984	-37.2300434827628	0.000181891921893242	6.65806669008064E-05	-8.76213459070636E-05	-0.0100158471614122	-0.00022904816432856	-141.358906456777	10	0	-0.00137329625431448
0	-7.35307694412768E-05	101.578999	0.002	0	0.00106811930891126	NaN	0	0	1.99526226520538	658.368823126381	523.16650157128	-399.68277283176	-37.3786907092492	0.000199574345100308	7.35524356170789E-05	-9.62767800853694E-05	0.00403169635683298	-0.00916897971183062	-28.8730088000845	10	0	-0.00106811930891126
0	-7.35307694412768E-05	109.139999	0.002	0	0.00114441360346973	-7.35307694412768E-05	NaN	0	1.58489322662354	751.429208807814	604.969235746889	-445.710757834454	-36.3809110306009	0.000225303016192624	7.92678527122015E-05	-0.000107591327854844	0.00509891286492348	-0.00862144026905298	-23.0079937467393	10	0	-0.00114441360346973
0	-7.35307694412768E-05	118.463999	0.002	0	0.000991825014352798	NaN	0	0	1.25892543792725	851.54311480983	701.272153152473	-483.055942508652	-34.5601610231789	0.000261711431833345	8.42178728960761E-05	-0.000122262545313154	-0.00613998249173164	-0.00791162438690662	-93.1704624636373	10	0	-0.000991825014352798
0	-7.35307694412768E-05	130.794999	0.002	0	0.00106811930891126	-7.35307694412768E-05	NaN	0	1	950.390966468296	807.629025829476	-500.977390490104	-31.8115884608594	0.000317688874015242	8.8274173209242E-05	-0.000142307389251912	0.00350104179233313	0.00938449520617723	101.38760370245	10	0	-0.00106811930891126
0	-7.35307694412768E-05	146.078999	0.002	0	0.00106811930891126	NaN	0	0	0.794328212738037	1047.81115725223	920.188047078254	-501.16083174622	-28.5739797262442	0.00039980021407258	9.1460006489668E-05	-0.000167930930404612	-0.00850100722163916	-0.0052938717417419	-119.522927905305	10	0	-0.00106811930891126
0	-7.35307694412768E-05	165.094999	0.002	0	0.00297547527588904	-7.35307694412768E-05	NaN	0	0.630957365036011	1139.12677694669	1033.31542782232	-479.44659825816	-24.8907633322713	0.000526114020938934	9.32000697966563E-05	-0.000200867146299256	0.00633372506126761	-0.00775799062103033	-25.8472560122161	10	0	-0.00297547527588904
0	-7.35307694412768E-05	188.789999	0.002	0	0.000762942363508046	NaN	0	0	0.501187205314636	1217.62588001983	1134.91137548872	-441.122379255883	-21.2403288220687	0.000719881586300481	9.44825284448012E-05	-0.000243082875318689	0.00989739876240492	0.00152843608520925	30.0355914208394	10	0	-0.000762942363508046
0	-7.35307694412768E-05	218.400999	0.002	0	0.00106811930891126	-7.35307694412768E-05	NaN	0	0.398107171058655	1277.38103584848	1216.62182509239	-389.273227250739	-17.7427167306301	0.00102698853547261	9.53748214947081E-05	-0.000298081350762949	0.00763787236064672	0.00647844932973385	58.0180371738172	10	0	-0.00106811930891126
0	-7.35307694412768E-05	255.437999	0.002	0	0.00114441360346973	NaN	0	0	0.31622776389122	1324.88500080943	1282.27233810811	-333.313540517845	-14.5709820943997	0.00150996603272093	9.55689301931857E-05	-0.000367658017669842	0.00653703324496746	0.00758745009079576	63.8448689721786	10	0	-0.00114441360346973
0	-7.35307694412768E-05	301.846999	0.002	0	0.000991825014352798	-7.35307694412768E-05	NaN	0	0.251188635826111	1358.43977072899	1329.07665963226	-280.916079139266	-11.9344901335084	0.00225550371184526	9.64530503400016E-05	-0.000456340905618574	0.00762449344620109	0.00649382499977946	52.3351995871345	10	0	-0.000991825014352798
0	-7.35307694412768E-05	360.042999	0.002	0	0.00122070778161287	NaN	0	0	0.199526235461235	1380.43095131008	1360.94299281586	-231.135851049276	-9.63886072112736	0.0034510623816841	9.67515786239532E-05	-0.000569679616443707	0.00956412777304649	0.00297059142030776	26.8791131805788	10	0	-0.00122070778161287
0	-7.35307694412768E-05	433.055999	0.002	0	0.000610353890806437	-7.35307694412768E-05	NaN	0	0.158489316701889	1403.81157946735	1390.57080054448	-192.3533189724	-7.87556882760692	0.00522060042439951	9.80171751620573E-05	-0.000708590953669836	0.00951609667390585	-0.0031235481146723	-10.3111551762035	10	0	-0.000610353890806437
0	-7.35307694412768E-05	524.748999	0.002	0	0.00114441360346973	NaN	0	0	0.125892534852028	1419.67507243325	1410.33056623907	-162.619203110004	-6.57748444669128	0.0077740678179485	0.000102003263879909	-0.000884633045512291	0.00465556466951966	-0.00886822771281004	-55.7648331332088	10	0	-0.00114441360346973
0	-7.35307694412768E-05	640.874999	0.002	0	0.00106811930891126	-7.35307694412768E-05	NaN	0	0.100000001490116	1434.30626750239	1427.32910143764	-141.30146915675	-5.65369553648104	0.011263502189333	0.000109315818329169	-0.00110423231746872	0.000642860948573798	-0.00999375246465206	-80.7465001097289	10	0	-0.00106811930891126
