# Supplementary material for: Quantification of safe operation conditions for large-area platinum-iridium electrodes in neurostimulation application
Source: PLoS One. 2024 Dec 19;19(12):e0315779. doi: 10.1371/journal.pone.0315779 (PMC11658615; doi:10.1371/journal.pone.0315779)
Supplement: S5 File — (TXT) [file pone.0315779.s005.txt]

1mA
Potential (V)	Current (A)	Elapsed Time (s)	I Range (A)	Charge (C)	Sync ADC Input (V)	Forward I (A)	Delta I (F-R) (A)	Applied Potential (V)	Frequency (Hz)	|Z| (ohms)	Zre (ohms)	Zim (ohms)	Phase of Z (deg)	|C| (F)	Cre (F)	Cim (F)	Vacre (V)	Vacim (V)	Phase of Iac (deg)	I Gain	Resistance (ohms)	CE-RE Potential (V)
0.437511742115021	3.83400220016483E-05	2E-05	0.2	7.66800440032967E-10	-0.0167084373533726	3.83400220016483E-05	NaN	0	0	0	0	0	0	Infinity	NaN	NaN	0	0	0	1	11411.3586605717	-0.420803304761648
0.436591655015945	2.30048826779239E-05	4E-05	0.2	1.38024948682869E-09	0.000915530836209655	NaN	1.53351393237244E-05	0	0	0	0	0	0	Infinity	NaN	NaN	0	0	0	1	18978.2169780379	-0.437507185852155
0.433601289987564	2.45383962464985E-05	6E-05	0.2	1.85568227607291E-09	0.00709536392241716	2.45383962464985E-05	NaN	0	0	0	0	0	0	Infinity	NaN	NaN	0	0	0	1	17670.3190229654	-0.440696653909981
0.44073212146759	3.22059677273501E-05	8E-05	0.2	2.4231259158114E-09	0.00144959054887295	NaN	-7.66757148085162E-06	0	0	0	0	0	0	Infinity	NaN	NaN	0	0	0	1	13684.796718383	-0.442181712016463
0.435211479663849	3.22059677273501E-05	0.0001	0.2	3.0672452703584E-09	-0.00350953498855233	3.22059677273501E-05	NaN	0	0	0	0	0	0	Infinity	NaN	NaN	0	0	0	1	13513.3799843641	-0.431701944675297
0.434521406888962	2.6071909815073E-05	0.00012	0.2	3.65002404578263E-09	0.00701906997710466	NaN	6.13405791227706E-06	0	0	0	0	0	0	Infinity	NaN	NaN	0	0	0	1	16666.2668738502	-0.441540476866066
0.438431859016418	1.84043401532108E-05	0.00014	0.2	4.09478654546547E-09	0.00267029833048582	1.84043401532108E-05	NaN	0	0	0	0	0	0	Infinity	NaN	NaN	0	0	0	1	23822.1992946555	-0.441102157346904
0.432451158761978	3.83400220016483E-05	0.00016	0.2	4.66223016701406E-09	0.00114441360346973	NaN	-1.99356818484375E-05	0	0	0	0	0	0	Infinity	NaN	NaN	0	0	0	1	11279.366473587	-0.433595572365448
0.437511742115021	4.44740799139254E-05	0.00018	0.2	5.4903711861698E-09	0.00114441360346973	4.44740799139254E-05	NaN	0	0	0	0	0	0	Infinity	NaN	NaN	0	0	0	1	9837.4546019114	-0.43865615571849
0.439812034368515	2.30048826779239E-05	0.0002	0.2	6.16516081208829E-09	0.00968936830759048	NaN	2.14691972360015E-05	0	0	0	0	0	0	Infinity	NaN	NaN	0	0	0	1	19118.203753787	-0.449501402676106
0.43544152379036	8.43454472487792E-05	0.00022	0.2	7.23866411135532E-09	0.00137329625431448	8.43454472487792E-05	NaN	0	0	0	0	0	0	Infinity	NaN	NaN	0	0	0	1	5162.59665451785	-0.436814820044674
0.439121931791306	3.52729948644992E-05	0.00024	0.2	8.4348485324881E-09	-0.0105286044999957	NaN	4.907245238428E-05	0	0	0	0	0	0	Infinity	NaN	NaN	0	0	0	1	12449.2386733303	-0.42859332729131
0.436131596565247	3.37394812959246E-05	0.00026	0.2	9.12497329409234E-09	0.00190735585056245	3.37394812959246E-05	NaN	0	0	0	0	0	0	Infinity	NaN	NaN	0	0	0	1	12926.4464008795	-0.438038952415809
0.433831334114075	3.22059677273501E-05	0.00028	0.2	9.78442778432509E-09	0.00518800783902407	NaN	1.53351356857456E-06	0	0	0	0	0	0	Infinity	NaN	NaN	0	0	0	1	13470.5262635426	-0.439019341953099
0.439121931791306	3.37394812959246E-05	0.0003	0.2	1.04438822745578E-08	0.00129700195975602	3.37394812959246E-05	NaN	0	0	0	0	0	0	Infinity	NaN	NaN	0	0	0	1	13015.0765490383	-0.440418933751062
0.436591655015945	3.68065084330738E-05	0.00032	0.2	1.11493421718478E-08	-0.00137329625431448	NaN	-3.06702713714913E-06	0	0	0	0	0	0	Infinity	NaN	NaN	0	0	0	1	11861.8057947499	-0.435218358761631
0.434291362762451	2.7605425202637E-05	0.00034	0.2	1.17934615082049E-08	0.00915530882775784	2.7605425202637E-05	NaN	0	0	0	0	0	0	Infinity	NaN	NaN	0	0	0	1	15732.1019174508	-0.443446671590209
0.438661903142929	3.98735392082017E-05	0.00036	0.2	1.24682511523133E-08	0.00205994443967938	NaN	-1.22681140055647E-05	0	0	0	0	0	0	Infinity	NaN	NaN	0	0	0	1	11001.3284963854	-0.440721847582608
0.432681173086166	5.67421921005007E-05	0.00038	0.2	1.34344084654003E-08	-0.00991825107485056	5.67421921005007E-05	NaN	0	0	0	0	0	0	Infinity	NaN	NaN	0	0	0	1	7625.38698398909	-0.422762922011316
0.433601289987564	3.22059677273501E-05	0.0004	0.2	1.43238900636788E-08	0.000534059654455632	NaN	2.45362243731506E-05	0	0	0	0	0	0	Infinity	NaN	NaN	0	0	0	1	13463.383359828	-0.43413534964202
0.439351975917816	3.68065084330738E-05	0.00042	0.2	1.50140148252831E-08	0.00816348288208246	3.68065084330738E-05	NaN	0	0	0	0	0	0	Infinity	NaN	NaN	0	0	0	1	11936.8012512434	-0.447515458799899
0.434061348438263	4.14070527767763E-05	0.00044	0.2	1.57961504373816E-08	0.00106811930891126	NaN	-4.6005443437025E-06	0	0	0	0	0	0	Infinity	NaN	NaN	0	0	0	1	10482.7878182557	-0.435129467747174
0.433141231536865	4.60075934824999E-05	0.00046	0.2	1.66702968999744E-08	-0.00495912553742528	4.60075934824999E-05	NaN	0	0	0	0	0	0	Infinity	NaN	NaN	0	0	0	1	9414.55961398243	-0.42818210599944
0.440962165594101	2.45383962464985E-05	0.00048	0.2	1.73757567972643E-08	0.00595095055177808	NaN	2.14691972360015E-05	0	0	0	0	0	0	Infinity	NaN	NaN	0	0	0	1	17970.2928082362	-0.446913116145879
0.434061348438263	3.06724541587755E-05	0.0005	0.2	1.79278653013171E-08	0.00297547527588904	3.06724541587755E-05	NaN	0	0	0	0	0	0	Infinity	NaN	NaN	0	0	0	1	14151.5036974658	-0.437036823714152
0.435671538114548	2.45383962464985E-05	0.00052	0.2	1.84799738053698E-08	0.00144959054887295	NaN	6.13405791227706E-06	0	0	0	0	0	0	Infinity	NaN	NaN	0	0	0	1	17754.6867259802	-0.437121128663421
0.43820184469223	2.30048826779239E-05	0.00054	0.2	1.8955406594614E-08	0.000152588472701609	2.30048826779239E-05	NaN	0	0	0	0	0	0	Infinity	NaN	NaN	0	0	0	1	19048.2103659125	-0.438354433164932
0.429690837860107	2.45383962464985E-05	0.00056	0.2	1.94308393838583E-08	0.00915530882775784	NaN	-1.53351356857456E-06	0	0	0	0	0	0	Infinity	NaN	NaN	0	0	0	1	17510.9584808919	-0.438846146687865
0.440272092819214	2.30048826779239E-05	0.00058	0.2	1.99062721731025E-08	0.00137329625431448	2.30048826779239E-05	NaN	0	0	0	0	0	0	Infinity	NaN	NaN	0	0	0	1	19138.2020496767	-0.441645389073528
0.435901552438736	3.22059677273501E-05	0.0006	0.2	2.04583806771552E-08	-0.00946048554033041	NaN	-9.20108504942618E-06	0	0	0	0	0	0	Infinity	NaN	NaN	0	0	0	1	13534.8068447749	-0.426441066898406
0.432451158761978	2.14713672903599E-05	0.00062	0.2	2.09951540273323E-08	0.00259400391951203	2.14713672903599E-05	NaN	0	0	0	0	0	0	Infinity	NaN	NaN	0	0	0	1	20140.8300139385	-0.43504516268149
0.439121931791306	4.14070527767763E-05	0.00064	0.2	2.16239382280037E-08	0.00434877164661884	NaN	-1.99356854864163E-05	0	0	0	0	0	0	Infinity	NaN	NaN	0	0	0	1	10605.0033108754	-0.443470703437924
0.435671538114548	2.14713672903599E-05	0.00066	0.2	2.2252722428675E-08	0.00106811930891126	2.14713672903599E-05	NaN	0	0	0	0	0	0	Infinity	NaN	NaN	0	0	0	1	20290.8148429911	-0.436739657423459
0.435901552438736	2.91389387712115E-05	0.00068	0.2	2.27588254892908E-08	-0.00114441360346973	NaN	-7.66757148085162E-06	0	0	0	0	0	0	Infinity	NaN	NaN	0	0	0	1	14959.4175636003	-0.434757138835266
0.436821669340134	3.98735392082017E-05	0.0007	0.2	2.34489502690849E-08	0.00900272000581026	3.98735392082017E-05	NaN	0	0	0	0	0	0	Infinity	NaN	NaN	0	0	0	1	10955.1767416293	-0.445824389345944
0.436821669340134	3.83400220016483E-05	0.00072	0.2	2.42310858811834E-08	0.00205994443967938	NaN	1.53351720655337E-06	0	0	0	0	0	0	Infinity	NaN	NaN	0	0	0	1	11393.3599026457	-0.438881613779813
0.43222114443779	5.67421921005007E-05	0.00074	0.2	2.51819080222049E-08	-0.00946048554033041	5.67421921005007E-05	NaN	0	0	0	0	0	0	Infinity	NaN	NaN	0	0	0	1	7617.27963685732	-0.42276065889746
0.437741786241531	2.6071909815073E-05	0.00076	0.2	2.60100490413606E-08	0.000610353890806437	NaN	3.06702822854277E-05	0	0	0	0	0	0	Infinity	NaN	NaN	0	0	0	1	16789.7859936773	-0.438352140132338
0.436821669340134	4.44740799139254E-05	0.00078	0.2	2.67155089386506E-08	0.00923160277307034	4.44740799139254E-05	NaN	0	0	0	0	0	0	Infinity	NaN	NaN	0	0	0	1	9821.93831070937	-0.446053272113204
0.433601289987564	1.99378537217854E-05	0.0008	0.2	2.73596282750077E-08	0.00122070778161287	NaN	2.453622619214E-05	0	0	0	0	0	0	Infinity	NaN	NaN	0	0	0	1	21747.6412475523	-0.434821997769177
0.437051713466644	2.7605425202637E-05	0.00082	0.2	2.78350610642519E-08	-0.00785830616950989	2.7605425202637E-05	NaN	0	0	0	0	0	0	Infinity	NaN	NaN	0	0	0	1	15832.0949689591	-0.429193407297134
0.434521406888962	2.30048826779239E-05	0.00084	0.2	2.83411641430575E-08	0.00373841752298176	NaN	4.60054252471309E-06	0	0	0	0	0	0	Infinity	NaN	NaN	0	0	0	1	18888.2252942737	-0.438259824411944
0.437281727790833	3.06724541587755E-05	0.00086	0.2	2.88779375114245E-08	0.00427247723564506	3.06724541587755E-05	NaN	0	0	0	0	0	0	Infinity	NaN	NaN	0	0	0	1	14256.4962531935	-0.441554205026478
0.439812034368515	3.52729948644992E-05	0.00088	0.2	2.95373920016573E-08	0.00137329625431448	NaN	-4.60054070572369E-06	0	0	0	0	0	0	Infinity	NaN	NaN	0	0	0	1	12468.8032886929	-0.44118533062283
0.43153104186058	3.52729948644992E-05	0.0009	0.2	3.02428518989473E-08	-0.00083923659985885	3.52729948644992E-05	NaN	0	0	0	0	0	0	Infinity	NaN	NaN	0	0	0	1	12234.0346635805	-0.430691805260722
0.439812034368515	2.91389387712115E-05	0.00092	0.2	3.08869712353044E-08	0.00907901395112276	NaN	6.13405609328765E-06	0	0	0	0	0	0	Infinity	NaN	NaN	0	0	0	1	15093.6188109581	-0.448891048319638
0.436591655015945	3.22059677273501E-05	0.00094	0.2	3.150042030029E-08	0.0019836500287056	3.22059677273501E-05	NaN	0	0	0	0	0	0	Infinity	NaN	NaN	0	0	0	1	13556.2346305521	-0.438575305044651
0.43222114443779	5.67421921005007E-05	0.00096	0.2	3.23899018985685E-08	-0.0115967243909836	NaN	-2.45362243731506E-05	0	0	0	0	0	0	Infinity	NaN	NaN	0	0	0	1	7617.27963685732	-0.420624420046806
0.438431859016418	2.91389387712115E-05	0.00098	0.2	3.32487132072856E-08	0.000610353890806437	2.91389387712115E-05	NaN	0	0	0	0	0	0	Infinity	NaN	NaN	0	0	0	1	15046.2534843437	-0.439042212907225
0.43544152379036	6.13622660239344E-06	0.001	0.2	3.36014648610217E-08	0.00854495447129011	NaN	2.30027121688181E-05	0	0	0	0	0	0	Infinity	NaN	NaN	0	0	0	1	70962.425608682	-0.44398647826165
0.436361610889435	2.91389387712115E-05	0.00102	0.2	3.39542165147577E-08	0.00144959054887295	2.91389387712115E-05	NaN	0	0	0	0	0	0	Infinity	NaN	NaN	0	0	0	1	14975.2060058051	-0.437811201438308
0.439812034368515	3.83400220016483E-05	0.00104	0.2	3.46290061224863E-08	-0.00694277556613088	NaN	-9.20108323043678E-06	0	0	0	0	0	0	Infinity	NaN	NaN	0	0	0	1	11471.3558158523	-0.432869258802384
0.434291362762451	3.52729948644992E-05	0.00106	0.2	3.53651362911478E-08	0.00434877164661884	3.52729948644992E-05	NaN	0	0	0	0	0	0	Infinity	NaN	NaN	0	0	0	1	12312.2905903164	-0.43864013440907
0.436591655015945	2.14713672903599E-05	0.00108	0.2	3.59325799126964E-08	0.00366212334483862	NaN	1.38016275741393E-05	0	0	0	0	0	0	Infinity	NaN	NaN	0	0	0	1	20333.6680478641	-0.440253778360784
0.437741786241531	3.06724541587755E-05	0.0011	0.2	3.64540181271877E-08	0.00129700195975602	3.06724541587755E-05	NaN	0	0	0	0	0	0	Infinity	NaN	NaN	0	0	0	1	14271.4953285305	-0.439038788201287
0.435901552438736	3.06724541587755E-05	0.00112	0.2	3.70674672103633E-08	-0.000457765418104827	NaN	0	0	0	0	0	0	0	Infinity	NaN	NaN	0	0	0	1	14211.4990271824	-0.435443787020631
0.436591655015945	1.68708247656468E-05	0.00114	0.2	3.75428999996075E-08	0.00984195619821548	1.68708247656468E-05	NaN	0	0	0	0	0	0	Infinity	NaN	NaN	0	0	0	1	25878.500967241	-0.446433611214161
0.439351975917816	3.22059677273501E-05	0.00116	0.2	3.80336679245374E-08	0.00175476749427617	NaN	-1.53351429617032E-05	0	0	0	0	0	0	Infinity	NaN	NaN	0	0	0	1	13641.9429975615	-0.441106743412092
0.431761085987091	1.84043401532108E-05	0.00118	0.2	3.85397710033431E-08	-0.0170899089425802	1.84043401532108E-05	NaN	0	0	0	0	0	0	Infinity	NaN	NaN	0	0	0	1	23459.7427776712	-0.414671177044511
0.436821669340134	3.22059677273501E-05	0.0012	0.2	3.90458740821487E-08	0.000534059654455632	NaN	-1.38016275741393E-05	0	0	0	0	0	0	Infinity	NaN	NaN	0	0	0	1	13563.3766089002	-0.437355728994589
0.438891917467117	1.84043401532108E-05	0.00122	0.2	3.95519771609543E-08	0.00648501003161073	1.84043401532108E-05	NaN	0	0	0	0	0	0	Infinity	NaN	NaN	0	0	0	1	23847.1965750181	-0.445376927498728
0.432681173086166	1.99378537217854E-05	0.00124	0.2	3.99353990997042E-08	0.00152588472701609	NaN	-1.53351356857456E-06	0	0	0	0	0	0	Infinity	NaN	NaN	0	0	0	1	21701.4920022907	-0.434207057813182
0.439812034368515	3.68065084330738E-05	0.00126	0.2	4.05028427212528E-08	-0.00411988887935877	3.68065084330738E-05	NaN	0	0	0	0	0	0	Infinity	NaN	NaN	0	0	0	1	11949.3006289428	-0.435692145489156
0.43820184469223	3.37394812959246E-05	0.00128	0.2	4.12083026185428E-08	0.00587465614080429	NaN	3.06702713714913E-06	0	0	0	0	0	0	Infinity	NaN	NaN	0	0	0	1	12987.8062098471	-0.444076500833035
0.43475142121315	4.29405663453508E-05	0.0013	0.2	4.19751030949556E-08	0.00297547527588904	4.29405663453508E-05	NaN	0	0	0	0	0	0	Infinity	NaN	NaN	0	0	0	1	10124.492018029	-0.437726896489039
0.439812034368515	3.68065084330738E-05	0.00132	0.2	4.27725738427398E-08	0.0016784731997177	NaN	6.13405791227706E-06	0	0	0	0	0	0	Infinity	NaN	NaN	0	0	0	1	11949.3006289428	-0.441490507568233
0.435671538114548	2.91389387712115E-05	0.00134	0.2	4.34320283147827E-08	-0.000152588472701609	2.91389387712115E-05	NaN	0	0	0	0	0	0	Infinity	NaN	NaN	0	0	0	1	14951.523853881	-0.435518949641846
0.440502107143402	5.82757093070541E-05	0.00136	0.2	4.43061747955653E-08	0.00991825107485056	NaN	-2.91367705358425E-05	0	0	0	0	0	0	Infinity	NaN	NaN	0	0	0	1	7558.93171239498	-0.450420358218253
0.439812034368515	3.06724541587755E-05	0.00138	0.2	4.51956564302236E-08	0.00175476749427617	3.06724541587755E-05	NaN	0	0	0	0	0	0	Infinity	NaN	NaN	0	0	0	1	14338.9906817314	-0.441566801862791
0.434061348438263	5.36751649633516E-05	0.0014	0.2	4.60391326214449E-08	-0.0180054400116205	NaN	-2.30027108045761E-05	0	0	0	0	0	0	Infinity	NaN	NaN	0	0	0	1	8086.81908541189	-0.416055908426642
0.436131596565247	2.7605425202637E-05	0.00142	0.2	4.68519385231048E-08	0.000610353890806437	2.7605425202637E-05	NaN	0	0	0	0	0	0	Infinity	NaN	NaN	0	0	0	1	15798.7639517897	-0.436741950456053
0.43797180056572	3.37394812959246E-05	0.00144	0.2	4.74653875880904E-08	0.00656130444258451	NaN	-6.13405609328765E-06	0	0	0	0	0	0	Infinity	NaN	NaN	0	0	0	1	12980.987962569	-0.444533105008304
0.434981465339661	2.7605425202637E-05	0.00146	0.2	4.8078836653076E-08	0.00152588472701609	2.7605425202637E-05	NaN	0	0	0	0	0	0	Infinity	NaN	NaN	0	0	0	1	15757.1007201189	-0.436507350066677
0.437281727790833	3.52729948644992E-05	0.00148	0.2	4.87076208537474E-08	-0.00442506559193134	NaN	-7.66756966186222E-06	0	0	0	0	0	0	Infinity	NaN	NaN	0	0	0	1	12397.0683371414	-0.432856662198901
0.439121931791306	3.06724541587755E-05	0.0015	0.2	4.93670753439801E-08	0.00518800783902407	3.06724541587755E-05	NaN	0	0	0	0	0	0	Infinity	NaN	NaN	0	0	0	1	14316.4915829101	-0.44430993963033
0.435901552438736	1.99378537217854E-05	0.00152	0.2	4.98731784227857E-08	0.00343324057757854	NaN	1.07346004369901E-05	0	0	0	0	0	0	Infinity	NaN	NaN	0	0	0	1	21863.0128659457	-0.439334793016315
0.43544152379036	-9.19891499506775E-06	0.00154	0.2	4.99805678100529E-08	0.00129700195975602	-9.19891499506775E-06	NaN	0	0	0	0	0	0	Infinity	NaN	NaN	0	0	0	1	47336.1830198271	-0.436738525750116
0.43820184469223	2.91389387712115E-05	0.00156	0.2	5.01799680478143E-08	-0.000915530836209655	NaN	-3.83378537662793E-05	0	0	0	0	0	0	Infinity	NaN	NaN	0	0	0	1	15038.3597746244	-0.437286313856021
0.43475142121315	2.30048826779239E-05	0.00158	0.2	5.07014062623057E-08	0.00907901395112276	2.30048826779239E-05	NaN	0	0	0	0	0	0	Infinity	NaN	NaN	0	0	0	1	18898.2237944795	-0.443830435164273
0.438891917467117	3.22059677273501E-05	0.0016	0.2	5.12535147663584E-08	0.00190735585056245	NaN	-9.20108504942618E-06	0	0	0	0	0	0	Infinity	NaN	NaN	0	0	0	1	13627.6581154989	-0.44079927331768
0.436131596565247	6.13427328062244E-05	0.00162	0.2	5.21890017716942E-08	-0.0125885494053364	6.13427328062244E-05	NaN	0	0	0	0	0	0	Infinity	NaN	NaN	0	0	0	1	7109.75166272659	-0.42354304715991
0.43475142121315	2.7605425202637E-05	0.00164	0.2	5.30784833517828E-08	0.000534059654455632	NaN	3.37373076035874E-05	0	0	0	0	0	0	Infinity	NaN	NaN	0	0	0	1	15748.7674260355	-0.435285480867606
0.440272092819214	3.22059677273501E-05	0.00166	0.2	5.36765972810827E-08	0.00785830616950989	3.22059677273501E-05	NaN	0	0	0	0	0	0	Infinity	NaN	NaN	0	0	0	1	13670.5127616868	-0.448130398988724
0.437511742115021	2.45383962464985E-05	0.00168	0.2	5.42440409208211E-08	0.00144959054887295	NaN	7.66757148085162E-06	0	0	0	0	0	0	Infinity	NaN	NaN	0	0	0	1	17829.6795650389	-0.438961332663894
0.434981465339661	3.83400220016483E-05	0.0017	0.2	5.48728251033026E-08	-0.00717165833339095	3.83400220016483E-05	NaN	0	0	0	0	0	0	Infinity	NaN	NaN	0	0	0	1	11345.3629557375	-0.42780980700627
0.443492472171783	3.98735392082017E-05	0.00172	0.2	5.56549607154011E-08	0.00404359446838498	NaN	-1.53351720655337E-06	0	0	0	0	0	0	Infinity	NaN	NaN	0	0	0	1	11122.4757314886	-0.447536066640168
0.436131596565247	2.91389387712115E-05	0.00174	0.2	5.63450854951953E-08	0.00427247723564506	2.91389387712115E-05	NaN	0	0	0	0	0	0	Infinity	NaN	NaN	0	0	0	1	14967.3122960858	-0.440404073800892
0.437741786241531	3.68065084330738E-05	0.00176	0.2	5.70045399672381E-08	0.000991825014352798	NaN	-7.66756966186222E-06	0	0	0	0	0	0	Infinity	NaN	NaN	0	0	0	1	11893.053834147	-0.438733611255884
0.437741786241531	3.68065084330738E-05	0.00178	0.2	5.77406701358996E-08	-0.00129700195975602	3.68065084330738E-05	NaN	0	0	0	0	0	0	Infinity	NaN	NaN	0	0	0	1	11893.053834147	-0.436444784281775
0.436821669340134	2.7605425202637E-05	0.0018	0.2	5.83847894722567E-08	0.00892642606049776	NaN	9.20108323043678E-06	0	0	0	0	0	0	Infinity	NaN	NaN	0	0	0	1	15823.7616748757	-0.445748095400631
0.438431859016418	2.14713672903599E-05	0.00182	0.2	5.88755573971867E-08	0.00205994443967938	2.14713672903599E-05	NaN	0	0	0	0	0	0	Infinity	NaN	NaN	0	0	0	1	20419.3730696071	-0.440491803456098
0.436131596565247	5.06081378262024E-05	0.00184	0.2	5.95963524483523E-08	-0.00579836219549179	NaN	-2.91367705358425E-05	0	0	0	0	0	0	Infinity	NaN	NaN	0	0	0	1	8617.81553913329	-0.430333234369755
0.436361610889435	4.75411070510745E-05	0.00186	0.2	6.05778448971251E-08	0.000457765418104827	4.75411070510745E-05	NaN	0	0	0	0	0	0	Infinity	NaN	NaN	0	0	0	1	9178.6169476584	-0.43681937630754
0.437281727790833	2.14713672903599E-05	0.00188	0.2	6.12679696405394E-08	0.00892642606049776	NaN	2.60697397607146E-05	0	0	0	0	0	0	Infinity	NaN	NaN	0	0	0	1	20365.8072575173	-0.44620815385133
0.436821669340134	1.99378537217854E-05	0.0019	0.2	6.16820618506608E-08	0.00213623861782253	1.99378537217854E-05	NaN	0	0	0	0	0	0	Infinity	NaN	NaN	0	0	0	1	21909.1621112073	-0.438957907957956
0.43544152379036	2.91389387712115E-05	0.00192	0.2	6.21728297755908E-08	-0.00877383723855019	NaN	-9.20108504942618E-06	0	0	0	0	0	0	Infinity	NaN	NaN	0	0	0	1	14943.6301441617	-0.426667686551809
0.438431859016418	2.7605425202637E-05	0.00194	0.2	6.27402734153293E-08	0.0019836500287056	2.7605425202637E-05	NaN	0	0	0	0	0	0	Infinity	NaN	NaN	0	0	0	1	15882.0904151311	-0.440415509045124
0.438661903142929	3.98735392082017E-05	0.00196	0.2	6.34150630594377E-08	0.00526430224999785	NaN	-1.22681140055647E-05	0	0	0	0	0	0	Infinity	NaN	NaN	0	0	0	1	11001.3284963854	-0.443926205392927
0.436821669340134	2.14713672903599E-05	0.00198	0.2	6.40285121244233E-08	0.00144959054887295	2.14713672903599E-05	NaN	0	0	0	0	0	0	Infinity	NaN	NaN	0	0	0	1	20344.3806550808	-0.438271259889007
0.440042048692703	4.44740799139254E-05	0.002	0.2	6.46879665964661E-08	-0.00228882720693946	NaN	-2.30027126235655E-05	0	0	0	0	0	0	Infinity	NaN	NaN	0	0	0	1	9894.34856312611	-0.437753221485764
0.438431859016418	1.99378537217854E-05	0.00202	0.2	6.53320859328233E-08	0.0077057178132236	1.99378537217854E-05	NaN	0	0	0	0	0	0	Infinity	NaN	NaN	0	0	0	1	21989.9225430348	-0.446137576829642
0.437511742115021	3.52729948644992E-05	0.00204	0.2	6.58841944186861E-08	0.00267029833048582	NaN	-1.53351411427138E-05	0	0	0	0	0	0	Infinity	NaN	NaN	0	0	0	1	12403.5893123257	-0.440182040445507
0.438431859016418	2.6071909815073E-05	0.00206	0.2	6.64976434654818E-08	0.00137329625431448	2.6071909815073E-05	NaN	0	0	0	0	0	0	Infinity	NaN	NaN	0	0	0	1	16816.2540499027	-0.439805155270733
0.437511742115021	3.37394812959246E-05	0.00208	0.2	6.70957573765918E-08	-0.000228882709052414	NaN	-7.66757148085162E-06	0	0	0	0	0	0	Infinity	NaN	NaN	0	0	0	1	12967.3523513199	-0.437282859405968
0.43797180056572	2.14713672903599E-05	0.0021	0.2	6.76478658624546E-08	0.00984195619821548	2.14713672903599E-05	NaN	0	0	0	0	0	0	Infinity	NaN	NaN	0	0	0	1	20397.9464671706	-0.447813756763935
0.439121931791306	3.22059677273501E-05	0.00212	0.2	6.81846392126317E-08	0.00152588472701609	NaN	-1.07346004369901E-05	0	0	0	0	0	0	Infinity	NaN	NaN	0	0	0	1	13634.800093847	-0.440647816518322
0.43544152379036	5.98092228756286E-05	0.00214	0.2	6.91047911186615E-08	-0.0161743778735399	5.98092228756286E-05	NaN	0	0	0	0	0	0	Infinity	NaN	NaN	0	0	0	1	7280.50796941211	-0.41926714591682
0.437281727790833	3.22059677273501E-05	0.00216	0.2	7.00249430246913E-08	-0.000152588472701609	NaN	2.76032551482785E-05	0	0	0	0	0	0	Infinity	NaN	NaN	0	0	0	1	13577.6614909628	-0.437129139318131
0.438431859016418	3.22059677273501E-05	0.00218	0.2	7.06690623792383E-08	0.00808718893676996	3.22059677273501E-05	NaN	0	0	0	0	0	0	Infinity	NaN	NaN	0	0	0	1	13613.3732334362	-0.446519047953188
0.439351975917816	3.98735392082017E-05	0.0022	0.2	7.13898574485938E-08	0.00122070778161287	NaN	-7.66757148085162E-06	0	0	0	0	0	0	Infinity	NaN	NaN	0	0	0	1	11018.6350307084	-0.440572683699429
0.437281727790833	4.44740799139254E-05	0.00222	0.2	7.22333336398151E-08	-0.00816348288208246	4.44740799139254E-05	NaN	0	0	0	0	0	0	Infinity	NaN	NaN	0	0	0	1	9832.28272821253	-0.42911824490875
0.439581990242004	2.7605425202637E-05	0.00224	0.2	7.29541286909807E-08	0.0028991810977459	NaN	1.68686547112884E-05	0	0	0	0	0	0	Infinity	NaN	NaN	0	0	0	1	15923.7536468018	-0.44248117133975
0.43797180056572	3.06724541587755E-05	0.00226	0.2	7.35369074845948E-08	0.00488283112645149	3.06724541587755E-05	NaN	0	0	0	0	0	0	Infinity	NaN	NaN	0	0	0	1	14278.9943803833	-0.442854631692171
0.438431859016418	3.37394812959246E-05	0.00228	0.2	7.41810268391418E-08	0.00144959054887295	NaN	-3.06702713714913E-06	0	0	0	0	0	0	Infinity	NaN	NaN	0	0	0	1	12994.6235738181	-0.439881449565291
0.439121931791306	4.29405663453508E-05	0.0023	0.2	7.49478273155546E-08	-0.00228882720693946	4.29405663453508E-05	NaN	0	0	0	0	0	0	Infinity	NaN	NaN	0	0	0	1	10226.27247763	-0.436833104584366
0.437511742115021	1.99378537217854E-05	0.00232	0.2	7.5576611516226E-08	0.00808718893676996	NaN	2.30027126235655E-05	0	0	0	0	0	0	Infinity	NaN	NaN	0	0	0	1	21943.7732977732	-0.445598931051791
0.439581990242004	2.7605425202637E-05	0.00234	0.2	7.60520443054702E-08	0.00267029833048582	2.7605425202637E-05	NaN	0	0	0	0	0	0	Infinity	NaN	NaN	0	0	0	1	15923.7536468018	-0.44225228857249
0.437281727790833	3.06724541587755E-05	0.00236	0.2	7.66348230990843E-08	0.00114441360346973	NaN	-3.06702895613853E-06	0	0	0	0	0	0	Infinity	NaN	NaN	0	0	0	1	14256.4962531935	-0.438426141394302
0.436591655015945	1.22702831504284E-05	0.00238	0.2	7.70642504721763E-08	0.000381471181754023	1.22702831504284E-05	NaN	0	0	0	0	0	0	Infinity	NaN	NaN	0	0	0	1	35581.2208784034	-0.436973126197699
0.440272092819214	1.84043401532108E-05	0.0024	0.2	7.73709967052127E-08	0.0102997217327356	NaN	-6.13405700278236E-06	0	0	0	0	0	0	Infinity	NaN	NaN	0	0	0	1	23922.188416106	-0.45057181455195
0.434291362762451	-2.14670290006325E-05	0.00242	0.2	7.73403698167385E-08	0.0016784731997177	-2.14670290006325E-05	NaN	0	0	0	0	0	0	Infinity	NaN	NaN	0	0	0	1	20230.6226329529	-0.435969835962169
0.438431859016418	4.29405663453508E-05	0.00244	0.2	7.75551051901857E-08	-0.0186920873820782	NaN	-6.44075953459833E-05	0	0	0	0	0	0	Infinity	NaN	NaN	0	0	0	1	10210.2020613868	-0.41973977163434
0.437511742115021	2.7605425202637E-05	0.00246	0.2	7.82605651056656E-08	0.000534059654455632	2.7605425202637E-05	NaN	0	0	0	0	0	0	Infinity	NaN	NaN	0	0	0	1	15848.7593979617	-0.438045801769476
0.437051713466644	2.6071909815073E-05	0.00248	0.2	7.87973384558427E-08	0.00694277556613088	NaN	1.53351538756397E-06	0	0	0	0	0	0	Infinity	NaN	NaN	0	0	0	1	16763.317937452	-0.443994489032775
0.439581990242004	3.06724541587755E-05	0.0025	0.2	7.93647820955812E-08	0.00114441360346973	3.06724541587755E-05	NaN	0	0	0	0	0	0	Infinity	NaN	NaN	0	0	0	1	14331.4906582471	-0.440726403845474
0.438431859016418	2.14713672903599E-05	0.00252	0.2	7.98862203100725E-08	-0.00411988887935877	NaN	9.20108686841559E-06	0	0	0	0	0	0	Infinity	NaN	NaN	0	0	0	1	20419.3730696071	-0.43431197013706
0.437511742115021	2.14713672903599E-05	0.00254	0.2	8.03156476558797E-08	0.00526430224999785	2.14713672903599E-05	NaN	0	0	0	0	0	0	Infinity	NaN	NaN	0	0	0	1	20376.5198647341	-0.442776044365019
0.439121931791306	3.52729948644992E-05	0.00256	0.2	8.08830912774283E-08	0.00366212334483862	NaN	-1.38016275741393E-05	0	0	0	0	0	0	Infinity	NaN	NaN	0	0	0	1	12449.2386733303	-0.442784055136144
0.43797180056572	1.22702831504284E-05	0.00258	0.2	8.13585240575776E-08	0.00122070778161287	1.22702831504284E-05	NaN	0	0	0	0	0	0	Infinity	NaN	NaN	0	0	0	1	35693.6995826724	-0.439192508347332
0.43820184469223	3.06724541587755E-05	0.0026	0.2	8.17879514306696E-08	-0.00083923659985885	NaN	-1.84021710083471E-05	0	0	0	0	0	0	Infinity	NaN	NaN	0	0	0	1	14286.4944038675	-0.437362608092371
0.439351975917816	2.7605425202637E-05	0.00262	0.2	8.23707302242838E-08	0.00984195619821548	2.7605425202637E-05	NaN	0	0	0	0	0	0	Infinity	NaN	NaN	0	0	0	1	15915.4214323005	-0.449193932116032
0.43820184469223	3.83400220016483E-05	0.00264	0.2	8.30301846963266E-08	0.00205994443967938	NaN	-1.07345967990113E-05	0	0	0	0	0	0	Infinity	NaN	NaN	0	0	0	1	11429.358195814	-0.44026178913191
0.436131596565247	5.98092228756286E-05	0.00266	0.2	8.40116771450994E-08	-0.0100708389654756	5.98092228756286E-05	NaN	0	0	0	0	0	0	Infinity	NaN	NaN	0	0	0	1	7292.04586844688	-0.426060757599771
0.43797180056572	2.45383962464985E-05	0.00268	0.2	8.48551533363207E-08	0.000915530836209655	NaN	3.52708266291302E-05	0	0	0	0	0	0	Infinity	NaN	NaN	0	0	0	1	17848.4280784331	-0.438887331401929
0.437051713466644	1.99378537217854E-05	0.0027	0.2	8.52999158360035E-08	0.00946048554033041	1.99378537217854E-05	NaN	0	0	0	0	0	0	Infinity	NaN	NaN	0	0	0	1	21920.7001699031	-0.446512199006975
0.435211479663849	2.14713672903599E-05	0.00272	0.2	8.57140080461249E-08	0.00122070778161287	NaN	-1.53351356857456E-06	0	0	0	0	0	0	Infinity	NaN	NaN	0	0	0	1	20269.3882405545	-0.436432187445462
0.438661903142929	2.30048826779239E-05	0.00274	0.2	8.61587705458078E-08	-0.0101471338421106	2.30048826779239E-05	NaN	0	0	0	0	0	0	Infinity	NaN	NaN	0	0	0	1	19068.2086618021	-0.428514769300818
0.436821669340134	3.22059677273501E-05	0.00276	0.2	8.67108790498605E-08	0.00114441360346973	NaN	-9.20108504942618E-06	0	0	0	0	0	0	Infinity	NaN	NaN	0	0	0	1	13563.3766089002	-0.437966082943603
0.436821669340134	2.14713672903599E-05	0.00278	0.2	8.72476524000376E-08	0.00602724449709058	2.14713672903599E-05	NaN	0	0	0	0	0	0	Infinity	NaN	NaN	0	0	0	1	20344.3806550808	-0.442848913837224
0.438891917467117	2.7605425202637E-05	0.0028	0.2	8.77384203249676E-08	0.00106811930891126	NaN	-6.13405791227706E-06	0	0	0	0	0	0	Infinity	NaN	NaN	0	0	0	1	15898.7559237158	-0.439960036776029
0.438431859016418	1.99378537217854E-05	0.00282	0.2	8.82138531142118E-08	-0.00396730005741119	1.99378537217854E-05	NaN	0	0	0	0	0	0	Infinity	NaN	NaN	0	0	0	1	21989.9225430348	-0.434464558959007
0.439581990242004	7.66974062571535E-06	0.00284	0.2	8.84899290576868E-08	0.00556947942823172	NaN	1.226811309607E-05	0	0	0	0	0	0	Infinity	NaN	NaN	0	0	0	1	57313.8012996372	-0.445151469670236
0.437051713466644	2.7605425202637E-05	0.00286	0.2	8.88426807159703E-08	0.00366212334483862	2.7605425202637E-05	NaN	0	0	0	0	0	0	Infinity	NaN	NaN	0	0	0	1	15832.0949689591	-0.440713836811483
0.438431859016418	4.14070527767763E-05	0.00288	0.2	8.95328054957645E-08	0.00122070778161287	NaN	-1.38016275741393E-05	0	0	0	0	0	0	Infinity	NaN	NaN	0	0	0	1	10588.3377254592	-0.439652566798031
0.436821669340134	2.14713672903599E-05	0.0029	0.2	9.01615896964358E-08	-0.000991825014352798	2.14713672903599E-05	NaN	0	0	0	0	0	0	Infinity	NaN	NaN	0	0	0	1	20344.3806550808	-0.435829844325781
0.43820184469223	1.07367686723592E-05	0.00292	0.2	9.0483671056063E-08	0.00938419066369534	NaN	1.07345986180007E-05	0	0	0	0	0	0	Infinity	NaN	NaN	0	0	0	1	40813.196042897	-0.447586035355926
0.440962165594101	3.83400220016483E-05	0.00294	0.2	9.09744389628031E-08	0.00213623861782253	3.83400220016483E-05	NaN	0	0	0	0	0	0	Infinity	NaN	NaN	0	0	0	1	11501.3540048345	-0.443098404211923
0.436131596565247	4.90746242576279E-05	0.00296	0.2	9.18485854253958E-08	-0.00366212334483862	NaN	-1.07346022559796E-05	0	0	0	0	0	0	Infinity	NaN	NaN	0	0	0	1	8887.11025632472	-0.432469473220408
0.439351975917816	3.06724541587755E-05	0.00298	0.2	9.26460562095599E-08	0.000305176945403218	3.06724541587755E-05	NaN	0	0	0	0	0	0	Infinity	NaN	NaN	0	0	0	1	14323.9916063944	-0.439657152863219
0.438891917467117	2.6071909815073E-05	0.003	0.2	9.32134998492984E-08	0.00946048554033041	NaN	4.6005443437025E-06	0	0	0	0	0	0	Infinity	NaN	NaN	0	0	0	1	16833.8998017468	-0.448352403007448
0.437511742115021	4.44740799139254E-05	0.00302	0.2	9.39189597465883E-08	0.00114441360346973	4.44740799139254E-05	NaN	0	0	0	0	0	0	Infinity	NaN	NaN	0	0	0	1	9837.4546019114	-0.43865615571849
0.44073212146759	2.14713672903599E-05	0.00304	0.2	9.45784142186312E-08	-0.0117493122816086	NaN	2.30027126235655E-05	0	0	0	0	0	0	Infinity	NaN	NaN	0	0	0	1	20526.5046937867	-0.428982809185982
0.435211479663849	1.99378537217854E-05	0.00306	0.2	9.49925064287527E-08	0.00114441360346973	1.99378537217854E-05	NaN	0	0	0	0	0	0	Infinity	NaN	NaN	0	0	0	1	21828.4016793798	-0.436355893267319
0.439812034368515	3.52729948644992E-05	0.00308	0.2	9.55446149146155E-08	0.00579836219549179	NaN	-1.53351411427138E-05	0	0	0	0	0	0	Infinity	NaN	NaN	0	0	0	1	12468.8032886929	-0.445610396564007
0.43820184469223	3.22059677273501E-05	0.0031	0.2	9.6219404540534E-08	0.00152588472701609	3.22059677273501E-05	NaN	0	0	0	0	0	0	Infinity	NaN	NaN	0	0	0	1	13606.2312550881	-0.439727729419246
0.439121931791306	2.91389387712115E-05	0.00312	0.2	9.68328536055196E-08	-0.0033569463994354	NaN	3.06702895613853E-06	0	0	0	0	0	0	Infinity	NaN	NaN	0	0	0	1	15069.9356362678	-0.43576498539187
0.44073212146759	1.99378537217854E-05	0.00314	0.2	9.73236215304496E-08	0.00633242167532444	1.99378537217854E-05	NaN	0	0	0	0	0	0	Infinity	NaN	NaN	0	0	0	1	22105.2941614281	-0.447064543142915
0.439121931791306	3.22059677273501E-05	0.00316	0.2	9.78450597449409E-08	0.00282288668677211	NaN	-1.22681140055647E-05	0	0	0	0	0	0	Infinity	NaN	NaN	0	0	0	1	13634.800093847	-0.441944818478078
0.439351975917816	3.37394812959246E-05	0.00318	0.2	9.85045142351737E-08	0.00213623861782253	3.37394812959246E-05	NaN	0	0	0	0	0	0	Infinity	NaN	NaN	0	0	0	1	13021.8947963164	-0.441488214535639
0.437741786241531	3.52729948644992E-05	0.0032	0.2	9.91946389967779E-08	0	NaN	-1.53351356857456E-06	0	0	0	0	0	0	Infinity	NaN	NaN	0	0	0	1	12410.1111324148	-0.437741786241531
0.43820184469223	1.22702831504284E-05	0.00322	0.2	9.96700717769272E-08	0.00984195619821548	1.22702831504284E-05	NaN	0	0	0	0	0	0	Infinity	NaN	NaN	0	0	0	1	35712.4476525979	-0.448043800890446
0.439351975917816	3.68065084330738E-05	0.00324	0.2	1.00160839692762E-07	0.00175476749427617	NaN	-2.45362252826453E-05	0	0	0	0	0	0	Infinity	NaN	NaN	0	0	0	1	11936.8012512434	-0.441106743412092
0.434061348438263	2.91389387712115E-05	0.00326	0.2	1.00820294164805E-07	-0.0160980839282274	2.91389387712115E-05	NaN	0	0	0	0	0	0	Infinity	NaN	NaN	0	0	0	1	14896.2648175473	-0.417963264510036
0.438891917467117	3.37394812959246E-05	0.00328	0.2	1.01449078365476E-07	0.000686648127157241	NaN	-4.60054252471309E-06	0	0	0	0	0	0	Infinity	NaN	NaN	0	0	0	1	13008.2591850673	-0.439578565594275
0.440272092819214	3.98735392082017E-05	0.0033	0.2	1.02185208570518E-07	0.00907901395112276	3.98735392082017E-05	NaN	0	0	0	0	0	0	Infinity	NaN	NaN	0	0	0	1	11041.7109080865	-0.449351106770337
0.438891917467117	3.06724541587755E-05	0.00332	0.2	1.02890668504187E-07	0.00152588472701609	NaN	9.20108504942618E-06	0	0	0	0	0	0	Infinity	NaN	NaN	0	0	0	1	14308.9925310573	-0.440417802194133
0.434521406888962	2.30048826779239E-05	0.00334	0.2	1.03427441872554E-07	-0.0100708389654756	2.30048826779239E-05	NaN	0	0	0	0	0	0	Infinity	NaN	NaN	0	0	0	1	18888.2252942737	-0.424450567923486
0.438431859016418	2.6071909815073E-05	0.00336	0.2	1.03918209797484E-07	0.00190735585056245	NaN	-3.06702713714913E-06	0	0	0	0	0	0	Infinity	NaN	NaN	0	0	0	1	16816.2540499027	-0.440339214866981
0.441192179918289	2.91389387712115E-05	0.00338	0.2	1.04470318283347E-07	0.00556947942823172	2.91389387712115E-05	NaN	0	0	0	0	0	0	Infinity	NaN	NaN	0	0	0	1	15140.9831148063	-0.446761659346521
0.436361610889435	4.14070527767763E-05	0.0034	0.2	1.05175778198827E-07	0.00137329625431448	NaN	-1.22681140055647E-05	0	0	0	0	0	0	Infinity	NaN	NaN	0	0	0	1	10538.3402494701	-0.437734907143749
0.438431859016418	-6.13188694842393E-06	0.00342	0.2	1.05528529857111E-07	-0.0028991810977459	-6.13188694842393E-06	NaN	0	0	0	0	0	0	Infinity	NaN	NaN	0	0	0	1	71500.3167384076	-0.435532677918673
0.437281727790833	3.37394812959246E-05	0.00344	0.2	1.05804605800586E-07	0.00579836219549179	NaN	-3.98713682443486E-05	0	0	0	0	0	0	Infinity	NaN	NaN	0	0	0	1	12960.5349873488	-0.443080089986324
0.437741786241531	2.6071909815073E-05	0.00346	0.2	1.06402719711696E-07	0.00328065222129226	2.6071909815073E-05	NaN	0	0	0	0	0	0	Infinity	NaN	NaN	0	0	0	1	16789.7859936773	-0.441022438462824
0.438891917467117	2.6071909815073E-05	0.00348	0.2	1.06924157907997E-07	0.00137329625431448	NaN	0	0	0	0	0	0	0	Infinity	NaN	NaN	0	0	0	1	16833.8998017468	-0.440265213721432
0.434061348438263	-9.19891499506775E-06	0.0035	0.2	1.07092887856197E-07	-0.00114441360346973	-9.19891499506775E-06	NaN	0	0	0	0	0	0	Infinity	NaN	NaN	0	0	0	1	47186.1462651842	-0.432916934834793
0.440502107143402	1.68708247656468E-05	0.00352	0.2	1.07169606953903E-07	0.00915530882775784	NaN	-2.60697397607146E-05	0	0	0	0	0	0	Infinity	NaN	NaN	0	0	0	1	26110.2888129319	-0.44965741597116
0.438431859016418	2.30048826779239E-05	0.00354	0.2	1.07568364028339E-07	0.00205994443967938	2.30048826779239E-05	NaN	0	0	0	0	0	0	Infinity	NaN	NaN	0	0	0	1	19058.2088661182	-0.440491803456098
0.437051713466644	4.75411070510745E-05	0.00356	0.2	1.08273823925629E-07	-0.00564577337354422	NaN	-2.45362243731506E-05	0	0	0	0	0	0	Infinity	NaN	NaN	0	0	0	1	9193.1328607285	-0.4314059400931
0.43820184469223	-9.19891499506775E-06	0.00358	0.2	1.08657245846189E-07	0.000381471181754023	-9.19891499506775E-06	NaN	0	0	0	0	0	0	Infinity	NaN	NaN	0	0	0	1	47636.2532893481	-0.438583315873984
0.438431859016418	1.3803796719003E-05	0.0036	0.2	1.08703294663428E-07	0.00953677948564291	NaN	-2.30027117140708E-05	0	0	0	0	0	0	Infinity	NaN	NaN	0	0	0	1	31761.6861463087	-0.447968638502061
0.441192179918289	3.98735392082017E-05	0.00362	0.2	1.092400680227E-07	0.0016784731997177	3.98735392082017E-05	NaN	0	0	0	0	0	0	Infinity	NaN	NaN	0	0	0	1	11064.7860380435	-0.442870653118007
0.438661903142929	2.6071909815073E-05	0.00364	0.2	1.09899522512933E-07	-0.0135803744196892	NaN	1.38016293931287E-05	0	0	0	0	0	0	Infinity	NaN	NaN	0	0	0	1	16825.0774973656	-0.42508152872324
0.433601289987564	-4.59837247035466E-06	0.00366	0.2	1.1011425788638E-07	-0.000152588472701609	-4.59837247035466E-06	NaN	0	0	0	0	0	0	Infinity	NaN	NaN	0	0	0	1	94294.5124134586	-0.433448701514862
0.439581990242004	3.52729948644992E-05	0.00368	0.2	1.10421004110321E-07	0.00602724449709058	NaN	-3.98713673348539E-05	0	0	0	0	0	0	Infinity	NaN	NaN	0	0	0	1	12462.2814686038	-0.445609234739095
0.438891917467117	5.36751649633516E-05	0.0037	0.2	1.113104857086E-07	0.0019836500287056	5.36751649633516E-05	NaN	0	0	0	0	0	0	Infinity	NaN	NaN	0	0	0	1	8176.81543720983	-0.440875567495823
0.440042048692703	1.99378537217854E-05	0.00372	0.2	1.12046615895451E-07	-0.00389100611209869	NaN	3.37373112415662E-05	0	0	0	0	0	0	Infinity	NaN	NaN	0	0	0	1	22070.6829748623	-0.436151042580605
0.435901552438736	-1.53329710883554E-05	0.00374	0.2	1.12092664721786E-07	0.00556947942823172	-1.53329710883554E-05	NaN	0	0	0	0	0	0	Infinity	NaN	NaN	0	0	0	1	28429.0337421806	-0.441471031866968
0.439351975917816	3.06724541587755E-05	0.00376	0.2	1.1224605955249E-07	0.00358582916669548	NaN	-4.60054252471309E-05	0	0	0	0	0	0	Infinity	NaN	NaN	0	0	0	1	14323.9916063944	-0.442937805084512
0.439812034368515	1.53373111970723E-05	0.00378	0.2	1.12706157206048E-07	0.00190735585056245	1.53373111970723E-05	NaN	0	0	0	0	0	0	Infinity	NaN	NaN	0	0	0	1	28675.9542606445	-0.441719390219077
0.437051713466644	2.45383962464985E-05	0.0038	0.2	1.13104914280484E-07	-0.00083923659985885	NaN	-9.20108504942618E-06	0	0	0	0	0	0	Infinity	NaN	NaN	0	0	0	1	17810.9322661627	-0.436212476866785
0.440272092819214	1.3803796719003E-05	0.00382	0.2	1.13488336210139E-07	0.00991825107485056	1.3803796719003E-05	NaN	0	0	0	0	0	0	Infinity	NaN	NaN	0	0	0	1	31894.9997440279	-0.450190343894064
0.438891917467117	3.52729948644992E-05	0.00384	0.2	1.13979104125974E-07	0.0019836500287056	NaN	-2.14691981454962E-05	0	0	0	0	0	0	Infinity	NaN	NaN	0	0	0	1	12442.717698146	-0.440875567495823
0.440042048692703	6.59432771499269E-05	0.00386	0.2	1.14991266846118E-07	-0.00900272000581026	6.59432771499269E-05	NaN	0	0	0	0	0	0	Infinity	NaN	NaN	0	0	0	1	6673.03882535646	-0.431039328686893
0.438431859016418	2.91389387712115E-05	0.00388	0.2	1.1594208900533E-07	0.000305176945403218	NaN	3.68043383787153E-05	0	0	0	0	0	0	Infinity	NaN	NaN	0	0	0	1	15046.2534843437	-0.438737035961822
0.440042048692703	2.14713672903599E-05	0.0039	0.2	1.16448192065945E-07	0.00946048554033041	2.14713672903599E-05	NaN	0	0	0	0	0	0	Infinity	NaN	NaN	0	0	0	1	20494.3654841334	-0.449502534233034
0.44073212146759	2.91389387712115E-05	0.00392	0.2	1.16954295126561E-07	0.00183106167241931	NaN	-7.66757148085162E-06	0	0	0	0	0	0	Infinity	NaN	NaN	0	0	0	1	15125.1946726015	-0.44256318314001
0.439812034368515	3.22059677273501E-05	0.00394	0.2	1.17567744191547E-07	-0.0106048984453082	3.22059677273501E-05	NaN	0	0	0	0	0	0	Infinity	NaN	NaN	0	0	0	1	13656.2278796242	-0.429207135923207
0.440042048692703	2.91389387712115E-05	0.00396	0.2	1.18181193256532E-07	0.00114441360346973	NaN	3.06702895613853E-06	0	0	0	0	0	0	Infinity	NaN	NaN	0	0	0	1	15101.5125206774	-0.441186462296173
0.440502107143402	2.30048826779239E-05	0.00398	0.2	1.18702631471024E-07	0.00640871562063694	2.30048826779239E-05	NaN	0	0	0	0	0	0	Infinity	NaN	NaN	0	0	0	1	19148.2005498824	-0.446910822764039
0.439581990242004	3.52729948644992E-05	0.004	0.2	1.19285410246448E-07	0.00129700195975602	NaN	-1.22681121865753E-05	0	0	0	0	0	0	Infinity	NaN	NaN	0	0	0	1	12462.2814686038	-0.44087899220176
0.44073212146759	4.14070527767763E-05	0.00402	0.2	1.20052210722861E-07	-0.00450136000290513	4.14070527767763E-05	NaN	0	0	0	0	0	0	Infinity	NaN	NaN	0	0	0	1	10643.8901566735	-0.436230761464685
0.438661903142929	2.14713672903599E-05	0.00404	0.2	1.20680994923532E-07	0.00503541948273778	NaN	1.99356854864163E-05	0	0	0	0	0	0	Infinity	NaN	NaN	0	0	0	1	20430.0870648269	-0.443697322625667
0.44073212146759	3.06724541587755E-05	0.00406	0.2	1.21202433138023E-07	0.00389100611209869	3.06724541587755E-05	NaN	0	0	0	0	0	0	Infinity	NaN	NaN	0	0	0	1	14368.9878607739	-0.444623127579689
0.438891917467117	3.22059677273501E-05	0.00408	0.2	1.21831217356885E-07	0.00175476749427617	NaN	-1.53351356857456E-06	0	0	0	0	0	0	Infinity	NaN	NaN	0	0	0	1	13627.6581154989	-0.440646684961393
0.437281727790833	2.45383962464985E-05	0.0041	0.2	1.22398660996623E-07	-0.000991825014352798	2.45383962464985E-05	NaN	0	0	0	0	0	0	Infinity	NaN	NaN	0	0	0	1	17820.3059156008	-0.43628990277648
0.439581990242004	2.30048826779239E-05	0.00412	0.2	1.22874093785867E-07	0.00900272000581026	NaN	1.53351356857456E-06	0	0	0	0	0	0	Infinity	NaN	NaN	0	0	0	1	19108.2039581032	-0.448584710247815
0.439812034368515	3.37394812959246E-05	0.00414	0.2	1.23441537425606E-07	0.0023651213850826	3.37394812959246E-05	NaN	0	0	0	0	0	0	Infinity	NaN	NaN	0	0	0	1	13035.5304075656	-0.442177155753598
0.44073212146759	5.06081378262024E-05	0.00416	0.2	1.24285013616827E-07	-0.000610353890806437	NaN	-1.68686565302778E-05	0	0	0	0	0	0	Infinity	NaN	NaN	0	0	0	1	8708.72038368898	-0.440121767576784
0.437511742115021	2.7605425202637E-05	0.00418	0.2	1.25067149247116E-07	0.000152588472701609	2.7605425202637E-05	NaN	0	0	0	0	0	0	Infinity	NaN	NaN	0	0	0	1	15848.7593979617	-0.437664330587722
0.438891917467117	-2.91345986624947E-05	0.0042	0.2	1.25051857512517E-07	0.00984195619821548	NaN	5.67400238651317E-05	0	0	0	0	0	0	Infinity	NaN	NaN	0	0	0	1	15064.2856814811	-0.448733873665333
0.439581990242004	3.68065084330738E-05	0.00422	0.2	1.25128576610223E-07	0.0016784731997177	3.68065084330738E-05	NaN	0	0	0	0	0	0	Infinity	NaN	NaN	0	0	0	1	11943.0505352418	-0.441260463441722
0.43797180056572	5.06081378262024E-05	0.00424	0.2	1.26002723072816E-07	-0.019378736615181	NaN	-1.38016293931287E-05	0	0	0	0	0	0	Infinity	NaN	NaN	0	0	0	1	8654.17735917877	-0.418593063950539
0.44073212146759	3.68065084330738E-05	0.00426	0.2	1.26876869535408E-07	0.000762942363508046	3.68065084330738E-05	NaN	0	0	0	0	0	0	Infinity	NaN	NaN	0	0	0	1	11974.2985746389	-0.441495063831098
0.44073212146759	2.6071909815073E-05	0.00428	0.2	1.2750565371789E-07	0.00747683504596353	NaN	1.07345986180007E-05	0	0	0	0	0	0	Infinity	NaN	NaN	0	0	0	1	16904.4816660415	-0.448208956513554
0.439581990242004	1.84043401532108E-05	0.0043	0.2	1.27950416217573E-07	0.00129700195975602	1.84043401532108E-05	NaN	0	0	0	0	0	0	Infinity	NaN	NaN	0	0	0	1	23884.6916859073	-0.44087899220176
0.440272092819214	3.98735392082017E-05	0.00432	0.2	1.28533195011187E-07	-0.00633242167532444	NaN	-2.14691990549909E-05	0	0	0	0	0	0	Infinity	NaN	NaN	0	0	0	1	11041.7109080865	-0.433939671143889
0.439351975917816	2.7605425202637E-05	0.00434	0.2	1.29207984655295E-07	0.00389100611209869	2.7605425202637E-05	NaN	0	0	0	0	0	0	Infinity	NaN	NaN	0	0	0	1	15915.4214323005	-0.443242982029915
0.4414222240448	3.83400220016483E-05	0.00436	0.2	1.29867439127338E-07	0.00404359446838498	NaN	-1.07345967990113E-05	0	0	0	0	0	0	Infinity	NaN	NaN	0	0	0	1	11513.3534358906	-0.445465818513185
0.439812034368515	2.6071909815073E-05	0.00438	0.2	1.30511558445505E-07	0.00122070778161287	2.6071909815073E-05	NaN	0	0	0	0	0	0	Infinity	NaN	NaN	0	0	0	1	16869.191305435	-0.441032742150128
0.440962165594101	3.52729948644992E-05	0.0044	0.2	1.31125007492301E-07	-0.00160217890515924	NaN	-9.20108504942618E-06	0	0	0	0	0	0	Infinity	NaN	NaN	0	0	0	1	12501.4098544241	-0.439359986688942
0.440272092819214	1.3803796719003E-05	0.00442	0.2	1.31615775408136E-07	0.00869754329323769	1.3803796719003E-05	NaN	0	0	0	0	0	0	Infinity	NaN	NaN	0	0	0	1	31894.9997440279	-0.448969636112452
0.440502107143402	1.68708247656468E-05	0.00444	0.2	1.31922521622982E-07	0.00244141556322575	NaN	-3.06702804664383E-06	0	0	0	0	0	0	Infinity	NaN	NaN	0	0	0	1	26110.2888129319	-0.442943522706628
0.44073212146759	4.14070527767763E-05	0.00446	0.2	1.32505300398407E-07	0.000610353890806437	4.14070527767763E-05	NaN	0	0	0	0	0	0	Infinity	NaN	NaN	0	0	0	1	10643.8901566735	-0.441342475358397
0.43797180056572	3.22059677273501E-05	0.00448	0.2	1.33241430603448E-07	0.000152588472701609	NaN	9.20108504942618E-06	0	0	0	0	0	0	Infinity	NaN	NaN	0	0	0	1	13599.0883513736	-0.438124389038421
0.441882282495499	1.53373111970723E-05	0.0045	0.2	1.33716863392692E-07	0.0106811933219433	1.53373111970723E-05	NaN	0	0	0	0	0	0	Infinity	NaN	NaN	0	0	0	1	28810.9354252295	-0.452563475817442
0.439812034368515	2.7605425202637E-05	0.00452	0.2	1.34146290756689E-07	0.00152588472701609	NaN	-1.22681140055647E-05	0	0	0	0	0	0	Infinity	NaN	NaN	0	0	0	1	15932.0869408852	-0.441337919095531
0.43797180056572	4.29405663453508E-05	0.00454	0.2	1.34851750672169E-07	-0.0183106176555157	4.29405663453508E-05	NaN	0	0	0	0	0	0	Infinity	NaN	NaN	0	0	0	1	10199.4882192125	-0.419661182910204
0.439121931791306	3.68065084330738E-05	0.00456	0.2	1.35649221419953E-07	0.000686648127157241	NaN	6.13405791227706E-06	0	0	0	0	0	0	Infinity	NaN	NaN	0	0	0	1	11930.5511575425	-0.439808579918463
0.440962165594101	3.22059677273501E-05	0.00458	0.2	1.36339346181558E-07	0.00709536392241716	3.22059677273501E-05	NaN	0	0	0	0	0	0	Infinity	NaN	NaN	0	0	0	1	13691.9396220976	-0.448057529516518
0.441652238368988	3.06724541587755E-05	0.0046	0.2	1.36968130400419E-07	0.00114441360346973	NaN	1.53351356857456E-06	0	0	0	0	0	0	Infinity	NaN	NaN	0	0	0	1	14398.986011448	-0.442796651972458
0.439351975917816	3.06724541587755E-05	0.00462	0.2	1.37581579483594E-07	-0.00640871562063694	3.06724541587755E-05	NaN	0	0	0	0	0	0	Infinity	NaN	NaN	0	0	0	1	14323.9916063944	-0.432943260297179
0.442342311143875	3.06724541587755E-05	0.00464	0.2	1.3819502856677E-07	0.00411988887935877	NaN	0	0	0	0	0	0	0	Infinity	NaN	NaN	0	0	0	1	14421.4841386378	-0.446462200023234
0.442342311143875	3.68065084330738E-05	0.00466	0.2	1.38869818192688E-07	0.00442506559193134	3.68065084330738E-05	NaN	0	0	0	0	0	0	Infinity	NaN	NaN	0	0	0	1	12018.0459917353	-0.446767376735806
0.43797180056572	2.91389387712115E-05	0.00468	0.2	1.39529272664731E-07	0.00106811930891126	NaN	7.66756966186222E-06	0	0	0	0	0	0	Infinity	NaN	NaN	0	0	0	1	15030.4650421389	-0.439039919874631
0.442572355270386	3.22059677273501E-05	0.0047	0.2	1.40142721729717E-07	-0.0023651213850826	3.22059677273501E-05	NaN	0	0	0	0	0	0	Infinity	NaN	NaN	0	0	0	1	13741.9362466337	-0.440207233885303
0.439351975917816	2.30048826779239E-05	0.00472	0.2	1.4069483023377E-07	0.00724795227870345	NaN	9.20108504942618E-06	0	0	0	0	0	0	Infinity	NaN	NaN	0	0	0	1	19098.2054578974	-0.44659992819652
0.441652238368988	3.68065084330738E-05	0.00474	0.2	1.4129294414488E-07	0.00312806363217533	3.68065084330738E-05	NaN	0	0	0	0	0	0	Infinity	NaN	NaN	0	0	0	1	11999.2973300376	-0.444780302001163
0.442112296819687	3.52729948644992E-05	0.00476	0.2	1.42013739177855E-07	0.0016784731997177	NaN	1.53351356857456E-06	0	0	0	0	0	0	Infinity	NaN	NaN	0	0	0	1	12534.0164201553	-0.443790770019405
0.438891917467117	3.06724541587755E-05	0.00478	0.2	1.42673193668088E-07	0	3.06724541587755E-05	NaN	0	0	0	0	0	0	Infinity	NaN	NaN	0	0	0	1	14308.9925310573	-0.438891917467117
0.441882282495499	1.3803796719003E-05	0.0048	0.2	1.43117956176866E-07	0.00961307343095541	NaN	1.68686574397725E-05	0	0	0	0	0	0	Infinity	NaN	NaN	0	0	0	1	32011.6480625349	-0.451495355926454
0.440502107143402	4.29405663453508E-05	0.00482	0.2	1.43685399807509E-07	0.00175476749427617	4.29405663453508E-05	NaN	0	0	0	0	0	0	Infinity	NaN	NaN	0	0	0	1	10258.4140041529	-0.442256874637678
0.438661903142929	4.75411070510745E-05	0.00484	0.2	1.44590216541474E-07	-0.00556947942823172	NaN	-4.60054070572369E-06	0	0	0	0	0	0	Infinity	NaN	NaN	0	0	0	1	9227.00227976737	-0.433092423714697
0.444182544946671	7.66778757679276E-05	0.00486	0.2	1.45832406369664E-07	-0.000686648127157241	7.66778757679276E-05	NaN	0	0	0	0	0	0	Infinity	NaN	NaN	0	0	0	1	5792.83842305476	-0.443495896819513
0.441192179918289	2.6071909815073E-05	0.00488	0.2	1.46859904225494E-07	0.00946048554033041	NaN	5.06059659528546E-05	0	0	0	0	0	0	Infinity	NaN	NaN	0	0	0	1	16922.1274178857	-0.45065266545862
0.440502107143402	3.06724541587755E-05	0.0049	0.2	1.47427347865232E-07	0.0016784731997177	3.06724541587755E-05	NaN	0	0	0	0	0	0	Infinity	NaN	NaN	0	0	0	1	14361.4888089212	-0.44218058034312
0.439812034368515	3.68065084330738E-05	0.00492	0.2	1.48102137491151E-07	-0.0158692002296448	NaN	-6.13405427429825E-06	0	0	0	0	0	0	Infinity	NaN	NaN	0	0	0	1	11949.3006289428	-0.42394283413887
0.44073212146759	2.91389387712115E-05	0.00494	0.2	1.48761591963193E-07	0.000762942363508046	2.91389387712115E-05	NaN	0	0	0	0	0	0	Infinity	NaN	NaN	0	0	0	1	15125.1946726015	-0.441495063831098
0.44073212146759	2.45383962464985E-05	0.00496	0.2	1.49298365313371E-07	0.00686648115515709	NaN	4.60054252471309E-06	0	0	0	0	0	0	Infinity	NaN	NaN	0	0	0	1	17960.9179442801	-0.447598602622747
0.441882282495499	3.68065084330738E-05	0.00498	0.2	1.49911814360166E-07	0.00137329625431448	3.68065084330738E-05	NaN	0	0	0	0	0	0	Infinity	NaN	NaN	0	0	0	1	12005.5474237385	-0.443255578749813
0.443492472171783	7.8211392974481E-05	0.005	0.2	1.51061993374242E-07	-0.00556947942823172	NaN	-4.14048845414072E-05	0	0	0	0	0	0	Infinity	NaN	NaN	0	0	0	1	5670.43310833867	-0.437922992743552
0.439812034368515	3.06724541587755E-05	0.00502	0.2	1.52150831845574E-07	0.00404359446838498	3.06724541587755E-05	NaN	0	0	0	0	0	0	Infinity	NaN	NaN	0	0	0	1	14338.9906817314	-0.4438556288369
0.440962165594101	2.7605425202637E-05	0.00504	0.2	1.52733610639188E-07	0.00411988887935877	NaN	3.06702895613853E-06	0	0	0	0	0	0	Infinity	NaN	NaN	0	0	0	1	15973.7501725559	-0.44508205447346
0.440502107143402	3.52729948644992E-05	0.00506	0.2	1.5336239483986E-07	0.00152588472701609	3.52729948644992E-05	NaN	0	0	0	0	0	0	Infinity	NaN	NaN	0	0	0	1	12488.3670591507	-0.442027991870418
0.44073212146759	3.22059677273501E-05	0.00508	0.2	1.54037184465778E-07	-0.00160217890515924	NaN	3.06702713714913E-06	0	0	0	0	0	0	Infinity	NaN	NaN	0	0	0	1	13684.796718383	-0.439129942562431
0.442572355270386	2.45383962464985E-05	0.0051	0.2	1.54604628105517E-07	0.00839236564934254	2.45383962464985E-05	NaN	0	0	0	0	0	0	Infinity	NaN	NaN	0	0	0	1	18035.9119978568	-0.450964720919728
0.43820184469223	3.52729948644992E-05	0.00512	0.2	1.55202742016627E-07	0.00274659250862896	NaN	-1.07345986180007E-05	0	0	0	0	0	0	Infinity	NaN	NaN	0	0	0	1	12423.1539276882	-0.440948437200859
0.439812034368515	2.14713672903599E-05	0.00514	0.2	1.55770185638175E-07	0.00114441360346973	2.14713672903599E-05	NaN	0	0	0	0	0	0	Infinity	NaN	NaN	0	0	0	1	20483.6528769166	-0.440956447971985
0.441652238368988	2.91389387712115E-05	0.00516	0.2	1.56276288698791E-07	0.000228882709052414	NaN	-7.66757148085162E-06	0	0	0	0	0	0	Infinity	NaN	NaN	0	0	0	1	15156.7715570111	-0.44188112107804
0.4414222240448	3.52729948644992E-05	0.00518	0.2	1.56920408035148E-07	0.00968936830759048	3.52729948644992E-05	NaN	0	0	0	0	0	0	Infinity	NaN	NaN	0	0	0	1	12514.4526496975	-0.45111159235239
0.443262428045273	3.83400220016483E-05	0.0052	0.2	1.5765653820381E-07	0.00183106167241931	NaN	-3.06702713714913E-06	0	0	0	0	0	0	Infinity	NaN	NaN	0	0	0	1	11561.3503827988	-0.445093489717692
0.440502107143402	4.60075934824999E-05	0.00522	0.2	1.58500014358651E-07	-0.0185394994914532	4.60075934824999E-05	NaN	0	0	0	0	0	0	Infinity	NaN	NaN	0	0	0	1	9574.55223801169	-0.421962607651949
0.439812034368515	3.22059677273501E-05	0.00524	0.2	1.5928214997075E-07	0.000534059654455632	NaN	1.38016257551499E-05	0	0	0	0	0	0	Infinity	NaN	NaN	0	0	0	1	13656.2278796242	-0.440346094022971
0.439351975917816	2.14713672903599E-05	0.00526	0.2	1.59818923320927E-07	0.00747683504596353	2.14713672903599E-05	NaN	0	0	0	0	0	0	Infinity	NaN	NaN	0	0	0	1	20462.2262744801	-0.44682881096378
0.446022748947144	6.28762500127777E-05	0.00528	0.2	1.60662399493958E-07	0.00160217890515924	NaN	-4.14048827224178E-05	0	0	0	0	0	0	Infinity	NaN	NaN	0	0	0	1	7093.6601476154	-0.447624927852303
0.440272092819214	3.83400220016483E-05	0.0053	0.2	1.61674562214102E-07	-0.00854495447129011	3.83400220016483E-05	NaN	0	0	0	0	0	0	Infinity	NaN	NaN	0	0	0	1	11483.3552469085	-0.431727138347924
0.440272092819214	3.52729948644992E-05	0.00532	0.2	1.62410692382764E-07	0.0028991810977459	NaN	3.06702713714913E-06	0	0	0	0	0	0	Infinity	NaN	NaN	0	0	0	1	12481.8460839663	-0.44317127391696
0.440502107143402	2.7605425202637E-05	0.00534	0.2	1.63039476583435E-07	0.00518800783902407	2.7605425202637E-05	NaN	0	0	0	0	0	0	Infinity	NaN	NaN	0	0	0	1	15957.0846639712	-0.445690114982426
0.439581990242004	2.91389387712115E-05	0.00536	0.2	1.63606920223174E-07	0.000991825014352798	NaN	-1.53351356857456E-06	0	0	0	0	0	0	Infinity	NaN	NaN	0	0	0	1	15085.7240784726	-0.440573815256357
0.441882282495499	2.6071909815073E-05	0.00538	0.2	1.64159028709037E-07	-0.00411988887935877	2.6071909815073E-05	NaN	0	0	0	0	0	0	Infinity	NaN	NaN	0	0	0	1	16948.5966171927	-0.43776239361614
0.439351975917816	2.6071909815073E-05	0.0054	0.2	1.64680466905338E-07	0.00579836219549179	NaN	0	0	0	0	0	0	0	Infinity	NaN	NaN	0	0	0	1	16851.5455535909	-0.445150338113308
0.442112296819687	3.06724541587755E-05	0.00542	0.2	1.65247910545077E-07	0.00434877164661884	3.06724541587755E-05	NaN	0	0	0	0	0	0	Infinity	NaN	NaN	0	0	0	1	14413.985086785	-0.446461068466306
0.443262428045273	3.22059677273501E-05	0.00544	0.2	1.65876694763938E-07	0.00144959054887295	NaN	-1.53351356857456E-06	0	0	0	0	0	0	Infinity	NaN	NaN	0	0	0	1	13763.3631070444	-0.444712018594146
0.438891917467117	3.83400220016483E-05	0.00546	0.2	1.66582154661228E-07	-0.00114441360346973	3.83400220016483E-05	NaN	0	0	0	0	0	0	Infinity	NaN	NaN	0	0	0	1	11447.3569537401	-0.437747503863648
0.443262428045273	1.68708247656468E-05	0.00548	0.2	1.67134263128901E-07	0.00854495447129011	NaN	2.14691972360015E-05	0	0	0	0	0	0	Infinity	NaN	NaN	0	0	0	1	26273.9038667431	-0.451807382516563
0.4414222240448	2.6071909815073E-05	0.0055	0.2	1.67563690474708E-07	0.00221253279596567	2.6071909815073E-05	NaN	0	0	0	0	0	0	Infinity	NaN	NaN	0	0	0	1	16930.9508653486	-0.443634756840765
0.439581990242004	4.90746242576279E-05	0.00552	0.2	1.68315155815435E-07	0.00083923659985885	NaN	-2.30027144425549E-05	0	0	0	0	0	0	Infinity	NaN	NaN	0	0	0	1	8957.41937695383	-0.440421226841863
0.442802369594574	4.14070527767763E-05	0.00554	0.2	1.69219972585779E-07	0.000152588472701609	4.14070527767763E-05	NaN	0	0	0	0	0	0	Infinity	NaN	NaN	0	0	0	1	10693.8876326626	-0.442954958067276
0.441652238368988	1.3803796719003E-05	0.00556	0.2	1.69772081080737E-07	0.00991825107485056	NaN	2.76032560577733E-05	0	0	0	0	0	0	Infinity	NaN	NaN	0	0	0	1	31994.9827833227	-0.451570489443839
0.441652238368988	3.37394812959246E-05	0.00558	0.2	1.70247513860886E-07	0.00183106167241931	3.37394812959246E-05	NaN	0	0	0	0	0	0	Infinity	NaN	NaN	0	0	0	1	13090.071969255	-0.443483300041407
0.440272092819214	5.67421921005007E-05	0.0056	0.2	1.7115233059485E-07	-0.0165558494627476	NaN	-2.30027108045761E-05	0	0	0	0	0	0	Infinity	NaN	NaN	0	0	0	1	7759.1660900131	-0.423716243356466
0.44073212146759	2.30048826779239E-05	0.00562	0.2	1.71949801342635E-07	0.000686648127157241	2.30048826779239E-05	NaN	0	0	0	0	0	0	Infinity	NaN	NaN	0	0	0	1	19158.1990500881	-0.441418769594748
0.441192179918289	2.45383962464985E-05	0.00564	0.2	1.72425234131879E-07	0.00816348288208246	NaN	-1.53351356857456E-06	0	0	0	0	0	0	Infinity	NaN	NaN	0	0	0	1	17979.6664576743	-0.449355662800372
0.442342311143875	4.14070527767763E-05	0.00566	0.2	1.73084688622112E-07	0.00106811930891126	4.14070527767763E-05	NaN	0	0	0	0	0	0	Infinity	NaN	NaN	0	0	0	1	10682.7770024716	-0.443410430452786
0.439812034368515	3.83400220016483E-05	0.00568	0.2	1.73882159369896E-07	-0.00831607170403004	NaN	3.06703077512793E-06	0	0	0	0	0	0	Infinity	NaN	NaN	0	0	0	1	11471.3558158523	-0.431495962664485
0.440502107143402	2.6071909815073E-05	0.0057	0.2	1.74526278688063E-07	0.00267029833048582	2.6071909815073E-05	NaN	0	0	0	0	0	0	Infinity	NaN	NaN	0	0	0	1	16895.6593616603	-0.443172405473888
0.441652238368988	1.99378537217854E-05	0.00572	0.2	1.74986376323432E-07	0.00457765441387892	NaN	6.13405609328765E-06	0	0	0	0	0	0	Infinity	NaN	NaN	0	0	0	1	22151.4434066898	-0.446229892782867
0.440042048692703	2.91389387712115E-05	0.00574	0.2	1.75477144248362E-07	0.00137329625431448	2.91389387712115E-05	NaN	0	0	0	0	0	0	Infinity	NaN	NaN	0	0	0	1	15101.5125206774	-0.441415344947018
0.4414222240448	3.37394812959246E-05	0.00576	0.2	1.76105928449033E-07	-0.00190735585056245	NaN	-4.60054252471309E-06	0	0	0	0	0	0	Infinity	NaN	NaN	0	0	0	1	13083.254605284	-0.439514868194237
0.443262428045273	1.84043401532108E-05	0.00578	0.2	1.76627366663524E-07	0.00785830616950989	1.84043401532108E-05	NaN	0	0	0	0	0	0	Infinity	NaN	NaN	0	0	0	1	24084.6683094988	-0.451120734214783
0.437281727790833	4.29405663453508E-05	0.0058	0.2	1.7724081572851E-07	0.00259400391951203	NaN	-2.453622619214E-05	0	0	0	0	0	0	Infinity	NaN	NaN	0	0	0	1	10183.4178029694	-0.439875731710345
0.441882282495499	3.52729948644992E-05	0.00582	0.2	1.78022951340608E-07	0.00114441360346973	3.52729948644992E-05	NaN	0	0	0	0	0	0	Infinity	NaN	NaN	0	0	0	1	12527.495444971	-0.443026696098968
0.443262428045273	3.06724541587755E-05	0.00584	0.2	1.78682405830841E-07	0	NaN	4.60054070572369E-06	0	0	0	0	0	0	Infinity	NaN	NaN	0	0	0	1	14451.4822893118	-0.443262428045273
0.439812034368515	6.13622660239344E-06	0.00586	0.2	1.79050492638453E-07	0.0100708389654756	6.13622660239344E-06	NaN	0	0	0	0	0	0	Infinity	NaN	NaN	0	0	0	1	71674.6728676816	-0.449882873333991
0.442342311143875	2.45383962464985E-05	0.00588	0.2	1.79357238866942E-07	0.0016784731997177	NaN	-1.8402169644105E-05	0	0	0	0	0	0	Infinity	NaN	NaN	0	0	0	1	18026.5371339008	-0.444020784343593
0.439581990242004	5.36751649633516E-05	0.0059	0.2	1.8013937447904E-07	-0.0155640244483948	5.36751649633516E-05	NaN	0	0	0	0	0	0	Infinity	NaN	NaN	0	0	0	1	8189.67190025672	-0.42401796579361
0.439581990242004	3.22059677273501E-05	0.00592	0.2	1.80998185805947E-07	0.00083923659985885	NaN	2.14691972360015E-05	0	0	0	0	0	0	Infinity	NaN	NaN	0	0	0	1	13649.0849759096	-0.440421226841863
0.443492472171783	2.7605425202637E-05	0.00594	0.2	1.81596299735247E-07	0.00839236564934254	2.7605425202637E-05	NaN	0	0	0	0	0	0	Infinity	NaN	NaN	0	0	0	1	16065.4099299807	-0.451884837821126
0.440502107143402	2.45383962464985E-05	0.00596	0.2	1.82117737949738E-07	0.00244141556322575	NaN	3.06702895613853E-06	0	0	0	0	0	0	Infinity	NaN	NaN	0	0	0	1	17951.544294842	-0.442943522706628
0.43820184469223	2.91389387712115E-05	0.00598	0.2	1.82654511299916E-07	-0.00869754329323769	2.91389387712115E-05	NaN	0	0	0	0	0	0	Infinity	NaN	NaN	0	0	0	1	15038.3597746244	-0.429504301398993
0.442112296819687	3.22059677273501E-05	0.006	0.2	1.83267960364901E-07	0.00175476749427617	NaN	-3.06702895613853E-06	0	0	0	0	0	0	Infinity	NaN	NaN	0	0	0	1	13727.651364571	-0.443867064313963
0.441192179918289	3.37394812959246E-05	0.00602	0.2	1.83927414855134E-07	0.00602724449709058	3.37394812959246E-05	NaN	0	0	0	0	0	0	Infinity	NaN	NaN	0	0	0	1	13076.4363580059	-0.44721942441538
0.441192179918289	2.7605425202637E-05	0.00604	0.2	1.84540863920119E-07	0.00152588472701609	NaN	6.13405609328765E-06	0	0	0	0	0	0	Infinity	NaN	NaN	0	0	0	1	15982.0823870572	-0.442718064645305
0.442572355270386	3.37394812959246E-05	0.00606	0.2	1.85154312985105E-07	-0.00434877164661884	3.37394812959246E-05	NaN	0	0	0	0	0	0	Infinity	NaN	NaN	0	0	0	1	13117.3431917533	-0.438223583623767
0.440272092819214	2.91389387712115E-05	0.00608	0.2	1.85783097185776E-07	0.00518800783902407	NaN	4.60054252471309E-06	0	0	0	0	0	0	Infinity	NaN	NaN	0	0	0	1	15109.4072531629	-0.445460100658238
0.442342311143875	4.60075934824999E-05	0.0061	0.2	1.86534562508314E-07	0.00366212334483862	4.60075934824999E-05	NaN	0	0	0	0	0	0	Infinity	NaN	NaN	0	0	0	1	9614.55007013419	-0.446004434488714
0.443722486495972	2.91389387712115E-05	0.00612	0.2	1.87286027830851E-07	0.000915530836209655	NaN	1.68686547112884E-05	0	0	0	0	0	0	Infinity	NaN	NaN	0	0	0	1	15227.8190355497	-0.444638017332181
0.439121931791306	4.29405663453508E-05	0.00614	0.2	1.88006822882016E-07	-0.00106811930891126	4.29405663453508E-05	NaN	0	0	0	0	0	0	Infinity	NaN	NaN	0	0	0	1	10226.27247763	-0.438053812482394
0.4414222240448	2.6071909815073E-05	0.00616	0.2	1.88696947643621E-07	0.00823977775871754	NaN	1.68686565302778E-05	0	0	0	0	0	0	Infinity	NaN	NaN	0	0	0	1	16930.9508653486	-0.449662001803517
0.443262428045273	2.45383962464985E-05	0.00618	0.2	1.89203050704236E-07	0.00244141556322575	2.45383962464985E-05	NaN	0	0	0	0	0	0	Infinity	NaN	NaN	0	0	0	1	18064.0341606891	-0.445703843608499
0.438891917467117	3.37394812959246E-05	0.0062	0.2	1.8978582947966E-07	0.00106811930891126	NaN	-9.20108504942618E-06	0	0	0	0	0	0	Infinity	NaN	NaN	0	0	0	1	13008.2591850673	-0.439960036776029
0.444182544946671	3.52729948644992E-05	0.00622	0.2	1.90475954241265E-07	-0.000152588472701609	3.52729948644992E-05	NaN	0	0	0	0	0	0	Infinity	NaN	NaN	0	0	0	1	12592.7085764334	-0.444029956473969
0.444412559270859	2.7605425202637E-05	0.00624	0.2	1.91104738441936E-07	0.00984195619821548	NaN	7.66756966186222E-06	0	0	0	0	0	0	Infinity	NaN	NaN	0	0	0	1	16098.739867568	-0.454254515469074
0.440042048692703	3.52729948644992E-05	0.00626	0.2	1.91733522642607E-07	0.00205994443967938	3.52729948644992E-05	NaN	0	0	0	0	0	0	Infinity	NaN	NaN	0	0	0	1	12475.3242638772	-0.442101993132383
0.442572355270386	5.52086785319261E-05	0.00628	0.2	1.92638339376572E-07	-0.0169373210519552	NaN	-1.99356836674269E-05	0	0	0	0	0	0	Infinity	NaN	NaN	0	0	0	1	8016.35480216131	-0.425635034218431
0.442112296819687	3.83400220016483E-05	0.0063	0.2	1.93573826381907E-07	0.000610353890806437	3.83400220016483E-05	NaN	0	0	0	0	0	0	Infinity	NaN	NaN	0	0	0	1	11531.3521938167	-0.442722650710493
0.4414222240448	1.68708247656468E-05	0.00632	0.2	1.9412593484958E-07	0.00808718893676996	NaN	2.14691972360015E-05	0	0	0	0	0	0	Infinity	NaN	NaN	0	0	0	1	26164.8277530358	-0.44950941298157
0.443032413721085	3.52729948644992E-05	0.00634	0.2	1.94647373045882E-07	0.00160217890515924	3.52729948644992E-05	NaN	0	0	0	0	0	0	Infinity	NaN	NaN	0	0	0	1	12560.1020107022	-0.444634592626244
0.440962165594101	3.98735392082017E-05	0.00636	0.2	1.95398838386609E-07	-0.00892642606049776	NaN	-4.6005443437025E-06	0	0	0	0	0	0	Infinity	NaN	NaN	0	0	0	1	11059.0174424095	-0.432035739533603
0.440962165594101	1.99378537217854E-05	0.00638	0.2	1.95996952315909E-07	0.00205994443967938	1.99378537217854E-05	NaN	0	0	0	0	0	0	Infinity	NaN	NaN	0	0	0	1	22116.832220124	-0.44302211003378
0.443492472171783	2.7605425202637E-05	0.0064	0.2	1.96472385105153E-07	0.00518800783902407	NaN	-7.66757148085162E-06	0	0	0	0	0	0	Infinity	NaN	NaN	0	0	0	1	16065.4099299807	-0.448680480010808
0.445332676172256	7.97449029050767E-05	0.00642	0.2	1.9754588838623E-07	0.000991825014352798	7.97449029050767E-05	NaN	0	0	0	0	0	0	Infinity	NaN	NaN	0	0	0	1	5584.46571440876	-0.446324501186609
0.441652238368988	3.52729948644992E-05	0.00644	0.2	1.98696067363926E-07	-0.00244141556322575	NaN	4.44719080405775E-05	0	0	0	0	0	0	Infinity	NaN	NaN	0	0	0	1	12520.9736248819	-0.439210822805762
0.444182544946671	1.68708247656468E-05	0.00646	0.2	1.99217505560227E-07	0.00755312945693731	1.68708247656468E-05	NaN	0	0	0	0	0	0	Infinity	NaN	NaN	0	0	0	1	26328.442806847	-0.451735674403608
0.440962165594101	2.91389387712115E-05	0.00648	0.2	1.99677603195596E-07	0.00274659250862896	NaN	-1.22681140055647E-05	0	0	0	0	0	0	Infinity	NaN	NaN	0	0	0	1	15133.089405087	-0.44370875810273
0.443722486495972	3.68065084330738E-05	0.0065	0.2	2.00337057667639E-07	0.00129700195975602	3.68065084330738E-05	NaN	0	0	0	0	0	0	Infinity	NaN	NaN	0	0	0	1	12055.5441248334	-0.445019488455728
0.44395250082016	3.52729948644992E-05	0.00652	0.2	2.01057852700614E-07	-0.000534059654455632	NaN	1.53351356857456E-06	0	0	0	0	0	0	Infinity	NaN	NaN	0	0	0	1	12586.1867563443	-0.443418441165704
0.439351975917816	2.7605425202637E-05	0.00654	0.2	2.01686636901286E-07	0.0102234277874231	2.7605425202637E-05	NaN	0	0	0	0	0	0	Infinity	NaN	NaN	0	0	0	1	15915.4214323005	-0.449575403705239
0.443032413721085	3.37394812959246E-05	0.00656	0.2	2.02300085966271E-07	0.0019836500287056	NaN	-6.13405609328765E-06	0	0	0	0	0	0	Infinity	NaN	NaN	0	0	0	1	13130.9788030025	-0.44501606374979
0.441192179918289	5.06081378262024E-05	0.00658	0.2	2.03143562157493E-07	-0.013046314008534	5.06081378262024E-05	NaN	0	0	0	0	0	0	Infinity	NaN	NaN	0	0	0	1	8717.81098592135	-0.428145865909755
0.438891917467117	3.52729948644992E-05	0.0066	0.2	2.040023734844E-07	0.000457765418104827	NaN	1.53351429617032E-05	0	0	0	0	0	0	Infinity	NaN	NaN	0	0	0	1	12442.717698146	-0.439349682885222
0.444412559270859	1.53373111970723E-05	0.00662	0.2	2.04508476545015E-07	0.00930789671838284	1.53373111970723E-05	NaN	0	0	0	0	0	0	Infinity	NaN	NaN	0	0	0	1	28975.910676944	-0.453720455989242
0.442342311143875	2.91389387712115E-05	0.00664	0.2	2.04953239044698E-07	0.00152588472701609	NaN	-1.38016275741393E-05	0	0	0	0	0	0	Infinity	NaN	NaN	0	0	0	1	15180.4537089352	-0.443868195870891
0.438891917467117	2.45383962464985E-05	0.00666	0.2	2.05490012394875E-07	-0.0102997217327356	2.45383962464985E-05	NaN	0	0	0	0	0	0	Infinity	NaN	NaN	0	0	0	1	17885.9251052214	-0.428592195734382
0.445562690496445	4.75411070510745E-05	0.00668	0.2	2.06210807427851E-07	0.00190735585056245	NaN	-2.30027108045761E-05	0	0	0	0	0	0	Infinity	NaN	NaN	0	0	0	1	9372.15639546985	-0.447470046347007
0.441192179918289	3.37394812959246E-05	0.0067	0.2	2.07023613311321E-07	0.00617983331903815	3.37394812959246E-05	NaN	0	0	0	0	0	0	Infinity	NaN	NaN	0	0	0	1	13076.4363580059	-0.447372013237327
0.441192179918289	4.29405663453508E-05	0.00672	0.2	2.07790413787734E-07	0.00106811930891126	NaN	-9.20108504942618E-06	0	0	0	0	0	0	Infinity	NaN	NaN	0	0	0	1	10274.484420396	-0.4422602992272
0.444412559270859	3.06724541587755E-05	0.00674	0.2	2.08526543992775E-07	-0.00404359446838498	3.06724541587755E-05	NaN	0	0	0	0	0	0	Infinity	NaN	NaN	0	0	0	1	14488.9794918386	-0.440368964802474
0.441192179918289	2.30048826779239E-05	0.00676	0.2	2.09063317361142E-07	0.00541689060628414	NaN	7.66757148085162E-06	0	0	0	0	0	0	Infinity	NaN	NaN	0	0	0	1	19178.1973459777	-0.446609070524573
0.443032413721085	3.22059677273501E-05	0.00678	0.2	2.09615425865195E-07	0.00450136000290513	3.22059677273501E-05	NaN	0	0	0	0	0	0	Infinity	NaN	NaN	0	0	0	1	13756.2211286963	-0.44753377372399
0.444412559270859	1.68708247656468E-05	0.0068	0.2	2.10106193790125E-07	0.00106811930891126	NaN	1.53351429617032E-05	0	0	0	0	0	0	Infinity	NaN	NaN	0	0	0	1	26342.0766586227	-0.44548067857977
0.439812034368515	1.68708247656468E-05	0.00682	0.2	2.10443610285438E-07	-0.00114441360346973	1.68708247656468E-05	NaN	0	0	0	0	0	0	Infinity	NaN	NaN	0	0	0	1	26069.3854911042	-0.438667620765045
0.443032413721085	2.14713672903599E-05	0.00684	0.2	2.10827032205998E-07	0.00923160277307034	NaN	-4.60054252471309E-06	0	0	0	0	0	0	Infinity	NaN	NaN	0	0	0	1	20633.6377059692	-0.452264016494155
0.443722486495972	2.91389387712115E-05	0.00686	0.2	2.11333135266613E-07	0.00244141556322575	2.91389387712115E-05	NaN	0	0	0	0	0	0	Infinity	NaN	NaN	0	0	0	1	15227.8190355497	-0.446163902059197
0.438431859016418	4.29405663453508E-05	0.00688	0.2	2.12053930317779E-07	-7.62942363508046E-05	NaN	-1.38016275741393E-05	0	0	0	0	0	0	Infinity	NaN	NaN	0	0	0	1	10210.2020613868	-0.438355564780068
0.443262428045273	3.06724541587755E-05	0.0069	0.2	2.1279006052282E-07	0	3.06724541587755E-05	NaN	0	0	0	0	0	0	Infinity	NaN	NaN	0	0	0	1	14451.4822893118	-0.443262428045273
0.445562690496445	2.30048826779239E-05	0.00692	0.2	2.13326833891187E-07	0.00999454502016306	NaN	7.66757148085162E-06	0	0	0	0	0	0	Infinity	NaN	NaN	0	0	0	1	19368.1792137118	-0.455557235516608
0.44073212146759	3.06724541587755E-05	0.00694	0.2	2.13863607259554E-07	0.00175476749427617	3.06724541587755E-05	NaN	0	0	0	0	0	0	Infinity	NaN	NaN	0	0	0	1	14368.9878607739	-0.442486888961867
0.443262428045273	4.29405663453508E-05	0.00696	0.2	2.14599737464596E-07	-0.0183106176555157	NaN	-1.22681121865753E-05	0	0	0	0	0	0	Infinity	NaN	NaN	0	0	0	1	10322.6963631621	-0.424951810389757
0.44395250082016	1.84043401532108E-05	0.00698	0.2	2.15213186529581E-07	0.00083923659985885	1.84043401532108E-05	NaN	0	0	0	0	0	0	Infinity	NaN	NaN	0	0	0	1	24122.163420388	-0.444791737420019
0.440042048692703	3.06724541587755E-05	0.007	0.2	2.15703954472701E-07	0.00747683504596353	NaN	-1.22681140055647E-05	0	0	0	0	0	0	Infinity	NaN	NaN	0	0	0	1	14346.4897335841	-0.447518883738667
0.446022748947144	2.7605425202637E-05	0.00702	0.2	2.16286733266315E-07	0.00122070778161287	2.7605425202637E-05	NaN	0	0	0	0	0	0	Infinity	NaN	NaN	0	0	0	1	16157.0686078234	-0.447243456728756
0.443492472171783	2.6071909815073E-05	0.00704	0.2	2.16823506616492E-07	-0.00564577337354422	NaN	1.53351538756397E-06	0	0	0	0	0	0	Infinity	NaN	NaN	0	0	0	1	17010.3561771062	-0.437846698798239
0.439812034368515	1.22702831504284E-05	0.00706	0.2	2.17206928546147E-07	0.00450136000290513	1.22702831504284E-05	NaN	0	0	0	0	0	0	Infinity	NaN	NaN	0	0	0	1	35843.6744267925	-0.44431339437142
0.446942865848541	2.45383962464985E-05	0.00708	0.2	2.17575015340117E-07	0.00366212334483862	NaN	-1.226811309607E-05	0	0	0	0	0	0	Infinity	NaN	NaN	0	0	0	1	18214.0210533245	-0.45060498919338
0.4414222240448	2.7605425202637E-05	0.0071	0.2	2.18096453554608E-07	0.00137329625431448	2.7605425202637E-05	NaN	0	0	0	0	0	0	Infinity	NaN	NaN	0	0	0	1	15990.4156811406	-0.442795520299114
0.4414222240448	2.14713672903599E-05	0.00712	0.2	2.18587221479538E-07	-0.000991825014352798	NaN	6.13405791227706E-06	0	0	0	0	0	0	Infinity	NaN	NaN	0	0	0	1	20558.6452914429	-0.440430399030447
0.442572355270386	6.13622660239344E-06	0.00714	0.2	2.18863297418465E-07	0.00785830616950989	6.13622660239344E-06	NaN	0	0	0	0	0	0	Infinity	NaN	NaN	0	0	0	1	72124.5129861665	-0.450430661439896
0.44073212146759	3.22059677273501E-05	0.00716	0.2	2.19246719361763E-07	0.00221253279596567	NaN	-2.60697411249566E-05	0	0	0	0	0	0	Infinity	NaN	NaN	0	0	0	1	13684.796718383	-0.442944654263556
0.439121931791306	4.44740799139254E-05	0.00718	0.2	2.20013519838176E-07	-0.00595095055177808	4.44740799139254E-05	NaN	0	0	0	0	0	0	Infinity	NaN	NaN	0	0	0	1	9873.65972811977	-0.433170981239527
0.445332676172256	3.22059677273501E-05	0.0072	0.2	2.20780320314588E-07	0.000305176945403218	NaN	1.22681121865753E-05	0	0	0	0	0	0	Infinity	NaN	NaN	0	0	0	1	13827.6446136431	-0.44563785311766
0.440042048692703	3.83400220016483E-05	0.00722	0.2	2.21485780211878E-07	0.00907901395112276	3.83400220016483E-05	NaN	0	0	0	0	0	0	Infinity	NaN	NaN	0	0	0	1	11477.3551427223	-0.449121062643826
0.446252793073654	3.83400220016483E-05	0.00724	0.2	2.22252580651911E-07	0.0023651213850826	NaN	0	0	0	0	0	0	0	Infinity	NaN	NaN	0	0	0	1	11639.3462960055	-0.448617914458737
0.445792734622955	2.30048826779239E-05	0.00726	0.2	2.22866029698707E-07	-0.0101471338421106	2.30048826779239E-05	NaN	0	0	0	0	0	0	Infinity	NaN	NaN	0	0	0	1	19378.1790093957	-0.435645600780845
0.441652238368988	3.52729948644992E-05	0.00728	0.2	2.23448808474131E-07	0.00144959054887295	NaN	-1.22681121865753E-05	0	0	0	0	0	0	Infinity	NaN	NaN	0	0	0	1	12520.9736248819	-0.443101828917861
0.444642603397369	3.22059677273501E-05	0.0073	0.2	2.2412359810005E-07	0.00625612726435065	3.22059677273501E-05	NaN	0	0	0	0	0	0	Infinity	NaN	NaN	0	0	0	1	13806.2177532324	-0.45089873066172
0.44395250082016	2.45383962464985E-05	0.00732	0.2	2.24691041739788E-07	0.00122070778161287	NaN	7.66757148085162E-06	0	0	0	0	0	0	Infinity	NaN	NaN	0	0	0	1	18092.1563235214	-0.445173208601773
0.439581990242004	3.37394812959246E-05	0.00734	0.2	2.25273820515213E-07	-0.00343324057757854	3.37394812959246E-05	NaN	0	0	0	0	0	0	Infinity	NaN	NaN	0	0	0	1	13028.7121602875	-0.436148749664426
0.446252793073654	2.7605425202637E-05	0.00736	0.2	2.25887269580198E-07	0.00595095055177808	NaN	6.13405609328765E-06	0	0	0	0	0	0	Infinity	NaN	NaN	0	0	0	1	16165.4019019068	-0.452203743625432
0.442572355270386	2.30048826779239E-05	0.00738	0.2	2.26393372659004E-07	0.00350953498855233	2.30048826779239E-05	NaN	0	0	0	0	0	0	Infinity	NaN	NaN	0	0	0	1	19238.1922336466	-0.446081890258938
0.440962165594101	3.52729948644992E-05	0.0074	0.2	2.26976151434428E-07	0.00122070778161287	NaN	-1.22681121865753E-05	0	0	0	0	0	0	Infinity	NaN	NaN	0	0	0	1	12501.4098544241	-0.442182873375714
0.446022748947144	2.30048826779239E-05	0.00742	0.2	2.27558930209852E-07	-0.000762942363508046	2.30048826779239E-05	NaN	0	0	0	0	0	0	Infinity	NaN	NaN	0	0	0	1	19388.1775096014	-0.445259806583636
0.443492472171783	2.30048826779239E-05	0.00744	0.2	2.28019027863411E-07	0.00885013118386269	NaN	0	0	0	0	0	0	0	Infinity	NaN	NaN	0	0	0	1	19278.1888254258	-0.452342603355646
0.442342311143875	3.22059677273501E-05	0.00746	0.2	2.28571136367463E-07	0.00205994443967938	3.22059677273501E-05	NaN	0	0	0	0	0	0	Infinity	NaN	NaN	0	0	0	1	13734.7933429191	-0.444402255583555
0.444412559270859	4.60075934824999E-05	0.00748	0.2	2.29353271979562E-07	-0.00556947942823172	NaN	-1.38016257551499E-05	0	0	0	0	0	0	Infinity	NaN	NaN	0	0	0	1	9659.54803612802	-0.438843079842627
0.441652238368988	3.22059677273501E-05	0.0075	0.2	2.3013540759166E-07	0.000457765418104827	3.22059677273501E-05	NaN	0	0	0	0	0	0	Infinity	NaN	NaN	0	0	0	1	13713.3664825083	-0.442110003787093
0.441882282495499	3.37394812959246E-05	0.00752	0.2	2.30794862081893E-07	0.00923160277307034	NaN	-1.53351356857456E-06	0	0	0	0	0	0	Infinity	NaN	NaN	0	0	0	1	13096.8902165332	-0.451113885268569
0.445562690496445	1.3803796719003E-05	0.00754	0.2	2.31270294862042E-07	0.00221253279596567	1.3803796719003E-05	NaN	0	0	0	0	0	0	Infinity	NaN	NaN	0	0	0	1	32278.2709399843	-0.44777522329241
0.440962165594101	3.37394812959246E-05	0.00756	0.2	2.31745727642192E-07	-0.00923160277307034	NaN	-1.99356845769216E-05	0	0	0	0	0	0	Infinity	NaN	NaN	0	0	0	1	13069.6189940349	-0.431730562821031
0.442802369594574	2.6071909815073E-05	0.00758	0.2	2.32343841553302E-07	0.00175476749427617	2.6071909815073E-05	NaN	0	0	0	0	0	0	Infinity	NaN	NaN	0	0	0	1	16983.8869777992	-0.44455713708885
0.446482807397842	1.3803796719003E-05	0.0076	0.2	2.32742598618642E-07	0.00511171389371157	NaN	1.226811309607E-05	0	0	0	0	0	0	Infinity	NaN	NaN	0	0	0	1	32344.9277388439	-0.451594521291554
0.44073212146759	2.7605425202637E-05	0.00762	0.2	2.33156690837859E-07	0.00144959054887295	2.7605425202637E-05	NaN	0	0	0	0	0	0	Infinity	NaN	NaN	0	0	0	1	15965.4168784725	-0.442181712016463
0.444182544946671	4.90746242576279E-05	0.00764	0.2	2.33923491332462E-07	-0.00152588472701609	NaN	-2.14691990549909E-05	0	0	0	0	0	0	Infinity	NaN	NaN	0	0	0	1	9051.16547841178	-0.442656660219654
0.445792734622955	1.22702831504284E-05	0.00766	0.2	2.34536940406542E-07	0.00740054110065103	1.22702831504284E-05	NaN	0	0	0	0	0	0	Infinity	NaN	NaN	0	0	0	1	36331.0878125408	-0.453193275723606
0.439581990242004	4.14070527767763E-05	0.00768	0.2	2.35073713765814E-07	0.00282288668677211	NaN	-2.91367696263478E-05	0	0	0	0	0	0	Infinity	NaN	NaN	0	0	0	1	10616.1139410663	-0.442404876928777
0.446252793073654	3.68065084330738E-05	0.0077	0.2	2.35855849377913E-07	0.00122070778161287	3.68065084330738E-05	NaN	0	0	0	0	0	0	Infinity	NaN	NaN	0	0	0	1	12124.2902973285	-0.447473500855267
0.44395250082016	2.91389387712115E-05	0.00772	0.2	2.36515303849955E-07	7.62942363508046E-05	NaN	7.66756966186222E-06	0	0	0	0	0	0	Infinity	NaN	NaN	0	0	0	1	15235.712745269	-0.444028795056511
0.444872617721558	3.52729948644992E-05	0.00774	0.2	2.37159423186313E-07	0.0101471338421106	3.52729948644992E-05	NaN	0	0	0	0	0	0	Infinity	NaN	NaN	0	0	0	1	12612.2723468912	-0.455019751563668
0.446942865848541	4.29405663453508E-05	0.00776	0.2	2.37941558798411E-07	0.00144959054887295	NaN	-7.66757148085162E-06	0	0	0	0	0	0	Infinity	NaN	NaN	0	0	0	1	10408.4064065199	-0.448392456397414
0.442342311143875	3.22059677273501E-05	0.00778	0.2	2.38693024139138E-07	-0.0170136149972677	3.22059677273501E-05	NaN	0	0	0	0	0	0	Infinity	NaN	NaN	0	0	0	1	13734.7933429191	-0.425328696146607
0.441882282495499	1.99378537217854E-05	0.0078	0.2	2.39214462353629E-07	0.000686648127157241	NaN	1.22681140055647E-05	0	0	0	0	0	0	Infinity	NaN	NaN	0	0	0	1	22162.9814653856	-0.442568930622656
0.446482807397842	2.45383962464985E-05	0.00782	0.2	2.39659224853312E-07	0.00640871562063694	2.45383962464985E-05	NaN	0	0	0	0	0	0	Infinity	NaN	NaN	0	0	0	1	18195.2725399303	-0.452891523018479
0.4414222240448	3.68065084330738E-05	0.00784	0.2	2.40272673900108E-07	0.00144959054887295	NaN	-1.22681121865753E-05	0	0	0	0	0	0	Infinity	NaN	NaN	0	0	0	1	11993.0480460392	-0.442871814593673
0.442112296819687	3.22059677273501E-05	0.00786	0.2	2.40962798661712E-07	-0.00381471170112491	3.22059677273501E-05	NaN	0	0	0	0	0	0	Infinity	NaN	NaN	0	0	0	1	13727.651364571	-0.438297585118562
0.447862982749939	2.6071909815073E-05	0.00788	0.2	2.41545577437136E-07	0.00579836219549179	NaN	6.13405791227706E-06	0	0	0	0	0	0	Infinity	NaN	NaN	0	0	0	1	17177.9891050028	-0.453661344945431
0.440502107143402	3.06724541587755E-05	0.0079	0.2	2.42113021076875E-07	0.00328065222129226	3.06724541587755E-05	NaN	0	0	0	0	0	0	Infinity	NaN	NaN	0	0	0	1	14361.4888089212	-0.443782759364694
0.44395250082016	3.68065084330738E-05	0.00792	0.2	2.42787810702793E-07	0.00122070778161287	NaN	-6.13405427429825E-06	0	0	0	0	0	0	Infinity	NaN	NaN	0	0	0	1	12061.7934088318	-0.445173208601773
0.447862982749939	2.6071909815073E-05	0.00794	0.2	2.43416594885275E-07	-0.000534059654455632	2.6071909815073E-05	NaN	0	0	0	0	0	0	Infinity	NaN	NaN	0	0	0	1	17177.9891050028	-0.447328923095483
0.4414222240448	2.91389387712115E-05	0.00796	0.2	2.43968703371138E-07	0.00946048554033041	NaN	-3.06702895613853E-06	0	0	0	0	0	0	Infinity	NaN	NaN	0	0	0	1	15148.8778472918	-0.45088270958513
0.442572355270386	3.37394812959246E-05	0.00798	0.2	2.44597487571809E-07	0.0016784731997177	3.37394812959246E-05	NaN	0	0	0	0	0	0	Infinity	NaN	NaN	0	0	0	1	13117.3431917533	-0.444250828470103
0.443262428045273	4.75411070510745E-05	0.008	0.2	2.45410293455279E-07	-0.011444135569036	NaN	-1.38016257551499E-05	0	0	0	0	0	0	Infinity	NaN	NaN	0	0	0	1	9323.77169023569	-0.431818292476237
0.439581990242004	2.45383962464985E-05	0.00802	0.2	2.46131088488255E-07	-7.62942363508046E-05	2.45383962464985E-05	NaN	0	0	0	0	0	0	Infinity	NaN	NaN	0	0	0	1	17914.0472680537	-0.439505696005654
0.446482807397842	3.22059677273501E-05	0.00804	0.2	2.46698532127993E-07	0.00877383723855019	NaN	-7.66757148085162E-06	0	0	0	0	0	0	Infinity	NaN	NaN	0	0	0	1	13863.3563561165	-0.455256644636393
0.446022748947144	3.52729948644992E-05	0.00806	0.2	2.47373321753912E-07	0.00144959054887295	3.52729948644992E-05	NaN	0	0	0	0	0	0	Infinity	NaN	NaN	0	0	0	1	12644.8789126224	-0.447472339496017
0.441882282495499	5.06081378262024E-05	0.00808	0.2	2.48232133080819E-07	-0.00869754329323769	NaN	-1.53351429617032E-05	0	0	0	0	0	0	Infinity	NaN	NaN	0	0	0	1	8731.44718371189	-0.433184739202261
0.447172880172729	2.30048826779239E-05	0.0081	0.2	2.4896826328586E-07	0.0028991810977459	2.30048826779239E-05	NaN	0	0	0	0	0	0	Infinity	NaN	NaN	0	0	0	1	19438.1726015864	-0.450072061270475
0.444182544946671	3.52729948644992E-05	0.00812	0.2	2.49551042061284E-07	0.00434877164661884	NaN	-1.22681121865753E-05	0	0	0	0	0	0	Infinity	NaN	NaN	0	0	0	1	12592.7085764334	-0.448531316593289
0.4414222240448	2.6071909815073E-05	0.00814	0.2	2.5016449110808E-07	0.00160217890515924	2.6071909815073E-05	NaN	0	0	0	0	0	0	Infinity	NaN	NaN	0	0	0	1	16930.9508653486	-0.443024402949959
0.448323041200638	3.68065084330738E-05	0.00816	0.2	2.50793275290561E-07	-0.0016784731997177	NaN	-1.07345986180007E-05	0	0	0	0	0	0	Infinity	NaN	NaN	0	0	0	1	12180.5370921242	-0.44664456800092
0.444182544946671	1.3803796719003E-05	0.00818	0.2	2.51299378342082E-07	0.00862124841660261	1.3803796719003E-05	NaN	0	0	0	0	0	0	Infinity	NaN	NaN	0	0	0	1	32178.2879006894	-0.452803793363273
0.441882282495499	2.6071909815073E-05	0.0082	0.2	2.51698135407423E-07	0.00244141556322575	NaN	-1.226811309607E-05	0	0	0	0	0	0	Infinity	NaN	NaN	0	0	0	1	16948.5966171927	-0.444323698058724
0.443492472171783	3.22059677273501E-05	0.00822	0.2	2.52280914182847E-07	-0.00213623861782253	3.22059677273501E-05	NaN	0	0	0	0	0	0	Infinity	NaN	NaN	0	0	0	1	13770.506010759	-0.441356233553961
0.440962165594101	2.7605425202637E-05	0.00824	0.2	2.52879028112147E-07	0.000228882709052414	NaN	4.60054252471309E-06	0	0	0	0	0	0	Infinity	NaN	NaN	0	0	0	1	15973.7501725559	-0.441191048303153
0.443722486495972	2.7605425202637E-05	0.00826	0.2	2.534311366162E-07	0.00968936830759048	2.7605425202637E-05	NaN	0	0	0	0	0	0	Infinity	NaN	NaN	0	0	0	1	16073.742144482	-0.453411854803562
0.44740292429924	2.7605425202637E-05	0.00828	0.2	2.53983245120252E-07	0.00137329625431448	NaN	0	0	0	0	0	0	0	Infinity	NaN	NaN	0	0	0	1	16207.0651335775	-0.448776220553555
0.440502107143402	3.68065084330738E-05	0.0083	0.2	2.5462736445661E-07	-0.00923160277307034	3.68065084330738E-05	NaN	0	0	0	0	0	0	Infinity	NaN	NaN	0	0	0	1	11968.0492906405	-0.431270504370332
0.444412559270859	3.37394812959246E-05	0.00832	0.2	2.553328243539E-07	0.00251770974136889	NaN	3.06702713714913E-06	0	0	0	0	0	0	Infinity	NaN	NaN	0	0	0	1	13171.8847534428	-0.446930269012228
0.446482807397842	2.7605425202637E-05	0.00834	0.2	2.55946273418885E-07	0.00480653671547771	2.7605425202637E-05	NaN	0	0	0	0	0	0	Infinity	NaN	NaN	0	0	0	1	16173.7341164081	-0.45128934411332
0.443492472171783	4.90746242576279E-05	0.00836	0.2	2.56713073913488E-07	0.00183106167241931	NaN	-2.14691990549909E-05	0	0	0	0	0	0	Infinity	NaN	NaN	0	0	0	1	9037.10377574311	-0.445323533844203
0.445562690496445	2.91389387712115E-05	0.00838	0.2	2.57495209543776E-07	-0.00152588472701609	2.91389387712115E-05	NaN	0	0	0	0	0	0	Infinity	NaN	NaN	0	0	0	1	15290.9717816027	-0.444036805769429
0.447172880172729	1.68708247656468E-05	0.0084	0.2	2.57955307179145E-07	0.00862124841660261	NaN	1.22681140055647E-05	0	0	0	0	0	0	Infinity	NaN	NaN	0	0	0	1	26505.6917124339	-0.455794128589332
0.440272092819214	3.22059677273501E-05	0.00842	0.2	2.58446075104075E-07	0.00228882720693946	3.22059677273501E-05	NaN	0	0	0	0	0	0	Infinity	NaN	NaN	0	0	0	1	13670.5127616868	-0.442560920026153
0.444412559270859	5.2141651394777E-05	0.00844	0.2	2.59289551295296E-07	-0.00930789671838284	NaN	-1.99356836674269E-05	0	0	0	0	0	0	Infinity	NaN	NaN	0	0	0	1	8523.1776781695	-0.435104662552476
0.44395250082016	3.83400220016483E-05	0.00846	0.2	2.6019436802926E-07	7.62942363508046E-05	3.83400220016483E-05	NaN	0	0	0	0	0	0	Infinity	NaN	NaN	0	0	0	1	11579.3491407249	-0.444028795056511
0.441882282495499	2.6071909815073E-05	0.00848	0.2	2.60838487347428E-07	0.00854495447129011	NaN	1.22681121865753E-05	0	0	0	0	0	0	Infinity	NaN	NaN	0	0	0	1	16948.5966171927	-0.450427236966789
0.447172880172729	2.91389387712115E-05	0.0085	0.2	2.6139059583329E-07	0.0016784731997177	2.91389387712115E-05	NaN	0	0	0	0	0	0	Infinity	NaN	NaN	0	0	0	1	15346.2308179364	-0.448851353372447
0.442112296819687	3.06724541587755E-05	0.00852	0.2	2.6198870976259E-07	-0.00801089499145746	NaN	-1.53351538756397E-06	0	0	0	0	0	0	Infinity	NaN	NaN	0	0	0	1	14413.985086785	-0.434101401828229
0.443492472171783	3.06724541587755E-05	0.00854	0.2	2.62602158845766E-07	0.00350953498855233	3.06724541587755E-05	NaN	0	0	0	0	0	0	Infinity	NaN	NaN	0	0	0	1	14458.9823127961	-0.447002007160336
0.447862982749939	3.22059677273501E-05	0.00856	0.2	2.63230943064627E-07	0.00450136000290513	NaN	-1.53351356857456E-06	0	0	0	0	0	0	Infinity	NaN	NaN	0	0	0	1	13906.2110023045	-0.452364342752844
0.442342311143875	2.45383962464985E-05	0.00858	0.2	2.63798386704366E-07	0.00137329625431448	2.45383962464985E-05	NaN	0	0	0	0	0	0	Infinity	NaN	NaN	0	0	0	1	18026.5371339008	-0.44371560739819
0.44395250082016	3.52729948644992E-05	0.0086	0.2	2.64396500615476E-07	-0.00122070778161287	NaN	-1.07345986180007E-05	0	0	0	0	0	0	Infinity	NaN	NaN	0	0	0	1	12586.1867563443	-0.442731793038547
0.446942865848541	1.84043401532108E-05	0.00862	0.2	2.64933273965653E-07	0.00915530882775784	1.84043401532108E-05	NaN	0	0	0	0	0	0	Infinity	NaN	NaN	0	0	0	1	24284.6449330903	-0.456098174676299
0.442572355270386	3.68065084330738E-05	0.00864	0.2	2.65485382451515E-07	0.00190735585056245	NaN	-1.8402168279863E-05	0	0	0	0	0	0	Infinity	NaN	NaN	0	0	0	1	12024.2960854363	-0.444479711120948
0.443492472171783	4.14070527767763E-05	0.00866	0.2	2.66267518063614E-07	-0.00579836219549179	4.14070527767763E-05	NaN	0	0	0	0	0	0	Infinity	NaN	NaN	0	0	0	1	10710.5539378191	-0.437694109976292
0.448323041200638	3.06724541587755E-05	0.00868	0.2	2.66988313132969E-07	0.000305176945403218	NaN	1.07345986180007E-05	0	0	0	0	0	0	Infinity	NaN	NaN	0	0	0	1	14616.4711463876	-0.448628218146041
0.441882282495499	2.91389387712115E-05	0.0087	0.2	2.67586427062269E-07	0.00953677948564291	2.91389387712115E-05	NaN	0	0	0	0	0	0	Infinity	NaN	NaN	0	0	0	1	15164.6662894967	-0.451419061981142
0.44395250082016	-3.06485844703275E-06	0.00872	0.2	2.67847167865511E-07	0.00152588472701609	NaN	3.22037972182443E-05	0	0	0	0	0	0	Infinity	NaN	NaN	0	0	0	1	144852.530220433	-0.445478385547176
0.445562690496445	3.83400220016483E-05	0.00874	0.2	2.68199919501057E-07	-0.00900272000581026	3.83400220016483E-05	NaN	0	0	0	0	0	0	Infinity	NaN	NaN	0	0	0	1	11621.3467607632	-0.436559970490634
0.441652238368988	2.7605425202637E-05	0.00876	0.2	2.688593739731E-07	0.00259400391951203	NaN	1.07345967990113E-05	0	0	0	0	0	0	Infinity	NaN	NaN	0	0	0	1	15998.7478956419	-0.4442462422885
0.446712851524353	3.37394812959246E-05	0.00878	0.2	2.69472823038086E-07	0.00488283112645149	3.37394812959246E-05	NaN	0	0	0	0	0	0	Infinity	NaN	NaN	0	0	0	1	13240.0628096885	-0.451595682650805
0.445332676172256	2.7605425202637E-05	0.0088	0.2	2.70086272103071E-07	0.00137329625431448	NaN	6.13405609328765E-06	0	0	0	0	0	0	Infinity	NaN	NaN	0	0	0	1	16132.0708847374	-0.446705972426571
0.442342311143875	2.6071909815073E-05	0.00882	0.2	2.70623045453248E-07	-0.00175476749427617	2.6071909815073E-05	NaN	0	0	0	0	0	0	Infinity	NaN	NaN	0	0	0	1	16966.2412259551	-0.440587543649599
0.449013113975525	2.30048826779239E-05	0.00884	0.2	2.71113813378178E-07	0.00869754329323769	NaN	3.06702713714913E-06	0	0	0	0	0	0	Infinity	NaN	NaN	0	0	0	1	19518.1657851448	-0.457710657268763
0.443032413721085	2.45383962464985E-05	0.00886	0.2	2.71589246167423E-07	0.00205994443967938	2.45383962464985E-05	NaN	0	0	0	0	0	0	Infinity	NaN	NaN	0	0	0	1	18054.660511251	-0.445092358160764
0.441652238368988	4.90746242576279E-05	0.00888	0.2	2.72325376372464E-07	-0.00473024277016521	NaN	-2.45362280111294E-05	0	0	0	0	0	0	Infinity	NaN	NaN	0	0	0	1	8999.60509224562	-0.436921995598823
0.447632938623428	3.68065084330738E-05	0.0089	0.2	2.73184187699371E-07	0.000305176945403218	3.68065084330738E-05	NaN	0	0	0	0	0	0	Infinity	NaN	NaN	0	0	0	1	12161.787620724	-0.447938115568832
0.442112296819687	1.99378537217854E-05	0.00892	0.2	2.7375163132092E-07	0.00946048554033041	NaN	1.68686547112884E-05	0	0	0	0	0	0	Infinity	NaN	NaN	0	0	0	1	22174.5180293206	-0.451572782360017
0.444412559270859	-6.13188694842393E-06	0.00894	0.2	2.73889690988653E-07	0.00137329625431448	-6.13188694842393E-06	NaN	0	0	0	0	0	0	Infinity	NaN	NaN	0	0	0	1	72475.6609195292	-0.445785855525173
0.445102661848068	3.37394812959246E-05	0.00896	0.2	2.74165766932128E-07	-0.00907901395112276	NaN	-3.98713682443486E-05	0	0	0	0	0	0	Infinity	NaN	NaN	0	0	0	1	13192.3386119701	-0.436023647896945
0.442342311143875	3.06724541587755E-05	0.00898	0.2	2.74809886286675E-07	0.0023651213850826	3.06724541587755E-05	NaN	0	0	0	0	0	0	Infinity	NaN	NaN	0	0	0	1	14421.4841386378	-0.444707432528958
0.445562690496445	3.22059677273501E-05	0.009	0.2	2.75438670505536E-07	0.00457765441387892	NaN	-1.53351356857456E-06	0	0	0	0	0	0	Infinity	NaN	NaN	0	0	0	1	13834.7865919912	-0.450140344910324
0.446482807397842	3.06724541587755E-05	0.00902	0.2	2.76067454724398E-07	0.000915530836209655	3.06724541587755E-05	NaN	0	0	0	0	0	0	Infinity	NaN	NaN	0	0	0	1	14556.4748450395	-0.447398338234052
0.441882282495499	3.37394812959246E-05	0.00904	0.2	2.76711574078945E-07	-0.00144959054887295	NaN	-3.06702713714913E-06	0	0	0	0	0	0	Infinity	NaN	NaN	0	0	0	1	13096.8902165332	-0.440432691946626
0.446482807397842	2.30048826779239E-05	0.00906	0.2	2.77279017718683E-07	0.00885013118386269	2.30048826779239E-05	NaN	0	0	0	0	0	0	Infinity	NaN	NaN	0	0	0	1	19408.175805491	-0.455332938581705
0.447172880172729	4.14070527767763E-05	0.00908	0.2	2.7792313707323E-07	0.0023651213850826	NaN	-1.84021700988524E-05	0	0	0	0	0	0	Infinity	NaN	NaN	0	0	0	1	10799.437539866	-0.449538001557812
0.439121931791306	4.44740799139254E-05	0.0091	0.2	2.78781948400137E-07	-0.00877383723855019	4.44740799139254E-05	NaN	0	0	0	0	0	0	Infinity	NaN	NaN	0	0	0	1	9873.65972811977	-0.430348094552755
0.445792734622955	3.06724541587755E-05	0.00912	0.2	2.79533413740864E-07	0.000762942363508046	NaN	1.38016257551499E-05	0	0	0	0	0	0	Infinity	NaN	NaN	0	0	0	1	14533.9767178497	-0.446555676986463
0.445792734622955	1.84043401532108E-05	0.00914	0.2	2.80024181683984E-07	0.00839236564934254	1.84043401532108E-05	NaN	0	0	0	0	0	0	Infinity	NaN	NaN	0	0	0	1	24222.1525418385	-0.454185100272298
0.439812034368515	2.91389387712115E-05	0.00916	0.2	2.80499614473228E-07	0.00137329625431448	NaN	-1.07345986180007E-05	0	0	0	0	0	0	Infinity	NaN	NaN	0	0	0	1	15093.6188109581	-0.44118533062283
0.449703186750412	3.06724541587755E-05	0.00918	0.2	2.81097728402528E-07	-0.00648501003161073	3.06724541587755E-05	NaN	0	0	0	0	0	0	Infinity	NaN	NaN	0	0	0	1	14661.4674007672	-0.443218176718801
0.443722486495972	2.14713672903599E-05	0.0092	0.2	2.8161916661702E-07	0.00450136000290513	NaN	9.20108686841559E-06	0	0	0	0	0	0	Infinity	NaN	NaN	0	0	0	1	20665.7769156225	-0.448223846498877
0.442112296819687	2.7605425202637E-05	0.00922	0.2	2.8210993454195E-07	0.00396730005741119	2.7605425202637E-05	NaN	0	0	0	0	0	0	Infinity	NaN	NaN	0	0	0	1	16015.4134042266	-0.446079596877098
0.447632938623428	-1.99335136130685E-05	0.00924	0.2	2.82186653657845E-07	0.00152588472701609	NaN	4.75389388157055E-05	0	0	0	0	0	0	Infinity	NaN	NaN	0	0	0	1	22456.2988398572	-0.449158823350444
0.442112296819687	2.45383962464985E-05	0.00926	0.2	2.8223270248418E-07	-0.000534059654455632	2.45383962464985E-05	NaN	0	0	0	0	0	0	Infinity	NaN	NaN	0	0	0	1	18017.1634844626	-0.441578237165231
0.446252793073654	1.22702831504284E-05	0.00928	0.2	2.82600789278149E-07	0.0100708389654756	NaN	1.226811309607E-05	0	0	0	0	0	0	Infinity	NaN	NaN	0	0	0	1	36368.5815235708	-0.45632363203913
0.44740292429924	2.91389387712115E-05	0.0093	0.2	2.83014881497365E-07	0.00183106167241931	2.91389387712115E-05	NaN	0	0	0	0	0	0	Infinity	NaN	NaN	0	0	0	1	15354.125550422	-0.449233985971659
0.442112296819687	5.2141651394777E-05	0.00932	0.2	2.83827687399025E-07	-0.0122833717614412	NaN	-2.30027126235655E-05	0	0	0	0	0	0	Infinity	NaN	NaN	0	0	0	1	8479.06203569097	-0.429828925058246
0.445332676172256	2.45383962464985E-05	0.00934	0.2	2.84594487875438E-07	0.000610353890806437	2.45383962464985E-05	NaN	0	0	0	0	0	0	Infinity	NaN	NaN	0	0	0	1	18148.4018637039	-0.445943030063063
0.447632938623428	2.30048826779239E-05	0.00936	0.2	2.85069920664682E-07	0.00846866052597761	NaN	1.53351356857456E-06	0	0	0	0	0	0	Infinity	NaN	NaN	0	0	0	1	19458.170897476	-0.456101599149406
0.444182544946671	3.22059677273501E-05	0.00938	0.2	2.85622029168735E-07	0.00129700195975602	3.22059677273501E-05	NaN	0	0	0	0	0	0	Infinity	NaN	NaN	0	0	0	1	13791.9328711697	-0.445479546906427
0.445102661848068	3.83400220016483E-05	0.0094	0.2	2.86327489066025E-07	-0.00785830616950989	NaN	-6.13405427429825E-06	0	0	0	0	0	0	Infinity	NaN	NaN	0	0	0	1	11609.3481070233	-0.437244355678558
0.449243128299713	1.84043401532108E-05	0.00942	0.2	2.86894932687573E-07	0.00320435781031847	1.84043401532108E-05	NaN	0	0	0	0	0	0	Infinity	NaN	NaN	0	0	0	1	24409.6297155939	-0.452447486110032
0.443032413721085	3.52729948644992E-05	0.00944	0.2	2.8743170603775E-07	0.00404359446838498	NaN	-1.68686547112884E-05	0	0	0	0	0	0	Infinity	NaN	NaN	0	0	0	1	12560.1020107022	-0.44707600818947
0.445792734622955	2.6071909815073E-05	0.00946	0.2	2.88045155084546E-07	0.00137329625431448	2.6071909815073E-05	NaN	0	0	0	0	0	0	Infinity	NaN	NaN	0	0	0	1	17098.5837932451	-0.44716603087727
0.446252793073654	3.52729948644992E-05	0.00948	0.2	2.88658604131342E-07	-0.000991825014352798	NaN	-9.20108504942618E-06	0	0	0	0	0	0	Infinity	NaN	NaN	0	0	0	1	12651.4007327115	-0.445260968059301
0.444182544946671	4.60271212432417E-06	0.0095	0.2	2.8905736120123E-07	0.00946048554033041	4.60271212432417E-06	NaN	0	0	0	0	0	0	Infinity	NaN	NaN	0	0	0	1	96504.5244953031	-0.453643030487001
0.449243128299713	2.7605425202637E-05	0.00952	0.2	2.893794425745E-07	0.00190735585056245	NaN	-2.30027130783128E-05	0	0	0	0	0	0	Infinity	NaN	NaN	0	0	0	1	16273.7260883342	-0.451150484150276
0.443032413721085	5.82757093070541E-05	0.00954	0.2	2.90238253919597E-07	-0.0109100760892034	5.82757093070541E-05	NaN	0	0	0	0	0	0	Infinity	NaN	NaN	0	0	0	1	7602.35128819714	-0.432122337631881
0.442112296819687	3.68065084330738E-05	0.00956	0.2	2.91189076096998E-07	0.000381471181754023	NaN	2.14692008739803E-05	0	0	0	0	0	0	Infinity	NaN	NaN	0	0	0	1	12011.7967077369	-0.442493768001441
0.450393259525299	2.45383962464985E-05	0.00958	0.2	2.91802525143794E-07	0.00785830616950989	2.45383962464985E-05	NaN	0	0	0	0	0	0	Infinity	NaN	NaN	0	0	0	1	18354.6330820038	-0.458251565694809
0.442572355270386	3.06724541587755E-05	0.0096	0.2	2.92354633647846E-07	0.00152588472701609	NaN	-6.13405791227706E-06	0	0	0	0	0	0	Infinity	NaN	NaN	0	0	0	1	14428.984162122	-0.444098239997402
0.446482807397842	2.7605425202637E-05	0.00962	0.2	2.92937412441461E-07	-0.00442506559193134	2.7605425202637E-05	NaN	0	0	0	0	0	0	Infinity	NaN	NaN	0	0	0	1	16173.7341164081	-0.442057741805911
0.448783069849014	1.99378537217854E-05	0.00964	0.2	2.93412845230705E-07	0.00549318501725793	NaN	7.66757148085162E-06	0	0	0	0	0	0	Infinity	NaN	NaN	0	0	0	1	22509.0963205656	-0.454276254866272
0.442342311143875	2.6071909815073E-05	0.00966	0.2	2.93872942866073E-07	0.00297547527588904	2.6071909815073E-05	NaN	0	0	0	0	0	0	Infinity	NaN	NaN	0	0	0	1	16966.2412259551	-0.445317786419764
0.447862982749939	3.37394812959246E-05	0.00968	0.2	2.94471056777183E-07	0.00160217890515924	NaN	-7.66757148085162E-06	0	0	0	0	0	0	Infinity	NaN	NaN	0	0	0	1	13274.1513961578	-0.449465161655098
0.447632938623428	1.84043401532108E-05	0.0097	0.2	2.94992494991675E-07	0.000152588472701609	1.84043401532108E-05	NaN	0	0	0	0	0	0	Infinity	NaN	NaN	0	0	0	1	24322.1400439795	-0.44778552709613
0.444412559270859	2.45383962464985E-05	0.00972	0.2	2.95421922355672E-07	0.00976566225290298	NaN	-6.13405609328765E-06	0	0	0	0	0	0	Infinity	NaN	NaN	0	0	0	1	18110.9048369155	-0.454178221523762
0.446712851524353	2.6071909815073E-05	0.00974	0.2	2.95928025416287E-07	0.00114441360346973	2.6071909815073E-05	NaN	0	0	0	0	0	0	Infinity	NaN	NaN	0	0	0	1	17133.8752969333	-0.447857265127823
0.445792734622955	2.91389387712115E-05	0.00976	0.2	2.9648013390215E-07	-0.0128174312412739	NaN	-3.06702895613853E-06	0	0	0	0	0	0	Infinity	NaN	NaN	0	0	0	1	15298.8665140882	-0.432975303381681
0.444642603397369	2.45383962464985E-05	0.00978	0.2	2.97016907252327E-07	0.00160217890515924	2.45383962464985E-05	NaN	0	0	0	0	0	0	Infinity	NaN	NaN	0	0	0	1	18120.2797008716	-0.446244782302529
0.446942865848541	3.52729948644992E-05	0.0098	0.2	2.97615021163437E-07	0.00541689060628414	NaN	-1.07345986180007E-05	0	0	0	0	0	0	Infinity	NaN	NaN	0	0	0	1	12670.9645031693	-0.452359756454825
0.44740292429924	2.14713672903599E-05	0.00982	0.2	2.98182464784986E-07	0.00137329625431448	2.14713672903599E-05	NaN	0	0	0	0	0	0	Infinity	NaN	NaN	0	0	0	1	20837.1883471116	-0.448776220553555
0.443722486495972	2.91389387712115E-05	0.00984	0.2	2.98688567845602E-07	-0.00221253279596567	NaN	-7.66757148085162E-06	0	0	0	0	0	0	Infinity	NaN	NaN	0	0	0	1	15227.8190355497	-0.441509953700006
0.447862982749939	2.6071909815073E-05	0.00986	0.2	2.99240676331464E-07	0.00823977775871754	2.6071909815073E-05	NaN	0	0	0	0	0	0	Infinity	NaN	NaN	0	0	0	1	17177.9891050028	-0.456102760508657
0.446022748947144	2.91389387712115E-05	0.00988	0.2	2.99792784817327E-07	0.00213623861782253	NaN	-3.06702895613853E-06	0	0	0	0	0	0	Infinity	NaN	NaN	0	0	0	1	15306.7602238075	-0.448158987564966
0.442802369594574	3.37394812959246E-05	0.0099	0.2	3.00421569017999E-07	-0.000610353890806437	3.37394812959246E-05	NaN	0	0	0	0	0	0	Infinity	NaN	NaN	0	0	0	1	13124.1605557244	-0.442192015703768
0.449703186750412	3.68065084330738E-05	0.00992	0.2	3.01127028915289E-07	0.000305176945403218	NaN	-3.06702713714913E-06	0	0	0	0	0	0	Infinity	NaN	NaN	0	0	0	1	12218.0344155197	-0.450008363695815
0.444642603397369	1.53373111970723E-05	0.00994	0.2	3.0164846711159E-07	0.00961307343095541	1.53373111970723E-05	NaN	0	0	0	0	0	0	Infinity	NaN	NaN	0	0	0	1	28990.9096636343	-0.454255676828325
0.445562690496445	2.7605425202637E-05	0.00996	0.2	3.02077894475587E-07	0.00106811930891126	NaN	-1.22681140055647E-05	0	0	0	0	0	0	Infinity	NaN	NaN	0	0	0	1	16140.4030992387	-0.446630809805356
0.447862982749939	2.30048826779239E-05	0.00998	0.2	3.02583997554393E-07	-0.00953677948564291	2.30048826779239E-05	NaN	0	0	0	0	0	0	Infinity	NaN	NaN	0	0	0	1	19468.1706931599	-0.438326203264296
0.442342311143875	2.45383962464985E-05	0.01	0.2	3.03059430343637E-07	0.00160217890515924	NaN	-1.53351356857456E-06	0	0	0	0	0	0	Infinity	NaN	NaN	0	0	0	1	18026.5371339008	-0.443944490049034
1.32794678211212	0.000817365187685937	0.01002	0.2	3.11478466182961E-07	0.00534059666097164	0.000817365187685937	NaN	0	0	0	0	0	0	Infinity	NaN	NaN	0	0	0	1	1624.66765421183	-1.33328737877309
1.52692019939423	0.00099218578543514	0.01004	0.2	3.29573975914173E-07	0.00152588472701609	NaN	-0.000174820597749203	0	0	0	0	0	0	Infinity	NaN	NaN	0	0	0	1	1538.94585248928	-1.52844608412124
1.56326448917389	0.00103052367921919	0.01006	0.2	3.49801070560715E-07	-0.00152588472701609	0.00103052367921919	NaN	0	0	0	0	0	0	Infinity	NaN	NaN	0	0	0	1	1516.96125057345	-1.56173860444687
1.57407581806183	0.00101058802101761	0.01008	0.2	3.70212187563084E-07	0.00839236564934254	NaN	1.99356582015753E-05	0	0	0	0	0	0	Infinity	NaN	NaN	0	0	0	1	1557.5840850328	-1.58246818371117
1.57591593265533	0.00103972479701042	0.0101	0.2	3.90715315743364E-07	0.00190735585056245	0.00103972479701042	NaN	0	0	0	0	0	0	Infinity	NaN	NaN	0	0	0	1	1515.7048645821	-1.5778232885059
1.57545590400696	0.001038191257976	0.01012	0.2	4.11494476293229E-07	-0.00480653671547771	NaN	1.53353903442621E-06	0	0	0	0	0	0	Infinity	NaN	NaN	0	0	0	1	1517.50064538049	-1.57064936729148
1.58212673664093	0.00103205721825361	0.01014	0.2	4.32196961055524E-07	0.000305176945403218	0.00103205721825361	NaN	0	0	0	0	0	0	Infinity	NaN	NaN	0	0	0	1	1532.9835484491	-1.58243191358633
1.58281683921814	0.001038191257976	0.01016	0.2	4.52899445817821E-07	0.00907901395112276	NaN	-6.13403972238302E-06	0	0	0	0	0	0	Infinity	NaN	NaN	0	0	0	1	1524.59079871653	-1.59189585316926
1.58143663406372	0.00103359075728804	0.01018	0.2	4.7361726597046E-07	0.00152588472701609	0.00103359075728804	NaN	0	0	0	0	0	0	Infinity	NaN	NaN	0	0	0	1	1530.0413852511	-1.58296251879074
1.58488702774048	0.00103972479701042	0.0102	0.2	4.94350421513446E-07	-0.00923160277307034	NaN	-6.13403972238302E-06	0	0	0	0	0	0	Infinity	NaN	NaN	0	0	0	1	1524.33320076389	-1.57565542496741
1.58764731884003	0.00102132256142795	0.01022	0.2	5.14960895097829E-07	0.00312806363217533	0.00102132256142795	NaN	0	0	0	0	0	0	Infinity	NaN	NaN	0	0	0	1	1554.50136793245	-1.5907753824722
1.58672726154327	0.00103052367921919	0.01024	0.2	5.35479357504301E-07	0.00450136000290513	NaN	-9.20111779123545E-06	0	0	0	0	0	0	Infinity	NaN	NaN	0	0	0	1	1539.72906546458	-1.59122862154618
1.59408807754517	0.00103665771894157	0.01026	0.2	5.56151171485908E-07	0.00137329625431448	0.00103665771894157	NaN	0	0	0	0	0	0	Infinity	NaN	NaN	0	0	0	1	1537.71881346983	-1.59546137379948
1.59109783172607	0.00102899014018476	0.01028	0.2	5.7680765007717E-07	-0.000534059654455632	NaN	7.66757875680923E-06	0	0	0	0	0	0	Infinity	NaN	NaN	0	0	0	1	1546.2712125117	-1.59056377207162
1.59362804889679	0.00103052367921919	0.0103	0.2	5.97402788271211E-07	0.00938419066369534	0.00103052367921919	NaN	0	0	0	0	0	0	Infinity	NaN	NaN	0	0	0	1	1546.42545439059	-1.60301223956048
1.59891867637634	0.00103052367921919	0.01032	0.2	6.18013261855593E-07	0.00190735585056245	NaN	0	0	0	0	0	0	0	Infinity	NaN	NaN	0	0	0	1	1551.55937570287	-1.60082603222691
1.59155786037445	0.00105659337714314	0.01034	0.2	6.38884432419218E-07	-0.0138092571869493	0.00105659337714314	NaN	0	0	0	0	0	0	Infinity	NaN	NaN	0	0	0	1	1506.310653468	-1.5777486031875
1.60029888153076	0.00103972479701042	0.01036	0.2	6.59847614160753E-07	0.000686648127157241	NaN	1.68685801327229E-05	0	0	0	0	0	0	Infinity	NaN	NaN	0	0	0	1	1539.15621338665	-1.60098552965792
1.60167896747589	0.00102592317853123	0.01038	0.2	6.8050409391617E-07	0.00724795227870345	0.00102592317853123	NaN	0	0	0	0	0	0	Infinity	NaN	NaN	0	0	0	1	1561.20750655906	-1.60892691975459
1.59983885288239	0.0010243896394968	0.0104	0.2	7.0100722209645E-07	0.00144959054887295	NaN	1.53353903442621E-06	0	0	0	0	0	0	Infinity	NaN	NaN	0	0	0	1	1561.74837307829	-1.60128844343126
1.60558950901031	0.00103512417990714	0.01042	0.2	7.2160236029049E-07	-0.00457765441387892	0.00103512417990714	NaN	0	0	0	0	0	0	Infinity	NaN	NaN	0	0	0	1	1551.10810874338	-1.60101185459644
1.60305917263031	0.00103052367921919	0.01044	0.2	7.42258838881752E-07	0.00534059666097164	NaN	4.60050068795681E-06	0	0	0	0	0	0	Infinity	NaN	NaN	0	0	0	1	1555.57723219415	-1.60839976929128
1.60489940643311	0.00103205721825361	0.01046	0.2	7.62884647856481E-07	0.0033569463994354	0.00103205721825361	NaN	0	0	0	0	0	0	Infinity	NaN	NaN	0	0	0	1	1555.04886555498	-1.60825635283254
1.60765969753265	0.00102285610046238	0.01048	0.2	7.8343378104364E-07	0.00144959054887295	NaN	9.20111779123545E-06	0	0	0	0	0	0	Infinity	NaN	NaN	0	0	0	1	1571.73594292092	-1.60910928808153
1.60765969753265	0.0010243896394968	0.0105	0.2	8.03906238443233E-07	-7.62942363508046E-05	0.0010243896394968	NaN	0	0	0	0	0	0	Infinity	NaN	NaN	0	0	0	1	1569.3830116462	-1.6075834032963
1.61019003391266	0.0010243896394968	0.01052	0.2	8.24394031233168E-07	0.00968936830759048	NaN	0	0	0	0	0	0	0	Infinity	NaN	NaN	0	0	0	1	1571.85310337931	-1.61987940222025
1.61318039894104	0.00102132256142795	0.01054	0.2	8.44851153242417E-07	0.0019836500287056	0.00102132256142795	NaN	0	0	0	0	0	0	Infinity	NaN	NaN	0	0	0	1	1579.50138366237	-1.61516404896975
1.61203026771545	0.00105199287645519	0.01056	0.2	8.65584307621247E-07	-0.0175476744771004	NaN	-3.06703150272369E-05	0	0	0	0	0	0	Infinity	NaN	NaN	0	0	0	1	1532.35853948686	-1.59448259323835
1.61065006256104	0.00101672206073999	0.01058	0.2	8.862714569932E-07	0.000534059654455632	0.00101672206073999	NaN	0	0	0	0	0	0	Infinity	NaN	NaN	0	0	0	1	1584.15964869373	-1.61118412221549
1.61824095249176	0.00103665771894157	0.0106	0.2	9.06805254790015E-07	0.00701906997710466	NaN	-1.99356582015753E-05	0	0	0	0	0	0	Infinity	NaN	NaN	0	0	0	1	1561.01760776352	-1.62526002246886
1.61571061611176	0.0010243896394968	0.01062	0.2	9.27415728374398E-07	0.00152588472701609	0.0010243896394968	NaN	0	0	0	0	0	0	Infinity	NaN	NaN	0	0	0	1	1577.24224632477	-1.61723650083877
1.61778092384338	0.001038191257976	0.01064	0.2	9.48041537349127E-07	-0.00488283112645149	NaN	-1.38016184791923E-05	0	0	0	0	0	0	Infinity	NaN	NaN	0	0	0	1	1558.26868259065	-1.61289809271693
1.62307155132294	0.00102745660115033	0.01066	0.2	9.68698015940389E-07	0.00450136000290513	0.00102745660115033	NaN	0	0	0	0	0	0	Infinity	NaN	NaN	0	0	0	1	1579.69840235175	-1.62757291132584
1.61686086654663	0.00103052367921919	0.01068	0.2	9.89277818744085E-07	0.00389100611209869	NaN	-3.06707806885242E-06	0	0	0	0	0	0	Infinity	NaN	NaN	0	0	0	1	1568.97012572453	-1.62075187265873
1.62399160861969	0.00102899014018476	0.0107	0.2	1.00987295693812E-06	0.00152588472701609	0.00102899014018476	NaN	0	0	0	0	0	0	Infinity	NaN	NaN	0	0	0	1	1578.23826021122	-1.62551749334671
1.62399160861969	0.00103359075728804	0.01072	0.2	1.03049876591285E-06	-0.000610353890806437	NaN	-4.60061710327864E-06	0	0	0	0	0	0	Infinity	NaN	NaN	0	0	0	1	1571.21336193133	-1.62338125472888
1.62192142009735	0.00102285610046238	0.01074	0.2	1.05106323449036E-06	0.0100708389654756	0.00102285610046238	NaN	0	0	0	0	0	0	Infinity	NaN	NaN	0	0	0	1	1585.67898198404	-1.63199225906283
1.62836217880249	0.00103052367921919	0.01076	0.2	1.07159703228717E-06	0.00205994443967938	NaN	-7.66757875680923E-06	0	0	0	0	0	0	Infinity	NaN	NaN	0	0	0	1	1580.13077393455	-1.63042212324217
1.62445175647736	0.0010458588367328	0.01078	0.2	1.09236085744669E-06	-0.0151062589138746	0.0010458588367328	NaN	0	0	0	0	0	0	Infinity	NaN	NaN	0	0	0	1	1553.22276718724	-1.60934549756348
1.62836217880249	0.00102745660115033	0.0108	0.2	1.11309401182552E-06	0.000686648127157241	NaN	1.84022355824709E-05	0	0	0	0	0	0	Infinity	NaN	NaN	0	0	0	1	1584.84764901932	-1.62904882692965
1.63227260112762	0.00102132256142795	0.01082	0.2	1.13358180345131E-06	0.00724795227870345	0.00102132256142795	NaN	0	0	0	0	0	0	Infinity	NaN	NaN	0	0	0	1	1598.19499027367	-1.63952055340633
1.62882220745087	0.00103665771894157	0.01084	0.2	1.154161606255E-06	0.00144959054887295	NaN	-1.53351575136185E-05	0	0	0	0	0	0	Infinity	NaN	NaN	0	0	0	1	1571.22469421623	-1.63027179799974
1.63112246990204	0.0010243896394968	0.01086	0.2	1.17477207983939E-06	-0.00450136000290513	0.0010243896394968	NaN	0	0	0	0	0	0	Infinity	NaN	NaN	0	0	0	1	1592.28716009201	-1.62662110989913
1.6345728635788	0.00103205721825361	0.01088	0.2	1.19533654841689E-06	0.00549318501725793	NaN	-7.66757875680923E-06	0	0	0	0	0	0	Infinity	NaN	NaN	0	0	0	1	1583.80062138873	-1.64006604859605
1.63572299480438	0.00102899014018476	0.0109	0.2	1.21594702200127E-06	0.00358582916669548	0.00102899014018476	NaN	0	0	0	0	0	0	Infinity	NaN	NaN	0	0	0	1	1589.63913348157	-1.63930882397108
1.6345728635788	0.00103665771894157	0.01092	0.2	1.23660350059254E-06	0.00122070778161287	NaN	-7.66757875680923E-06	0	0	0	0	0	0	Infinity	NaN	NaN	0	0	0	1	1576.77199881143	-1.63579357136041
1.63871335983276	0.00103665771894157	0.01094	0.2	1.25733665497137E-06	-0.000305176945403218	0.00103665771894157	NaN	0	0	0	0	0	0	Infinity	NaN	NaN	0	0	0	1	1580.76608111875	-1.63840818288736
1.63756322860718	0.0010458588367328	0.01096	0.2	1.27816182052811E-06	0.00984195619821548	NaN	-9.20111779123545E-06	0	0	0	0	0	0	Infinity	NaN	NaN	0	0	0	1	1565.75932725569	-1.64740518480539
1.63848340511322	0.00103205721825361	0.01098	0.2	1.29894098107798E-06	0.00175476749427617	0.00103205721825361	NaN	0	0	0	0	0	0	Infinity	NaN	NaN	0	0	0	1	1587.58969573971	-1.6402381726075
1.64354395866394	0.0010458588367328	0.011	0.2	1.31972014162784E-06	-0.0186157934367657	NaN	-1.38016184791923E-05	0	0	0	0	0	0	Infinity	NaN	NaN	0	0	0	1	1571.47781415536	-1.62492816522717
1.63917338848114	0.00102899014018476	0.01102	0.2	1.34046863139702E-06	0.000762942363508046	0.00102899014018476	NaN	0	0	0	0	0	0	Infinity	NaN	NaN	0	0	0	1	1592.99231787276	-1.63993633084465
1.64561414718628	0.00103052367921919	0.01104	0.2	1.36106376959105E-06	0.00633242167532444	NaN	-1.53353903442621E-06	0	0	0	0	0	0	Infinity	NaN	NaN	0	0	0	1	1596.87174624958	-1.6519465688616
1.64630424976349	0.00103359075728804	0.01106	0.2	1.38170491395613E-06	0.00137329625431448	0.00103359075728804	NaN	0	0	0	0	0	0	Infinity	NaN	NaN	0	0	0	1	1592.80086258037	-1.6476775460178
1.64239382743835	0.00102899014018476	0.01108	0.2	1.40233072293085E-06	-0.00381471170112491	NaN	4.60061710327864E-06	0	0	0	0	0	0	Infinity	NaN	NaN	0	0	0	1	1596.12202614833	-1.63857911573723
1.6495246887207	0.00101825559977442	0.0111	0.2	1.42280318033045E-06	0.00579836219549179	0.00101825559977442	NaN	0	0	0	0	0	0	Infinity	NaN	NaN	0	0	0	1	1619.95150243822	-1.65532305091619
1.64722442626953	0.00102899014018476	0.01112	0.2	1.44327563773004E-06	0.0033569463994354	NaN	-1.07345404103398E-05	0	0	0	0	0	0	Infinity	NaN	NaN	0	0	0	1	1600.8165306363	-1.65058137266897
1.64929461479187	0.00102745660115033	0.01114	0.2	1.46384010514339E-06	0.00183106167241931	0.00102745660115033	NaN	0	0	0	0	0	0	Infinity	NaN	NaN	0	0	0	1	1605.22070999917	-1.65112567646429
1.65090477466583	0.00102285610046238	0.01116	0.2	1.48434323215952E-06	-0.000305176945403218	NaN	4.60050068795681E-06	0	0	0	0	0	0	Infinity	NaN	NaN	0	0	0	1	1614.01469270169	-1.65059959772043
1.65113484859467	0.00101978902239352	0.01118	0.2	1.50476968338808E-06	0.00968936830759048	0.00101978902239352	NaN	0	0	0	0	0	0	Infinity	NaN	NaN	0	0	0	1	1619.0945502819	-1.66082421690226
1.65182495117188	0.00102899014018476	0.0112	0.2	1.52525747501386E-06	0.0019836500287056	NaN	-9.20111779123545E-06	0	0	0	0	0	0	Infinity	NaN	NaN	0	0	0	1	1605.28744315789	-1.65380860120058
1.65343511104584	0.00105659337714314	0.01122	0.2	1.54611331018714E-06	-0.0150299649685621	0.00105659337714314	NaN	0	0	0	0	0	0	Infinity	NaN	NaN	0	0	0	1	1564.87362765462	-1.63840514607728
1.65458524227142	0.00103512417990714	0.01124	0.2	1.56703048575764E-06	0.000381471181754023	NaN	2.14691972360015E-05	0	0	0	0	0	0	Infinity	NaN	NaN	0	0	0	1	1598.44130239509	-1.65496671345318
1.65619540214539	0.00103359075728804	0.01126	0.2	1.58771763512959E-06	0.0077057178132236	0.00103359075728804	NaN	0	0	0	0	0	0	Infinity	NaN	NaN	0	0	0	1	1602.37056152761	-1.66390111995861
1.65780568122864	0.00102745660115033	0.01128	0.2	1.60832810871398E-06	0.00175476749427617	NaN	6.13415613770485E-06	0	0	0	0	0	0	Infinity	NaN	NaN	0	0	0	1	1613.50433621485	-1.65956044872291
1.65642547607422	0.00102745660115033	0.0113	0.2	1.62887724073698E-06	-0.00740054110065103	0.00102745660115033	NaN	0	0	0	0	0	0	Infinity	NaN	NaN	0	0	0	1	1612.16101411942	-1.64902493497357
1.65734553337097	0.00100445398129523	0.01132	0.2	1.64919634656144E-06	0.00366212334483862	NaN	2.30026198551059E-05	0	0	0	0	0	0	Infinity	NaN	NaN	0	0	0	1	1649.99647991225	-1.66100765671581
1.66332626342773	0.00103665771894157	0.01134	0.2	1.66960746356381E-06	0.00427247723564506	0.00103665771894157	NaN	0	0	0	0	0	0	Infinity	NaN	NaN	0	0	0	1	1604.50863678129	-1.66759874066338
1.66148602962494	0.00102745660115033	0.01136	0.2	1.69024860676473E-06	0.00160217890515924	NaN	9.20111779123545E-06	0	0	0	0	0	0	Infinity	NaN	NaN	0	0	0	1	1617.08633509654	-1.6630882085301
1.66355633735657	0.00103512417990714	0.01138	0.2	1.7108744145753E-06	-0.00137329625431448	0.00103512417990714	NaN	0	0	0	0	0	0	Infinity	NaN	NaN	0	0	0	1	1607.1079872811	-1.66218304110225
1.66562652587891	0.00102285610046238	0.0114	0.2	1.731454217379E-06	0.00915530882775784	NaN	1.2268079444766E-05	0	0	0	0	0	0	Infinity	NaN	NaN	0	0	0	1	1628.40748090173	-1.67478183470666
1.66401636600494	0.00103205721825361	0.01142	0.2	1.75200335056615E-06	0.0023651213850826	0.00103205721825361	NaN	0	0	0	0	0	0	Infinity	NaN	NaN	0	0	0	1	1612.32956523544	-1.66638148739003
1.66769683361053	0.00105659337714314	0.01144	0.2	1.77288985652012E-06	-0.00511171389371157	NaN	-2.45361588895321E-05	0	0	0	0	0	0	Infinity	NaN	NaN	0	0	0	1	1578.37146217944	-1.66258511971682
1.66723680496216	0.00103972479701042	0.01146	0.2	1.79385303826166E-06	0.000228882709052414	0.00103972479701042	NaN	0	0	0	0	0	0	Infinity	NaN	NaN	0	0	0	1	1603.53663753722	-1.66746568767121
1.6693069934845	0.0010243896394968	0.01148	0.2	1.81449418262673E-06	0.00946048554033041	NaN	1.53351575136185E-05	0	0	0	0	0	0	Infinity	NaN	NaN	0	0	0	1	1629.56255034411	-1.67876747902483
1.67321741580963	0.00100138690322638	0.0115	0.2	1.83475194805396E-06	0.0016784731997177	0.00100138690322638	NaN	0	0	0	0	0	0	Infinity	NaN	NaN	0	0	0	1	1670.90003915438	-1.67489588900935
1.67091715335846	0.00103665771894157	0.01152	0.2	1.85513239427564E-06	-0.00900272000581026	NaN	-3.52708157151937E-05	0	0	0	0	0	0	Infinity	NaN	NaN	0	0	0	1	1611.83110184572	-1.66191443335265
1.67137718200684	0.00103052367921919	0.01154	0.2	1.87580420825725E-06	0.00221253279596567	0.00103052367921919	NaN	0	0	0	0	0	0	Infinity	NaN	NaN	0	0	0	1	1621.87169078271	-1.6735897148028
1.67413759231567	0.00103205721825361	0.01156	0.2	1.89643001723198E-06	0.00488283112645149	NaN	-1.53353903442621E-06	0	0	0	0	0	0	Infinity	NaN	NaN	0	0	0	1	1622.13641134021	-1.67902042344213
1.67390751838684	0.00103972479701042	0.01158	0.2	1.91714783738462E-06	0.00152588472701609	0.00103972479701042	NaN	0	0	0	0	0	0	Infinity	NaN	NaN	0	0	0	1	1609.95248281076	-1.67543340311386
1.67505764961243	0.00103665771894157	0.0116	0.2	1.93791166254414E-06	-0.00152588472701609	NaN	3.06707806885242E-06	0	0	0	0	0	0	Infinity	NaN	NaN	0	0	0	1	1615.82518415304	-1.67353176488541
1.67896819114685	0.00102132256142795	0.01162	0.2	1.95849146534783E-06	0.00885013118386269	0.00102132256142795	NaN	0	0	0	0	0	0	Infinity	NaN	NaN	0	0	0	1	1643.91569770026	-1.68781832233071
1.67643785476685	0.00103205721825361	0.01164	0.2	1.97902526314465E-06	0.00244141556322575	NaN	-1.07346568256617E-05	0	0	0	0	0	0	Infinity	NaN	NaN	0	0	0	1	1624.3652242495	-1.67887927033007
1.67620778083801	0.00106886157300323	0.01166	0.2	2.00003445105722E-06	-0.00793460011482239	0.00106886157300323	NaN	0	0	0	0	0	0	Infinity	NaN	NaN	0	0	0	1	1568.21783397853	-1.66827318072319
1.67850804328918	0.00103512417990714	0.01168	0.2	2.02107430858632E-06	0.00083923659985885	NaN	3.37373930960894E-05	0	0	0	0	0	0	Infinity	NaN	NaN	0	0	0	1	1621.55234692687	-1.67934727988904
1.68011832237244	0.00103205721825361	0.0117	0.2	2.04174612256793E-06	0.00877383723855019	0.00103205721825361	NaN	0	0	0	0	0	0	Infinity	NaN	NaN	0	0	0	1	1627.93137110696	-1.68889215961099
1.68218851089478	0.00103665771894157	0.01172	0.2	2.06243327193988E-06	0.00137329625431448	NaN	-4.60050068795681E-06	0	0	0	0	0	0	Infinity	NaN	NaN	0	0	0	1	1622.70388784863	-1.68356180714909
1.68310856819153	0.00103512417990714	0.01174	0.2	2.08315109092837E-06	-0.00801089499145746	0.00103512417990714	NaN	0	0	0	0	0	0	Infinity	NaN	NaN	0	0	0	1	1625.99676527942	-1.67509767320007
1.68241858482361	0.00101825559977442	0.01176	0.2	2.10368488872518E-06	0.00350953498855233	NaN	1.68685801327229E-05	0	0	0	0	0	0	Infinity	NaN	NaN	0	0	0	1	1652.25566664826	-1.68592811981216
1.68770921230316	0.00102592317853123	0.01178	0.2	2.12412667650824E-06	0.00442506559193134	0.00102592317853123	NaN	0	0	0	0	0	0	Infinity	NaN	NaN	0	0	0	1	1645.0639264427	-1.69213427789509
1.68586897850037	0.001038191257976	0.0118	0.2	2.14476782087331E-06	0.00144959054887295	NaN	-1.2268079444766E-05	0	0	0	0	0	0	Infinity	NaN	NaN	0	0	0	1	1623.8520268289	-1.68731856904924
1.68747913837433	0.00102745660115033	0.01182	0.2	2.16542429946457E-06	-0.00106811930891126	0.00102745660115033	NaN	0	0	0	0	0	0	Infinity	NaN	NaN	0	0	0	1	1642.38483307717	-1.68641101906542
1.68954932689667	0.00102899014018476	0.01184	0.2	2.18598876687792E-06	0.00915530882775784	NaN	-1.53353903442621E-06	0	0	0	0	0	0	Infinity	NaN	NaN	0	0	0	1	1641.94899534538	-1.69870463572443
1.68931937217712	0.00102899014018476	0.01186	0.2	2.20656856968162E-06	0.00251770974136889	0.00102899014018476	NaN	0	0	0	0	0	0	Infinity	NaN	NaN	0	0	0	1	1641.72551922976	-1.69183708191849
1.68931937217712	0.00105199287645519	0.01188	0.2	2.22737839984802E-06	-0.00762942340224981	NaN	-2.30027362704277E-05	0	0	0	0	0	0	Infinity	NaN	NaN	0	0	0	1	1605.8277674555	-1.68168994877487
1.69115960597992	0.001038191257976	0.0119	0.2	2.24828024119233E-06	0.000228882709052414	0.001038191257976	NaN	0	0	0	0	0	0	Infinity	NaN	NaN	0	0	0	1	1628.94803148017	-1.69138848868897
1.69253969192505	0.00102285610046238	0.01192	0.2	2.26889071477672E-06	0.00938419066369534	NaN	1.53351575136185E-05	0	0	0	0	0	0	Infinity	NaN	NaN	0	0	0	1	1654.71926223048	-1.70192388258874
1.69299983978271	0.0010458588367328	0.01194	0.2	2.28957786414867E-06	0.00122070778161287	0.0010458588367328	NaN	0	0	0	0	0	0	Infinity	NaN	NaN	0	0	0	1	1618.76515292593	-1.69422054756433
1.69437992572784	0.00102285610046238	0.01196	0.2	2.31026501352062E-06	-0.00900272000581026	NaN	2.30027362704277E-05	0	0	0	0	0	0	Infinity	NaN	NaN	0	0	0	1	1656.51837532367	-1.68537720572203
1.69668018817902	0.00104279175866395	0.01198	0.2	2.33092149211188E-06	0.0019836500287056	0.00104279175866395	NaN	0	0	0	0	0	0	Infinity	NaN	NaN	0	0	0	1	1627.0556168883	-1.69866383820772
1.69714033603668	0.00101672206073999	0.012	0.2	2.35151663030592E-06	0.00549318501725793	NaN	2.60696979239583E-05	0	0	0	0	0	0	Infinity	NaN	NaN	0	0	0	1	1669.22741383369	-1.70263352105394
1.69852042198181	0.0010243896394968	0.01202	0.2	2.37192774730829E-06	0.00122070778161287	0.0010243896394968	NaN	0	0	0	0	0	0	Infinity	NaN	NaN	0	0	0	1	1658.08043784604	-1.69974112976342
1.69737029075623	0.00102899014018476	0.01204	0.2	2.39246154510511E-06	-0.00259400391951203	NaN	-4.60050068795681E-06	0	0	0	0	0	0	Infinity	NaN	NaN	0	0	0	1	1649.54961614254	-1.69477628683671
1.70059072971344	0.00102592317853123	0.01206	0.2	2.41301067829226E-06	0.00740054110065103	0.00102592317853123	NaN	0	0	0	0	0	0	Infinity	NaN	NaN	0	0	0	1	1657.61995176686	-1.70799127081409
1.70335102081299	0.00102592317853123	0.01208	0.2	2.43352914186289E-06	0.00259400391951203	NaN	0	0	0	0	0	0	0	Infinity	NaN	NaN	0	0	0	1	1660.31049542287	-1.7059450247325
1.70059072971344	0.0010243896394968	0.0121	0.2	2.45403227004317E-06	0.00129700195975602	0.0010243896394968	NaN	0	0	0	0	0	0	Infinity	NaN	NaN	0	0	0	1	1660.10145372887	-1.7018877316732
1.70703148841858	0.001059660455212	0.01212	0.2	2.47487277099026E-06	0.000381471181754023	NaN	-3.52708157151937E-05	0	0	0	0	0	0	Infinity	NaN	NaN	0	0	0	1	1610.92308392038	-1.70741295960033
1.70565128326416	0.0010243896394968	0.01214	0.2	2.49571327193735E-06	0.0102234277874231	0.0010243896394968	NaN	0	0	0	0	0	0	Infinity	NaN	NaN	0	0	0	1	1665.04152082405	-1.71587471105158
1.70473122596741	0.00103359075728804	0.01216	0.2	2.5162930759052E-06	0.00152588472701609	NaN	-9.20111779123545E-06	0	0	0	0	0	0	Infinity	NaN	NaN	0	0	0	1	1649.32901532549	-1.70625711069442
1.70657134056091	0.00104892579838634	0.01218	0.2	2.53711824146194E-06	-0.0186157934367657	0.00104892579838634	NaN	0	0	0	0	0	0	Infinity	NaN	NaN	0	0	0	1	1626.97050943575	-1.68795554712415
1.70703148841858	0.001038191257976	0.0122	0.2	2.55798941202556E-06	0.000915530836209655	NaN	1.07345404103398E-05	0	0	0	0	0	0	Infinity	NaN	NaN	0	0	0	1	1644.23604543398	-1.70794701925479
1.70726144313812	0.00103972479701042	0.01222	0.2	2.57876857257543E-06	0.00679018720984459	0.00103972479701042	NaN	0	0	0	0	0	0	Infinity	NaN	NaN	0	0	0	1	1642.03205314243	-1.71405163034797
1.71002185344696	0.00103052367921919	0.01224	0.2	2.59947105733772E-06	0.00106811930891126	NaN	9.20111779123545E-06	0	0	0	0	0	0	Infinity	NaN	NaN	0	0	0	1	1659.37172326076	-1.71108997275587
1.71071183681488	0.00102285610046238	0.01226	0.2	2.62000485513454E-06	-0.00396730005741119	0.00102285610046238	NaN	0	0	0	0	0	0	Infinity	NaN	NaN	0	0	0	1	1672.48534377569	-1.70674453675747
1.71140193939209	0.00102745660115033	0.01228	0.2	2.64050798215066E-06	0.00556947942823172	NaN	-4.60050068795681E-06	0	0	0	0	0	0	Infinity	NaN	NaN	0	0	0	1	1665.66834791466	-1.71697141882032
1.71163201332092	0.00102899014018476	0.0123	0.2	2.66107244956402E-06	0.00343324057757854	0.00102899014018476	NaN	0	0	0	0	0	0	Infinity	NaN	NaN	0	0	0	1	1663.40953764007	-1.7150652538985
1.7120920419693	0.00103359075728804	0.01232	0.2	2.68169825853874E-06	0.00129700195975602	NaN	-4.60061710327864E-06	0	0	0	0	0	0	Infinity	NaN	NaN	0	0	0	1	1656.45061151817	-1.71338904392906
1.71347224712372	0.0010243896394968	0.01234	0.2	2.70227806250659E-06	-0.000152588472701609	0.0010243896394968	NaN	0	0	0	0	0	0	Infinity	NaN	NaN	0	0	0	1	1672.676275763	-1.71331965865102
1.71531236171722	0.00101365498267114	0.01236	0.2	2.72265850872827E-06	0.00999454502016306	NaN	1.07346568256617E-05	0	0	0	0	0	0	Infinity	NaN	NaN	0	0	0	1	1692.20532729697	-1.72530690673739
1.71531236171722	0.00103205721825361	0.01238	0.2	2.74311563073752E-06	0.0016784731997177	0.00103205721825361	NaN	0	0	0	0	0	0	Infinity	NaN	NaN	0	0	0	1	1662.03223172042	-1.71699083491694
1.71416223049164	0.00105199287645519	0.0124	0.2	2.76395613168461E-06	-0.0178528521209955	NaN	-1.99356582015753E-05	0	0	0	0	0	0	Infinity	NaN	NaN	0	0	0	1	1629.44281169252	-1.69630937837064
1.71830272674561	0.00104125833604485	0.01242	0.2	2.78488864380961E-06	0.000762942363508046	0.00104125833604485	NaN	0	0	0	0	0	0	Infinity	NaN	NaN	0	0	0	1	1650.21749863964	-1.71906566910911
1.71784269809723	0.00104432529769838	0.01244	0.2	2.80574448014704E-06	0.00724795227870345	NaN	-3.0669616535306E-06	0	0	0	0	0	0	Infinity	NaN	NaN	0	0	0	1	1644.93065703113	-1.72509065037593
1.71853280067444	0.00103205721825361	0.01246	0.2	2.82650830530656E-06	0.000991825014352798	0.00103205721825361	NaN	0	0	0	0	0	0	Infinity	NaN	NaN	0	0	0	1	1665.15263909732	-1.71952462568879
1.72244322299957	0.00104432529769838	0.01248	0.2	2.84727213046608E-06	-0.00541689060628414	NaN	-1.2268079444766E-05	0	0	0	0	0	0	Infinity	NaN	NaN	0	0	0	1	1649.3359174538	-1.71702633239329
1.72106313705444	0.0010243896394968	0.0125	0.2	2.86795927983803E-06	0.00419618282467127	0.0010243896394968	NaN	0	0	0	0	0	0	Infinity	NaN	NaN	0	0	0	1	1680.08643459129	-1.72525931987911
1.72290337085724	0.0010243896394968	0.01252	0.2	2.88844707262797E-06	0.00411988887935877	NaN	0	0	0	0	0	0	0	Infinity	NaN	NaN	0	0	0	1	1681.88285436346	-1.7270232597366
1.72290337085724	0.00101978902239352	0.01254	0.2	2.90888885924687E-06	0.00144959054887295	0.00101978902239352	NaN	0	0	0	0	0	0	Infinity	NaN	NaN	0	0	0	1	1689.47040321482	-1.72435296140611
1.72267329692841	0.00104432529769838	0.01256	0.2	2.92953000244779E-06	-0.00129700195975602	NaN	-2.45362753048539E-05	0	0	0	0	0	0	Infinity	NaN	NaN	0	0	0	1	1649.55622613477	-1.72137629496865
1.7281938791275	0.00102899014018476	0.01258	0.2	2.95026315682662E-06	0.00885013118386269	0.00102899014018476	NaN	0	0	0	0	0	0	Infinity	NaN	NaN	0	0	0	1	1679.50479954764	-1.73704401031137
1.72658371925354	0.00103512417990714	0.0126	0.2	2.97090430002754E-06	0.00228882720693946	NaN	-6.13403972238302E-06	0	0	0	0	0	0	Infinity	NaN	NaN	0	0	0	1	1667.99670297377	-1.72887254646048
1.72750389575958	0.00104892579838634	0.01262	0.2	2.99174479981047E-06	-0.00129700195975602	0.00104892579838634	NaN	0	0	0	0	0	0	Infinity	NaN	NaN	0	0	0	1	1646.92669244781	-1.72620689379983
1.72704374790192	0.00103052367921919	0.01264	0.2	3.01253929458653E-06	0.000534059654455632	NaN	1.84021191671491E-05	0	0	0	0	0	0	Infinity	NaN	NaN	0	0	0	1	1675.88943634024	-1.72757780755637
1.73118424415588	0.00101518852170557	0.01266	0.2	3.03299641659578E-06	0.00961307343095541	0.00101518852170557	NaN	0	0	0	0	0	0	Infinity	NaN	NaN	0	0	0	1	1705.28350857179	-1.74079731758684
1.73141431808472	0.00102899014018476	0.01268	0.2	3.05343820321468E-06	0.00152588472701609	NaN	-1.38016184791923E-05	0	0	0	0	0	0	Infinity	NaN	NaN	0	0	0	1	1682.63450782321	-1.73294020281173
1.73095428943634	0.00103512417990714	0.0127	0.2	3.0740793464156E-06	-0.0164795555174351	0.00103512417990714	NaN	0	0	0	0	0	0	Infinity	NaN	NaN	0	0	0	1	1672.21896950723	-1.71447473391891
1.73463475704193	0.00103972479701042	0.01272	0.2	3.09482783618478E-06	0.00083923659985885	NaN	-4.60061710327864E-06	0	0	0	0	0	0	Infinity	NaN	NaN	0	0	0	1	1668.35951400757	-1.73547399364179
1.73348450660706	0.0010243896394968	0.01274	0.2	3.11546898054985E-06	0.00633242167532444	0.0010243896394968	NaN	0	0	0	0	0	0	Infinity	NaN	NaN	0	0	0	1	1692.2120644041	-1.73981692828238
1.73647487163544	0.00103512417990714	0.01276	0.2	3.13606411874389E-06	0.0016784731997177	NaN	-1.07345404103398E-05	0	0	0	0	0	0	Infinity	NaN	NaN	0	0	0	1	1677.55222546459	-1.73815334483515
1.73601484298706	0.00103512417990714	0.01278	0.2	3.15676660234203E-06	-0.00427247723564506	0.00103512417990714	NaN	0	0	0	0	0	0	Infinity	NaN	NaN	0	0	0	1	1677.10780666218	-1.73174236575142
1.73601484298706	0.00103512417990714	0.0128	0.2	3.17746908594017E-06	0.00541689060628414	NaN	0	0	0	0	0	0	0	Infinity	NaN	NaN	0	0	0	1	1677.10780666218	-1.74143173359334
1.73785507678986	0.00103052367921919	0.01282	0.2	3.19812556453144E-06	0.00358582916669548	0.00103052367921919	NaN	0	0	0	0	0	0	Infinity	NaN	NaN	0	0	0	1	1686.38053820035	-1.74144090595655
1.73739504814148	0.00103052367921919	0.01284	0.2	3.21873603811582E-06	0.00129700195975602	NaN	0	0	0	0	0	0	0	Infinity	NaN	NaN	0	0	0	1	1685.93413540762	-1.73869205010124
1.73923528194427	0.00103972479701042	0.01286	0.2	3.23943852287812E-06	-0.000991825014352798	0.00103972479701042	NaN	0	0	0	0	0	0	Infinity	NaN	NaN	0	0	0	1	1672.78426651475	-1.73824345692992
1.73969531059265	0.00101212156005204	0.01288	0.2	3.25995698644874E-06	0.00953677948564291	NaN	2.76032369583845E-05	0	0	0	0	0	0	Infinity	NaN	NaN	0	0	0	1	1718.86004533211	-1.74923209007829
1.74130547046661	0.00101212156005204	0.0129	0.2	3.28019941764978E-06	0.0023651213850826	0.00101212156005204	NaN	0	0	0	0	0	0	Infinity	NaN	NaN	0	0	0	1	1720.4509213074	-1.7436705918517
1.74199557304382	0.00105659337714314	0.01292	0.2	3.30088656702173E-06	-0.0125122545287013	NaN	-4.44718170911074E-05	0	0	0	0	0	0	Infinity	NaN	NaN	0	0	0	1	1648.69060390469	-1.72948331851512
1.73946523666382	0.00101825559977442	0.01294	0.2	3.32163505679091E-06	0.000381471181754023	0.00101825559977442	NaN	0	0	0	0	0	0	Infinity	NaN	NaN	0	0	0	1	1708.27956855741	-1.73984670784557
1.74452590942383	0.00102745660115033	0.01296	0.2	3.34209217880016E-06	0.00831607170403004	NaN	-9.20100137591362E-06	0	0	0	0	0	0	Infinity	NaN	NaN	0	0	0	1	1697.90715001555	-1.75284198112786
1.74590599536896	0.00104125833604485	0.01298	0.2	3.36277932817211E-06	0.00144959054887295	0.00104125833604485	NaN	0	0	0	0	0	0	Infinity	NaN	NaN	0	0	0	1	1676.72702818464	-1.74735558591783
1.74452590942383	0.00102592317853123	0.013	0.2	3.38345114331787E-06	-0.00755312945693731	NaN	1.53351575136185E-05	0	0	0	0	0	0	Infinity	NaN	NaN	0	0	0	1	1700.44497086165	-1.73697277996689
1.74705612659454	0.00104125833604485	0.01302	0.2	3.40412295846363E-06	0.00282288668677211	0.00104125833604485	NaN	0	0	0	0	0	0	Infinity	NaN	NaN	0	0	0	1	1677.83158714544	-1.74987901328132
1.74521589279175	0.00103052367921919	0.01304	0.2	3.42484077861627E-06	0.00457765441387892	NaN	1.07346568256617E-05	0	0	0	0	0	0	Infinity	NaN	NaN	0	0	0	1	1693.52332991909	-1.74979354720563
1.74981653690338	0.00103205721825361	0.01306	0.2	3.445466587591E-06	0.00160217890515924	0.00103205721825361	NaN	0	0	0	0	0	0	Infinity	NaN	NaN	0	0	0	1	1695.46465637275	-1.75141871580854
1.74774622917175	0.00104432529769838	0.01308	0.2	3.46623041275052E-06	-0.0016784731997177	NaN	-1.2268079444766E-05	0	0	0	0	0	0	Infinity	NaN	NaN	0	0	0	1	1673.56496392807	-1.74606775597204
1.75004649162292	0.00102132256142795	0.0131	0.2	3.48688689134178E-06	0.00869754329323769	0.00102132256142795	NaN	0	0	0	0	0	0	Infinity	NaN	NaN	0	0	0	1	1713.51006794182	-1.75874403491616
1.75142669677734	0.00103359075728804	0.01312	0.2	3.50743602452894E-06	0.00251770974136889	NaN	-1.22681958600879E-05	0	0	0	0	0	0	Infinity	NaN	NaN	0	0	0	1	1694.50692590632	-1.75394440651871
1.75004649162292	0.00104432529769838	0.01314	0.2	3.52821518507881E-06	0.000228882709052414	0.00104432529769838	NaN	0	0	0	0	0	0	Infinity	NaN	NaN	0	0	0	1	1675.7675941394	-1.75027537433198
1.75349688529968	0.00103665771894157	0.01316	0.2	3.5490250152452E-06	0.000228882709052414	NaN	7.66757875680923E-06	0	0	0	0	0	0	Infinity	NaN	NaN	0	0	0	1	1691.49069481681	-1.75372576800874
1.75418698787689	0.00101978902239352	0.01318	0.2	3.56958948265856E-06	0.00968936830759048	0.00101978902239352	NaN	0	0	0	0	0	0	Infinity	NaN	NaN	0	0	0	1	1720.14696114269	-1.76387635618448
1.75326693058014	0.0010458588367328	0.0132	0.2	3.59024596124982E-06	0.00144959054887295	NaN	-2.60698143392801E-05	0	0	0	0	0	0	Infinity	NaN	NaN	0	0	0	1	1676.38965126234	-1.75471652112901
1.75441706180573	0.00104739237576723	0.01322	0.2	3.61117847337482E-06	-0.0183869116008282	0.00104739237576723	NaN	0	0	0	0	0	0	Infinity	NaN	NaN	0	0	0	1	1675.03325630052	-1.7360301502049
1.7548770904541	0.00103052367921919	0.01324	0.2	3.63195763392468E-06	0.000534059654455632	NaN	1.68686965480447E-05	0	0	0	0	0	0	Infinity	NaN	NaN	0	0	0	1	1702.89836695819	-1.75541115010856
1.75878751277924	0.00103205721825361	0.01326	0.2	3.65258344289941E-06	0.00762942340224981	0.00103205721825361	NaN	0	0	0	0	0	0	Infinity	NaN	NaN	0	0	0	1	1704.1569805164	-1.76641693618149
1.75809741020203	0.00103665771894157	0.01328	0.2	3.67327059227136E-06	0.00152588472701609	NaN	-4.60050068795681E-06	0	0	0	0	0	0	Infinity	NaN	NaN	0	0	0	1	1695.92853849296	-1.75962329492904
1.75855755805969	0.00105045933742076	0.0133	0.2	3.69414176283499E-06	-0.00724795227870345	0.00105045933742076	NaN	0	0	0	0	0	0	Infinity	NaN	NaN	0	0	0	1	1674.08436996481	-1.75130960578099
1.75993764400482	0.00103052367921919	0.01332	0.2	3.71495159300139E-06	0.00305176945403218	NaN	1.99356582015753E-05	0	0	0	0	0	0	Infinity	NaN	NaN	0	0	0	1	1707.80902903493	-1.76298941345885
1.76062774658203	0.00103665771894157	0.01334	0.2	3.73562340698299E-06	0.00427247723564506	0.00103665771894157	NaN	0	0	0	0	0	0	Infinity	NaN	NaN	0	0	0	1	1698.3693985124	-1.76490022381768
1.76131784915924	0.00102132256142795	0.01336	0.2	3.75620320978669E-06	0.00152588472701609	NaN	1.53351575136185E-05	0	0	0	0	0	0	Infinity	NaN	NaN	0	0	0	1	1724.54610881862	-1.76284373388626
1.76039779186249	0.00104125833604485	0.01338	0.2	3.77682901876142E-06	-0.00175476749427617	0.00104125833604485	NaN	0	0	0	0	0	0	Infinity	NaN	NaN	0	0	0	1	1690.64460847367	-1.75864302436821
1.76499831676483	0.00102592317853123	0.0134	0.2	3.79750083390718E-06	0.00808718893676996	NaN	1.53351575136185E-05	0	0	0	0	0	0	Infinity	NaN	NaN	0	0	0	1	1720.40007838765	-1.7730855057016
1.76384818553925	0.00103205721825361	0.01342	0.2	3.81808063787503E-06	0.00244141556322575	0.00103205721825361	NaN	0	0	0	0	0	0	Infinity	NaN	NaN	0	0	0	1	1709.06046132203	-1.76628960110247
1.76384818553925	0.00103512417990714	0.01344	0.2	3.83875245185663E-06	0.000991825014352798	NaN	-3.0669616535306E-06	0	0	0	0	0	0	Infinity	NaN	NaN	0	0	0	1	1703.99669892502	-1.7648400105536
1.76430821418762	0.001038191257976	0.01346	0.2	3.85948560623546E-06	7.62942363508046E-05	0.001038191257976	NaN	0	0	0	0	0	0	Infinity	NaN	NaN	0	0	0	1	1699.40577001893	-1.76438450842397
1.76660847663879	0.00101978902239352	0.01348	0.2	3.88006540903916E-06	0.00976566225290298	NaN	1.84022355824709E-05	0	0	0	0	0	0	Infinity	NaN	NaN	0	0	0	1	1732.32741071523	-1.7763741388917
1.76982879638672	0.00102899014018476	0.0135	0.2	3.90055320066494E-06	0.0016784731997177	0.00102899014018476	NaN	0	0	0	0	0	0	Infinity	NaN	NaN	0	0	0	1	1719.96672005908	-1.77150726958644
1.76798868179321	0.001038191257976	0.01352	0.2	3.92122501464655E-06	-0.0174713805317879	NaN	-9.20111779123545E-06	0	0	0	0	0	0	Infinity	NaN	NaN	0	0	0	1	1702.95084668695	-1.75051730126143
1.76798868179321	0.00103359075728804	0.01354	0.2	3.94194283479919E-06	0.000610353890806437	0.00103359075728804	NaN	0	0	0	0	0	0	Infinity	NaN	NaN	0	0	0	1	1710.53066150873	-1.76859903568402
1.77120900154114	0.00101978902239352	0.01356	0.2	3.96247663259601E-06	0.00679018720984459	NaN	1.38017348945141E-05	0	0	0	0	0	0	Infinity	NaN	NaN	0	0	0	1	1736.8386623578	-1.77799918875098
1.77166903018951	0.00103359075728804	0.01358	0.2	3.98301043039282E-06	0.00144959054887295	0.00103359075728804	NaN	0	0	0	0	0	0	Infinity	NaN	NaN	0	0	0	1	1714.09140193752	-1.77311862073839
1.77189910411835	0.00102592317853123	0.0136	0.2	4.00360556975101E-06	-0.00480653671547771	NaN	7.66757875680923E-06	0	0	0	0	0	0	Infinity	NaN	NaN	0	0	0	1	1727.12649562621	-1.76709256740287
1.77143907546997	0.00102592317853123	0.01362	0.2	4.02412403332164E-06	0.00511171389371157	0.00102592317853123	NaN	0	0	0	0	0	0	Infinity	NaN	NaN	0	0	0	1	1726.67809104973	-1.77655078936368
1.77442944049835	0.00103665771894157	0.01364	0.2	4.04474984229637E-06	0.00381471170112491	NaN	-1.07345404103398E-05	0	0	0	0	0	0	Infinity	NaN	NaN	0	0	0	1	1711.68304453475	-1.77824415219948
1.77419936656952	0.00102899014018476	0.01366	0.2	4.06540632088763E-06	0.00144959054887295	0.00102899014018476	NaN	0	0	0	0	0	0	Infinity	NaN	NaN	0	0	0	1	1724.21415646505	-1.77564895711839
1.77350926399231	0.00102132256142795	0.01368	0.2	4.08590944790376E-06	-0.000991825014352798	NaN	7.66757875680923E-06	0	0	0	0	0	0	Infinity	NaN	NaN	0	0	0	1	1736.48299858636	-1.77251743897796
1.77787983417511	0.00101518852170557	0.0137	0.2	4.10627455873509E-06	0.00930789671838284	0.00101518852170557	NaN	0	0	0	0	0	0	Infinity	NaN	NaN	0	0	0	1	1751.28047270292	-1.78718773089349
1.77649962902069	0.00102592317853123	0.01372	0.2	4.12668567573746E-06	0.00205994443967938	NaN	-1.07346568256617E-05	0	0	0	0	0	0	Infinity	NaN	NaN	0	0	0	1	1731.61077378526	-1.77855957346037
1.77534949779511	0.00105045933742076	0.01374	0.2	4.14744950089698E-06	-0.00442506559193134	0.00105045933742076	NaN	0	0	0	0	0	0	Infinity	NaN	NaN	0	0	0	1	1690.06970051235	-1.77092443220317
1.77833986282349	0.00103359075728804	0.01376	0.2	4.16829000184407E-06	0.000152588472701609	NaN	1.68685801327229E-05	0	0	0	0	0	0	Infinity	NaN	NaN	0	0	0	1	1720.54543859268	-1.77849245129619
1.77741968631744	0.00102285610046238	0.01378	0.2	4.18885447042157E-06	0.00991825107485056	0.00102285610046238	NaN	0	0	0	0	0	0	Infinity	NaN	NaN	0	0	0	1	1737.70258154003	-1.78733793739229
1.78018009662628	0.0010458588367328	0.0138	0.2	4.20954161979352E-06	0.00175476749427617	NaN	-2.30027362704277E-05	0	0	0	0	0	0	Infinity	NaN	NaN	0	0	0	1	1702.12272832866	-1.78193486412056
1.77764976024628	0.00104125833604485	0.01382	0.2	4.2304127915213E-06	-0.0171662028878927	0.00104125833604485	NaN	0	0	0	0	0	0	Infinity	NaN	NaN	0	0	0	1	1707.21299288567	-1.76048355735838
1.78110015392303	0.00103972479701042	0.01384	0.2	4.25122262285185E-06	0.00083923659985885	NaN	1.53353903442621E-06	0	0	0	0	0	0	Infinity	NaN	NaN	0	0	0	1	1713.04960605377	-1.78193939052289
1.78225028514862	0.00102745660115033	0.01386	0.2	4.27189443683346E-06	0.00740054110065103	0.00102745660115033	NaN	0	0	0	0	0	0	Infinity	NaN	NaN	0	0	0	1	1734.62342171263	-1.78965082624927
1.78294038772583	0.00104125833604485	0.01388	0.2	4.29258158620541E-06	0.000762942363508046	NaN	-1.38017348945141E-05	0	0	0	0	0	0	Infinity	NaN	NaN	0	0	0	1	1712.29398700251	-1.78370333008934
1.78501069545746	0.00104432529769838	0.0139	0.2	4.31343742254284E-06	-0.00625612726435065	0.00104432529769838	NaN	0	0	0	0	0	0	Infinity	NaN	NaN	0	0	0	1	1709.24777882093	-1.77875456819311
1.78409051895142	0.00103205721825361	0.01392	0.2	4.33420124770237E-06	0.00373841752298176	NaN	1.2268079444766E-05	0	0	0	0	0	0	Infinity	NaN	NaN	0	0	0	1	1728.67403802509	-1.7878289364744
1.785240650177	0.00102899014018476	0.01394	0.2	4.35481172128675E-06	0.00411988887935877	0.00102899014018476	NaN	0	0	0	0	0	0	Infinity	NaN	NaN	0	0	0	1	1734.94436968702	-1.78936053905636
1.78340041637421	0.00103052367921919	0.01396	0.2	4.37540685948079E-06	0.00137329625431448	NaN	-1.53353903442621E-06	0	0	0	0	0	0	Infinity	NaN	NaN	0	0	0	1	1730.57684392606	-1.78477371262852
1.78685081005096	0.00104432529769838	0.01398	0.2	4.39615534924996E-06	-0.00183106167241931	0.00104432529769838	NaN	0	0	0	0	0	0	Infinity	NaN	NaN	0	0	0	1	1711.00979167034	-1.78501974837855
1.78754091262817	0.00103512417990714	0.014	0.2	4.41694984402602E-06	0.00816348288208246	NaN	9.20111779123545E-06	0	0	0	0	0	0	Infinity	NaN	NaN	0	0	0	1	1726.88547647349	-1.79570439551026
1.78754091262817	0.00103512417990714	0.01402	0.2	4.43765232762416E-06	0.00259400391951203	0.00103512417990714	NaN	0	0	0	0	0	0	Infinity	NaN	NaN	0	0	0	1	1726.88547647349	-1.79013491654769
1.79099130630493	0.00104432529769838	0.01404	0.2	4.45844682240022E-06	0.00137329625431448	NaN	-9.20111779123545E-06	0	0	0	0	0	0	Infinity	NaN	NaN	0	0	0	1	1714.97454888065	-1.79236460255925
1.7896112203598	0.00104432529769838	0.01406	0.2	4.47933332835418E-06	7.62942363508046E-05	0.00104432529769838	NaN	0	0	0	0	0	0	Infinity	NaN	NaN	0	0	0	1	1713.6530392436	-1.78968751459615
1.79260158538818	0.00103205721825361	0.01408	0.2	4.50009715351371E-06	0.00991825107485056	NaN	1.2268079444766E-05	0	0	0	0	0	0	Infinity	NaN	NaN	0	0	0	1	1736.92073819465	-1.80251983646303
1.79030120372772	0.00098911882378161	0.0141	0.2	4.52030891393406E-06	0.00190735585056245	0.00098911882378161	NaN	0	0	0	0	0	0	Infinity	NaN	NaN	0	0	0	1	1809.99609013912	-1.79220855957828
1.78869104385376	0.00104892579838634	0.01412	0.2	4.54068936015574E-06	-0.014572199434042	NaN	-5.98069746047258E-05	0	0	0	0	0	0	Infinity	NaN	NaN	0	0	0	1	1705.25984450519	-1.77411884441972
1.79467177391052	0.00103052367921919	0.01414	0.2	4.56148385493179E-06	0.00160217890515924	0.00103052367921919	NaN	0	0	0	0	0	0	Infinity	NaN	NaN	0	0	0	1	1741.51434857889	-1.79627395281568
1.79214143753052	0.00102899014018476	0.01416	0.2	4.58207899312583E-06	0.00831607170403004	NaN	1.53353903442621E-06	0	0	0	0	0	0	Infinity	NaN	NaN	0	0	0	1	1741.6507384694	-1.80045750923455
1.79559183120728	0.00103052367921919	0.01418	0.2	4.60267413131987E-06	0.00114441360346973	0.00103052367921919	NaN	0	0	0	0	0	0	Infinity	NaN	NaN	0	0	0	1	1742.40715416435	-1.79673624481075
1.79490184783936	0.00103052367921919	0.0142	0.2	4.62328460490426E-06	-0.00854495447129011	NaN	0	0	0	0	0	0	0	Infinity	NaN	NaN	0	0	0	1	1741.73760781443	-1.78635689336807
1.79628193378448	0.00103972479701042	0.01422	0.2	4.64398708966655E-06	0.00244141556322575	0.00103972479701042	NaN	0	0	0	0	0	0	Infinity	NaN	NaN	0	0	0	1	1727.65133518931	-1.79872334934771
1.79812216758728	0.00102745660115033	0.01424	0.2	4.66465890364816E-06	0.00503541948273778	NaN	1.22681958600879E-05	0	0	0	0	0	0	Infinity	NaN	NaN	0	0	0	1	1750.07116171536	-1.80315758707002
1.80019247531891	0.001038191257976	0.01426	0.2	4.68531538223942E-06	0.00122070778161287	0.001038191257976	NaN	0	0	0	0	0	0	Infinity	NaN	NaN	0	0	0	1	1733.96998047207	-1.80141318310052
1.79996240139008	0.001038191257976	0.01428	0.2	4.70607920739894E-06	-0.00274659250862896	NaN	0	0	0	0	0	0	0	Infinity	NaN	NaN	0	0	0	1	1733.74837012131	-1.79721580888145
1.79973232746124	0.00103205721825361	0.0143	0.2	4.72678169216124E-06	0.00724795227870345	0.00103205721825361	NaN	0	0	0	0	0	0	Infinity	NaN	NaN	0	0	0	1	1743.82998890957	-1.80698027973995
1.79996240139008	0.001038191257976	0.01432	0.2	4.74748417692353E-06	0.00251770974136889	NaN	-6.13403972238302E-06	0	0	0	0	0	0	Infinity	NaN	NaN	0	0	0	1	1733.74837012131	-1.80248011113144
1.80249273777008	0.00103359075728804	0.01434	0.2	4.76820199707618E-06	0.00160217890515924	0.00103359075728804	NaN	0	0	0	0	0	0	Infinity	NaN	NaN	0	0	0	1	1743.91336712366	-1.80409491667524
1.80042243003845	0.00103052367921919	0.01436	0.2	4.78884314144125E-06	-0.000457765418104827	NaN	3.06707806885242E-06	0	0	0	0	0	0	Infinity	NaN	NaN	0	0	0	1	1747.0946726839	-1.79996466462035
1.80272269248962	0.00102285610046238	0.01438	0.2	4.80937693923806E-06	0.00968936830759048	0.00102285610046238	NaN	0	0	0	0	0	0	Infinity	NaN	NaN	0	0	0	1	1762.4401826168	-1.81241206079721
1.80157256126404	0.00101978902239352	0.0144	0.2	4.82980339046662E-06	0.0016784731997177	NaN	3.06707806885242E-06	0	0	0	0	0	0	Infinity	NaN	NaN	0	0	0	1	1766.61301671556	-1.80325103446376
1.80364286899567	0.00105659337714314	0.01442	0.2	4.85056721446199E-06	-0.0111389588564634	0.00105659337714314	NaN	0	0	0	0	0	0	Infinity	NaN	NaN	0	0	0	1	1707.03594023315	-1.7925039101392
1.80594313144684	0.00105352641548961	0.01444	0.2	4.87166841238832E-06	0.000762942363508046	NaN	3.0669616535306E-06	0	0	0	0	0	0	Infinity	NaN	NaN	0	0	0	1	1714.18875207562	-1.80670607381035
1.80640316009521	0.00102285610046238	0.01446	0.2	4.89243223754784E-06	0.00946048554033041	0.00102285610046238	NaN	0	0	0	0	0	0	Infinity	NaN	NaN	0	0	0	1	1766.03840880319	-1.81586364563555
1.80732321739197	0.00104125833604485	0.01448	0.2	4.91307338191291E-06	0.00160217890515924	NaN	-1.84022355824709E-05	0	0	0	0	0	0	Infinity	NaN	NaN	0	0	0	1	1735.71068276578	-1.80892539629713
1.80732321739197	0.00103665771894157	0.0145	0.2	4.93385254246278E-06	-0.0125885494053364	0.00103665771894157	NaN	0	0	0	0	0	0	Infinity	NaN	NaN	0	0	0	1	1743.41364981804	-1.79473466798663
1.80916345119476	0.00103359075728804	0.01452	0.2	4.95455502722507E-06	0.000991825014352798	NaN	3.0669616535306E-06	0	0	0	0	0	0	Infinity	NaN	NaN	0	0	0	1	1750.36728844373	-1.81015527620912
1.80870342254639	0.00102592317853123	0.01454	0.2	4.97515016658326E-06	0.00679018720984459	0.00102592317853123	NaN	0	0	0	0	0	0	Infinity	NaN	NaN	0	0	0	1	1763.00083709565	-1.81549360975623
1.81008362770081	0.00102899014018476	0.01456	0.2	4.99569929977042E-06	0.00129700195975602	NaN	-3.0669616535306E-06	0	0	0	0	0	0	Infinity	NaN	NaN	0	0	0	1	1759.08743632451	-1.81138062966056
1.80985355377197	0.00103665771894157	0.01458	0.2	5.01635577836169E-06	-0.00617983331903815	0.00103665771894157	NaN	0	0	0	0	0	0	Infinity	NaN	NaN	0	0	0	1	1745.85450983748	-1.80367372045293
1.81054365634918	0.00103052367921919	0.0146	0.2	5.03702759234329E-06	0.00328065222129226	NaN	6.13403972238302E-06	0	0	0	0	0	0	Infinity	NaN	NaN	0	0	0	1	1756.91611251573	-1.81382430857047
1.81238389015198	0.00102592317853123	0.01462	0.2	5.0575920609208E-06	0.00518800783902407	0.00102592317853123	NaN	0	0	0	0	0	0	Infinity	NaN	NaN	0	0	0	1	1766.58830610172	-1.817571897991
1.81330394744873	0.0010243896394968	0.01464	0.2	5.07809518910108E-06	0.00144959054887295	NaN	1.53353903442621E-06	0	0	0	0	0	0	Infinity	NaN	NaN	0	0	0	1	1770.13108834199	-1.8147535379976
1.81330394744873	0.00102592317853123	0.01466	0.2	5.09859831728136E-06	-0.00305176945403218	0.00102592317853123	NaN	0	0	0	0	0	0	Infinity	NaN	NaN	0	0	0	1	1767.48511525469	-1.8102521779947
1.81468415260315	0.00102899014018476	0.01468	0.2	5.11914745046852E-06	0.00694277556613088	NaN	-3.0669616535306E-06	0	0	0	0	0	0	Infinity	NaN	NaN	0	0	0	1	1763.5583488461	-1.82162692816928
1.81422412395477	0.00102592317853123	0.0147	0.2	5.13969658365568E-06	0.00297547527588904	0.00102592317853123	NaN	0	0	0	0	0	0	Infinity	NaN	NaN	0	0	0	1	1768.38204060476	-1.81719959923066
1.81514418125153	0.00101978902239352	0.01472	0.2	5.16015370566493E-06	0.00152588472701609	NaN	6.13415613770485E-06	0	0	0	0	0	0	Infinity	NaN	NaN	0	0	0	1	1779.92127919875	-1.81667006597854
1.81583428382874	0.0010243896394968	0.01474	0.2	5.18059549228383E-06	-0.000610353890806437	0.0010243896394968	NaN	0	0	0	0	0	0	Infinity	NaN	NaN	0	0	0	1	1772.6011800751	-1.81522392993793
1.81813454627991	0.00104125833604485	0.01476	0.2	5.20125197203925E-06	0.00968936830759048	NaN	-1.68686965480447E-05	0	0	0	0	0	0	Infinity	NaN	NaN	0	0	0	1	1746.09362858594	-1.8278239145875
1.81905460357666	0.001038191257976	0.01478	0.2	5.22204646797945E-06	0.00221253279596567	0.001038191257976	NaN	0	0	0	0	0	0	Infinity	NaN	NaN	0	0	0	1	1752.13824004162	-1.82126713637263
1.81606435775757	0.00104432529769838	0.0148	0.2	5.2428716335362E-06	-0.00488283112645149	NaN	-6.13403972238302E-06	0	0	0	0	0	0	Infinity	NaN	NaN	0	0	0	1	1738.98340082353	-1.81118152663112
1.81951475143433	0.00103512417990714	0.01482	0.2	5.26366612831225E-06	0.000305176945403218	0.00103512417990714	NaN	0	0	0	0	0	0	Infinity	NaN	NaN	0	0	0	1	1757.77436828647	-1.81981992837973
1.81882464885712	0.00101365498267114	0.01484	0.2	5.28415391993804E-06	0.00976566225290298	NaN	2.14691972360015E-05	0	0	0	0	0	0	Infinity	NaN	NaN	0	0	0	1	1794.32319669975	-1.82859031111002
1.82112491130829	0.00102899014018476	0.01486	0.2	5.3045803711666E-06	0.00129700195975602	0.00102899014018476	NaN	0	0	0	0	0	0	Infinity	NaN	NaN	0	0	0	1	1769.81764954647	-1.82242191326804
1.82204496860504	0.00103359075728804	0.01488	0.2	5.32520618014133E-06	-0.012893726117909	NaN	-4.60061710327864E-06	0	0	0	0	0	0	Infinity	NaN	NaN	0	0	0	1	1762.83016828224	-1.80915124248713
1.82112491130829	0.00102592317853123	0.0149	0.2	5.34580131949952E-06	0.00083923659985885	0.00102592317853123	NaN	0	0	0	0	0	0	Infinity	NaN	NaN	0	0	0	1	1775.10845784332	-1.82196414790815
1.82250511646271	0.00102285610046238	0.01492	0.2	5.36628911228945E-06	0.00617983331903815	NaN	3.06707806885242E-06	0	0	0	0	0	0	Infinity	NaN	NaN	0	0	0	1	1781.78056095951	-1.82868494978175
1.82388520240784	0.00103359075728804	0.01494	0.2	5.38685358086696E-06	0.00122070778161287	0.00103359075728804	NaN	0	0	0	0	0	0	Infinity	NaN	NaN	0	0	0	1	1764.61059616418	-1.82510591018945
1.82434523105621	0.00102285610046238	0.01496	0.2	5.40741804944446E-06	-0.00404359446838498	NaN	1.07346568256617E-05	0	0	0	0	0	0	Infinity	NaN	NaN	0	0	0	1	1783.57955750719	-1.82030163658783
1.82572543621063	0.00102285610046238	0.01498	0.2	5.42787517145371E-06	0.00541689060628414	0.00102285610046238	NaN	0	0	0	0	0	0	Infinity	NaN	NaN	0	0	0	1	1784.92892146346	-1.83114232681692
1.82572543621063	0.00103052367921919	0.015	0.2	5.44840896925052E-06	0.00366212334483862	NaN	-7.66757875680923E-06	0	0	0	0	0	0	Infinity	NaN	NaN	0	0	0	1	1771.6482144243	-1.82938755955547
1.82641553878784	0.0010458588367328	0.01502	0.2	5.46917279441004E-06	0.0016784731997177	0.0010458588367328	NaN	0	0	0	0	0	0	Infinity	NaN	NaN	0	0	0	1	1746.33083800625	-1.82809401198756
1.82779562473297	0.00103512417990714	0.01504	0.2	5.48998262457644E-06	-0.00114441360346973	NaN	1.07346568256617E-05	0	0	0	0	0	0	Infinity	NaN	NaN	0	0	0	1	1765.77425222251	-1.8266512111295
1.82894587516785	0.00102285610046238	0.01506	0.2	5.51056242738014E-06	0.00907901395112276	0.00102285610046238	NaN	0	0	0	0	0	0	Infinity	NaN	NaN	0	0	0	1	1788.07739851293	-1.83802488911897
1.82963585853577	0.00103052367921919	0.01508	0.2	5.53109622517695E-06	0.00228882720693946	NaN	-7.66757875680923E-06	0	0	0	0	0	0	Infinity	NaN	NaN	0	0	0	1	1775.44281168004	-1.83192468574271
1.82871580123901	0.00104739237576723	0.0151	0.2	5.55187538572682E-06	-0.000305176945403218	0.00104739237576723	NaN	0	0	0	0	0	0	Infinity	NaN	NaN	0	0	0	1	1745.97012881581	-1.82841062429361
1.83009600639343	0.00103972479701042	0.01512	0.2	5.5727465574546E-06	0.000305176945403218	NaN	7.66757875680923E-06	0	0	0	0	0	0	Infinity	NaN	NaN	0	0	0	1	1760.17347249542	-1.83040118333884
1.83009600639343	0.00102592317853123	0.01514	0.2	5.59340303721001E-06	0.00984195619821548	0.00102592317853123	NaN	0	0	0	0	0	0	Infinity	NaN	NaN	0	0	0	1	1783.85286997171	-1.83993796259165
1.83354640007019	0.00103359075728804	0.01516	0.2	5.61399817656821E-06	0.00175476749427617	NaN	-7.66757875680923E-06	0	0	0	0	0	0	Infinity	NaN	NaN	0	0	0	1	1773.95781371062	-1.83530116756447
1.82917582988739	0.00105812691617757	0.01518	0.2	5.63491535330286E-06	-0.0152588468044996	0.00105812691617757	NaN	0	0	0	0	0	0	Infinity	NaN	NaN	0	0	0	1	1728.69227870622	-1.81391698308289
1.83193612098694	0.00105045933742076	0.0152	0.2	5.65600121583884E-06	0.000534059654455632	NaN	7.66757875680923E-06	0	0	0	0	0	0	Infinity	NaN	NaN	0	0	0	1	1743.938157078	-1.83247018064139
1.83400642871857	0.00101672206073999	0.01522	0.2	5.67667302982045E-06	0.00892642606049776	0.00101672206073999	NaN	0	0	0	0	0	0	Infinity	NaN	NaN	0	0	0	1	1803.842465446	-1.84293285477906
1.83262622356415	0.00103512417990714	0.01524	0.2	5.69719149222692E-06	0.00106811930891126	NaN	-1.84021191671491E-05	0	0	0	0	0	0	Infinity	NaN	NaN	0	0	0	1	1770.44093755838	-1.83369434287306
1.83515655994415	0.001038191257976	0.01526	0.2	5.71792464660575E-06	-0.0100708389654756	0.001038191257976	NaN	0	0	0	0	0	0	Infinity	NaN	NaN	0	0	0	1	1767.64786434619	-1.82508572097868
1.83607661724091	0.00102592317853123	0.01528	0.2	5.73856579097083E-06	0.00114441360346973	NaN	1.2268079444766E-05	0	0	0	0	0	0	Infinity	NaN	NaN	0	0	0	1	1789.68236186021	-1.83722103084438
1.83607661724091	0.00101978902239352	0.0153	0.2	5.75902291298007E-06	0.00640871562063694	0.00101978902239352	NaN	0	0	0	0	0	0	Infinity	NaN	NaN	0	0	0	1	1800.44752093084	-1.84248533286154
1.8379168510437	0.00103972479701042	0.01532	0.2	5.77961805117411E-06	0.00122070778161287	NaN	-1.99357746168971E-05	0	0	0	0	0	0	Infinity	NaN	NaN	0	0	0	1	1767.69550589576	-1.83913755882531
1.8379168510437	0.00104432529769838	0.01534	0.2	5.8004585521212E-06	-0.00564577337354422	0.00104432529769838	NaN	0	0	0	0	0	0	Infinity	NaN	NaN	0	0	0	1	1759.90838783121	-1.83227107767016
1.83745682239532	0.00102745660115033	0.01536	0.2	5.82117637110969E-06	0.00381471170112491	NaN	1.68686965480447E-05	0	0	0	0	0	0	Infinity	NaN	NaN	0	0	0	1	1788.35468119833	-1.84127153409645
1.83906698226929	0.00104432529769838	0.01538	0.2	5.84189419009817E-06	0.00434877164661884	0.00104432529769838	NaN	0	0	0	0	0	0	Infinity	NaN	NaN	0	0	0	1	1761.00970293688	-1.84341575391591
1.83929705619812	0.0010458588367328	0.0154	0.2	5.86279603144249E-06	0.00137329625431448	NaN	-1.53353903442621E-06	0	0	0	0	0	0	Infinity	NaN	NaN	0	0	0	1	1758.64752641376	-1.84067035245243
1.83883702754974	0.00103972479701042	0.01542	0.2	5.88365186777992E-06	-0.00175476749427617	0.00103972479701042	NaN	0	0	0	0	0	0	Infinity	NaN	NaN	0	0	0	1	1768.58052518999	-1.83708226005547
1.84067714214325	0.00102592317853123	0.01544	0.2	5.90430834753534E-06	0.00785830616950989	NaN	1.38016184791923E-05	0	0	0	0	0	0	Infinity	NaN	NaN	0	0	0	1	1794.16664001925	-1.84853544831276
1.84113729000092	0.00104125833604485	0.01546	0.2	5.9249801626811E-06	0.00244141556322575	0.00104125833604485	NaN	0	0	0	0	0	0	Infinity	NaN	NaN	0	0	0	1	1768.18492228773	-1.84357870556414
1.84182739257813	0.00103665771894157	0.01548	0.2	5.94575932323096E-06	0.0016784731997177	NaN	4.60061710327864E-06	0	0	0	0	0	0	Infinity	NaN	NaN	0	0	0	1	1776.69770737697	-1.84350586577784
1.84389758110046	0.00102132256142795	0.0155	0.2	5.96633912603466E-06	-0.000152588472701609	0.00102132256142795	NaN	0	0	0	0	0	0	Infinity	NaN	NaN	0	0	0	1	1805.40179051997	-1.84374499262776
1.84182739257813	0.00103359075728804	0.01552	0.2	5.98688825922182E-06	0.00953677948564291	NaN	-1.22681958600879E-05	0	0	0	0	0	0	Infinity	NaN	NaN	0	0	0	1	1781.96968151182	-1.85136417206377
1.84642791748047	0.00102592317853123	0.01554	0.2	6.00748339858001E-06	0.00144959054887295	0.00102592317853123	NaN	0	0	0	0	0	0	Infinity	NaN	NaN	0	0	0	1	1799.77210391515	-1.84787750802934
1.84297752380371	0.00104279175866395	0.01556	0.2	6.02817054795196E-06	-0.0113678416237235	NaN	-1.68685801327229E-05	0	0	0	0	0	0	Infinity	NaN	NaN	0	0	0	1	1767.34952927224	-1.83160968217999
1.8441276550293	0.00101825559977442	0.01558	0.2	6.04878102153634E-06	0.000610353890806437	0.00101825559977442	NaN	0	0	0	0	0	0	Infinity	NaN	NaN	0	0	0	1	1811.06556687519	-1.8447380089201
1.84619784355164	0.00101978902239352	0.0156	0.2	6.06916146775802E-06	0.00885013118386269	NaN	-1.53342261910439E-06	0	0	0	0	0	0	Infinity	NaN	NaN	0	0	0	1	1810.3723446821	-1.8550479747355
1.84757804870605	0.00104432529769838	0.01562	0.2	6.08980261095894E-06	0.000991825014352798	0.00104432529769838	NaN	0	0	0	0	0	0	Infinity	NaN	NaN	0	0	0	1	1769.15952603848	-1.84856987372041
1.84458768367767	0.001038191257976	0.01564	0.2	6.11062777651569E-06	-0.00923160277307034	NaN	6.13403972238302E-06	0	0	0	0	0	0	Infinity	NaN	NaN	0	0	0	1	1776.73205154298	-1.8353560809046
1.84803807735443	0.00104279175866395	0.01566	0.2	6.13143760668209E-06	0.00114441360346973	0.00104279175866395	NaN	0	0	0	0	0	0	Infinity	NaN	NaN	0	0	0	1	1772.20241913129	-1.8491824909579
1.84987831115723	0.00103205721825361	0.01568	0.2	6.15218609645126E-06	0.00579836219549179	NaN	1.07345404103398E-05	0	0	0	0	0	0	Infinity	NaN	NaN	0	0	0	1	1792.41836444639	-1.85567667335272
1.8478080034256	0.00103512417990714	0.0157	0.2	6.17285791043287E-06	0.00129700195975602	0.00103512417990714	NaN	0	0	0	0	0	0	Infinity	NaN	NaN	0	0	0	1	1785.10756418748	-1.84910500538535
1.84964823722839	0.00102745660115033	0.01572	0.2	6.19348371824345E-06	-0.00389100611209869	NaN	7.66757875680923E-06	0	0	0	0	0	0	Infinity	NaN	NaN	0	0	0	1	1800.2203062957	-1.84575723111629
1.85102844238281	0.00102899014018476	0.01574	0.2	6.2140481856568E-06	0.00503541948273778	0.00102899014018476	NaN	0	0	0	0	0	0	Infinity	NaN	NaN	0	0	0	1	1798.87869678756	-1.85606386186555
1.8503383398056	0.00103052367921919	0.01576	0.2	6.23464332385083E-06	0.00381471170112491	NaN	-1.53353903442621E-06	0	0	0	0	0	0	Infinity	NaN	NaN	0	0	0	1	1795.53209413643	-1.85415305150673
1.85355877876282	0.001038191257976	0.01578	0.2	6.25533047322279E-06	0.00144959054887295	0.001038191257976	NaN	0	0	0	0	0	0	Infinity	NaN	NaN	0	0	0	1	1785.37313286226	-1.85500836931169
1.85332870483398	0.00103052367921919	0.0158	0.2	6.27601762259474E-06	-0.000915530836209655	NaN	7.66757875680923E-06	0	0	0	0	0	0	Infinity	NaN	NaN	0	0	0	1	1798.43388580671	-1.85241317399777
1.85171854496002	0.00101978902239352	0.01582	0.2	6.29652074961087E-06	0.00877383723855019	0.00101978902239352	NaN	0	0	0	0	0	0	Infinity	NaN	NaN	0	0	0	1	1815.7859167908	-1.86049238219857
1.85493886470795	0.00103665771894157	0.01584	0.2	6.31708521702422E-06	0.00244141556322575	NaN	-1.68686965480447E-05	0	0	0	0	0	0	Infinity	NaN	NaN	0	0	0	1	1789.34553885524	-1.85738028027117
1.85171854496002	0.00104739237576723	0.01586	0.2	6.3379257179713E-06	0.000610353890806437	0.00104739237576723	NaN	0	0	0	0	0	0	Infinity	NaN	NaN	0	0	0	1	1767.93204514555	-1.85232889885083
1.85447883605957	0.00103205721825361	0.01588	0.2	6.35872021391151E-06	0	NaN	1.53351575136185E-05	0	0	0	0	0	0	Infinity	NaN	NaN	0	0	0	1	1796.87599026497	-1.85447883605957
1.85746920108795	0.00101672206073999	0.0159	0.2	6.37920800670145E-06	0.00991825107485056	0.00101672206073999	NaN	0	0	0	0	0	0	Infinity	NaN	NaN	0	0	0	1	1826.91934483653	-1.8673874521628
1.85562896728516	0.00103205721825361	0.01592	0.2	6.39969579949138E-06	0.00183106167241931	NaN	-1.53351575136185E-05	0	0	0	0	0	0	Infinity	NaN	NaN	0	0	0	1	1797.99039671962	-1.85746002895758
1.85677909851074	0.00105505995452404	0.01594	0.2	6.42056697121916E-06	-0.0163269657641649	0.00105505995452404	NaN	0	0	0	0	0	0	Infinity	NaN	NaN	0	0	0	1	1759.88017604969	-1.84045213274658
1.85907936096191	0.00102592317853123	0.01596	0.2	6.44137680254971E-06	0.000610353890806437	NaN	2.91367759928107E-05	0	0	0	0	0	0	Infinity	NaN	NaN	0	0	0	1	1812.10386885252	-1.85968971485272
1.8576991558075	0.00102132256142795	0.01598	0.2	6.46184925994931E-06	0.00808718893676996	0.00102132256142795	NaN	0	0	0	0	0	0	Infinity	NaN	NaN	0	0	0	1	1818.9152242071	-1.86578634474427
1.86137962341309	0.00102592317853123	0.016	0.2	6.4823217173489E-06	0.00144959054887295	NaN	-4.60061710327864E-06	0	0	0	0	0	0	Infinity	NaN	NaN	0	0	0	1	1814.34600793204	-1.86282921396196
1.86091959476471	0.00103359075728804	0.01602	0.2	6.50291685670709E-06	-0.00846866052597761	0.00103359075728804	NaN	0	0	0	0	0	0	Infinity	NaN	NaN	0	0	0	1	1800.44140453368	-1.85245093423873
1.85907936096191	0.00102899014018476	0.01604	0.2	6.52354266568182E-06	0.00244141556322575	NaN	4.60061710327864E-06	0	0	0	0	0	0	Infinity	NaN	NaN	0	0	0	1	1806.70279370034	-1.86152077652514
1.86390995979309	0.00103512417990714	0.01606	0.2	6.54418380888274E-06	0.00488283112645149	0.00103512417990714	NaN	0	0	0	0	0	0	Infinity	NaN	NaN	0	0	0	1	1800.66314358563	-1.86879279091954
1.86413991451263	0.00103205721825361	0.01608	0.2	6.56485562286434E-06	0.00114441360346973	NaN	3.0669616535306E-06	0	0	0	0	0	0	Infinity	NaN	NaN	0	0	0	1	1806.2369813827	-1.8652843281161
1.86045956611633	0.00103972479701042	0.0161	0.2	6.58557344301698E-06	-0.00320435781031847	0.00103972479701042	NaN	0	0	0	0	0	0	Infinity	NaN	NaN	0	0	0	1	1789.3769307665	-1.85725520830601
1.86506009101868	0.00103512417990714	0.01612	0.2	6.60632193278616E-06	0.00663759838789701	NaN	4.60061710327864E-06	0	0	0	0	0	0	Infinity	NaN	NaN	0	0	0	1	1801.77424817376	-1.87169768940657
1.86483001708984	0.00104125833604485	0.01614	0.2	6.62708575794568E-06	0.00328065222129226	0.00104125833604485	NaN	0	0	0	0	0	0	Infinity	NaN	NaN	0	0	0	1	1790.93885977737	-1.86811066931114
1.86390995979309	0.00102899014018476	0.01616	0.2	6.64778824270798E-06	0.00175476749427617	NaN	1.22681958600879E-05	0	0	0	0	0	0	Infinity	NaN	NaN	0	0	0	1	1811.39729818832	-1.86566472728737
1.86874055862427	0.00103512417990714	0.01618	0.2	6.66842938590889E-06	-0.000305176945403218	0.00103512417990714	NaN	0	0	0	0	0	0	Infinity	NaN	NaN	0	0	0	1	1805.3298289215	-1.86843538167886
1.8664402961731	0.00102132256142795	0.0162	0.2	6.68899385332224E-06	0.00968936830759048	NaN	1.38016184791923E-05	0	0	0	0	0	0	Infinity	NaN	NaN	0	0	0	1	1827.47387227357	-1.87612966448069
1.86598014831543	0.0010243896394968	0.01622	0.2	6.70945097533149E-06	0.00205994443967938	0.0010243896394968	NaN	0	0	0	0	0	0	Infinity	NaN	NaN	0	0	0	1	1821.55312428973	-1.86804009275511
1.86805045604706	0.001059660455212	0.01624	0.2	6.73029147627858E-06	-0.013046314008534	NaN	-3.52708157151937E-05	0	0	0	0	0	0	Infinity	NaN	NaN	0	0	0	1	1762.87644486397	-1.85500414203852
1.86989068984985	0.00105659337714314	0.01626	0.2	6.75145401460213E-06	-7.62942363508046E-05	0.00105659337714314	NaN	0	0	0	0	0	0	Infinity	NaN	NaN	0	0	0	1	1769.73538761499	-1.8698143956135
1.86943054199219	0.00103205721825361	0.01628	0.2	6.7723405205561E-06	0.00869754329323769	NaN	2.45361588895321E-05	0	0	0	0	0	0	Infinity	NaN	NaN	0	0	0	1	1811.36327417537	-1.87812808528543
1.8726509809494	0.00103359075728804	0.0163	0.2	6.79299700031152E-06	0.00144959054887295	0.00103359075728804	NaN	0	0	0	0	0	0	Infinity	NaN	NaN	0	0	0	1	1811.79153136287	-1.87410057149827
1.8701206445694	0.00103052367921919	0.01632	0.2	6.81363814467659E-06	-0.00862124841660261	NaN	3.06707806885242E-06	0	0	0	0	0	0	Infinity	NaN	NaN	0	0	0	1	1814.728455329	-1.86149939615279
1.87219095230103	0.00103052367921919	0.01634	0.2	6.83424861826097E-06	0.00251770974136889	0.00103052367921919	NaN	0	0	0	0	0	0	Infinity	NaN	NaN	0	0	0	1	1816.73744141382	-1.87470866204239
1.87403118610382	0.00102745660115033	0.01636	0.2	6.85482842106467E-06	0.00488283112645149	NaN	3.06707806885242E-06	0	0	0	0	0	0	Infinity	NaN	NaN	0	0	0	1	1823.95167251412	-1.87891401723027
1.86966061592102	0.00103052367921919	0.01638	0.2	6.87540822386836E-06	0.00152588472701609	0.00103052367921919	NaN	0	0	0	0	0	0	Infinity	NaN	NaN	0	0	0	1	1814.28205253628	-1.87118650064804
1.87311100959778	0.00104125833604485	0.0164	0.2	6.896126044021E-06	-0.00259400391951203	NaN	-1.07346568256617E-05	0	0	0	0	0	0	Infinity	NaN	NaN	0	0	0	1	1798.89173008945	-1.87051700567827
1.87518131732941	0.00102132256142795	0.01642	0.2	6.91675185299573E-06	0.00686648115515709	0.00102132256142795	NaN	0	0	0	0	0	0	Infinity	NaN	NaN	0	0	0	1	1836.03240361952	-1.88204779848456
1.87196087837219	0.00104279175866395	0.01644	0.2	6.93739299619665E-06	0.00297547527588904	NaN	-2.14691972360015E-05	0	0	0	0	0	0	Infinity	NaN	NaN	0	0	0	1	1795.14352968285	-1.87493635364808
1.87587130069733	0.00103512417990714	0.01646	0.2	6.95817215558236E-06	0.00122070778161287	0.00103512417990714	NaN	0	0	0	0	0	0	Infinity	NaN	NaN	0	0	0	1	1812.2186082694	-1.87709200847894
1.87541127204895	0.00104125833604485	0.01648	0.2	6.97893598074188E-06	-0.000228882709052414	NaN	-6.13415613770485E-06	0	0	0	0	0	0	Infinity	NaN	NaN	0	0	0	1	1801.10084801105	-1.8751823893399
1.87472116947174	0.00101212156005204	0.0165	0.2	6.99946977970285E-06	0.00968936830759048	0.00101212156005204	NaN	0	0	0	0	0	0	Infinity	NaN	NaN	0	0	0	1	1852.26878219584	-1.88441053777933
1.88001179695129	0.0010458588367328	0.01652	0.2	7.0200495836707E-06	0.00205994443967938	NaN	-3.37372766807675E-05	0	0	0	0	0	0	Infinity	NaN	NaN	0	0	0	1	1797.57700649576	-1.88207174139097
1.87541127204895	0.00105812691617757	0.01654	0.2	7.0410894411998E-06	-0.00839236564934254	0.00105812691617757	NaN	0	0	0	0	0	0	Infinity	NaN	NaN	0	0	0	1	1772.38783304349	-1.86701890639961
1.87541127204895	0.00103972479701042	0.01656	0.2	7.06206795833168E-06	0.000228882709052414	NaN	1.84021191671491E-05	0	0	0	0	0	0	Infinity	NaN	NaN	0	0	0	1	1803.75737641482	-1.875640154758
1.87955176830292	0.00103205721825361	0.01658	0.2	7.08278577848432E-06	0.00976566225290298	0.00103205721825361	NaN	0	0	0	0	0	0	Infinity	NaN	NaN	0	0	0	1	1821.17012028014	-1.88931743055582
1.87794160842896	0.00103052367921919	0.0166	0.2	7.10341158745905E-06	0.00144959054887295	NaN	1.53353903442621E-06	0	0	0	0	0	0	Infinity	NaN	NaN	0	0	0	1	1822.31776551883	-1.87939119897783
1.87909173965454	0.00102899014018476	0.01662	0.2	7.12400672565309E-06	-0.0127411372959614	0.00102899014018476	NaN	0	0	0	0	0	0	Infinity	NaN	NaN	0	0	0	1	1826.15135584986	-1.86635060235858
1.88277220726013	0.00103205721825361	0.01664	0.2	7.14461719923747E-06	0.000915530836209655	NaN	-3.06707806885242E-06	0	0	0	0	0	0	Infinity	NaN	NaN	0	0	0	1	1824.29052765703	-1.88368773809634
1.8807018995285	0.0010243896394968	0.01666	0.2	7.16518166781498E-06	0.00648501003161073	0.0010243896394968	NaN	0	0	0	0	0	0	Infinity	NaN	NaN	0	0	0	1	1835.92436609602	-1.88718690956011
1.88208210468292	0.001038191257976	0.01668	0.2	7.18580747678971E-06	0.00144959054887295	NaN	-1.38016184791923E-05	0	0	0	0	0	0	Infinity	NaN	NaN	0	0	0	1	1812.84718997936	-1.8835316952318
1.88323223590851	0.001038191257976	0.0167	0.2	7.20657130194923E-06	-0.00434877164661884	0.001038191257976	NaN	0	0	0	0	0	0	Infinity	NaN	NaN	0	0	0	1	1813.95501208512	-1.87888346426189
1.88116192817688	0.00102592317853123	0.01672	0.2	7.2272124463143E-06	0.00541689060628414	NaN	1.2268079444766E-05	0	0	0	0	0	0	Infinity	NaN	NaN	0	0	0	1	1833.62845049476	-1.88657881878316
1.88599252700806	0.00104125833604485	0.01674	0.2	7.24788426146006E-06	0.00381471170112491	0.00104125833604485	NaN	0	0	0	0	0	0	Infinity	NaN	NaN	0	0	0	1	1811.26283624473	-1.88980723870918
1.88461244106293	0.00102899014018476	0.01676	0.2	7.26858674622236E-06	0.00129700195975602	NaN	1.22681958600879E-05	0	0	0	0	0	0	Infinity	NaN	NaN	0	0	0	1	1831.51652038623	-1.88590944302268
1.88162207603455	0.00102745660115033	0.01678	0.2	7.28915121363571E-06	-0.000686648127157241	0.00102745660115033	NaN	0	0	0	0	0	0	Infinity	NaN	NaN	0	0	0	1	1831.33971199162	-1.88093542790739
1.88921296596527	0.0010243896394968	0.0168	0.2	7.30966967604218E-06	0.00907901395112276	NaN	3.0669616535306E-06	0	0	0	0	0	0	Infinity	NaN	NaN	0	0	0	1	1844.23279299592	-1.89829197991639
1.88806283473969	0.00102745660115033	0.01682	0.2	7.33018813844865E-06	0.00205994443967938	0.00102745660115033	NaN	0	0	0	0	0	0	Infinity	NaN	NaN	0	0	0	1	1837.60835506417	-1.89012277917936
1.88300216197968	0.00104279175866395	0.01684	0.2	7.35089062204679E-06	-0.00488283112645149	NaN	-1.53351575136185E-05	0	0	0	0	0	0	Infinity	NaN	NaN	0	0	0	1	1805.73172575915	-1.87811933085322
1.89013302326202	0.00102899014018476	0.01686	0.2	7.37160844103528E-06	0.000381471181754023	0.00102899014018476	NaN	0	0	0	0	0	0	Infinity	NaN	NaN	0	0	0	1	1836.88156907183	-1.89051449444378
1.88760268688202	0.00101978902239352	0.01688	0.2	7.39209623266106E-06	0.00923160277307034	NaN	9.20111779123545E-06	0	0	0	0	0	0	Infinity	NaN	NaN	0	0	0	1	1850.97372636123	-1.89683428965509
1.88599252700806	0.00102899014018476	0.0169	0.2	7.41258402428684E-06	0.00122070778161287	0.00102899014018476	NaN	0	0	0	0	0	0	Infinity	NaN	NaN	0	0	0	1	1832.85772463225	-1.88721323478967
1.89174318313599	0.00103972479701042	0.01692	0.2	7.4332711736588E-06	-0.00915530882775784	NaN	-1.07346568256617E-05	0	0	0	0	0	0	Infinity	NaN	NaN	0	0	0	1	1819.46529367715	-1.88258787430823
1.88760268688202	0.00103512417990714	0.01694	0.2	7.45401966342797E-06	0.00175476749427617	0.00103512417990714	NaN	0	0	0	0	0	0	Infinity	NaN	NaN	0	0	0	1	1823.55192113409	-1.8893574543763
1.8905930519104	0.00103205721825361	0.01696	0.2	7.47469147740958E-06	0.00564577337354422	NaN	3.0669616535306E-06	0	0	0	0	0	0	Infinity	NaN	NaN	0	0	0	1	1831.86844534604	-1.89623882528394
1.89542365074158	0.00105352641548961	0.01698	0.2	7.49554731374701E-06	0.00122070778161287	0.00105352641548961	NaN	0	0	0	0	0	0	Infinity	NaN	NaN	0	0	0	1	1799.12304321359	-1.89664435852319
1.88944292068481	0.00103205721825361	0.017	0.2	7.51640315008445E-06	-0.0028991810977459	NaN	2.14691972360015E-05	0	0	0	0	0	0	Infinity	NaN	NaN	0	0	0	1	1830.75403889139	-1.88654373958707
1.89289331436157	0.00102899014018476	0.01702	0.2	7.53701362366883E-06	0.00717165833339095	0.00102899014018476	NaN	0	0	0	0	0	0	Infinity	NaN	NaN	0	0	0	1	1839.56409341463	-1.90006497269496
1.89542365074158	0.00103359075728804	0.01704	0.2	7.55763943264356E-06	0.00305176945403218	NaN	-4.60061710327864E-06	0	0	0	0	0	0	Infinity	NaN	NaN	0	0	0	1	1833.82411014862	-1.89847542019561
1.89174318313599	0.00104739237576723	0.01706	0.2	7.57844926397411E-06	0.00144959054887295	0.00104739237576723	NaN	0	0	0	0	0	0	Infinity	NaN	NaN	0	0	0	1	1806.14564980985	-1.89319277368486
1.89772391319275	0.00104892579838634	0.01708	0.2	7.59941244571565E-06	0.000534059654455632	NaN	-1.53342261910439E-06	0	0	0	0	0	0	Infinity	NaN	NaN	0	0	0	1	1809.20701551263	-1.8982579728472
1.89519357681274	0.00102132256142795	0.0171	0.2	7.62011492931379E-06	0.00991825107485056	0.00102132256142795	NaN	0	0	0	0	0	0	Infinity	NaN	NaN	0	0	0	1	1855.62685912176	-1.90511182788759
1.89381349086761	0.0010243896394968	0.01712	0.2	7.64057205132304E-06	0.00183106167241931	NaN	-3.06707806885242E-06	0	0	0	0	0	0	Infinity	NaN	NaN	0	0	0	1	1848.72378424082	-1.89564455254003
1.89726388454437	0.00106119399424642	0.01714	0.2	7.66142788766047E-06	-0.0144959045574069	0.00106119399424642	NaN	0	0	0	0	0	0	Infinity	NaN	NaN	0	0	0	1	1787.85772896468	-1.88276797998697
1.89565372467041	0.00102745660115033	0.01716	0.2	7.68231439361444E-06	0.000305176945403218	NaN	3.37373930960894E-05	0	0	0	0	0	0	Infinity	NaN	NaN	0	0	0	1	1844.99639454168	-1.89595890161581
1.896803855896	0.0010243896394968	0.01718	0.2	7.70283285602091E-06	0.00907901395112276	0.0010243896394968	NaN	0	0	0	0	0	0	Infinity	NaN	NaN	0	0	0	1	1851.64295182421	-1.90588286984712
1.90232443809509	0.00104125833604485	0.0172	0.2	7.72348933577633E-06	0.00144959054887295	NaN	-1.68686965480447E-05	0	0	0	0	0	0	Infinity	NaN	NaN	0	0	0	1	1826.9476192824	-1.90377402864397
1.89634370803833	0.001038191257976	0.01722	0.2	7.74428383171653E-06	-0.00885013118386269	0.001038191257976	NaN	0	0	0	0	0	0	Infinity	NaN	NaN	0	0	0	1	1826.5841611259	-1.88749357685447
1.89749395847321	0.0010243896394968	0.01724	0.2	7.76490964069126E-06	0.0019836500287056	NaN	1.38016184791923E-05	0	0	0	0	0	0	Infinity	NaN	NaN	0	0	0	1	1852.31662378515	-1.89947760850191
1.90278446674347	0.00103359075728804	0.01726	0.2	7.78548944465911E-06	0.00534059666097164	0.00103359075728804	NaN	0	0	0	0	0	0	Infinity	NaN	NaN	0	0	0	1	1840.9457063413	-1.90812506340444
1.89841401576996	0.00103205721825361	0.01728	0.2	7.80614592441453E-06	0.00114441360346973	NaN	1.53353903442621E-06	0	0	0	0	0	0	Infinity	NaN	NaN	0	0	0	1	1839.44647854151	-1.89955842937343
1.89864408969879	0.00103512417990714	0.0173	0.2	7.82681773839613E-06	-0.00343324057757854	0.00103512417990714	NaN	0	0	0	0	0	0	Infinity	NaN	NaN	0	0	0	1	1834.21866337729	-1.89521084912121
1.90669500827789	0.00103052367921919	0.01732	0.2	7.8474742169874E-06	0.00625612726435065	NaN	4.60050068795681E-06	0	0	0	0	0	0	Infinity	NaN	NaN	0	0	0	1	1850.21950172224	-1.91295113554224
1.90071427822113	0.00103972479701042	0.01734	0.2	7.86817670174969E-06	0.0033569463994354	0.00103972479701042	NaN	0	0	0	0	0	0	Infinity	NaN	NaN	0	0	0	1	1828.09362985894	-1.90407122462057
1.90186440944672	0.00102132256142795	0.01736	0.2	7.88878717533408E-06	0.00137329625431448	NaN	1.84022355824709E-05	0	0	0	0	0	0	Infinity	NaN	NaN	0	0	0	1	1862.15842210285	-1.90323770570103
1.90439474582672	0.00102745660115033	0.01738	0.2	7.90927496695986E-06	0.000228882709052414	0.00102745660115033	NaN	0	0	0	0	0	0	Infinity	NaN	NaN	0	0	0	1	1853.50383042415	-1.90462362853577
1.90278446674347	0.00102899014018476	0.0174	0.2	7.92983943437321E-06	0.00968936830759048	NaN	-1.53353903442621E-06	0	0	0	0	0	0	Infinity	NaN	NaN	0	0	0	1	1849.1765785062	-1.91247383505106
1.90347456932068	0.00103359075728804	0.01742	0.2	7.95046524334794E-06	0.00190735585056245	0.00103359075728804	NaN	0	0	0	0	0	0	Infinity	NaN	NaN	0	0	0	1	1841.61338121392	-1.90538192517124
1.90439474582672	0.00105199287645519	0.01744	0.2	7.97132107968537E-06	-0.0155640244483948	NaN	-1.84021191671491E-05	0	0	0	0	0	0	Infinity	NaN	NaN	0	0	0	1	1810.27342337507	-1.88883072137833
1.90140438079834	0.00103205721825361	0.01746	0.2	7.99216158063246E-06	0.000457765418104827	0.00103205721825361	NaN	0	0	0	0	0	0	Infinity	NaN	NaN	0	0	0	1	1842.34395842489	-1.90186214621644
1.90899527072906	0.00103665771894157	0.01748	0.2	8.01284873000441E-06	0.00709536392241716	NaN	-4.60050068795681E-06	0	0	0	0	0	0	Infinity	NaN	NaN	0	0	0	1	1841.49043203783	-1.91609063465148
1.90807509422302	0.00103052367921919	0.0175	0.2	8.03352054398602E-06	0.00122070778161287	0.00103052367921919	NaN	0	0	0	0	0	0	Infinity	NaN	NaN	0	0	0	1	1851.55871010043	-1.90929580200464
1.90554487705231	0.00104279175866395	0.01752	0.2	8.05425369836485E-06	-0.00473024277016521	NaN	-1.2268079444766E-05	0	0	0	0	0	0	Infinity	NaN	NaN	0	0	0	1	1827.34938324957	-1.90081463428214
1.91060543060303	0.001038191257976	0.01754	0.2	8.07506352853125E-06	0.00503541948273778	0.001038191257976	NaN	0	0	0	0	0	0	Infinity	NaN	NaN	0	0	0	1	1840.32124709646	-1.91564085008577
1.90669500827789	0.00103052367921919	0.01756	0.2	8.0957506779032E-06	0.00358582916669548	NaN	7.66757875680923E-06	0	0	0	0	0	0	Infinity	NaN	NaN	0	0	0	1	1850.21950172224	-1.91028083744459
1.90922522544861	0.00105199287645519	0.01758	0.2	8.11657584345994E-06	0.00106811930891126	0.00105199287645519	NaN	0	0	0	0	0	0	Infinity	NaN	NaN	0	0	0	1	1814.86516513492	-1.91029334475752
1.9129056930542	0.00103052367921919	0.0176	0.2	8.13740100901669E-06	-0.000610353890806437	NaN	2.14691972360015E-05	0	0	0	0	0	0	Infinity	NaN	NaN	0	0	0	1	1856.24622861998	-1.91229533916339
1.90945529937744	0.00103052367921919	0.01762	0.2	8.15801148260107E-06	0.00953677948564291	0.00103052367921919	NaN	0	0	0	0	0	0	Infinity	NaN	NaN	0	0	0	1	1852.89803415697	-1.91899207886308
1.90899527072906	0.00102592317853123	0.01764	0.2	8.17857595117858E-06	0.00183106167241931	NaN	4.60050068795681E-06	0	0	0	0	0	0	Infinity	NaN	NaN	0	0	0	1	1860.7584960329	-1.91082633240148
1.91175556182861	0.00106119399424642	0.01766	0.2	8.19944712290635E-06	-0.0115967243909836	0.00106119399424642	NaN	0	0	0	0	0	0	Infinity	NaN	NaN	0	0	0	1	1801.51374036582	-1.90015883743763
1.91083550453186	0.00103052367921919	0.01768	0.2	8.22036429964101E-06	0.000915530836209655	NaN	3.06703150272369E-05	0	0	0	0	0	0	Infinity	NaN	NaN	0	0	0	1	1854.23735821352	-1.91175103536807
1.91175556182861	0.00101978902239352	0.0177	0.2	8.24086742665714E-06	0.00885013118386269	0.00101978902239352	NaN	0	0	0	0	0	0	Infinity	NaN	NaN	0	0	0	1	1874.65791438073	-1.92060569301248
1.91474592685699	0.00103665771894157	0.01772	0.2	8.26143189407049E-06	0.00106811930891126	NaN	-1.68686965480447E-05	0	0	0	0	0	0	Infinity	NaN	NaN	0	0	0	1	1847.03773663303	-1.91581404616591
1.91037547588348	0.00103665771894157	0.01774	0.2	8.28216504844932E-06	-0.00907901395112276	0.00103665771894157	NaN	0	0	0	0	0	0	Infinity	NaN	NaN	0	0	0	1	1842.82183113823	-1.90129646193236
1.91359579563141	0.0010243896394968	0.01776	0.2	8.3027755220337E-06	0.00221253279596567	NaN	1.2268079444766E-05	0	0	0	0	0	0	Infinity	NaN	NaN	0	0	0	1	1868.03509314229	-1.91580832842737
1.91635608673096	0.00101058802101761	0.01778	0.2	8.32312529863885E-06	0.00579836219549179	0.00101058802101761	NaN	0	0	0	0	0	0	Infinity	NaN	NaN	0	0	0	1	1896.27825273575	-1.92215444892645
1.91198563575745	0.00102745660115033	0.0178	0.2	8.34350574486053E-06	0.00137329625431448	NaN	-1.68685801327229E-05	0	0	0	0	0	0	Infinity	NaN	NaN	0	0	0	1	1860.89186990166	-1.91335893201176
1.91635608673096	0.00103052367921919	0.01782	0.2	8.36408554766422E-06	-0.00221253279596567	0.00103052367921919	NaN	0	0	0	0	0	0	Infinity	NaN	NaN	0	0	0	1	1859.59442308298	-1.91414355393499
1.91796636581421	0.00102285610046238	0.01784	0.2	8.38461934546104E-06	0.00701906997710466	NaN	7.66757875680923E-06	0	0	0	0	0	0	Infinity	NaN	NaN	0	0	0	1	1875.10869314579	-1.92498543579131
1.91451585292816	0.00102285610046238	0.01786	0.2	8.40507646747029E-06	0.00305176945403218	0.00102285610046238	NaN	0	0	0	0	0	0	Infinity	NaN	NaN	0	0	0	1	1871.73528325511	-1.91756762238219
1.91681623458862	0.00103665771894157	0.01788	0.2	8.42567160566433E-06	0.000991825014352798	NaN	-1.38016184791923E-05	0	0	0	0	0	0	Infinity	NaN	NaN	0	0	0	1	1849.03483528362	-1.91780805960298
1.91796636581421	0.00103205721825361	0.0179	0.2	8.44635875503628E-06	-0.000152588472701609	0.00103205721825361	NaN	0	0	0	0	0	0	Infinity	NaN	NaN	0	0	0	1	1858.39150377697	-1.91781377734151
1.91589605808258	0.00102899014018476	0.01792	0.2	8.46696922862066E-06	0.0102997217327356	NaN	3.06707806885242E-06	0	0	0	0	0	0	Infinity	NaN	NaN	0	0	0	1	1861.91877187334	-1.92619577981532
1.92210686206818	0.00103205721825361	0.01794	0.2	8.48757970220505E-06	0.0019836500287056	0.00103205721825361	NaN	0	0	0	0	0	0	Infinity	NaN	NaN	0	0	0	1	1862.40339011499	-1.92409051209688
1.91681623458862	0.00104739237576723	0.01796	0.2	8.50837419814525E-06	-0.0188446771353483	NaN	-1.53351575136185E-05	0	0	0	0	0	0	Infinity	NaN	NaN	0	0	0	1	1830.08419665507	-1.89797155745327
1.917276263237	0.00103512417990714	0.01798	0.2	8.529199363702E-06	0.000457765418104827	0.00103512417990714	NaN	0	0	0	0	0	0	Infinity	NaN	NaN	0	0	0	1	1852.2186037708	-1.9177340286551
1.92486715316772	0.00102592317853123	0.018	0.2	8.54980983728638E-06	0.00686648115515709	NaN	9.20100137591362E-06	0	0	0	0	0	0	Infinity	NaN	NaN	0	0	0	1	1876.22932539986	-1.93173363432288
1.91773629188538	0.00102592317853123	0.01802	0.2	8.57032830085701E-06	0.00144959054887295	0.00102592317853123	NaN	0	0	0	0	0	0	Infinity	NaN	NaN	0	0	0	1	1869.2786477745	-1.91918588243425
1.92072665691376	0.00103205721825361	0.01804	0.2	8.59090810482486E-06	-0.00404359446838498	NaN	-6.13403972238302E-06	0	0	0	0	0	0	Infinity	NaN	NaN	0	0	0	1	1861.06605616683	-1.91668306244537
1.92555725574493	0.00103359075728804	0.01806	0.2	8.61156458458027E-06	0.00602724449709058	0.00103359075728804	NaN	0	0	0	0	0	0	Infinity	NaN	NaN	0	0	0	1	1862.97840046215	-1.93158450024202
1.92164671421051	0.00103512417990714	0.01808	0.2	8.63225173395222E-06	0.00312806363217533	NaN	-1.53342261910439E-06	0	0	0	0	0	0	Infinity	NaN	NaN	0	0	0	1	1856.44075514002	-1.92477477784269
1.9209566116333	0.00104279175866395	0.0181	0.2	8.65303089333793E-06	0.0016784731997177	0.00104279175866395	NaN	0	0	0	0	0	0	Infinity	NaN	NaN	0	0	0	1	1842.12868549563	-1.92263508483302
1.92808747291565	0.00102592317853123	0.01812	0.2	8.67371804270989E-06	0	NaN	1.68685801327229E-05	0	0	0	0	0	0	Infinity	NaN	NaN	0	0	0	1	1879.36827363235	-1.92808747291565
1.92233681678772	0.00103205721825361	0.01814	0.2	8.69429784667773E-06	0.0100708389654756	0.00103205721825361	NaN	0	0	0	0	0	0	Infinity	NaN	NaN	0	0	0	1	1862.62620210204	-1.9324076557532
1.92509710788727	0.0010458588367328	0.01816	0.2	8.7150770072276E-06	0.00183106167241931	NaN	-1.38016184791923E-05	0	0	0	0	0	0	Infinity	NaN	NaN	0	0	0	1	1840.68541592204	-1.92692816955969
1.92739737033844	0.00105045933742076	0.01818	0.2	8.73604018896913E-06	-0.0163269657641649	0.00105045933742076	NaN	0	0	0	0	0	0	Infinity	NaN	NaN	0	0	0	1	1834.81387777547	-1.91107040457428
1.92348694801331	0.00102592317853123	0.0182	0.2	8.75680401412865E-06	0.00083923659985885	NaN	2.45361588895321E-05	0	0	0	0	0	0	Infinity	NaN	NaN	0	0	0	1	1874.88399547331	-1.92432618461316
1.92992770671844	0.00103665771894157	0.01822	0.2	8.77742982310338E-06	0.00625612726435065	0.00103665771894157	NaN	0	0	0	0	0	0	Infinity	NaN	NaN	0	0	0	1	1861.6826667619	-1.9361838339828
1.92808747291565	0.0010243896394968	0.01824	0.2	8.79804029668776E-06	0.00114441360346973	NaN	1.2268079444766E-05	0	0	0	0	0	0	Infinity	NaN	NaN	0	0	0	1	1882.18173883793	-1.92923188651912
1.92670738697052	0.00102899014018476	0.01826	0.2	8.81857409448458E-06	-0.00328065222129226	0.00102899014018476	NaN	0	0	0	0	0	0	Infinity	NaN	NaN	0	0	0	1	1872.42550897968	-1.92342673474923
1.93222796916962	0.00101365498267114	0.01828	0.2	8.83900054571314E-06	0.00679018720984459	NaN	1.53351575136185E-05	0	0	0	0	0	0	Infinity	NaN	NaN	0	0	0	1	1906.1988568121	-1.93901815637946
1.93061780929565	0.00105505995452404	0.0183	0.2	8.85968769508509E-06	0.00343324057757854	0.00105505995452404	NaN	0	0	0	0	0	0	Infinity	NaN	NaN	0	0	0	1	1829.86549818071	-1.93405104987323
1.92601728439331	0.001038191257976	0.01832	0.2	8.88062020721009E-06	0.00137329625431448	NaN	1.68686965480447E-05	0	0	0	0	0	0	Infinity	NaN	NaN	0	0	0	1	1855.16615517277	-1.92739058064763
1.93314814567566	0.00102899014018476	0.01834	0.2	8.9012920211917E-06	0.000305176945403218	0.00102899014018476	NaN	0	0	0	0	0	0	Infinity	NaN	NaN	0	0	0	1	1878.68480968006	-1.93345332262106
1.92946767807007	0.00102132256142795	0.01836	0.2	8.92179514820783E-06	0.00991825107485056	NaN	7.66757875680923E-06	0	0	0	0	0	0	Infinity	NaN	NaN	0	0	0	1	1889.18540619763	-1.93938592914492
1.93061780929565	0.00102592317853123	0.01838	0.2	8.94226760560742E-06	0.0016784731997177	0.00102592317853123	NaN	0	0	0	0	0	0	Infinity	NaN	NaN	0	0	0	1	1881.83467309866	-1.93229628249537
1.93383812904358	0.00103052367921919	0.0184	0.2	8.96283207418492E-06	-0.0175476744771004	NaN	-4.60050068795681E-06	0	0	0	0	0	0	Infinity	NaN	NaN	0	0	0	1	1876.55865463356	-1.91629045456648
1.93130791187286	0.00105045933742076	0.01842	0.2	8.98364190435132E-06	0.000915530836209655	0.00105045933742076	NaN	0	0	0	0	0	0	Infinity	NaN	NaN	0	0	0	1	1838.53657449977	-1.93222344270907
1.93314814567566	0.00101672206073999	0.01844	0.2	9.00431371833293E-06	0.00633242167532444	NaN	3.37372766807675E-05	0	0	0	0	0	0	Infinity	NaN	NaN	0	0	0	1	1901.35359536575	-1.93948056735098
1.93544840812683	0.00103359075728804	0.01846	0.2	9.02481684651321E-06	0.00137329625431448	0.00103359075728804	NaN	0	0	0	0	0	0	Infinity	NaN	NaN	0	0	0	1	1872.54809940939	-1.93682170438115
1.93130791187286	0.00102745660115033	0.01848	0.2	9.04542732009759E-06	-0.00343324057757854	NaN	6.13415613770485E-06	0	0	0	0	0	0	Infinity	NaN	NaN	0	0	0	1	1879.69779911929	-1.92787467129529
1.93728864192963	0.00101672206073999	0.0185	0.2	9.06586910671649E-06	0.00679018720984459	0.00101672206073999	NaN	0	0	0	0	0	0	Infinity	NaN	NaN	0	0	0	1	1905.42599274341	-1.94407882913947
1.937748670578	0.00102592317853123	0.01852	0.2	9.0862955591092E-06	0.00297547527588904	NaN	-9.20111779123545E-06	0	0	0	0	0	0	Infinity	NaN	NaN	0	0	0	1	1888.78535072401	-1.94072414585389
1.93429827690125	0.00104125833604485	0.01854	0.2	9.10696737425497E-06	0.00144959054887295	0.00104125833604485	NaN	0	0	0	0	0	0	Infinity	NaN	NaN	0	0	0	1	1857.65454156992	-1.93574786745012
1.93728864192963	0.00102592317853123	0.01856	0.2	9.12763918940073E-06	-0.000305176945403218	NaN	1.53351575136185E-05	0	0	0	0	0	0	Infinity	NaN	NaN	0	0	0	1	1888.33694614753	-1.93698346498422
1.93935883045197	0.00102132256142795	0.01858	0.2	9.14811164680032E-06	0.0101471338421106	0.00102132256142795	NaN	0	0	0	0	0	0	Infinity	NaN	NaN	0	0	0	1	1898.87005701751	-1.94950596429408
1.935218334198	0.00103359075728804	0.0186	0.2	9.16866077998748E-06	0.00160217890515924	NaN	-1.22681958600879E-05	0	0	0	0	0	0	Infinity	NaN	NaN	0	0	0	1	1872.32550267349	-1.93682051310316
1.93659853935242	0.000996786402538419	0.01862	0.2	9.18896455158575E-06	-0.0180054400116205	0.000996786402538419	NaN	0	0	0	0	0	0	Infinity	NaN	NaN	0	0	0	1	1942.84205163781	-1.9185930993408
1.93912875652313	0.00102745660115033	0.01864	0.2	9.20920698162263E-06	0.000762942363508046	NaN	-3.06701986119151E-05	0	0	0	0	0	0	Infinity	NaN	NaN	0	0	0	1	1887.30964826358	-1.93989169888664
1.93659853935242	0.00102899014018476	0.01866	0.2	9.22977144903598E-06	0.00633242167532444	0.00102899014018476	NaN	0	0	0	0	0	0	Infinity	NaN	NaN	0	0	0	1	1882.03799407125	-1.94293096102774
1.94234919548035	0.00103205721825361	0.01868	0.2	9.25038192262037E-06	0.00129700195975602	NaN	-3.06707806885242E-06	0	0	0	0	0	0	Infinity	NaN	NaN	0	0	0	1	1882.01696681806	-1.9436461974401
1.93981885910034	0.00102899014018476	0.0187	0.2	9.27099239620475E-06	-0.00396730005741119	0.00102899014018476	NaN	0	0	0	0	0	0	Infinity	NaN	NaN	0	0	0	1	1885.16758649606	-1.93585155904293
1.94165909290314	0.00103205721825361	0.01872	0.2	9.29160286978913E-06	0.00595095055177808	NaN	-3.06707806885242E-06	0	0	0	0	0	0	Infinity	NaN	NaN	0	0	0	1	1881.34829984398	-1.94761004345492
1.94257926940918	0.00101825559977442	0.01874	0.2	9.31210599796941E-06	0.00312806363217533	0.00101825559977442	NaN	0	0	0	0	0	0	Infinity	NaN	NaN	0	0	0	1	1907.75211041268	-1.94570733304136
1.93935883045197	0.00102899014018476	0.01876	0.2	9.332578455369E-06	0.00144959054887295	NaN	-1.07345404103398E-05	0	0	0	0	0	0	Infinity	NaN	NaN	0	0	0	1	1884.72051841405	-1.94080842100084
1.94349932670593	0.00103359075728804	0.01878	0.2	9.35320426434374E-06	-0.000457765418104827	0.00103359075728804	NaN	0	0	0	0	0	0	Infinity	NaN	NaN	0	0	0	1	1880.33737047469	-1.94304156128783
1.94487953186035	0.00102592317853123	0.0188	0.2	9.37379940370193E-06	0.0101471338421106	NaN	7.66757875680923E-06	0	0	0	0	0	0	Infinity	NaN	NaN	0	0	0	1	1895.73602834937	-1.95502666570246
1.94119906425476	0.00103512417990714	0.01882	0.2	9.39440987728631E-06	0.00175476749427617	0.00103512417990714	NaN	0	0	0	0	0	0	Infinity	NaN	NaN	0	0	0	1	1875.32964830258	-1.94295383174904
1.94142913818359	0.00107192853465676	0.01884	0.2	9.41548040443195E-06	-0.018081733956933	NaN	-3.680435474962E-05	0	0	0	0	0	0	Infinity	NaN	NaN	0	0	0	1	1811.15538528438	-1.92334740422666
1.94717979431152	0.00103359075728804	0.01886	0.2	9.4365355973514E-06	0.000686648127157241	0.00103359075728804	NaN	0	0	0	0	0	0	Infinity	NaN	NaN	0	0	0	1	1883.89822623858	-1.94786644243868
1.94257926940918	0.00104125833604485	0.01888	0.2	9.45728408828473E-06	0.00717165833339095	NaN	-7.66757875680923E-06	0	0	0	0	0	0	Infinity	NaN	NaN	0	0	0	1	1865.60741188199	-1.94975092774257
1.94694972038269	0.00103665771894157	0.0189	0.2	9.47806324883459E-06	0.00122070778161287	0.00103665771894157	NaN	0	0	0	0	0	0	Infinity	NaN	NaN	0	0	0	1	1878.10275736	-1.9481704281643
1.94740974903107	0.00102285610046238	0.01892	0.2	9.49865838702863E-06	-0.00404359446838498	NaN	1.38016184791923E-05	0	0	0	0	0	0	Infinity	NaN	NaN	0	0	0	1	1903.89415300036	-1.94336615456268
1.94418942928314	0.00101978902239352	0.01894	0.2	9.51908483825719E-06	0.005722067784518	0.00101978902239352	NaN	0	0	0	0	0	0	Infinity	NaN	NaN	0	0	0	1	1906.46240211527	-1.94991149706766
1.94924998283386	0.00103665771894157	0.01896	0.2	9.53964930567054E-06	0.0033569463994354	NaN	-1.68686965480447E-05	0	0	0	0	0	0	Infinity	NaN	NaN	0	0	0	1	1880.32167919808	-1.9526069292333
1.9476398229599	0.00103972479701042	0.01898	0.2	9.56041313083006E-06	0.00129700195975602	0.00103972479701042	NaN	0	0	0	0	0	0	Infinity	NaN	NaN	0	0	0	1	1873.22628887957	-1.94893682491966
1.94556951522827	0.00104432529769838	0.019	0.2	9.58125363177715E-06	-7.62942363508046E-05	NaN	-4.60050068795681E-06	0	0	0	0	0	0	Infinity	NaN	NaN	0	0	0	1	1862.99184700033	-1.94549322099192
1.95247042179108	0.00102132256142795	0.01902	0.2	9.60191011036841E-06	0.0102234277874231	0.00102132256142795	NaN	0	0	0	0	0	0	Infinity	NaN	NaN	0	0	0	1	1911.7079123967	-1.9626938495785
1.94878995418549	0.00103665771894157	0.01904	0.2	9.62248991317211E-06	0.0016784731997177	NaN	-1.53351575136185E-05	0	0	0	0	0	0	Infinity	NaN	NaN	0	0	0	1	1879.87791782924	-1.9504684273852
1.94809985160828	0.00103205721825361	0.01906	0.2	9.64317706254406E-06	-0.0157929062843323	0.00103205721825361	NaN	0	0	0	0	0	0	Infinity	NaN	NaN	0	0	0	1	1887.58899909129	-1.93230694532394
1.95293045043945	0.00102745660115033	0.01908	0.2	9.6637722007381E-06	0.000610353890806437	NaN	4.60061710327864E-06	0	0	0	0	0	0	Infinity	NaN	NaN	0	0	0	1	1900.74252114684	-1.95354080433026
1.9501701593399	0.00102285610046238	0.0191	0.2	9.68427532775423E-06	0.00740054110065103	0.00102285610046238	NaN	0	0	0	0	0	0	Infinity	NaN	NaN	0	0	0	1	1906.59288091291	-1.95757070044056
1.95063018798828	0.00103052367921919	0.01912	0.2	9.70480912555104E-06	0.00129700195975602	NaN	-7.66757875680923E-06	0	0	0	0	0	0	Infinity	NaN	NaN	0	0	0	1	1892.85333983422	-1.95192718994804
1.95362055301666	0.00104125833604485	0.01914	0.2	9.72552694570368E-06	-0.00648501003161073	0.00104125833604485	NaN	0	0	0	0	0	0	Infinity	NaN	NaN	0	0	0	1	1876.21120080283	-1.94713554298505
1.95063018798828	0.00101518852170557	0.01916	0.2	9.74609141428119E-06	0.00404359446838498	NaN	2.60698143392801E-05	0	0	0	0	0	0	Infinity	NaN	NaN	0	0	0	1	1921.44625976575	-1.95467378245667
1.95293045043945	0.00103052367921919	0.01918	0.2	9.76654853629043E-06	0.00381471170112491	0.00103052367921919	NaN	0	0	0	0	0	0	Infinity	NaN	NaN	0	0	0	1	1895.08546947622	-1.95674516214058
1.95500063896179	0.00104279175866395	0.0192	0.2	9.78728169066926E-06	0.00122070778161287	NaN	-1.2268079444766E-05	0	0	0	0	0	0	Infinity	NaN	NaN	0	0	0	1	1874.77569008273	-1.9562213467434
1.95132029056549	0.001038191257976	0.01922	0.2	9.80809152083566E-06	-0.000915530836209655	0.001038191257976	NaN	0	0	0	0	0	0	Infinity	NaN	NaN	0	0	0	1	1879.53835632337	-1.95040475972928
1.95431065559387	0.00102285610046238	0.01924	0.2	9.82870199442005E-06	0.00892642606049776	NaN	1.53351575136185E-05	0	0	0	0	0	0	Infinity	NaN	NaN	0	0	0	1	1910.64085623622	-1.96323708165437
1.95500063896179	0.00103052367921919	0.01926	0.2	9.84923579221686E-06	0.00205994443967938	0.00103052367921919	NaN	0	0	0	0	0	0	Infinity	NaN	NaN	0	0	0	1	1897.09433988268	-1.95706058340147
1.94971001148224	0.00105659337714314	0.01928	0.2	9.87010696278048E-06	-0.00556947942823172	NaN	-2.60696979239583E-05	0	0	0	0	0	0	Infinity	NaN	NaN	0	0	0	1	1845.27941747462	-1.94414053205401
1.9575309753418	0.00103205721825361	0.0193	0.2	9.89099346873445E-06	0.000610353890806437	0.00103205721825361	NaN	0	0	0	0	0	0	Infinity	NaN	NaN	0	0	0	1	1896.72717822198	-1.9581413292326
1.955690741539	0.00102592317853123	0.01932	0.2	9.9115732727023E-06	0.00885013118386269	NaN	6.13403972238302E-06	0	0	0	0	0	0	Infinity	NaN	NaN	0	0	0	1	1906.2740587837	-1.96454087272286
1.95385050773621	0.00103205721825361	0.01934	0.2	9.93215307667015E-06	0.00152588472701609	0.00103205721825361	NaN	0	0	0	0	0	0	Infinity	NaN	NaN	0	0	0	1	1893.16103136452	-1.95537639246322
1.95983123779297	0.00105505995452404	0.01936	0.2	9.95302424839793E-06	-0.00877383723855019	NaN	-2.30027362704277E-05	0	0	0	0	0	0	Infinity	NaN	NaN	0	0	0	1	1857.55437820317	-1.95105740055442
1.95707094669342	0.00102899014018476	0.01938	0.2	9.97386474934502E-06	0.00244141556322575	0.00102899014018476	NaN	0	0	0	0	0	0	Infinity	NaN	NaN	0	0	0	1	1901.93362430277	-1.95951236225665
1.95960128307343	0.00104892579838634	0.0194	0.2	9.99464390873073E-06	0.00457765441387892	NaN	-1.99356582015753E-05	0	0	0	0	0	0	Infinity	NaN	NaN	0	0	0	1	1868.19819484664	-1.9641789374873
1.95983123779297	0.00103205721825361	0.01942	0.2	1.00154537388971E-05	0.00160217890515924	0.00103205721825361	NaN	0	0	0	0	0	0	Infinity	NaN	NaN	0	0	0	1	1898.95599113127	-1.96143341669813
1.95293045043945	0.000995252863503993	0.01944	0.2	1.00357268397147E-05	-0.00221253279596567	NaN	3.680435474962E-05	0	0	0	0	0	0	Infinity	NaN	NaN	0	0	0	1	1962.2454976555	-1.95071791764349
1.96144139766693	0.00102592317853123	0.01946	0.2	1.00559386001351E-05	0.00877383723855019	0.00102592317853123	NaN	0	0	0	0	0	0	Infinity	NaN	NaN	0	0	0	1	1911.8794064825	-1.97021523490548
1.96121144294739	0.00101365498267114	0.01948	0.2	1.00763343817471E-05	0.00190735585056245	NaN	1.22681958600879E-05	0	0	0	0	0	0	Infinity	NaN	NaN	0	0	0	1	1934.79189317383	-1.96311879879795
1.95822107791901	0.00105352641548961	0.0195	0.2	1.00970061957287E-05	-0.00755312945693731	0.00105352641548961	NaN	0	0	0	0	0	0	Infinity	NaN	NaN	0	0	0	1	1858.7299275348	-1.95066794846207
1.96259152889252	0.001038191257976	0.01952	0.2	1.01179233724633E-05	0.000381471181754023	NaN	1.53351575136185E-05	0	0	0	0	0	0	Infinity	NaN	NaN	0	0	0	1	1890.39496703015	-1.96297300007427
1.96466183662415	0.00103052367921919	0.01954	0.2	1.01386105218353E-05	0.00839236564934254	0.00103052367921919	NaN	0	0	0	0	0	0	Infinity	NaN	NaN	0	0	0	1	1906.46937692178	-1.97305420227349
1.96351170539856	0.00103052367921919	0.01956	0.2	1.01592209954197E-05	0.00160217890515924	NaN	0	0	0	0	0	0	0	Infinity	NaN	NaN	0	0	0	1	1905.35331210078	-1.96511388430372
1.96213150024414	0.001038191257976	0.01958	0.2	1.01799081447916E-05	-0.00732424668967724	0.001038191257976	NaN	0	0	0	0	0	0	Infinity	NaN	NaN	0	0	0	1	1889.95186115265	-1.95480725355446
1.96512186527252	0.00102285610046238	0.0196	0.2	1.0200518618376E-05	0.00396730005741119	NaN	1.53351575136185E-05	0	0	0	0	0	0	Infinity	NaN	NaN	0	0	0	1	1921.21048540865	-1.96908916532993
1.96213150024414	0.00103205721825361	0.01962	0.2	1.02210677515632E-05	0.00404359446838498	0.00103205721825361	NaN	0	0	0	0	0	0	Infinity	NaN	NaN	0	0	0	1	1901.18480404056	-1.96617509471253
1.96581196784973	0.00103359075728804	0.01964	0.2	1.02417242313186E-05	0.00160217890515924	NaN	-1.53353903442621E-06	0	0	0	0	0	0	Infinity	NaN	NaN	0	0	0	1	1901.92487112373	-1.96741414675489
1.96627199649811	0.0010243896394968	0.01966	0.2	1.02623040352864E-05	-0.00114441360346973	0.0010243896394968	NaN	0	0	0	0	0	0	Infinity	NaN	NaN	0	0	0	1	1919.45712909003	-1.96512758289464
1.96420180797577	0.00101825559977442	0.01968	0.2	1.02827304876791E-05	0.00930789671838284	NaN	6.13403972238302E-06	0	0	0	0	0	0	Infinity	NaN	NaN	0	0	0	1	1928.98699345322	-1.97350970469415
1.96857225894928	0.00102745660115033	0.0197	0.2	1.03031876096884E-05	0.00221253279596567	0.00102745660115033	NaN	0	0	0	0	0	0	Infinity	NaN	NaN	0	0	0	1	1915.96633545911	-1.97078479174525
1.96328163146973	0.001059660455212	0.01972	0.2	1.0324058780252E-05	-0.00999454502016306	NaN	-3.22038540616632E-05	0	0	0	0	0	0	Infinity	NaN	NaN	0	0	0	1	1852.74596387288	-1.95328708644956
1.96742212772369	0.00103205721825361	0.01974	0.2	1.03449759569867E-05	0.000152588472701609	0.00103205721825361	NaN	0	0	0	0	0	0	Infinity	NaN	NaN	0	0	0	1	1906.31109683323	-1.9675747161964
1.97018241882324	0.00101212156005204	0.01976	0.2	1.03654177447697E-05	0.00854495447129011	NaN	1.99356582015753E-05	0	0	0	0	0	0	Infinity	NaN	NaN	0	0	0	1	1946.58675062899	-1.97872737329453
1.96627199649811	0.00103205721825361	0.01978	0.2	1.03858595325528E-05	0.00137329625431448	0.00103205721825361	NaN	0	0	0	0	0	0	Infinity	NaN	NaN	0	0	0	1	1905.19669037858	-1.96764529275242
1.96857225894928	0.00103359075728804	0.0198	0.2	1.04065160123082E-05	-0.00846866052597761	NaN	-1.53353903442621E-06	0	0	0	0	0	0	Infinity	NaN	NaN	0	0	0	1	1904.5954552791	-1.9601035984233
1.96949243545532	0.00103205721825361	0.01982	0.2	1.04271724920636E-05	0.00328065222129226	0.00103205721825361	NaN	0	0	0	0	0	0	Infinity	NaN	NaN	0	0	0	1	1908.31709775547	-1.97277308767661
1.96719217300415	0.00103205721825361	0.01984	0.2	1.04478136364287E-05	0.00411988887935877	NaN	0	0	0	0	0	0	0	Infinity	NaN	NaN	0	0	0	1	1906.08828484618	-1.97131206188351
1.97041249275208	0.00102592317853123	0.01986	0.2	1.04683934403965E-05	0.00160217890515924	0.00102592317853123	NaN	0	0	0	0	0	0	Infinity	NaN	NaN	0	0	0	1	1920.62381861089	-1.97201467165723
1.97087252140045	0.00104125833604485	0.01988	0.2	1.04890652555423E-05	-0.00122070778161287	NaN	-1.53351575136185E-05	0	0	0	0	0	0	Infinity	NaN	NaN	0	0	0	1	1892.77958521483	-1.96965181361884
1.97110259532928	0.0010243896394968	0.0199	0.2	1.05097217352977E-05	0.00907901395112276	0.0010243896394968	NaN	0	0	0	0	0	0	Infinity	NaN	NaN	0	0	0	1	1924.17271644559	-1.98018160928041
1.97133255004883	0.00104279175866395	0.01992	0.2	1.05303935492793E-05	0.0019836500287056	NaN	-1.84021191671491E-05	0	0	0	0	0	0	Infinity	NaN	NaN	0	0	0	1	1890.43740868699	-1.97331620007753
1.97110259532928	0.00104279175866395	0.01994	0.2	1.05512493844526E-05	-0.00839236564934254	0.00104279175866395	NaN	0	0	0	0	0	0	Infinity	NaN	NaN	0	0	0	1	1890.21689033552	-1.96271022967994
1.9699524641037	0.00103359075728804	0.01996	0.2	1.05720132096121E-05	0.000686648127157241	NaN	9.20100137591362E-06	0	0	0	0	0	0	Infinity	NaN	NaN	0	0	0	1	1905.93080502433	-1.97063911223086
1.97432291507721	0.00103052367921919	0.01998	0.2	1.05926543539772E-05	0.00823977775871754	0.00103052367921919	NaN	0	0	0	0	0	0	Infinity	NaN	NaN	0	0	0	1	1915.84429828253	-1.98256269283593
1.97524309158325	0.00102899014018476	0.02	0.2	1.06132494921712E-05	0.00137329625431448	NaN	1.53353903442621E-06	0	0	0	0	0	0	Infinity	NaN	NaN	0	0	0	1	1919.59379827351	-1.97661638783757
1.97018241882324	0.0010458588367328	0.02002	0.2	1.06339979819404E-05	-0.0077057178132236	0.0010458588367328	NaN	0	0	0	0	0	0	Infinity	NaN	NaN	0	0	0	1	1883.79382534833	-1.96247670101002
1.97961354255676	0.00102132256142795	0.02004	0.2	1.0654669795922E-05	0.00343324057757854	NaN	2.45362753048539E-05	0	0	0	0	0	0	Infinity	NaN	NaN	0	0	0	1	1938.2843553255	-1.98304678313434
1.97317278385162	0.0010458588367328	0.02006	0.2	1.06753416099036E-05	0.00396730005741119	0.0010458588367328	NaN	0	0	0	0	0	0	Infinity	NaN	NaN	0	0	0	1	1886.65306879816	-1.97714008390903
1.97455298900604	0.001038191257976	0.02008	0.2	1.06961821108507E-05	0.00137329625431448	NaN	7.66757875680923E-06	0	0	0	0	0	0	Infinity	NaN	NaN	0	0	0	1	1901.9164087892	-1.97592628526036
1.97892355918884	0.0010458588367328	0.0201	0.2	1.07170226117978E-05	-0.000381471181754023	0.0010458588367328	NaN	0	0	0	0	0	0	Infinity	NaN	NaN	0	0	0	1	1892.15168403689	-1.97854208800709
1.97616314888	0.00103512417990714	0.02012	0.2	1.07378324419642E-05	0.0107574872672558	NaN	1.07346568256617E-05	0	0	0	0	0	0	Infinity	NaN	NaN	0	0	0	1	1909.10731991333	-1.98692063614726
1.97823345661163	0.00103512417990714	0.02014	0.2	1.07585349255623E-05	0.0016784731997177	0.00103512417990714	NaN	0	0	0	0	0	0	Infinity	NaN	NaN	0	0	0	1	1911.10737727052	-1.97991192981135
1.97478306293488	0.00104892579838634	0.02016	0.2	1.07793754253453E-05	-0.0189209710806608	NaN	-1.38016184791923E-05	0	0	0	0	0	0	Infinity	NaN	NaN	0	0	0	1	1882.67184006045	-1.95586209185421
1.97662317752838	0.00102592317853123	0.02018	0.2	1.08001239151145E-05	0.00083923659985885	0.00102592317853123	NaN	0	0	0	0	0	0	Infinity	NaN	NaN	0	0	0	1	1926.67757088618	-1.97746241412824
1.98007369041443	0.00102745660115033	0.0202	0.2	1.08206577129113E-05	0.00625612726435065	NaN	-1.53342261910439E-06	0	0	0	0	0	0	Infinity	NaN	NaN	0	0	0	1	1927.16041553244	-1.98632981767878
1.97892355918884	0.00103052367921919	0.02022	0.2	1.0841237515715E-05	0.00152588472701609	0.00103052367921919	NaN	0	0	0	0	0	0	Infinity	NaN	NaN	0	0	0	1	1920.30867324489	-1.98044944391586
1.97708332538605	0.0010243896394968	0.02024	0.2	1.08617866489021E-05	-0.00274659250862896	NaN	6.13403972238302E-06	0	0	0	0	0	0	Infinity	NaN	NaN	0	0	0	1	1930.01105161238	-1.97433673287742
1.98030364513397	0.00102285610046238	0.02026	0.2	1.08822591063017E-05	0.00732424668967724	0.00102285610046238	NaN	0	0	0	0	0	0	Infinity	NaN	NaN	0	0	0	1	1936.05302274561	-1.98762789182365
1.98030364513397	0.00102745660115033	0.02028	0.2	1.09027622333178E-05	0.00312806363217533	NaN	-4.60050068795681E-06	0	0	0	0	0	0	Infinity	NaN	NaN	0	0	0	1	1927.38422519923	-1.98343170876615
1.97892355918884	0.00104279175866395	0.0203	0.2	1.0923464716916E-05	0.000915530836209655	0.00104279175866395	NaN	0	0	0	0	0	0	Infinity	NaN	NaN	0	0	0	1	1897.71691495173	-1.97983909002505
1.98122382164001	0.00101978902239352	0.02032	0.2	1.09440905247266E-05	0.000228882709052414	NaN	2.30027362704277E-05	0	0	0	0	0	0	Infinity	NaN	NaN	0	0	0	1	1942.77814149237	-1.98145270434907
1.98398411273956	0.00102285610046238	0.02034	0.2	1.09645169759551E-05	0.00946048554033041	0.00102285610046238	NaN	0	0	0	0	0	0	Infinity	NaN	NaN	0	0	0	1	1939.651248932	-1.99344459827989
1.98007369041443	0.00102745660115033	0.02036	0.2	1.09850201029712E-05	0.0016784731997177	NaN	-4.60050068795681E-06	0	0	0	0	0	0	Infinity	NaN	NaN	0	0	0	1	1927.16041553244	-1.98175216361415
1.98651444911957	0.00102899014018476	0.02038	0.2	1.10055845703846E-05	-0.0116730183362961	0.00102899014018476	NaN	0	0	0	0	0	0	Infinity	NaN	NaN	0	0	0	1	1930.54760346186	-1.97484143078327
1.98329401016235	0.00103512417990714	0.0204	0.2	1.10262257135855E-05	0.00137329625431448	NaN	-6.13403972238302E-06	0	0	0	0	0	0	Infinity	NaN	NaN	0	0	0	1	1915.99621442547	-1.98466730641667
1.98168385028839	0.00103359075728804	0.02042	0.2	1.10469128629575E-05	0.00556947942823172	0.00103359075728804	NaN	0	0	0	0	0	0	Infinity	NaN	NaN	0	0	0	1	1917.28093185351	-1.98725332971662
1.98812460899353	0.00102745660115033	0.02044	0.2	1.10675233365419E-05	0.0016784731997177	NaN	6.13415613770485E-06	0	0	0	0	0	0	Infinity	NaN	NaN	0	0	0	1	1934.9961903672	-1.98980308219325
1.98260390758514	0.00104892579838634	0.02046	0.2	1.10882871605372E-05	-0.00305176945403218	0.00104892579838634	NaN	0	0	0	0	0	0	Infinity	NaN	NaN	0	0	0	1	1890.12789144397	-1.97955213813111
1.98651444911957	0.00101825559977442	0.02048	0.2	1.11089589745188E-05	0.00785830616950989	NaN	3.06701986119151E-05	0	0	0	0	0	0	Infinity	NaN	NaN	0	0	0	1	1950.89960669959	-1.99437275528908
1.98582434654236	0.00103052367921919	0.0205	0.2	1.11294467673088E-05	0.00129700195975602	0.00103052367921919	NaN	0	0	0	0	0	0	Infinity	NaN	NaN	0	0	0	1	1927.00506217091	-1.98712134850211
1.9823739528656	0.00103972479701042	0.02052	0.2	1.11501492520711E-05	-0.00152588472701609	NaN	-9.20111779123545E-06	0	0	0	0	0	0	Infinity	NaN	NaN	0	0	0	1	1906.63333082526	-1.98084806813858
1.98973476886749	0.00103052367921919	0.02054	0.2	1.11708517368334E-05	0.000152588472701609	0.00103052367921919	NaN	0	0	0	0	0	0	Infinity	NaN	NaN	0	0	0	1	1930.79965942664	-1.98988735734019
1.9860543012619	0.00102899014018476	0.02056	0.2	1.11914468750274E-05	0.00953677948564291	NaN	1.53353903442621E-06	0	0	0	0	0	0	Infinity	NaN	NaN	0	0	0	1	1930.10041952909	-1.99559108074754
1.98674440383911	0.00102285610046238	0.02058	0.2	1.12119653374339E-05	0.00144959054887295	0.00102285610046238	NaN	0	0	0	0	0	0	Infinity	NaN	NaN	0	0	0	1	1942.34986029903	-1.98819399438798
1.98743450641632	0.00103665771894157	0.0206	0.2	1.12325604756279E-05	-0.00907901395112276	NaN	-1.38016184791923E-05	0	0	0	0	0	0	Infinity	NaN	NaN	0	0	0	1	1917.15594270161	-1.9783554924652
1.98835456371307	0.00102745660115033	0.02062	0.2	1.12532016188288E-05	0.0023651213850826	0.00102745660115033	NaN	0	0	0	0	0	0	Infinity	NaN	NaN	0	0	0	1	1935.22000003399	-1.99071968509816
1.98697447776794	0.00103359075728804	0.02064	0.2	1.12738120924132E-05	0.00473024277016521	NaN	-6.13415613770485E-06	0	0	0	0	0	0	Infinity	NaN	NaN	0	0	0	1	1922.39961876344	-1.99170472053811
1.98996484279633	0.0010243896394968	0.02066	0.2	1.12943918963811E-05	0.00137329625431448	0.0010243896394968	NaN	0	0	0	0	0	0	Infinity	NaN	NaN	0	0	0	1	1942.5858736465	-1.99133813905064
1.9904248714447	0.00103205721825361	0.02068	0.2	1.13149563649586E-05	-0.00129700195975602	NaN	-7.66757875680923E-06	0	0	0	0	0	0	Infinity	NaN	NaN	0	0	0	1	1928.59934143262	-1.98912786948495
1.98950469493866	0.00101672206073999	0.0207	0.2	1.13354441577485E-05	0.00900272000581026	0.00101672206073999	NaN	0	0	0	0	0	0	Infinity	NaN	NaN	0	0	0	1	1956.78324663345	-1.99850741494447
1.99249505996704	0.00101672206073999	0.02072	0.2	1.13557785989633E-05	0.00274659250862896	NaN	0	0	0	0	0	0	0	Infinity	NaN	NaN	0	0	0	1	1959.72442903113	-1.99524165247567
1.99019479751587	0.00106426095589995	0.02074	0.2	1.13765884291297E-05	-0.0106048984453082	0.00106426095589995	NaN	0	0	0	0	0	0	Infinity	NaN	NaN	0	0	0	1	1870.02519117403	-1.97958989907056
1.98996484279633	0.00102899014018476	0.02076	0.2	1.13975209400905E-05	0.000991825014352798	NaN	3.52708157151937E-05	0	0	0	0	0	0	Infinity	NaN	NaN	0	0	0	1	1933.90078785305	-1.99095666781068
1.99617552757263	0.00102899014018476	0.02078	0.2	1.14181007428942E-05	0.00801089499145746	0.00102899014018476	NaN	0	0	0	0	0	0	Infinity	NaN	NaN	0	0	0	1	1939.93649658704	-2.00418642256409
1.99065482616425	0.001038191257976	0.0208	0.2	1.14387725568758E-05	0.00152588472701609	NaN	-9.20111779123545E-06	0	0	0	0	0	0	Infinity	NaN	NaN	0	0	0	1	1917.42591826975	-1.99218071089126
1.9922651052475	0.0010243896394968	0.02082	0.2	1.14593983658506E-05	-0.00518800783902407	0.0010243896394968	NaN	0	0	0	0	0	0	Infinity	NaN	NaN	0	0	0	1	1944.83136926895	-1.98707709740847
1.9959454536438	0.00102132256142795	0.02084	0.2	1.14798554878598E-05	0.00503541948273778	NaN	3.06707806885242E-06	0	0	0	0	0	0	Infinity	NaN	NaN	0	0	0	1	1954.27529854348	-2.00098087312654
1.99088490009308	0.00103359075728804	0.02086	0.2	1.1500404621047E-05	0.00373841752298176	0.00103359075728804	NaN	0	0	0	0	0	0	Infinity	NaN	NaN	0	0	0	1	1926.18295592814	-1.99462331761606
1.99640560150146	0.00101978902239352	0.02088	0.2	1.15209384188438E-05	0.000991825014352798	NaN	1.38017348945141E-05	0	0	0	0	0	0	Infinity	NaN	NaN	0	0	0	1	1957.66531867125	-1.99739742651582
1.99272513389587	0.00102899014018476	0.0209	0.2	1.15414262104696E-05	-0.000381471181754023	0.00102899014018476	NaN	0	0	0	0	0	0	Infinity	NaN	NaN	0	0	0	1	1936.58331219585	-1.99234366271412
1.99525547027588	0.00101978902239352	0.02092	0.2	1.15619140020954E-05	0.0101471338421106	NaN	9.20111779123545E-06	0	0	0	0	0	0	Infinity	NaN	NaN	0	0	0	1	1956.53750576061	-2.00540260411799
1.99479532241821	0.00100905448198318	0.02094	0.2	1.15822024371391E-05	0.00083923659985885	0.00100905448198318	NaN	0	0	0	0	0	0	Infinity	NaN	NaN	0	0	0	1	1976.89555721279	-1.99563455901807
1.99364519119263	0.00104739237576723	0.02096	0.2	1.16027669057166E-05	-0.0186157934367657	NaN	-3.83378937840462E-05	0	0	0	0	0	0	Infinity	NaN	NaN	0	0	0	1	1903.43679915777	-1.97502939775586
1.99801576137543	0.0010243896394968	0.02098	0.2	1.16234847258693E-05	0.000610353890806437	0.0010243896394968	NaN	0	0	0	0	0	0	Infinity	NaN	NaN	0	0	0	1	1950.44510832508	-1.99862611526623
1.99732565879822	0.00103205721825361	0.021	0.2	1.16440491944468E-05	0.00663759838789701	NaN	-7.66757875680923E-06	0	0	0	0	0	0	Infinity	NaN	NaN	0	0	0	1	1935.2857801605	-2.00396325718611
1.99939596652985	0.00103359075728804	0.02102	0.2	1.16647056742022E-05	0.00114441360346973	0.00103359075728804	NaN	0	0	0	0	0	0	Infinity	NaN	NaN	0	0	0	1	1934.41742046524	-2.00054038013332
1.99916589260101	0.00102745660115033	0.02104	0.2	1.16853161477866E-05	-0.00419618282467127	NaN	6.13415613770485E-06	0	0	0	0	0	0	Infinity	NaN	NaN	0	0	0	1	1945.74241905961	-1.99496970977634
2.00031614303589	0.00101365498267114	0.02106	0.2	1.17057272636248E-05	0.00595095055177808	0.00101365498267114	NaN	0	0	0	0	0	0	Infinity	NaN	NaN	0	0	0	1	1973.36981244322	-2.00626709358767
2.00100612640381	0.00103052367921919	0.02108	0.2	1.17261690502437E-05	0.00343324057757854	NaN	-1.68686965480447E-05	0	0	0	0	0	0	Infinity	NaN	NaN	0	0	0	1	1941.73716407947	-2.00443936698139
1.99801576137543	0.001038191257976	0.0211	0.2	1.17468561996156E-05	0.00144959054887295	0.001038191257976	NaN	0	0	0	0	0	0	Infinity	NaN	NaN	0	0	0	1	1924.51607160578	-1.9994653519243
2.00238633155823	0.00103665771894157	0.02112	0.2	1.17676046893848E-05	-0.000305176945403218	NaN	1.53353903442621E-06	0	0	0	0	0	0	Infinity	NaN	NaN	0	0	0	1	1931.57904964299	-2.00208115461282
2.00123620033264	0.0010243896394968	0.02114	0.2	1.17882151629692E-05	0.00999454502016306	0.0010243896394968	NaN	0	0	0	0	0	0	Infinity	NaN	NaN	0	0	0	1	1953.58887201913	-2.0112307453528
2.00146627426147	0.001038191257976	0.02116	0.2	1.18088409719439E-05	0.0016784731997177	NaN	-1.38016184791923E-05	0	0	0	0	0	0	Infinity	NaN	NaN	0	0	0	1	1927.83965274706	-2.00314474746119
2.00192618370056	0.00104892579838634	0.02118	0.2	1.18297121425076E-05	-0.0183106176555157	0.00104892579838634	NaN	0	0	0	0	0	0	Infinity	NaN	NaN	0	0	0	1	1908.54890477508	-1.98361556604505
1.99985599517822	0.00103972479701042	0.0212	0.2	1.18505986484615E-05	0.000686648127157241	NaN	9.20100137591362E-06	0	0	0	0	0	0	Infinity	NaN	NaN	0	0	0	1	1923.44743621439	-2.00054264330538
2.00445652008057	0.0010243896394968	0.02122	0.2	1.18712397928266E-05	0.00625612726435065	0.0010243896394968	NaN	0	0	0	0	0	0	Infinity	NaN	NaN	0	0	0	1	1956.73251934214	-2.01071264734492
2.00491666793823	0.00103665771894157	0.02124	0.2	1.1891850266411E-05	0.00122070778161287	NaN	-1.2268079444766E-05	0	0	0	0	0	0	Infinity	NaN	NaN	0	0	0	1	1934.01990966243	-2.00613737571985
2.00192618370056	0.00102899014018476	0.02126	0.2	1.19125067450022E-05	-0.00373841752298176	0.00102899014018476	NaN	0	0	0	0	0	0	Infinity	NaN	NaN	0	0	0	1	1945.52513723903	-1.99818776617758
2.00629663467407	0.00102592317853123	0.02128	0.2	1.19330558781894E-05	0.00656130444258451	NaN	3.0669616535306E-06	0	0	0	0	0	0	Infinity	NaN	NaN	0	0	0	1	1955.60123473027	-2.01285793911666
2.00445652008057	0.001038191257976	0.0213	0.2	1.19536970225545E-05	0.00312806363217533	0.001038191257976	NaN	0	0	0	0	0	0	Infinity	NaN	NaN	0	0	0	1	1930.7198983628	-2.00758458371274
2.0039963722229	0.00102592317853123	0.02132	0.2	1.19743381669195E-05	0.00137329625431448	NaN	1.2268079444766E-05	0	0	0	0	0	0	Infinity	NaN	NaN	0	0	0	1	1953.35909565075	-2.00536966847721
2.00652670860291	0.00103972479701042	0.02134	0.2	1.1994994646675E-05	7.62942363508046E-05	0.00103972479701042	NaN	0	0	0	0	0	0	Infinity	NaN	NaN	0	0	0	1	1929.86328148793	-2.00660300283926
2.00675678253174	0.00103359075728804	0.02136	0.2	1.2015727802218E-05	0.0100708389654756	NaN	6.13403972238302E-06	0	0	0	0	0	0	Infinity	NaN	NaN	0	0	0	1	1941.53901665792	-2.01682762149721
2.00675678253174	0.00103512417990714	0.02138	0.2	1.20364149515899E-05	0.00137329625431448	0.00103512417990714	NaN	0	0	0	0	0	0	Infinity	NaN	NaN	0	0	0	1	1938.66284015485	-2.00813007878605
2.0072169303894	0.00103972479701042	0.0214	0.2	1.20571634413591E-05	-0.0140381399542093	NaN	-4.60061710327864E-06	0	0	0	0	0	0	Infinity	NaN	NaN	0	0	0	1	1930.5271319496	-1.9931787904352
2.00905704498291	0.00102899014018476	0.02142	0.2	1.2077850590731E-05	0.00114441360346973	0.00102899014018476	NaN	0	0	0	0	0	0	Infinity	NaN	NaN	0	0	0	1	1952.45509798779	-2.01020145858638
2.00560665130615	0.00103359075728804	0.02144	0.2	1.20984763997058E-05	0.00610353890806437	NaN	-4.60061710327864E-06	0	0	0	0	0	0	Infinity	NaN	NaN	0	0	0	1	1940.4262636486	-2.01171019021422
2.00951719284058	0.00103665771894157	0.02146	0.2	1.21191788844681E-05	0.00122070778161287	0.00103665771894157	NaN	0	0	0	0	0	0	Infinity	NaN	NaN	0	0	0	1	1938.45775333858	-2.01073790062219
2.00882697105408	0.001038191257976	0.02148	0.2	1.21399273742372E-05	-0.0023651213850826	NaN	-1.53353903442621E-06	0	0	0	0	0	0	Infinity	NaN	NaN	0	0	0	1	1934.92957643506	-2.00646184966899
2.0102071762085	0.00102592317853123	0.0215	0.2	1.21605685186023E-05	0.00801089499145746	0.00102592317853123	NaN	0	0	0	0	0	0	Infinity	NaN	NaN	0	0	0	1	1959.41296412313	-2.01821807119995
2.012047290802	0.00102592317853123	0.02152	0.2	1.21810869821729E-05	0.00244141556322575	NaN	0	0	0	0	0	0	0	Infinity	NaN	NaN	0	0	0	1	1961.20658242907	-2.01448870636523
2.00813698768616	0.00105659337714314	0.02154	0.2	1.22019121477297E-05	0.000305176945403218	0.00105659337714314	NaN	0	0	0	0	0	0	Infinity	NaN	NaN	0	0	0	1	1900.57692119539	-2.00844216463156
2.01181745529175	0.00103665771894157	0.02156	0.2	1.22228446586905E-05	0.000152588472701609	NaN	1.99356582015753E-05	0	0	0	0	0	0	Infinity	NaN	NaN	0	0	0	1	1940.67667517666	-2.01197004376445
2.01250743865967	0.0010243896394968	0.02158	0.2	1.22434551322749E-05	0.00953677948564291	0.0010243896394968	NaN	0	0	0	0	0	0	Infinity	NaN	NaN	0	0	0	1	1964.59175402071	-2.02204421814531
2.01112723350525	0.00102592317853123	0.0216	0.2	1.22639582604552E-05	0.00144959054887295	NaN	-1.53353903442621E-06	0	0	0	0	0	0	Infinity	NaN	NaN	0	0	0	1	1960.3097732761	-2.01257682405412
2.01411771774292	0.00103052367921919	0.02162	0.2	1.22845227290327E-05	-0.011444135569036	0.00103052367921919	NaN	0	0	0	0	0	0	Infinity	NaN	NaN	0	0	0	1	1954.46039558158	-2.00267358217388
2.01066732406616	0.00102745660115033	0.02164	0.2	1.23051025318364E-05	0.00144959054887295	NaN	3.06707806885242E-06	0	0	0	0	0	0	Infinity	NaN	NaN	0	0	0	1	1956.93649913294	-2.01211691461504
2.01089715957642	0.00105199287645519	0.02166	0.2	1.23258970266124E-05	0.00442506559193134	0.00105199287645519	NaN	0	0	0	0	0	0	Infinity	NaN	NaN	0	0	0	1	1911.51214478977	-2.01532222516835
2.01641798019409	0.00102745660115033	0.02168	0.2	1.23466915213885E-05	0.000991825014352798	NaN	2.45362753048539E-05	0	0	0	0	0	0	Infinity	NaN	NaN	0	0	0	1	1962.53348115777	-2.01740980520844
2.01296758651733	0.00102592317853123	0.0217	0.2	1.23672253191853E-05	-0.00358582916669548	0.00102592317853123	NaN	0	0	0	0	0	0	Infinity	NaN	NaN	0	0	0	1	1962.10362397623	-2.00938175735064
2.01434779167175	0.00102285610046238	0.02172	0.2	1.23877131119752E-05	0.00724795227870345	NaN	3.06707806885242E-06	0	0	0	0	0	0	Infinity	NaN	NaN	0	0	0	1	1969.33644015143	-2.02159574395046
2.01595783233643	0.00102899014018476	0.02174	0.2	1.24082315743817E-05	0.0028991810977459	0.00102899014018476	NaN	0	0	0	0	0	0	Infinity	NaN	NaN	0	0	0	1	1959.16146677018	-2.01885701343417
2.01641798019409	0.00103665771894157	0.02176	0.2	1.2428888052973E-05	0.00144959054887295	NaN	-7.66757875680923E-06	0	0	0	0	0	0	Infinity	NaN	NaN	0	0	0	1	1945.11451885282	-2.01786757074296
2.01480770111084	0.00103205721825361	0.02178	0.2	1.24495752023449E-05	0.000152588472701609	0.00103205721825361	NaN	0	0	0	0	0	0	Infinity	NaN	NaN	0	0	0	1	1952.22480447371	-2.01496028958354
2.01848816871643	0.00101058802101761	0.0218	0.2	1.24700016547376E-05	0.0100708389654756	NaN	2.14691972360015E-05	0	0	0	0	0	0	Infinity	NaN	NaN	0	0	0	1	1997.3402877702	-2.02855900768191
2.01595783233643	0.00102745660115033	0.02182	0.2	1.24903821009593E-05	0.00152588472701609	0.00102745660115033	NaN	0	0	0	0	0	0	Infinity	NaN	NaN	0	0	0	1	1962.08562977684	-2.01748371706344
2.01250743865967	0.000993719324469566	0.02184	0.2	1.25105938602155E-05	-0.0168610271066427	NaN	3.37372766807675E-05	0	0	0	0	0	0	Infinity	NaN	NaN	0	0	0	1	2025.2272337905	-1.99564641155303
2.0189483165741	0.00102899014018476	0.02186	0.2	1.25308209548621E-05	0.000991825014352798	0.00102899014018476	NaN	0	0	0	0	0	0	Infinity	NaN	NaN	0	0	0	1	1962.06769893012	-2.01994014158845
2.0182580947876	0.00102899014018476	0.02188	0.2	1.25514007576658E-05	0.00579836219549179	NaN	0	0	0	0	0	0	0	Infinity	NaN	NaN	0	0	0	1	1961.39692303097	-2.02405645698309
2.02009844779968	0.00104279175866395	0.0219	0.2	1.25721185766542E-05	0.00129700195975602	0.00104279175866395	NaN	0	0	0	0	0	0	Infinity	NaN	NaN	0	0	0	1	1937.20216046575	-2.02139544975944
2.01986837387085	0.00101978902239352	0.02192	0.2	1.25927443844648E-05	-0.00366212334483862	NaN	2.30027362704277E-05	0	0	0	0	0	0	Infinity	NaN	NaN	0	0	0	1	1980.67279556517	-2.01620625052601
2.01802802085876	0.00103359075728804	0.02194	0.2	1.26132781822616E-05	0.00656130444258451	0.00103359075728804	NaN	0	0	0	0	0	0	Infinity	NaN	NaN	0	0	0	1	1952.4439500153	-2.02458932530135
2.02147841453552	0.00103359075728804	0.02196	0.2	1.26339499974074E-05	0.00297547527588904	NaN	0	0	0	0	0	0	0	Infinity	NaN	NaN	0	0	0	1	1955.78220904329	-2.02445388981141
2.01986837387085	0.00103665771894157	0.02198	0.2	1.26546524821697E-05	0.00160217890515924	0.00103665771894157	NaN	0	0	0	0	0	0	Infinity	NaN	NaN	0	0	0	1	1948.44290160994	-2.02147055277601
2.01963829994202	0.00102745660115033	0.022	0.2	1.26752936253706E-05	7.62942363508046E-05	NaN	9.20111779123545E-06	0	0	0	0	0	0	Infinity	NaN	NaN	0	0	0	1	1965.6677446822	-2.01971459417837
2.02561902999878	0.00101058802101761	0.02202	0.2	1.26956740715923E-05	0.0103760156780481	0.00101058802101761	NaN	0	0	0	0	0	0	Infinity	NaN	NaN	0	0	0	1	2004.39643838157	-2.03599504567683
2.02101850509644	0.00103665771894157	0.02204	0.2	1.27161465289919E-05	0.00160217890515924	NaN	-2.60696979239583E-05	0	0	0	0	0	0	Infinity	NaN	NaN	0	0	0	1	1949.55236252898	-2.02262068400159
2.02170848846436	0.00104739237576723	0.02206	0.2	1.2736987029939E-05	-0.0189972650259733	0.00104739237576723	NaN	0	0	0	0	0	0	Infinity	NaN	NaN	0	0	0	1	1930.23028927762	-2.00271122343838
2.02308869361877	0.00103665771894157	0.02208	0.2	1.27578275308861E-05	0.000686648127157241	NaN	1.07346568256617E-05	0	0	0	0	0	0	Infinity	NaN	NaN	0	0	0	1	1951.5493461857	-2.02377534174593
2.02308869361877	0.00103205721825361	0.0221	0.2	1.2778514680258E-05	0.00648501003161073	0.00103205721825361	NaN	0	0	0	0	0	0	Infinity	NaN	NaN	0	0	0	1	1960.24857714975	-2.02957370365039
2.02515888214111	0.00102285610046238	0.02212	0.2	1.27990638134452E-05	0.00129700195975602	NaN	9.20111779123545E-06	0	0	0	0	0	0	Infinity	NaN	NaN	0	0	0	1	1979.90595277835	-2.02645588410087
2.02400875091553	0.00102745660115033	0.02214	0.2	1.28195669404613E-05	-0.00366212334483862	0.00102745660115033	NaN	0	0	0	0	0	0	Infinity	NaN	NaN	0	0	0	1	1969.9214046116	-2.02034662757069
2.02607917785645	0.0010243896394968	0.02216	0.2	1.28400854028678E-05	0.0067138927988708	NaN	3.0669616535306E-06	0	0	0	0	0	0	Infinity	NaN	NaN	0	0	0	1	1977.84036438682	-2.03279307065532
2.02377867698669	0.00103665771894157	0.02218	0.2	1.28606958764522E-05	0.00320435781031847	0.00103665771894157	NaN	0	0	0	0	0	0	Infinity	NaN	NaN	0	0	0	1	1952.21493074202	-2.02698303479701
2.0269992351532	0.001038191257976	0.0222	0.2	1.28814443662213E-05	0.00137329625431448	NaN	-1.53353903442621E-06	0	0	0	0	0	0	Infinity	NaN	NaN	0	0	0	1	1952.43334942439	-2.02837253140751
2.02676916122437	0.001038191257976	0.02222	0.2	1.29022081913808E-05	-0.000152588472701609	0.001038191257976	NaN	0	0	0	0	0	0	Infinity	NaN	NaN	0	0	0	1	1952.21173907364	-2.02661657275166
2.02791929244995	0.00103359075728804	0.02224	0.2	1.29229260115335E-05	0.00999454502016306	NaN	4.60050068795681E-06	0	0	0	0	0	0	Infinity	NaN	NaN	0	0	0	1	1962.01376429764	-2.03791383747011
2.02722930908203	0.00102285610046238	0.02226	0.2	1.2943490480111E-05	0.00160217890515924	0.00102285610046238	NaN	0	0	0	0	0	0	Infinity	NaN	NaN	0	0	0	1	1981.93011525828	-2.02883148798719
2.02492880821228	0.00105045933742076	0.02228	0.2	1.29642236344898E-05	-0.0184632055461407	NaN	-2.76032369583845E-05	0	0	0	0	0	0	Infinity	NaN	NaN	0	0	0	1	1927.66034445862	-2.00646560266614
2.02837944030762	0.00102592317853123	0.0223	0.2	1.29849874596493E-05	0.000915530836209655	0.00102592317853123	NaN	0	0	0	0	0	0	Infinity	NaN	NaN	0	0	0	1	1977.12604876669	-2.02929497114383
2.02906942367554	0.00103205721825361	0.02232	0.2	1.30055672636172E-05	0.00709536392241716	NaN	-6.13403972238302E-06	0	0	0	0	0	0	Infinity	NaN	NaN	0	0	0	1	1966.0435369165	-2.03616478759795
2.02929949760437	0.00103972479701042	0.02234	0.2	1.30262850837698E-05	0.00114441360346973	0.00103972479701042	NaN	0	0	0	0	0	0	Infinity	NaN	NaN	0	0	0	1	1951.7659898459	-2.03044391120784
2.03067970275879	0.001038191257976	0.02236	0.2	1.30470642443197E-05	-0.00534059666097164	NaN	1.53353903442621E-06	0	0	0	0	0	0	Infinity	NaN	NaN	0	0	0	1	1955.97842609241	-2.02533910609782
2.0288393497467	0.00102592317853123	0.02238	0.2	1.30677053886848E-05	0.00488283112645149	0.00102592317853123	NaN	0	0	0	0	0	0	Infinity	NaN	NaN	0	0	0	1	1977.57433714609	-2.03372218087316
2.03182983398438	0.00103052367921919	0.0224	0.2	1.30882698572623E-05	0.00381471170112491	NaN	-4.60050068795681E-06	0	0	0	0	0	0	Infinity	NaN	NaN	0	0	0	1	1971.6478863677	-2.0356445456855
2.02837944030762	0.00102132256142795	0.02242	0.2	1.31087883196687E-05	0.00160217890515924	0.00102132256142795	NaN	0	0	0	0	0	0	Infinity	NaN	NaN	0	0	0	1	1986.03214783747	-2.02998161921278
2.03021955490112	0.00102745660115033	0.02244	0.2	1.31292761112945E-05	-0.000991825014352798	NaN	-6.13403972238302E-06	0	0	0	0	0	0	Infinity	NaN	NaN	0	0	0	1	1975.96623801735	-2.02922772988677
2.03159976005554	0.00102285610046238	0.02246	0.2	1.31497792383107E-05	0.00930789671838284	0.00102285610046238	NaN	0	0	0	0	0	0	Infinity	NaN	NaN	0	0	0	1	1986.20290687729	-2.04090765677392
2.03251981735229	0.00103359075728804	0.02248	0.2	1.31703437068882E-05	0.00221253279596567	NaN	-1.07346568256617E-05	0	0	0	0	0	0	Infinity	NaN	NaN	0	0	0	1	1966.46477633495	-2.03473235014826
2.03251981735229	0.00104739237576723	0.0225	0.2	1.31911535382187E-05	-0.0019836500287056	0.00104739237576723	NaN	0	0	0	0	0	0	Infinity	NaN	NaN	0	0	0	1	1940.55242751165	-2.03053616732359
2.03251981735229	0.00103972479701042	0.02252	0.2	1.32120247099465E-05	0.000381471181754023	NaN	7.66757875680923E-06	0	0	0	0	0	0	Infinity	NaN	NaN	0	0	0	1	1954.86327073906	-2.03290128853405
2.03274989128113	0.00102899014018476	0.02254	0.2	1.32327118593184E-05	0.00953677948564291	0.00102899014018476	NaN	0	0	0	0	0	0	Infinity	NaN	NaN	0	0	0	1	1975.48043649489	-2.04228667076677
2.03459000587463	0.00101365498267114	0.02256	0.2	1.3253138310547E-05	0.0016784731997177	NaN	1.53351575136185E-05	0	0	0	0	0	0	Infinity	NaN	NaN	0	0	0	1	2007.18197084492	-2.03626847907435
2.03343987464905	0.00102745660115033	0.02258	0.2	1.32735494263852E-05	-0.011444135569036	0.00102745660115033	NaN	0	0	0	0	0	0	Infinity	NaN	NaN	0	0	0	1	1979.10050154179	-2.02199573908001
2.0343599319458	0.00103359075728804	0.0226	0.2	1.32941598999696E-05	0.00122070778161287	NaN	-6.13415613770485E-06	0	0	0	0	0	0	Infinity	NaN	NaN	0	0	0	1	1968.2450888818	-2.03558063972741
2.03551006317139	0.00103665771894157	0.02262	0.2	1.33148623847319E-05	0.005722067784518	0.00103665771894157	NaN	0	0	0	0	0	0	Infinity	NaN	NaN	0	0	0	1	1963.53147811377	-2.0412321309559
2.03620028495789	0.00103359075728804	0.02264	0.2	1.33355648694942E-05	0.00160217890515924	NaN	3.0669616535306E-06	0	0	0	0	0	0	Infinity	NaN	NaN	0	0	0	1	1970.02563209884	-2.03780246386305
2.03528022766113	0.00102132256142795	0.02266	0.2	1.33561140026813E-05	-0.00312806363217533	0.00102132256142795	NaN	0	0	0	0	0	0	Infinity	NaN	NaN	0	0	0	1	1992.78886468104	-2.03215216402896
2.03965067863464	0.0010243896394968	0.02268	0.2	1.33765711246906E-05	0.00679018720984459	NaN	-3.06707806885242E-06	0	0	0	0	0	0	Infinity	NaN	NaN	0	0	0	1	1991.08874201086	-2.04644086584449
2.03689026832581	0.00102592317853123	0.0227	0.2	1.33970742528709E-05	0.0028991810977459	0.00102592317853123	NaN	0	0	0	0	0	0	Infinity	NaN	NaN	0	0	0	1	1985.42182392441	-2.03978944942355
2.03551006317139	0.0010243896394968	0.02272	0.2	1.34175773810512E-05	0.00183106167241931	NaN	1.53353903442621E-06	0	0	0	0	0	0	Infinity	NaN	NaN	0	0	0	1	1987.0467102452	-2.03734112484381
2.03735041618347	0.00103205721825361	0.02274	0.2	1.34381418496287E-05	7.62942363508046E-05	0.00103205721825361	NaN	0	0	0	0	0	0	Infinity	NaN	NaN	0	0	0	1	1974.06730959254	-2.03742671041982
2.0375804901123	0.00102745660115033	0.02276	0.2	1.34587369878227E-05	0.00984195619821548	NaN	4.60061710327864E-06	0	0	0	0	0	0	Infinity	NaN	NaN	0	0	0	1	1983.13046782807	-2.04742244631052
2.03666019439697	0.00103205721825361	0.02278	0.2	1.34793321260167E-05	0.00160217890515924	0.00103205721825361	NaN	0	0	0	0	0	0	Infinity	NaN	NaN	0	0	0	1	1973.39852711199	-2.03826237330213
2.0375804901123	0.00104892579838634	0.0228	0.2	1.35001419561831E-05	-0.0184632055461407	NaN	-1.68685801327229E-05	0	0	0	0	0	0	Infinity	NaN	NaN	0	0	0	1	1942.54016179878	-2.01911728456616
2.03804039955139	0.00103665771894157	0.02282	0.2	1.35209977913564E-05	0.000610353890806437	0.00103665771894157	NaN	0	0	0	0	0	0	Infinity	NaN	NaN	0	0	0	1	1965.9723381332	-2.0386507534422
2.03988075256348	0.00102899014018476	0.02284	0.2	1.35416542699477E-05	0.00694277556613088	NaN	7.66757875680923E-06	0	0	0	0	0	0	Infinity	NaN	NaN	0	0	0	1	1982.41039724366	-2.04682352812961
2.04011082649231	0.00103359075728804	0.02286	0.2	1.35622800789224E-05	0.00144959054887295	0.00103359075728804	NaN	0	0	0	0	0	0	Infinity	NaN	NaN	0	0	0	1	1973.80908459863	-2.04156041704118
2.0405707359314	0.00104432529769838	0.02288	0.2	1.35830592394723E-05	-0.00495912553742528	NaN	-1.07345404103398E-05	0	0	0	0	0	0	Infinity	NaN	NaN	0	0	0	1	1953.96084000711	-2.03561161039397
2.04241108894348	0.00102132256142795	0.0229	0.2	1.36037157180635E-05	0.00419618282467127	0.00102132256142795	NaN	0	0	0	0	0	0	Infinity	NaN	NaN	0	0	0	1	1999.77085210759	-2.04660727176815
2.04172086715698	0.001038191257976	0.02292	0.2	1.36243108562576E-05	0.00411988887935877	NaN	-1.68686965480447E-05	0	0	0	0	0	0	Infinity	NaN	NaN	0	0	0	1	1966.61342644843	-2.04584075603634
2.04218101501465	0.0010458588367328	0.02294	0.2	1.36451513572047E-05	0.000991825014352798	0.0010458588367328	NaN	0	0	0	0	0	0	Infinity	NaN	NaN	0	0	0	1	1952.63542582313	-2.043172840029
2.04218101501465	0.00105199287645519	0.02296	0.2	1.36661298743365E-05	-0.00129700195975602	NaN	-6.13403972238302E-06	0	0	0	0	0	0	Infinity	NaN	NaN	0	0	0	1	1941.249851326	-2.04088401305489
2.04655146598816	0.00104279175866395	0.02298	0.2	1.36870777206877E-05	0.00785830616950989	0.00104279175866395	NaN	0	0	0	0	0	0	Infinity	NaN	NaN	0	0	0	1	1962.5696587881	-2.05440977215767
2.04448127746582	0.00103359075728804	0.023	0.2	1.37078415458473E-05	0.00251770974136889	NaN	9.20100137591362E-06	0	0	0	0	0	0	Infinity	NaN	NaN	0	0	0	1	1978.03749990004	-2.04699898720719
2.04103088378906	0.0010458588367328	0.02302	0.2	1.37286360417875E-05	0.00137329625431448	0.0010458588367328	NaN	0	0	0	0	0	0	Infinity	NaN	NaN	0	0	0	1	1951.53572557183	-2.04240418004338
2.04471135139465	0.00103512417990714	0.02304	0.2	1.37494458719539E-05	-7.62942363508046E-05	NaN	1.07346568256617E-05	0	0	0	0	0	0	Infinity	NaN	NaN	0	0	0	1	1975.32952189183	-2.0446350571583
2.04563140869141	0.00102285610046238	0.02306	0.2	1.37700256747576E-05	0.0105286044999957	0.00102285610046238	NaN	0	0	0	0	0	0	Infinity	NaN	NaN	0	0	0	1	1999.92101309919	-2.0561600131914
2.04678153991699	0.00103052367921919	0.02308	0.2	1.37905594725544E-05	0.00175476749427617	NaN	-7.66757875680923E-06	0	0	0	0	0	0	Infinity	NaN	NaN	0	0	0	1	1986.15672904072	-2.04853630741127
2.04517126083374	0.00105199287645519	0.0231	0.2	1.38113846381111E-05	-0.0142670217901468	0.00105199287645519	NaN	0	0	0	0	0	0	Infinity	NaN	NaN	0	0	0	1	1944.09230956504	-2.03090423904359
2.04425120353699	0.001038191257976	0.02312	0.2	1.38322864794554E-05	0.000305176945403218	NaN	1.38016184791923E-05	0	0	0	0	0	0	Infinity	NaN	NaN	0	0	0	1	1969.0506810107	-2.04455638048239
2.04747152328491	0.00103665771894157	0.02314	0.2	1.38530349692246E-05	0.00877383723855019	0.00103665771894157	NaN	0	0	0	0	0	0	Infinity	NaN	NaN	0	0	0	1	1975.06996366688	-2.05624536052346
2.04609131813049	0.00103052367921919	0.02316	0.2	1.38737067832062E-05	0.00152588472701609	NaN	6.13403972238302E-06	0	0	0	0	0	0	Infinity	NaN	NaN	0	0	0	1	1985.48695133409	-2.04761720285751
2.04724144935608	0.001038191257976	0.02318	0.2	1.38943939325782E-05	-0.00923160277307034	0.001038191257976	NaN	0	0	0	0	0	0	Infinity	NaN	NaN	0	0	0	1	1971.93092662644	-2.03800984658301
2.04747152328491	0.00102899014018476	0.0232	0.2	1.39150657465598E-05	0.00190735585056245	NaN	9.20111779123545E-06	0	0	0	0	0	0	Infinity	NaN	NaN	0	0	0	1	1989.78731022367	-2.04937887913547
2.04885172843933	0.00103359075728804	0.02322	0.2	1.39356915555345E-05	0.00526430224999785	0.00103359075728804	NaN	0	0	0	0	0	0	Infinity	NaN	NaN	0	0	0	1	1982.26591520145	-2.05411603068933
2.0486216545105	0.00103512417990714	0.02324	0.2	1.39563787049065E-05	0.00160217890515924	NaN	-1.53342261910439E-06	0	0	0	0	0	0	Infinity	NaN	NaN	0	0	0	1	1979.10713929441	-2.05022383341566
2.04816174507141	0.00103205721825361	0.02326	0.2	1.39770505188881E-05	-0.00259400391951203	0.00103205721825361	NaN	0	0	0	0	0	0	Infinity	NaN	NaN	0	0	0	1	1984.54282267139	-2.0455677411519
2.05046200752258	0.00101365498267114	0.02328	0.2	1.39975076408973E-05	0.00740054110065103	NaN	1.84022355824709E-05	0	0	0	0	0	0	Infinity	NaN	NaN	0	0	0	1	2022.84016018872	-2.05786254862323
2.049311876297	0.00103052367921919	0.0233	0.2	1.40179494275162E-05	0.00305176945403218	0.00103052367921919	NaN	0	0	0	0	0	0	Infinity	NaN	NaN	0	0	0	1	1988.61211791827	-2.05236364575103
2.04954171180725	0.00102132256142795	0.02332	0.2	1.40384678899227E-05	0.00152588472701609	NaN	9.20111779123545E-06	0	0	0	0	0	0	Infinity	NaN	NaN	0	0	0	1	2006.75260609313	-2.05106759653427
2.05092191696167	0.00104432529769838	0.02334	0.2	1.40591243685139E-05	-0.000305176945403218	0.00104432529769838	NaN	0	0	0	0	0	0	Infinity	NaN	NaN	0	0	0	1	1963.87267595812	-2.05061674001627
2.05046200752258	0.0010243896394968	0.02336	0.2	1.40798115178859E-05	0.00991825107485056	NaN	1.99356582015753E-05	0	0	0	0	0	0	Infinity	NaN	NaN	0	0	0	1	2001.6426645332	-2.06038025859743
2.05230212211609	0.001038191257976	0.02338	0.2	1.41004373268606E-05	0.00190735585056245	0.001038191257976	NaN	0	0	0	0	0	0	Infinity	NaN	NaN	0	0	0	1	1976.80543575097	-2.05420947796665
2.05092191696167	0.00107192853465676	0.0234	0.2	1.4121538524787E-05	-0.0146484933793545	NaN	-3.37372766807675E-05	0	0	0	0	0	0	Infinity	NaN	NaN	0	0	0	1	1913.30098103824	-2.03627342358232
2.05161213874817	0.00102592317853123	0.02342	0.2	1.41425170419188E-05	0.000457765418104827	0.00102592317853123	NaN	0	0	0	0	0	0	Infinity	NaN	NaN	0	0	0	1	1999.7716999487	-2.05206990416627
2.05276226997375	0.00102899014018476	0.02344	0.2	1.4163066175106E-05	0.00839236564934254	NaN	-3.0669616535306E-06	0	0	0	0	0	0	Infinity	NaN	NaN	0	0	0	1	1994.92899864441	-2.0611546356231
2.051842212677	0.00102745660115033	0.02346	0.2	1.41836306425193E-05	0.00122070778161287	0.00102745660115033	NaN	0	0	0	0	0	0	Infinity	NaN	NaN	0	0	0	1	1997.01107606859	-2.05306292045861
2.05207204818726	0.00102745660115033	0.02348	0.2	1.42041797745424E-05	-0.00877383723855019	NaN	0	0	0	0	0	0	0	Infinity	NaN	NaN	0	0	0	1	1997.2347697117	-2.04329821094871
2.05391240119934	0.00103512417990714	0.0235	0.2	1.42248055823529E-05	0.00221253279596567	0.00103512417990714	NaN	0	0	0	0	0	0	Infinity	NaN	NaN	0	0	0	1	1984.21835859693	-2.05612493399531
2.05552244186401	0.00102899014018476	0.02352	0.2	1.42454467255538E-05	0.00549318501725793	NaN	6.13403972238302E-06	0	0	0	0	0	0	Infinity	NaN	NaN	0	0	0	1	1997.61140713645	-2.06101562688127
2.05483245849609	0.00102745660115033	0.02354	0.2	1.42660111929672E-05	0.00137329625431448	0.00102745660115033	NaN	0	0	0	0	0	0	Infinity	NaN	NaN	0	0	0	1	1999.92141390256	-2.05620575475041
2.05391240119934	0.0010243896394968	0.02356	0.2	1.42865296553737E-05	-0.00343324057757854	NaN	3.0669616535306E-06	0	0	0	0	0	0	Infinity	NaN	NaN	0	0	0	1	2005.01090796687	-2.05047916062176
2.05759286880493	0.00103052367921919	0.02358	0.2	1.43070787885608E-05	0.00587465614080429	0.00103052367921919	NaN	0	0	0	0	0	0	Infinity	NaN	NaN	0	0	0	1	1996.64783090083	-2.06346752494574
2.05460238456726	0.0010243896394968	0.0236	0.2	1.4327627921748E-05	0.00358582916669548	NaN	6.13403972238302E-06	0	0	0	0	0	0	Infinity	NaN	NaN	0	0	0	1	2005.68446355677	-2.05818821373396
2.05713272094727	0.00104125833604485	0.02362	0.2	1.43482844015034E-05	0.00129700195975602	0.00104125833604485	NaN	0	0	0	0	0	0	Infinity	NaN	NaN	0	0	0	1	1975.62185073221	-2.05842972290702
2.05644273757935	0.00103052367921919	0.02364	0.2	1.4369002221656E-05	-0.000991825014352798	NaN	1.07346568256617E-05	0	0	0	0	0	0	Infinity	NaN	NaN	0	0	0	1	1995.53176607983	-2.05545091256499
2.05851292610168	0.00102899014018476	0.02366	0.2	1.43895973598501E-05	0.00923160277307034	0.00102899014018476	NaN	0	0	0	0	0	0	Infinity	NaN	NaN	0	0	0	1	2000.5176392964	-2.06774452887475
2.05943298339844	0.00101825559977442	0.02368	0.2	1.44100698172497E-05	0.00205994443967938	NaN	1.07345404103398E-05	0	0	0	0	0	0	Infinity	NaN	NaN	0	0	0	1	2022.51083505426	-2.06149292783812
2.0566725730896	0.00104279175866395	0.0237	0.2	1.44306802908341E-05	-0.00183106167241931	0.00104279175866395	NaN	0	0	0	0	0	0	Infinity	NaN	NaN	0	0	0	1	1972.2754385062	-2.05484151141718
2.05851292610168	0.00102899014018476	0.02372	0.2	1.44513981098225E-05	0.000228882709052414	NaN	1.38016184791923E-05	0	0	0	0	0	0	Infinity	NaN	NaN	0	0	0	1	2000.5176392964	-2.05874180881074
2.05874300003052	0.00103359075728804	0.02374	0.2	1.44720239187973E-05	0.00999454502016306	0.00103359075728804	NaN	0	0	0	0	0	0	Infinity	NaN	NaN	0	0	0	1	1991.83572948378	-2.06873754505068
2.06012296676636	0.00103665771894157	0.02376	0.2	1.44927264035596E-05	0.00160217890515924	NaN	-3.0669616535306E-06	0	0	0	0	0	0	Infinity	NaN	NaN	0	0	0	1	1987.27403377631	-2.06172514567152
2.05943298339844	0.00104892579838634	0.02378	0.2	1.45135822387328E-05	-0.0184632055461407	0.00104892579838634	NaN	0	0	0	0	0	0	Infinity	NaN	NaN	0	0	0	1	1963.37337356624	-2.0409697778523
2.05851292610168	0.00102899014018476	0.0238	0.2	1.45343613981186E-05	0.000457765418104827	NaN	1.99356582015753E-05	0	0	0	0	0	0	Infinity	NaN	NaN	0	0	0	1	2000.5176392964	-2.05897069151979
2.0628833770752	0.00103205721825361	0.02382	0.2	1.45549718717029E-05	0.00793460011482239	0.00103205721825361	NaN	0	0	0	0	0	0	Infinity	NaN	NaN	0	0	0	1	1998.80717908828	-2.07081797719002
2.06058311462402	0.00103359075728804	0.02384	0.2	1.45756283514584E-05	0.00137329625431448	NaN	-1.53353903442621E-06	0	0	0	0	0	0	Infinity	NaN	NaN	0	0	0	1	1993.61604203063	-2.06195641087834
2.06012296676636	0.0010458588367328	0.02386	0.2	1.45964228473986E-05	-0.00885013118386269	0.0010458588367328	NaN	0	0	0	0	0	0	Infinity	NaN	NaN	0	0	0	1	1969.79065855775	-2.05127283558249
2.06242322921753	0.00104432529769838	0.02388	0.2	1.46173246887429E-05	0.0019836500287056	NaN	1.53353903442621E-06	0	0	0	0	0	0	Infinity	NaN	NaN	0	0	0	1	1974.88582701479	-2.06440687924623
2.06058311462402	0.00101672206073999	0.0239	0.2	1.46379351623273E-05	0.00541689060628414	0.00101672206073999	NaN	0	0	0	0	0	0	Infinity	NaN	NaN	0	0	0	1	2026.69263724275	-2.06600000523031
2.06311345100403	0.001038191257976	0.02392	0.2	1.46584842955144E-05	0.00137329625431448	NaN	-2.14691972360015E-05	0	0	0	0	0	0	Infinity	NaN	NaN	0	0	0	1	1987.21905540427	-2.06448674725834
2.06081318855286	0.001059660455212	0.02394	0.2	1.46794628126463E-05	-0.00511171389371157	0.001059660455212	NaN	0	0	0	0	0	0	Infinity	NaN	NaN	0	0	0	1	1944.78634964307	-2.05570147465914
2.0654137134552	0.00102745660115033	0.02396	0.2	1.47003339832099E-05	0.00610353890806437	NaN	3.22038540616632E-05	0	0	0	0	0	0	Infinity	NaN	NaN	0	0	0	1	2010.21990723771	-2.07151725236326
2.06357359886169	0.00102899014018476	0.02398	0.2	1.47208984506233E-05	0.00274659250862896	0.00102899014018476	NaN	0	0	0	0	0	0	Infinity	NaN	NaN	0	0	0	1	2005.43573575075	-2.06632019137032
2.06403350830078	0.0010243896394968	0.024	0.2	1.47414322484201E-05	0.00152588472701609	NaN	4.60050068795681E-06	0	0	0	0	0	0	Infinity	NaN	NaN	0	0	0	1	2014.89104215723	-2.0655593930278
2.06426358222961	0.00104432529769838	0.02402	0.2	1.4762119397792E-05	-0.000381471181754023	0.00104432529769838	NaN	0	0	0	0	0	0	Infinity	NaN	NaN	0	0	0	1	1976.64806816335	-2.06388211104786
2.06518363952637	0.00101978902239352	0.02404	0.2	1.4782760540993E-05	0.00961307343095541	NaN	2.45362753048539E-05	0	0	0	0	0	0	Infinity	NaN	NaN	0	0	0	1	2025.10871776127	-2.07479671295732
2.06702399253845	0.00103665771894157	0.02406	0.2	1.48033250084063E-05	0.00183106167241931	0.00103665771894157	NaN	0	0	0	0	0	0	Infinity	NaN	NaN	0	0	0	1	1993.93102927829	-2.06885505421087
2.06334352493286	0.00104892579838634	0.02408	0.2	1.48241808435796E-05	-0.00793460011482239	NaN	-1.2268079444766E-05	0	0	0	0	0	0	Infinity	NaN	NaN	0	0	0	1	1967.10151290692	-2.05540892481804
2.0654137134552	0.00104125833604485	0.0241	0.2	1.48450826849239E-05	0.000457765418104827	0.00104125833604485	NaN	0	0	0	0	0	0	Infinity	NaN	NaN	0	0	0	1	1983.57472104429	-2.06587147887331
2.06863403320313	0.0010243896394968	0.02412	0.2	1.48657391646793E-05	0.00938419066369534	NaN	1.68686965480447E-05	0	0	0	0	0	0	Infinity	NaN	NaN	0	0	0	1	2019.38203340213	-2.07801822386682
2.06564378738403	0.00103052367921919	0.02414	0.2	1.48862882978665E-05	0.0016784731997177	0.00103052367921919	NaN	0	0	0	0	0	0	Infinity	NaN	NaN	0	0	0	1	2004.46028464784	-2.06732226058375
2.06817412376404	0.00102745660115033	0.02416	0.2	1.49068681006702E-05	-0.0119019011035562	NaN	3.06707806885242E-06	0	0	0	0	0	0	Infinity	NaN	NaN	0	0	0	1	2012.90655142857	-2.05627222266048
2.06863403320313	0.00103512417990714	0.02418	0.2	1.49274939084808E-05	0.00122070778161287	0.00103512417990714	NaN	0	0	0	0	0	0	Infinity	NaN	NaN	0	0	0	1	1998.44045125938	-2.06985474098474
2.06748390197754	0.00103205721825361	0.0242	0.2	1.49481657224624E-05	0.00617983331903815	NaN	3.0669616535306E-06	0	0	0	0	0	0	Infinity	NaN	NaN	0	0	0	1	2003.26480490686	-2.07366373529658
2.06886410713196	0.00102899014018476	0.02422	0.2	1.49687761960467E-05	0.00144959054887295	0.00102899014018476	NaN	0	0	0	0	0	0	Infinity	NaN	NaN	0	0	0	1	2010.57719246997	-2.07031369768083
2.06978416442871	0.00104125833604485	0.02424	0.2	1.4989478680809E-05	-0.00465394835919142	NaN	-1.22681958600879E-05	0	0	0	0	0	0	Infinity	NaN	NaN	0	0	0	1	1987.77199930101	-2.06513021606952
2.07024431228638	0.00102285610046238	0.02426	0.2	1.50101198251741E-05	0.00480653671547771	0.00102285610046238	NaN	0	0	0	0	0	0	Infinity	NaN	NaN	0	0	0	1	2023.98393219783	-2.07505084900185
2.0716245174408	0.00102899014018476	0.02428	0.2	1.50306382875806E-05	0.00411988887935877	NaN	-6.13403972238302E-06	0	0	0	0	0	0	Infinity	NaN	NaN	0	0	0	1	2013.25983266353	-2.07574440632015
2.07047438621521	0.00103205721825361	0.0243	0.2	1.5051248761165E-05	0.00137329625431448	0.00103205721825361	NaN	0	0	0	0	0	0	Infinity	NaN	NaN	0	0	0	1	2006.16240029671	-2.07184768246952
2.07001423835754	0.00103359075728804	0.02432	0.2	1.50719052409204E-05	-0.000915530836209655	NaN	-1.53353903442621E-06	0	0	0	0	0	0	Infinity	NaN	NaN	0	0	0	1	2002.74066284116	-2.06909870752133
2.0709342956543	0.00103052367921919	0.02434	0.2	1.50925463852855E-05	0.00839236564934254	0.00103052367921919	NaN	0	0	0	0	0	0	Infinity	NaN	NaN	0	0	0	1	2009.59409028176	-2.07932666130364
2.07277464866638	0.00103205721825361	0.02436	0.2	1.51131721942602E-05	0.0028991810977459	NaN	-1.53353903442621E-06	0	0	0	0	0	0	Infinity	NaN	NaN	0	0	0	1	2008.391213206	-2.07567382976413
2.0709342956543	0.00105045933742076	0.02438	0.2	1.51339973598169E-05	0.00160217890515924	0.00105045933742076	NaN	0	0	0	0	0	0	Infinity	NaN	NaN	0	0	0	1	1971.4559353998	-2.07253647455946
2.07300448417664	0.00103359075728804	0.0244	0.2	1.5154837860764E-05	-0.000228882709052414	NaN	1.68685801327229E-05	0	0	0	0	0	0	Infinity	NaN	NaN	0	0	0	1	2005.63372839734	-2.07277560146758
2.07461476325989	0.0010243896394968	0.02442	0.2	1.51754176647319E-05	0.00984195619821548	0.0010243896394968	NaN	0	0	0	0	0	0	Infinity	NaN	NaN	0	0	0	1	2025.22036856891	-2.0844567194581
2.0734646320343	0.00103205721825361	0.02444	0.2	1.51959821333094E-05	0.0019836500287056	NaN	-7.66757875680923E-06	0	0	0	0	0	0	Infinity	NaN	NaN	0	0	0	1	2009.05976467361	-2.07544828206301
2.07415461540222	0.001059660455212	0.02446	0.2	1.5216899310044E-05	-0.0157166123390198	0.001059660455212	NaN	0	0	0	0	0	0	Infinity	NaN	NaN	0	0	0	1	1957.37663437413	-2.0584380030632
2.07323455810547	0.00103052367921919	0.02448	0.2	1.52378011513883E-05	0.000305176945403218	NaN	2.91367759928107E-05	0	0	0	0	0	0	Infinity	NaN	NaN	0	0	0	1	2011.82621992377	-2.07353973505087
2.07576489448547	0.00101825559977442	0.0245	0.2	1.52582889441783E-05	0.00839236564934254	0.00101825559977442	NaN	0	0	0	0	0	0	Infinity	NaN	NaN	0	0	0	1	2038.54994261296	-2.08415726013482
2.07484483718872	0.00103512417990714	0.02452	0.2	1.52788227419751E-05	0.00152588472701609	NaN	-1.68685801327229E-05	0	0	0	0	0	0	Infinity	NaN	NaN	0	0	0	1	2004.44050816671	-2.07637072191574
2.08013534545898	0.00104739237576723	0.02454	0.2	1.52996479075318E-05	-0.00831607170403004	0.00104739237576723	NaN	0	0	0	0	0	0	Infinity	NaN	NaN	0	0	0	1	1986.01344976877	-2.07181927375495
2.07668495178223	0.00102899014018476	0.02456	0.2	1.53204117326914E-05	0.0023651213850826	NaN	1.84022355824709E-05	0	0	0	0	0	0	Infinity	NaN	NaN	0	0	0	1	2018.17769741637	-2.07905007316731
2.07691502571106	0.00102899014018476	0.02458	0.2	1.5340991535495E-05	0.00495912553742528	0.00102899014018476	NaN	0	0	0	0	0	0	Infinity	NaN	NaN	0	0	0	1	2018.40128938275	-2.08187415124848
2.07783508300781	0.00102899014018476	0.0246	0.2	1.53615713382987E-05	0.00122070778161287	NaN	0	0	0	0	0	0	0	Infinity	NaN	NaN	0	0	0	1	2019.29542554677	-2.07905579078943
2.07622504234314	0.00101825559977442	0.02462	0.2	1.53820437956983E-05	-0.00350953498855233	0.00101825559977442	NaN	0	0	0	0	0	0	Infinity	NaN	NaN	0	0	0	1	2039.00184079822	-2.07271550735459
2.07829523086548	0.00102745660115033	0.02464	0.2	1.54025009177076E-05	0.00694277556613088	NaN	-9.20100137591362E-06	0	0	0	0	0	0	Infinity	NaN	NaN	0	0	0	1	2022.7571933828	-2.08523800643161
2.07806515693665	0.00103205721825361	0.02466	0.2	1.54230960559016E-05	0.00328065222129226	0.00103205721825361	NaN	0	0	0	0	0	0	Infinity	NaN	NaN	0	0	0	1	2013.51739049219	-2.08134580915794
2.07737517356873	0.00103359075728804	0.02468	0.2	1.5443752535657E-05	0.00114441360346973	NaN	-1.53353903442621E-06	0	0	0	0	0	0	Infinity	NaN	NaN	0	0	0	1	2009.86237436894	-2.0785195871722
2.07944536209106	0.00102285610046238	0.0247	0.2	1.54643170042345E-05	-0.000305176945403218	0.00102285610046238	NaN	0	0	0	0	0	0	Infinity	NaN	NaN	0	0	0	1	2032.97938111828	-2.07914018514566
2.08082556724548	0.00102745660115033	0.02472	0.2	1.54848201312507E-05	0.00999454502016306	NaN	-4.60050068795681E-06	0	0	0	0	0	0	Infinity	NaN	NaN	0	0	0	1	2025.21991188319	-2.09082011226565
2.08082556724548	0.00103205721825361	0.02474	0.2	1.55054152694447E-05	0.00183106167241931	0.00103205721825361	NaN	0	0	0	0	0	0	Infinity	NaN	NaN	0	0	0	1	2016.19205838852	-2.0826566289179
2.08082556724548	0.00107959611341357	0.02476	0.2	1.55265318027614E-05	-0.0178528521209955	NaN	-4.75388951599598E-05	0	0	0	0	0	0	Infinity	NaN	NaN	0	0	0	1	1927.41113217435	-2.06297271512449
2.08036541938782	0.00103052367921919	0.02478	0.2	1.55476330006877E-05	0.000457765418104827	0.00103052367921919	NaN	0	0	0	0	0	0	Infinity	NaN	NaN	0	0	0	1	2018.74586808532	-2.08082318480592
2.08174562454224	0.00102899014018476	0.0248	0.2	1.55682281388818E-05	0.00793460011482239	NaN	1.53353903442621E-06	0	0	0	0	0	0	Infinity	NaN	NaN	0	0	0	1	2023.09579387073	-2.08968022465706
2.0815155506134	0.00103665771894157	0.02482	0.2	1.5588884617473E-05	0.00122070778161287	0.00103665771894157	NaN	0	0	0	0	0	0	Infinity	NaN	NaN	0	0	0	1	2007.91014486309	-2.08273625839502
2.0815155506134	0.00103665771894157	0.02484	0.2	1.56096177718518E-05	-0.00839236564934254	NaN	0	0	0	0	0	0	0	Infinity	NaN	NaN	0	0	0	1	2007.91014486309	-2.07312318496406
2.08335590362549	0.0010243896394968	0.02486	0.2	1.56302282454362E-05	0.00328065222129226	0.0010243896394968	NaN	0	0	0	0	0	0	Infinity	NaN	NaN	0	0	0	1	2033.75339157946	-2.08663655584678
2.08289575576782	0.00104125833604485	0.02488	0.2	1.56508847251916E-05	0.00526430224999785	NaN	-1.68686965480447E-05	0	0	0	0	0	0	Infinity	NaN	NaN	0	0	0	1	2000.36406304277	-2.08816005801782
2.08335590362549	0.00105199287645519	0.0249	0.2	1.56718172373166E-05	0.00106811930891126	0.00105199287645519	NaN	0	0	0	0	0	0	Infinity	NaN	NaN	0	0	0	1	1980.38974431614	-2.0844240229344
2.0822057723999	0.00102285610046238	0.02492	0.2	1.56925657270858E-05	-0.00282288668677211	NaN	2.91367759928107E-05	0	0	0	0	0	0	Infinity	NaN	NaN	0	0	0	1	2035.67810903083	-2.07938288571313
2.08473587036133	0.00101825559977442	0.02494	0.2	1.57129768440882E-05	0.00686648115515709	0.00101825559977442	NaN	0	0	0	0	0	0	Infinity	NaN	NaN	0	0	0	1	2047.36008407238	-2.09160235151649
2.08450603485107	0.00103665771894157	0.02496	0.2	1.57335259772754E-05	0.00312806363217533	NaN	-1.84021191671491E-05	0	0	0	0	0	0	Infinity	NaN	NaN	0	0	0	1	2010.79488124524	-2.08763409848325
2.08542609214783	0.00103205721825361	0.02498	0.2	1.57542131266473E-05	0.00129700195975602	0.00103205721825361	NaN	0	0	0	0	0	0	Infinity	NaN	NaN	0	0	0	1	2020.64968420711	-2.08672309410758
2.08542609214783	0.00104125833604485	0.025	0.2	1.57749462821903E-05	-0.000610353890806437	NaN	-9.20111779123545E-06	0	0	0	0	0	0	Infinity	NaN	NaN	0	0	0	1	2002.79413855084	-2.08481573825702
2.08496594429016	0.00101978902239352	0.02502	0.2	1.57955567557747E-05	0.00976566225290298	0.00101978902239352	NaN	0	0	0	0	0	0	Infinity	NaN	NaN	0	0	0	1	2044.50714658271	-2.09473160654306
2.08588600158691	0.00103512417990714	0.02504	0.2	1.58161058877977E-05	0.0019836500287056	NaN	-1.53351575136185E-05	0	0	0	0	0	0	Infinity	NaN	NaN	0	0	0	1	2015.10702008143	-2.08786965161562
2.08427596092224	0.00105352641548961	0.02506	0.2	1.58369923937516E-05	-0.00442506559193134	0.00105352641548961	NaN	0	0	0	0	0	0	Infinity	NaN	NaN	0	0	0	1	1978.38035219421	-2.07985089533031
2.08404588699341	0.00103665771894157	0.02508	0.2	1.5857894235096E-05	0.000228882709052414	NaN	1.68686965480447E-05	0	0	0	0	0	0	Infinity	NaN	NaN	0	0	0	1	2010.35100488252	-2.08427476970246
2.0870361328125	0.00102745660115033	0.0251	0.2	1.58785353782969E-05	0.00976566225290298	0.00102745660115033	NaN	0	0	0	0	0	0	Infinity	NaN	NaN	0	0	0	1	2031.2645132416	-2.0968017950654
2.08841633796692	0.00103512417990714	0.02512	0.2	1.58991611861075E-05	0.00129700195975602	NaN	-7.66757875680923E-06	0	0	0	0	0	0	Infinity	NaN	NaN	0	0	0	1	2017.55149624102	-2.08971333992668
2.08749628067017	0.00105352641548961	0.02514	0.2	1.59200476920614E-05	-0.0186920873820782	0.00105352641548961	NaN	0	0	0	0	0	0	Infinity	NaN	NaN	0	0	0	1	1981.43705746574	-2.06880419328809
2.08680629730225	0.00103665771894157	0.02516	0.2	1.59409495334057E-05	0.00083923659985885	NaN	1.68686965480447E-05	0	0	0	0	0	0	Infinity	NaN	NaN	0	0	0	1	2013.01380308332	-2.0876455339021
2.090256690979	0.00104125833604485	0.02518	0.2	1.59617286939556E-05	0.00755312945693731	0.00104125833604485	NaN	0	0	0	0	0	0	Infinity	NaN	NaN	0	0	0	1	2007.43333198052	-2.09780982043594
2.08910655975342	0.00104892579838634	0.0252	0.2	1.59826305352999E-05	0.00114441360346973	NaN	-7.66746234148741E-06	0	0	0	0	0	0	Infinity	NaN	NaN	0	0	0	1	1991.66286401507	-2.09025097335689
2.08933663368225	0.00103972479701042	0.02522	0.2	1.60035170412539E-05	-0.00732424668967724	0.00103972479701042	NaN	0	0	0	0	0	0	Infinity	NaN	NaN	0	0	0	1	2009.50928523571	-2.08201238699257
2.090256690979	0.00102285610046238	0.02524	0.2	1.60241428502286E-05	0.00320435781031847	NaN	1.68686965480447E-05	0	0	0	0	0	0	Infinity	NaN	NaN	0	0	0	1	2043.54912683623	-2.09346104878932
2.08979654312134	0.00103052367921919	0.02526	0.2	1.60446766480254E-05	0.00427247723564506	0.00103052367921919	NaN	0	0	0	0	0	0	Infinity	NaN	NaN	0	0	0	1	2027.89764588888	-2.09406902035698
2.09094667434692	0.00102132256142795	0.02528	0.2	1.60651951104319E-05	0.00129700195975602	NaN	9.20111779123545E-06	0	0	0	0	0	0	Infinity	NaN	NaN	0	0	0	1	2047.29314059555	-2.09224367630668
2.09048676490784	0.00103972479701042	0.0253	0.2	1.60858055840163E-05	-0.00205994443967938	0.00103972479701042	NaN	0	0	0	0	0	0	Infinity	NaN	NaN	0	0	0	1	2010.6154733625	-2.08842682046816
2.09117674827576	0.00103359075728804	0.02532	0.2	1.61065387395593E-05	0.00724795227870345	NaN	6.13403972238302E-06	0	0	0	0	0	0	Infinity	NaN	NaN	0	0	0	1	2023.21541048087	-2.09842470055446
2.09485721588135	0.00101825559977442	0.02534	0.2	1.61270572031299E-05	0.00259400391951203	0.00101825559977442	NaN	0	0	0	0	0	0	Infinity	NaN	NaN	0	0	0	1	2057.29997099494	-2.09745121980086
2.09140682220459	0.00103359075728804	0.02536	0.2	1.61475756667005E-05	0.000991825014352798	NaN	-1.53351575136185E-05	0	0	0	0	0	0	Infinity	NaN	NaN	0	0	0	1	2023.43800721678	-2.09239864721894
2.09140682220459	0.00104432529769838	0.02538	0.2	1.61683548272504E-05	0	0.00104432529769838	NaN	0	0	0	0	0	0	Infinity	NaN	NaN	0	0	0	1	2002.63924163659	-2.09140682220459
2.09669733047485	0.00102899014018476	0.0254	0.2	1.61890879816292E-05	0.00984195619821548	NaN	1.53351575136185E-05	0	0	0	0	0	0	Infinity	NaN	NaN	0	0	0	1	2037.62625956589	-2.10653928667307
2.09255695343018	0.00103052367921919	0.02542	0.2	1.62096831198232E-05	0.00160217890515924	0.00103052367921919	NaN	0	0	0	0	0	0	Infinity	NaN	NaN	0	0	0	1	2030.57629400198	-2.09415913233534
2.09278702735901	0.00105812691617757	0.02544	0.2	1.62305696257772E-05	-0.0175476744771004	NaN	-2.76032369583845E-05	0	0	0	0	0	0	Infinity	NaN	NaN	0	0	0	1	1977.82231541666	-2.07523935288191
2.10083794593811	0.00107192853465676	0.02546	0.2	1.62518701802856E-05	0.000610353890806437	0.00107192853465676	NaN	0	0	0	0	0	0	Infinity	NaN	NaN	0	0	0	1	1959.86754528445	-2.10144829982892
2.09393715858459	0.00102592317853123	0.02548	0.2	1.62728486974174E-05	0.00762942340224981	NaN	4.60053561255336E-05	0	0	0	0	0	0	Infinity	NaN	NaN	0	0	0	1	2041.02724492724	-2.10156658198684
2.09600734710693	0.00103052367921919	0.0255	0.2	1.62934131659949E-05	0.00114441360346973	0.00103052367921919	NaN	0	0	0	0	0	0	Infinity	NaN	NaN	0	0	0	1	2033.92448846498	-2.0971517607104
2.09623742103577	0.0010458588367328	0.02552	0.2	1.63141769911545E-05	-0.00816348288208246	NaN	-1.53351575136185E-05	0	0	0	0	0	0	Infinity	NaN	NaN	0	0	0	1	2004.32156559893	-2.08807393815368
2.09485721588135	0.00103665771894157	0.02554	0.2	1.63350021567112E-05	0.00282288668677211	0.00103665771894157	NaN	0	0	0	0	0	0	Infinity	NaN	NaN	0	0	0	1	2020.78002951659	-2.09768010256812
2.09761738777161	0.00103359075728804	0.02556	0.2	1.63557046414735E-05	0.00488283112645149	NaN	3.0669616535306E-06	0	0	0	0	0	0	Infinity	NaN	NaN	0	0	0	1	2029.44673506503	-2.10250021889806
2.0957772731781	0.00103052367921919	0.02558	0.2	1.63763457858386E-05	0.00144959054887295	0.00103052367921919	NaN	0	0	0	0	0	0	Infinity	NaN	NaN	0	0	0	1	2033.70122922944	-2.09722686372697
2.09600734710693	0.00102745660115033	0.0256	0.2	1.63969255886423E-05	-0.00328065222129226	NaN	3.06707806885242E-06	0	0	0	0	0	0	Infinity	NaN	NaN	0	0	0	1	2039.99599083821	-2.09272669488564
2.10152792930603	0.00102899014018476	0.02562	0.2	1.64174900560556E-05	0.00648501003161073	0.00102899014018476	NaN	0	0	0	0	0	0	Infinity	NaN	NaN	0	0	0	1	2042.32076405386	-2.10801293933764
2.09853768348694	0.00104279175866395	0.02564	0.2	1.64382078750441E-05	0.00312806363217533	NaN	-1.38016184791923E-05	0	0	0	0	0	0	Infinity	NaN	NaN	0	0	0	1	2012.42258202695	-2.10166574711911
2.09646725654602	0.00103359075728804	0.02566	0.2	1.64589717002036E-05	0.00137329625431448	0.00103359075728804	NaN	0	0	0	0	0	0	Infinity	NaN	NaN	0	0	0	1	2028.33398205571	-2.09784055280034
2.09991765022278	0.00102132256142795	0.02568	0.2	1.64795208333908E-05	-0.000381471181754023	NaN	1.22681958600879E-05	0	0	0	0	0	0	Infinity	NaN	NaN	0	0	0	1	2056.07682580399	-2.09953617904102
2.09738755226135	0.00102285610046238	0.0257	0.2	1.64999626200097E-05	0.00907901395112276	0.00102285610046238	NaN	0	0	0	0	0	0	Infinity	NaN	NaN	0	0	0	1	2050.52064636779	-2.10646656621248
2.09853768348694	0.00103665771894157	0.02572	0.2	1.65205577582037E-05	0.00213623861782253	NaN	-1.38016184791923E-05	0	0	0	0	0	0	Infinity	NaN	NaN	0	0	0	1	2024.33035045507	-2.10067392210476
2.09945774078369	0.00105199287645519	0.02574	0.2	1.65414442641577E-05	-0.00274659250862896	0.00105199287645519	NaN	0	0	0	0	0	0	Infinity	NaN	NaN	0	0	0	1	1995.69577681748	-2.09671114827506
2.09968781471252	0.00103665771894157	0.02576	0.2	1.65623307701117E-05	7.62942363508046E-05	NaN	1.53351575136185E-05	0	0	0	0	0	0	Infinity	NaN	NaN	0	0	0	1	2025.43981137411	-2.09976410894888
2.10083794593811	0.00103052367921919	0.02578	0.2	1.65830025840933E-05	0.00953677948564291	0.00103052367921919	NaN	0	0	0	0	0	0	Infinity	NaN	NaN	0	0	0	1	2038.61200698453	-2.11037472542375
2.10359811782837	0.00107499561272562	0.0258	0.2	1.66040577770127E-05	0.00083923659985885	NaN	-4.44719335064292E-05	0	0	0	0	0	0	Infinity	NaN	NaN	0	0	0	1	1956.84344468604	-2.10443735442823
2.10083794593811	0.00103512417990714	0.02582	0.2	1.6625158974939E-05	-0.0171662028878927	0.00103512417990714	NaN	0	0	0	0	0	0	Infinity	NaN	NaN	0	0	0	1	2029.55161005568	-2.08367174305022
2.10244798660278	0.00102285610046238	0.02584	0.2	1.66457387777427E-05	0.000534059654455632	NaN	1.2268079444766E-05	0	0	0	0	0	0	Infinity	NaN	NaN	0	0	0	1	2055.46800341943	-2.10298204625724
2.10359811782837	0.00102592317853123	0.02586	0.2	1.66662265705327E-05	0.00724795227870345	0.00102592317853123	NaN	0	0	0	0	0	0	Infinity	NaN	NaN	0	0	0	1	2050.44408962472	-2.11084607010707
2.10152792930603	0.00103972479701042	0.02588	0.2	1.66868830502881E-05	0.00122070778161287	NaN	-1.38016184791923E-05	0	0	0	0	0	0	Infinity	NaN	NaN	0	0	0	1	2021.23478765599	-2.10274863708764
2.1045184135437	0.00104739237576723	0.0259	0.2	1.67077542220159E-05	-0.00640871562063694	0.00104739237576723	NaN	0	0	0	0	0	0	Infinity	NaN	NaN	0	0	0	1	2009.29323359081	-2.09810969792306
2.10336828231812	0.00103052367921919	0.02592	0.2	1.67285333825657E-05	0.00358582916669548	NaN	1.68686965480447E-05	0	0	0	0	0	0	Infinity	NaN	NaN	0	0	0	1	2041.06739586208	-2.10695411148481
2.10244798660278	0.00102745660115033	0.02594	0.2	1.67491131853694E-05	0.00427247723564506	0.00102745660115033	NaN	0	0	0	0	0	0	Infinity	NaN	NaN	0	0	0	1	2046.26451788708	-2.10672046383843
2.10681867599487	0.00103052367921919	0.02596	0.2	1.67696929881731E-05	0.00152588472701609	NaN	-3.06707806885242E-06	0	0	0	0	0	0	Infinity	NaN	NaN	0	0	0	1	2044.41559032509	-2.10834456072189
2.10497832298279	0.00103359075728804	0.02598	0.2	1.67903341325382E-05	-0.0016784731997177	0.00103359075728804	NaN	0	0	0	0	0	0	Infinity	NaN	NaN	0	0	0	1	2036.56844659281	-2.10329984978307
2.10589838027954	0.00102592317853123	0.026	0.2	1.68109292718964E-05	0.00892642606049776	NaN	7.66757875680923E-06	0	0	0	0	0	0	Infinity	NaN	NaN	0	0	0	1	2052.68622870424	-2.11482480634004
2.10750865936279	0.00103972479701042	0.02602	0.2	1.68315857516518E-05	0.00282288668677211	0.00103972479701042	NaN	0	0	0	0	0	0	Infinity	NaN	NaN	0	0	0	1	2026.98701177718	-2.11033154604957
2.10589838027954	0.00103512417990714	0.02604	0.2	1.6852334241421E-05	0.00114441360346973	NaN	4.60061710327864E-06	0	0	0	0	0	0	Infinity	NaN	NaN	0	0	0	1	2034.4403320464	-2.10704279388301
2.10520839691162	0.00103205721825361	0.02606	0.2	1.68730060554026E-05	-7.62942363508046E-05	0.00103205721825361	NaN	0	0	0	0	0	0	Infinity	NaN	NaN	0	0	0	1	2039.81752142961	-2.10513210267527
2.11026906967163	0.00103052367921919	0.02608	0.2	1.68936318643773E-05	0.00991825107485056	NaN	1.53353903442621E-06	0	0	0	0	0	0	Infinity	NaN	NaN	0	0	0	1	2047.76378478809	-2.12018732074648
2.10428833961487	0.00103052367921919	0.0261	0.2	1.69142423379617E-05	0.00183106167241931	0.00103052367921919	NaN	0	0	0	0	0	0	Infinity	NaN	NaN	0	0	0	1	2041.96020144754	-2.10611940128729
2.10658860206604	0.00105659337714314	0.02612	0.2	1.69351135085253E-05	-0.0171662028878927	NaN	-2.60696979239583E-05	0	0	0	0	0	0	Infinity	NaN	NaN	0	0	0	1	1993.75525877506	-2.08942239917815
2.10911893844604	0.0010243896394968	0.02614	0.2	1.69559233386917E-05	0.000457765418104827	0.0010243896394968	NaN	0	0	0	0	0	0	Infinity	NaN	NaN	0	0	0	1	2058.90303564772	-2.10957670386415
2.10658860206604	0.00102285610046238	0.02616	0.2	1.69763957960913E-05	0.00823977775871754	NaN	1.53353903442621E-06	0	0	0	0	0	0	Infinity	NaN	NaN	0	0	0	1	2059.51609528825	-2.11482837982476
2.10957884788513	0.00103205721825361	0.02618	0.2	1.69969449292785E-05	0.00129700195975602	0.00103205721825361	NaN	0	0	0	0	0	0	Infinity	NaN	NaN	0	0	0	1	2044.05221975468	-2.11087584984489
2.1118791103363	0.00105812691617757	0.0262	0.2	1.70178467706228E-05	-0.00854495447129011	NaN	-2.60696979239583E-05	0	0	0	0	0	0	Infinity	NaN	NaN	0	0	0	1	1995.86559801858	-2.10333415586501
2.10750865936279	0.00103665771894157	0.02622	0.2	1.7038794616974E-05	0.00175476749427617	0.00103665771894157	NaN	0	0	0	0	0	0	Infinity	NaN	NaN	0	0	0	1	2032.98409962602	-2.10926342685707
2.1118791103363	0.00101825559977442	0.02624	0.2	1.70593437501611E-05	0.00564577337354422	NaN	1.84021191671491E-05	0	0	0	0	0	0	Infinity	NaN	NaN	0	0	0	1	2074.01669168739	-2.11752488370985
2.1100389957428	0.00103205721825361	0.02626	0.2	1.70798468783414E-05	0.00129700195975602	0.00103205721825361	NaN	0	0	0	0	0	0	Infinity	NaN	NaN	0	0	0	1	2044.49807474171	-2.11133599770255
2.10842871665955	0.00102899014018476	0.02628	0.2	1.71004573519258E-05	-0.00358582916669548	NaN	3.06707806885242E-06	0	0	0	0	0	0	Infinity	NaN	NaN	0	0	0	1	2049.02713283625	-2.10484288749285
2.11279940605164	0.00102592317853123	0.0263	0.2	1.7121006485113E-05	0.00595095055177808	0.00102592317853123	NaN	0	0	0	0	0	0	Infinity	NaN	NaN	0	0	0	1	2059.41287833699	-2.11875035660341
2.11164903640747	0.00103205721825361	0.02632	0.2	1.71415862890808E-05	0.00366212334483862	NaN	-6.13403972238302E-06	0	0	0	0	0	0	Infinity	NaN	NaN	0	0	0	1	2046.05810517045	-2.11531115975231
2.11095905303955	0.00102132256142795	0.02634	0.2	1.71621200868776E-05	0.000991825014352798	0.00102132256142795	NaN	0	0	0	0	0	0	Infinity	NaN	NaN	0	0	0	1	2066.88771281831	-2.1119508780539
2.11371946334839	0.00103665771894157	0.02636	0.2	1.71826998896813E-05	-0.00114441360346973	NaN	-1.53351575136185E-05	0	0	0	0	0	0	Infinity	NaN	NaN	0	0	0	1	2038.97528058394	-2.11257504974492
2.11210918426514	0.00102592317853123	0.02638	0.2	1.72033256986561E-05	0.00923160277307034	0.00102592317853123	NaN	0	0	0	0	0	0	Infinity	NaN	NaN	0	0	0	1	2058.74009717663	-2.12134078703821
2.11348938941956	0.00107039499562234	0.0264	0.2	1.72242888803976E-05	0.00175476749427617	NaN	-4.44718170911074E-05	0	0	0	0	0	0	Infinity	NaN	NaN	0	0	0	1	1974.49483420908	-2.11524415691383
2.11417937278748	0.00105199287645519	0.02642	0.2	1.72455127591184E-05	-0.00305176945403218	0.00105199287645519	NaN	0	0	0	0	0	0	Infinity	NaN	NaN	0	0	0	1	2009.68981834882	-2.11112760333344
2.11233925819397	0.00103052367921919	0.02644	0.2	1.72663379246751E-05	7.62942363508046E-05	NaN	2.14691972360015E-05	0	0	0	0	0	0	Infinity	NaN	NaN	0	0	0	1	2049.77265519455	-2.11241555243032
2.11325931549072	0.0010243896394968	0.02646	0.2	1.72868870578623E-05	0.00976566225290298	0.0010243896394968	NaN	0	0	0	0	0	0	Infinity	NaN	NaN	0	0	0	1	2062.9448346713	-2.12302497774363
2.11647963523865	0.00103665771894157	0.02648	0.2	1.73074975314467E-05	0.00144959054887295	NaN	-1.2268079444766E-05	0	0	0	0	0	0	Infinity	NaN	NaN	0	0	0	1	2041.63784879698	-2.11792922578752
2.11141920089722	0.00105199287645519	0.0265	0.2	1.73283840374006E-05	-0.0163269657641649	0.00105199287645519	NaN	0	0	0	0	0	0	Infinity	NaN	NaN	0	0	0	1	2007.06606304397	-2.09509223513305
2.11555957794189	0.00102899014018476	0.02652	0.2	1.7349193867567E-05	0.000762942363508046	NaN	2.30027362704277E-05	0	0	0	0	0	0	Infinity	NaN	NaN	0	0	0	1	2055.95709358501	-2.1163225203054
2.11785984039307	0.00104432529769838	0.02654	0.2	1.73699270219459E-05	0.00679018720984459	0.00104432529769838	NaN	0	0	0	0	0	0	Infinity	NaN	NaN	0	0	0	1	2027.96948906695	-2.12465002760291
2.11440944671631	0.00102592317853123	0.02656	0.2	1.73906295067081E-05	0.00144959054887295	NaN	1.84021191671491E-05	0	0	0	0	0	0	Infinity	NaN	NaN	0	0	0	1	2060.98223625615	-2.11585903726518
2.11624979972839	0.00104739237576723	0.02658	0.2	1.74113626622511E-05	-0.00434877164661884	0.00104739237576723	NaN	0	0	0	0	0	0	Infinity	NaN	NaN	0	0	0	1	2020.49379839929	-2.11190102808177
2.12016010284424	0.00102899014018476	0.0266	0.2	1.74321264874106E-05	0.00488283112645149	NaN	1.84022355824709E-05	0	0	0	0	0	0	Infinity	NaN	NaN	0	0	0	1	2060.4280061066	-2.12504293397069
2.11578965187073	0.00103359075728804	0.02662	0.2	1.74527522963854E-05	0.00373841752298176	0.00103359075728804	NaN	0	0	0	0	0	0	Infinity	NaN	NaN	0	0	0	1	2047.02841714857	-2.11952806939371
2.1180899143219	0.00103052367921919	0.02664	0.2	1.74733934407504E-05	0.00106811930891126	NaN	3.06707806885242E-06	0	0	0	0	0	0	Infinity	NaN	NaN	0	0	0	1	2055.35297929956	-2.11915803363081
2.11762976646423	0.001038191257976	0.02666	0.2	1.74940805901224E-05	-0.000457765418104827	0.001038191257976	NaN	0	0	0	0	0	0	Infinity	NaN	NaN	0	0	0	1	2039.7299150762	-2.11717200104613
2.11716985702515	0.00102132256142795	0.02668	0.2	1.75146757283164E-05	0.00953677948564291	NaN	1.68686965480447E-05	0	0	0	0	0	0	Infinity	NaN	NaN	0	0	0	1	2072.96885135392	-2.12670663651079
2.12085032463074	0.00103665771894157	0.0267	0.2	1.75352555311201E-05	0.0016784731997177	0.00103665771894157	NaN	0	0	0	0	0	0	Infinity	NaN	NaN	0	0	0	1	2045.85398427953	-2.12252879783046
2.11601972579956	0.00104892579838634	0.02672	0.2	1.75561113662934E-05	-0.00808718893676996	NaN	-1.2268079444766E-05	0	0	0	0	0	0	Infinity	NaN	NaN	0	0	0	1	2017.32069995308	-2.10793253686279
2.11855006217957	0.00103665771894157	0.02674	0.2	1.75769672014667E-05	0.000457765418104827	0.00103665771894157	NaN	0	0	0	0	0	0	Infinity	NaN	NaN	0	0	0	1	2043.63506244145	-2.11900782759767
2.12476062774658	0.00103205721825361	0.02676	0.2	1.75976543508386E-05	0.00877383723855019	NaN	4.60050068795681E-06	0	0	0	0	0	0	Infinity	NaN	NaN	0	0	0	1	2058.76243115859	-2.13353446498513
2.11970019340515	0.00103359075728804	0.02678	0.2	1.76183108305941E-05	0.00137329625431448	0.00103359075728804	NaN	0	0	0	0	0	0	Infinity	NaN	NaN	0	0	0	1	2050.81186964836	-2.12107348965947
2.12108016014099	0.00102899014018476	0.0268	0.2	1.76389366395688E-05	-0.00907901395112276	NaN	4.60061710327864E-06	0	0	0	0	0	0	Infinity	NaN	NaN	0	0	0	1	2061.32214227062	-2.11200114618987
2.12269043922424	0.00102132256142795	0.02682	0.2	1.76594397665849E-05	0.00205994443967938	0.00102132256142795	NaN	0	0	0	0	0	0	Infinity	NaN	NaN	0	0	0	1	2078.37417814057	-2.12475038366392
2.11947011947632	0.00103359075728804	0.02684	0.2	1.76799888997721E-05	0.00534059666097164	NaN	-1.22681958600879E-05	0	0	0	0	0	0	Infinity	NaN	NaN	0	0	0	1	2050.58927291246	-2.12481071613729
2.1243007183075	0.00105199287645519	0.02686	0.2	1.77008447361095E-05	0.000915530836209655	0.00105199287645519	NaN	0	0	0	0	0	0	Infinity	NaN	NaN	0	0	0	1	2019.31093437208	-2.1252162491437
2.1243007183075	0.00103359075728804	0.02688	0.2	1.77217005724469E-05	-0.00343324057757854	NaN	1.84021191671491E-05	0	0	0	0	0	0	Infinity	NaN	NaN	0	0	0	1	2055.26288168568	-2.12086747772992
2.12085032463074	0.00103205721825361	0.0269	0.2	1.77423570522024E-05	0.00663759838789701	0.00103205721825361	NaN	0	0	0	0	0	0	Infinity	NaN	NaN	0	0	0	1	2054.97358782056	-2.12748792301863
2.12453055381775	0.00103052367921919	0.02692	0.2	1.77629828611771E-05	0.00297547527588904	NaN	1.53353903442621E-06	0	0	0	0	0	0	Infinity	NaN	NaN	0	0	0	1	2061.60284975448	-2.12750602909364
2.12499070167542	0.00102745660115033	0.02694	0.2	1.77835626639808E-05	0.00152588472701609	0.00102745660115033	NaN	0	0	0	0	0	0	Infinity	NaN	NaN	0	0	0	1	2068.20482665281	-2.12651658640243
2.12108016014099	0.00102899014018476	0.02696	0.2	1.78041271313941E-05	-0.000457765418104827	NaN	-1.53353903442621E-06	0	0	0	0	0	0	Infinity	NaN	NaN	0	0	0	1	2061.32214227062	-2.12062239472289
2.12660098075867	0.00102285610046238	0.02698	0.2	1.78246455938006E-05	0.00953677948564291	0.00102285610046238	NaN	0	0	0	0	0	0	Infinity	NaN	NaN	0	0	0	1	2079.08128992665	-2.13613776024431
2.12476062774658	0.00102745660115033	0.027	0.2	1.78451487208167E-05	0.00205994443967938	NaN	-4.60050068795681E-06	0	0	0	0	0	0	Infinity	NaN	NaN	0	0	0	1	2067.98090096235	-2.12682057218626
2.11993002891541	0.00106119399424642	0.02702	0.2	1.78660352267707E-05	-0.00854495447129011	0.00106119399424642	NaN	0	0	0	0	0	0	Infinity	NaN	NaN	0	0	0	1	1997.68377922343	-2.11138507444412
2.12706089019775	0.00102899014018476	0.02704	0.2	1.7886937068115E-05	0.000228882709052414	NaN	3.22038540616632E-05	0	0	0	0	0	0	Infinity	NaN	NaN	0	0	0	1	2067.13437488899	-2.12728977290681
2.12752103805542	0.00102745660115033	0.02706	0.2	1.79075015355284E-05	0.00984195619821548	0.00102745660115033	NaN	0	0	0	0	0	0	Infinity	NaN	NaN	0	0	0	1	2070.66754515321	-2.13736299425364
2.12407064437866	0.0010243896394968	0.02708	0.2	1.79280199979348E-05	0.00129700195975602	NaN	3.0669616535306E-06	0	0	0	0	0	0	Infinity	NaN	NaN	0	0	0	1	2073.49875719364	-2.12536764633842
2.12913131713867	0.00102899014018476	0.0271	0.2	1.79485537957316E-05	-0.00953677948564291	0.00102899014018476	NaN	0	0	0	0	0	0	Infinity	NaN	NaN	0	0	0	1	2069.14647088492	-2.11959453765303
2.12453055381775	0.00101672206073999	0.02712	0.2	1.79690109177409E-05	0.00205994443967938	NaN	1.2268079444766E-05	0	0	0	0	0	0	Infinity	NaN	NaN	0	0	0	1	2089.58833082806	-2.12659049825743
2.12660098075867	0.00104125833604485	0.02714	0.2	1.79895907217087E-05	0.00587465614080429	0.00104125833604485	NaN	0	0	0	0	0	0	Infinity	NaN	NaN	0	0	0	1	2042.33753252476	-2.13247563689947
2.13097143173218	0.00103205721825361	0.02716	0.2	1.80103238772517E-05	0.00152588472701609	NaN	9.20111779123545E-06	0	0	0	0	0	0	Infinity	NaN	NaN	0	0	0	1	2064.78031841886	-2.13249731645919
2.12453055381775	0.00103665771894157	0.02718	0.2	1.80310110266237E-05	-0.0033569463994354	0.00103665771894157	NaN	0	0	0	0	0	0	Infinity	NaN	NaN	0	0	0	1	2049.40407523025	-2.12117360741831
2.12936115264893	0.00101825559977442	0.0272	0.2	1.80515601598108E-05	0.00640871562063694	NaN	1.84021191671491E-05	0	0	0	0	0	0	Infinity	NaN	NaN	0	0	0	1	2091.1853105651	-2.13576986826956
2.13189148902893	0.00102745660115033	0.02722	0.2	1.80720172818201E-05	0.00312806363217533	0.00102745660115033	NaN	0	0	0	0	0	0	Infinity	NaN	NaN	0	0	0	1	2074.92120508261	-2.13501955266111
2.126140832901	0.00103359075728804	0.02724	0.2	1.80926277554045E-05	0.00152588472701609	NaN	-6.13415613770485E-06	0	0	0	0	0	0	Infinity	NaN	NaN	0	0	0	1	2057.04319423252	-2.12766671762802
2.12545084953308	0.00101672206073999	0.02726	0.2	1.81131308835848E-05	-0.00160217890515924	0.00101672206073999	NaN	0	0	0	0	0	0	Infinity	NaN	NaN	0	0	0	1	2090.49349040989	-2.12384867062792
2.13212156295776	0.00102592317853123	0.02728	0.2	1.81335573359775E-05	0.00961307343095541	NaN	-9.20111779123545E-06	0	0	0	0	0	0	Infinity	NaN	NaN	0	0	0	1	2078.24680012614	-2.14173463638872
2.12729096412659	0.00104125833604485	0.0273	0.2	1.81542291511232E-05	0.0019836500287056	0.00104125833604485	NaN	0	0	0	0	0	0	Infinity	NaN	NaN	0	0	0	1	2043.0001763126	-2.12927461415529
2.13120150566101	0.00106579449493438	0.02732	0.2	1.8175299679433E-05	-0.0151825528591871	NaN	-2.45361588895321E-05	0	0	0	0	0	0	Infinity	NaN	NaN	0	0	0	1	1999.63643628336	-2.11601895280182
2.13097143173218	0.00102899014018476	0.02734	0.2	1.81962475257842E-05	0.000610353890806437	0.00102899014018476	NaN	0	0	0	0	0	0	Infinity	NaN	NaN	0	0	0	1	2070.93474321294	-2.13158178562298
2.13051128387451	0.00102899014018476	0.02736	0.2	1.82168273285879E-05	0.00816348288208246	NaN	0	0	0	0	0	0	0	Infinity	NaN	NaN	0	0	0	1	2070.48755928018	-2.13867476675659
2.13373184204102	0.00103665771894157	0.02738	0.2	1.82374838071792E-05	0.00122070778161287	0.00103665771894157	NaN	0	0	0	0	0	0	Infinity	NaN	NaN	0	0	0	1	2058.27999257032	-2.13495254982263
2.13143157958984	0.00103512417990714	0.0274	0.2	1.82582016261677E-05	-0.00717165833339095	NaN	1.53353903442621E-06	0	0	0	0	0	0	Infinity	NaN	NaN	0	0	0	1	2059.1071302972	-2.12425992125645
2.13051128387451	0.00102132256142795	0.02742	0.2	1.8278766093581E-05	0.00358582916669548	0.00102132256142795	NaN	0	0	0	0	0	0	Infinity	NaN	NaN	0	0	0	1	2086.03174387508	-2.13409711304121
2.13580203056335	0.00103205721825361	0.02744	0.2	1.82992998913778E-05	0.00434877164661884	NaN	-1.07346568256617E-05	0	0	0	0	0	0	Infinity	NaN	NaN	0	0	0	1	2069.46087173096	-2.14015080220997
2.12867116928101	0.000984518206678331	0.02746	0.2	1.83194656456271E-05	0.00144959054887295	0.000984518206678331	NaN	0	0	0	0	0	0	Infinity	NaN	NaN	0	0	0	1	2162.14505210923	-2.13012075982988
2.13143157958984	0.00104125833604485	0.02748	0.2	1.83397234110544E-05	-0.00175476749427617	NaN	-5.67401293665171E-05	0	0	0	0	0	0	Infinity	NaN	NaN	0	0	0	1	2046.97672595443	-2.12967681209557
2.13718223571777	0.00101978902239352	0.0275	0.2	1.83603338846388E-05	0.00823977775871754	0.00101978902239352	NaN	0	0	0	0	0	0	Infinity	NaN	NaN	0	0	0	1	2095.71018003473	-2.14542201347649
2.13327169418335	0.00103052367921919	0.02752	0.2	1.83808370116549E-05	0.00305176945403218	NaN	-1.07346568256617E-05	0	0	0	0	0	0	Infinity	NaN	NaN	0	0	0	1	2070.08508120813	-2.13632346363738
2.13373184204102	0.00103205721825361	0.02754	0.2	1.84014628206296E-05	0.00083923659985885	0.00103205721825361	NaN	0	0	0	0	0	0	Infinity	NaN	NaN	0	0	0	1	2067.45498631519	-2.13457107864087
2.13603210449219	0.00103205721825361	0.02756	0.2	1.84221039649947E-05	-7.62942363508046E-05	NaN	0	0	0	0	0	0	0	Infinity	NaN	NaN	0	0	0	1	2069.68379922448	-2.13595581025584
2.13511180877686	0.00103512417990714	0.02758	0.2	1.84427757789763E-05	0.0100708389654756	0.00103512417990714	NaN	0	0	0	0	0	0	Infinity	NaN	NaN	0	0	0	1	2062.66248071646	-2.14518264774233
2.13649201393127	0.00102132256142795	0.0276	0.2	1.84633402463896E-05	0.00175476749427617	NaN	1.38016184791923E-05	0	0	0	0	0	0	Infinity	NaN	NaN	0	0	0	1	2091.88761182771	-2.13824678142555
2.13718223571777	0.00105045933742076	0.02762	0.2	1.84840580653781E-05	-0.0164795555174351	0.00105045933742076	NaN	0	0	0	0	0	0	Infinity	NaN	NaN	0	0	0	1	2034.52162266965	-2.12070268020034
2.13281154632568	0.00104125833604485	0.02764	0.2	1.85049752421128E-05	0.000534059654455632	NaN	9.20100137591362E-06	0	0	0	0	0	0	Infinity	NaN	NaN	0	0	0	1	2048.30201353012	-2.13334560598014
2.13948249816895	0.00105199287645519	0.02766	0.2	1.85259077542378E-05	0.00801089499145746	0.00105199287645519	NaN	0	0	0	0	0	0	Infinity	NaN	NaN	0	0	0	1	2033.7423817718	-2.1474933931604
2.14086270332336	0.00103359075728804	0.02768	0.2	1.85467635905752E-05	0.00137329625431448	NaN	1.84021191671491E-05	0	0	0	0	0	0	Infinity	NaN	NaN	0	0	0	1	2071.28661728808	-2.14223599957768
2.1348819732666	0.00104279175866395	0.0277	0.2	1.85675274157347E-05	-0.00823977775871754	0.00104279175866395	NaN	0	0	0	0	0	0	Infinity	NaN	NaN	0	0	0	1	2047.27545603339	-2.12664219550788
2.13994240760803	0.00101978902239352	0.02772	0.2	1.85881532235453E-05	0.00297547527588904	NaN	2.30027362704277E-05	0	0	0	0	0	0	Infinity	NaN	NaN	0	0	0	1	2098.41679074503	-2.14291788288392
2.13948249816895	0.00103052367921919	0.02774	0.2	1.86086563505614E-05	0.00518800783902407	0.00103052367921919	NaN	0	0	0	0	0	0	Infinity	NaN	NaN	0	0	0	1	2076.11192378423	-2.14467050600797
2.13626194000244	0.00103205721825361	0.02776	0.2	1.86292821595362E-05	0.00137329625431448	NaN	-1.53353903442621E-06	0	0	0	0	0	0	Infinity	NaN	NaN	0	0	0	1	2069.90649570505	-2.13763523625676
2.14132261276245	0.00103359075728804	0.02778	0.2	1.86499386392916E-05	-0.00251770974136889	0.00103359075728804	NaN	0	0	0	0	0	0	Infinity	NaN	NaN	0	0	0	1	2071.73158008969	-2.13880490302108
2.1404025554657	0.00101825559977442	0.0278	0.2	1.86704571028622E-05	0.00778201222419739	NaN	1.53351575136185E-05	0	0	0	0	0	0	Infinity	NaN	NaN	0	0	0	1	2102.02875971404	-2.1481845676899
2.13879227638245	0.00103359075728804	0.02782	0.2	1.86909755664328E-05	0.0028991810977459	0.00103359075728804	NaN	0	0	0	0	0	0	Infinity	NaN	NaN	0	0	0	1	2069.28347733513	-2.14169145748019
2.14339280128479	0.00103665771894157	0.02784	0.2	1.87116780511951E-05	0.00129700195975602	NaN	-3.0669616535306E-06	0	0	0	0	0	0	Infinity	NaN	NaN	0	0	0	1	2067.59932629759	-2.14468980324455
2.13925242424011	0.00102592317853123	0.02786	0.2	1.87323038601699E-05	0.000457765418104827	0.00102592317853123	NaN	0	0	0	0	0	0	Infinity	NaN	NaN	0	0	0	1	2085.19747775149	-2.13971018965822
2.14132261276245	0.00103052367921919	0.02788	0.2	1.87528683287474E-05	0.00999454502016306	NaN	-4.60050068795681E-06	0	0	0	0	0	0	Infinity	NaN	NaN	0	0	0	1	2077.89753495514	-2.15131715778261
2.14592313766479	0.00103359075728804	0.0279	0.2	1.87735094731124E-05	0.00106811930891126	0.00103359075728804	NaN	0	0	0	0	0	0	Infinity	NaN	NaN	0	0	0	1	2076.18259212701	-2.14699125697371
2.14017248153687	0.00104125833604485	0.02792	0.2	1.87942579640458E-05	-0.0164795555174351	NaN	-7.66757875680923E-06	0	0	0	0	0	0	Infinity	NaN	NaN	0	0	0	1	2055.37128246788	-2.12369292601943
2.1429328918457	0.00103052367921919	0.02794	0.2	1.88149757841984E-05	0.000991825014352798	0.00103052367921919	NaN	0	0	0	0	0	0	Infinity	NaN	NaN	0	0	0	1	2079.46011824723	-2.14392471686006
2.14546322822571	0.00102899014018476	0.02796	0.2	1.88355709223924E-05	0.00656130444258451	NaN	1.53353903442621E-06	0	0	0	0	0	0	Infinity	NaN	NaN	0	0	0	1	2085.01825667686	-2.15202453266829
2.1404025554657	0.00102592317853123	0.02798	0.2	1.88561200555796E-05	0.00129700195975602	0.00102592317853123	NaN	0	0	0	0	0	0	Infinity	NaN	NaN	0	0	0	1	2086.31854729125	-2.14169955742545
2.14362287521362	0.00099218578543514	0.028	0.2	1.88763011452193E-05	-0.00312806363217533	NaN	3.37373930960894E-05	0	0	0	0	0	0	Infinity	NaN	NaN	0	0	0	1	2160.50552898568	-2.14049481158145
2.14730334281921	0.0010243896394968	0.02802	0.2	1.88964668994686E-05	0.00633242167532444	0.0010243896394968	NaN	0	0	0	0	0	0	Infinity	NaN	NaN	0	0	0	1	2096.17830952879	-2.15363576449454
2.14017248153687	0.00103359075728804	0.02804	0.2	1.89170467034364E-05	0.0033569463994354	NaN	-9.20111779123545E-06	0	0	0	0	0	0	Infinity	NaN	NaN	0	0	0	1	2070.61882708037	-2.1435294279363
2.14684319496155	0.00103052367921919	0.02806	0.2	1.89376878478015E-05	0.00144959054887295	0.00103052367921919	NaN	0	0	0	0	0	0	Infinity	NaN	NaN	0	0	0	1	2083.25459982461	-2.14829278551042
2.14661335945129	0.00103359075728804	0.02808	0.2	1.89583289921666E-05	-0.000457765418104827	NaN	-3.06707806885242E-06	0	0	0	0	0	0	Infinity	NaN	NaN	0	0	0	1	2076.85038233472	-2.14615559403319
2.14431309700012	0.00101672206073999	0.0281	0.2	1.89788321203469E-05	0.00953677948564291	0.00101672206073999	NaN	0	0	0	0	0	0	Infinity	NaN	NaN	0	0	0	1	2109.04550988049	-2.15384987648577
2.14776349067688	0.00103205721825361	0.02812	0.2	1.89993199131368E-05	0.00183106167241931	NaN	-1.53351575136185E-05	0	0	0	0	0	0	Infinity	NaN	NaN	0	0	0	1	2081.05079126446	-2.1495945523493
2.14385294914246	0.00108726369217038	0.02814	0.2	1.9020513122241E-05	-0.0148010822013021	0.00108726369217038	NaN	0	0	0	0	0	0	Infinity	NaN	NaN	0	0	0	1	1971.78749238184	-2.12905186694115
2.14362287521362	0.00103512417990714	0.02816	0.2	1.90417370009618E-05	0.000534059654455632	NaN	5.21395122632384E-05	0	0	0	0	0	0	Infinity	NaN	NaN	0	0	0	1	2070.88474680006	-2.14415693486808
2.14983367919922	0.00102285610046238	0.02818	0.2	1.90623168037655E-05	0.00846866052597761	0.00102285610046238	NaN	0	0	0	0	0	0	Infinity	NaN	NaN	0	0	0	1	2101.79484506902	-2.1583023397252
2.14500308036804	0.001038191257976	0.0282	0.2	1.90829272773499E-05	0.00144959054887295	NaN	-1.53351575136185E-05	0	0	0	0	0	0	Infinity	NaN	NaN	0	0	0	1	2066.09626491156	-2.14645267091691
2.14592313766479	0.00103359075728804	0.02822	0.2	1.91036450975025E-05	-0.00823977775871754	0.00103359075728804	NaN	0	0	0	0	0	0	Infinity	NaN	NaN	0	0	0	1	2076.18259212701	-2.13768335990608
2.15144395828247	0.00102592317853123	0.02824	0.2	1.91242402368607E-05	0.00320435781031847	NaN	7.66757875680923E-06	0	0	0	0	0	0	Infinity	NaN	NaN	0	0	0	1	2097.08095430947	-2.15464831609279
2.14661335945129	0.00104125833604485	0.02826	0.2	1.91449120520065E-05	0.00473024277016521	0.00104125833604485	NaN	0	0	0	0	0	0	Infinity	NaN	NaN	0	0	0	1	2061.55695003131	-2.15134360222146
2.14684319496155	0.00102285610046238	0.02828	0.2	1.91655531963715E-05	0.00160217890515924	NaN	1.84022355824709E-05	0	0	0	0	0	0	Infinity	NaN	NaN	0	0	0	1	2098.87118431525	-2.14844537386671
2.15305399894714	0.00103972479701042	0.0283	0.2	1.91861790053463E-05	-0.0016784731997177	0.00103972479701042	NaN	0	0	0	0	0	0	Infinity	NaN	NaN	0	0	0	1	2070.7921991838	-2.15137552574743
2.14592313766479	0.00103052367921919	0.02832	0.2	1.92068814901086E-05	0.00831607170403004	NaN	9.20111779123545E-06	0	0	0	0	0	0	Infinity	NaN	NaN	0	0	0	1	2082.36179423915	-2.15423920936883
2.14960360527039	0.00103665771894157	0.02834	0.2	1.92275533040902E-05	0.0028991810977459	0.00103665771894157	NaN	0	0	0	0	0	0	Infinity	NaN	NaN	0	0	0	1	2073.59050725551	-2.15250278636813
2.15259408950806	0.0010458588367328	0.02836	0.2	1.92483784696469E-05	-0.000152588472701609	NaN	-9.20111779123545E-06	0	0	0	0	0	0	Infinity	NaN	NaN	0	0	0	1	2058.20710587733	-2.15244150103536
2.14684319496155	0.00103052367921919	0.02838	0.2	1.92691422948064E-05	0	0.00103052367921919	NaN	0	0	0	0	0	0	Infinity	NaN	NaN	0	0	0	1	2083.25459982461	-2.14684319496155
2.15305399894714	0.0010243896394968	0.0284	0.2	1.92896914279936E-05	0.00968936830759048	NaN	6.13403972238302E-06	0	0	0	0	0	0	Infinity	NaN	NaN	0	0	0	1	2101.79204858491	-2.16274336725473
2.1539740562439	0.00105505995452404	0.02842	0.2	1.93104859239338E-05	0.00083923659985885	0.00105505995452404	NaN	0	0	0	0	0	0	Infinity	NaN	NaN	0	0	0	1	2041.56554990811	-2.15481329284376
2.14891362190247	0.00103359075728804	0.02844	0.2	1.93313724310519E-05	-0.0103760156780481	NaN	2.14691972360015E-05	0	0	0	0	0	0	Infinity	NaN	NaN	0	0	0	1	2079.07588835337	-2.13853760622442
2.15489435195923	0.00102285610046238	0.02846	0.2	1.93519368996294E-05	0.0016784731997177	0.00102285610046238	NaN	0	0	0	0	0	0	Infinity	NaN	NaN	0	0	0	1	2106.74243521168	-2.15657282515895
2.15236401557922	0.00102592317853123	0.02848	0.2	1.93724246924194E-05	0.00518800783902407	NaN	-3.06707806885242E-06	0	0	0	0	0	0	Infinity	NaN	NaN	0	0	0	1	2097.97776346244	-2.15755202341825
2.15052366256714	0.00102899014018476	0.0285	0.2	1.93929738256065E-05	0.00129700195975602	0.00102899014018476	NaN	0	0	0	0	0	0	Infinity	NaN	NaN	0	0	0	1	2089.9361214297	-2.15182066452689
2.15673446655273	0.001038191257976	0.02852	0.2	1.94136456395881E-05	-0.00175476749427617	NaN	-9.20111779123545E-06	0	0	0	0	0	0	Infinity	NaN	NaN	0	0	0	1	2077.39609631986	-2.15497969905846
2.15328407287598	0.00102899014018476	0.02854	0.2	1.94343174535697E-05	0.00831607170403004	0.00102899014018476	NaN	0	0	0	0	0	0	Infinity	NaN	NaN	0	0	0	1	2092.61876162326	-2.16160014458001
2.14960360527039	0.00102592317853123	0.02856	0.2	1.94548665867569E-05	0.00175476749427617	NaN	3.0669616535306E-06	0	0	0	0	0	0	Infinity	NaN	NaN	0	0	0	1	2095.28710360934	-2.15135837276466
2.15581440925598	0.00102899014018476	0.02858	0.2	1.94754157199441E-05	-0.00114441360346973	0.00102899014018476	NaN	0	0	0	0	0	0	Infinity	NaN	NaN	0	0	0	1	2095.07780985044	-2.15466999565251
2.15374422073364	0.00104279175866395	0.0286	0.2	1.94961335389326E-05	0.000305176945403218	NaN	-1.38016184791923E-05	0	0	0	0	0	0	Infinity	NaN	NaN	0	0	0	1	2065.36367672589	-2.15404939767905
2.15489435195923	0.00101212156005204	0.02862	0.2	1.95166826721197E-05	0.00961307343095541	0.00101212156005204	NaN	0	0	0	0	0	0	Infinity	NaN	NaN	0	0	0	1	2129.08650206842	-2.16450742539018
2.15834474563599	0.00103052367921919	0.02864	0.2	1.95371091245124E-05	0.00137329625431448	NaN	-1.84021191671491E-05	0	0	0	0	0	0	Infinity	NaN	NaN	0	0	0	1	2094.41547939135	-2.1597180418903
2.15374422073364	0.00103512417990714	0.02866	0.2	1.95577656031037E-05	-0.00892642606049776	0.00103512417990714	NaN	0	0	0	0	0	0	Infinity	NaN	NaN	0	0	0	1	2080.66265143845	-2.14481779467314
2.15627431869507	0.00102592317853123	0.02868	0.2	1.95783760766881E-05	0.00221253279596567	NaN	9.20100137591362E-06	0	0	0	0	0	0	Infinity	NaN	NaN	0	0	0	1	2101.78926046111	-2.15848685149103
2.15995478630066	0.00102745660115033	0.0287	0.2	1.95989098744849E-05	0.00549318501725793	0.00102745660115033	NaN	0	0	0	0	0	0	Infinity	NaN	NaN	0	0	0	1	2102.23457018271	-2.16544797131792
2.15420413017273	0.00102899014018476	0.02872	0.2	1.96194743418982E-05	0.00137329625431448	NaN	-1.53353903442621E-06	0	0	0	0	0	0	Infinity	NaN	NaN	0	0	0	1	2093.51289778727	-2.15557742642704
2.16110491752625	0.00104432529769838	0.02874	0.2	1.96402074962771E-05	-0.00183106167241931	0.00104432529769838	NaN	0	0	0	0	0	0	Infinity	NaN	NaN	0	0	0	1	2069.37907401953	-2.15927385585383
2.15972471237183	0.00102745660115033	0.02876	0.2	1.96609253152656E-05	0.00831607170403004	NaN	1.68686965480447E-05	0	0	0	0	0	0	Infinity	NaN	NaN	0	0	0	1	2102.01064449225	-2.16804078407586
2.1546642780304	0.0010243896394968	0.02878	0.2	1.9681443777672E-05	0.00297547527588904	0.0010243896394968	NaN	0	0	0	0	0	0	Infinity	NaN	NaN	0	0	0	1	2103.36398861746	-2.15763975330628
2.16110491752625	0.001038191257976	0.0288	0.2	1.97020695866468E-05	-0.00152588472701609	NaN	-1.38016184791923E-05	0	0	0	0	0	0	Infinity	NaN	NaN	0	0	0	1	2081.60577439211	-2.15957903279923
2.15926480293274	0.00103972479701042	0.02882	0.2	1.97228487471966E-05	0.000381471181754023	0.00103972479701042	NaN	0	0	0	0	0	0	Infinity	NaN	NaN	0	0	0	1	2076.76570679221	-2.15964627411449
2.1571946144104	0.00102745660115033	0.02884	0.2	1.97435205611782E-05	0.00930789671838284	NaN	1.22681958600879E-05	0	0	0	0	0	0	Infinity	NaN	NaN	0	0	0	1	2099.5481580392	-2.16650251112878
2.162024974823	0.00102745660115033	0.02886	0.2	1.97640696932012E-05	0.00144959054887295	0.00102745660115033	NaN	0	0	0	0	0	0	Infinity	NaN	NaN	0	0	0	1	2104.24943730218	-2.16347456537187
2.15995478630066	0.00102745660115033	0.02888	0.2	1.97846188252242E-05	-0.00907901395112276	NaN	0	0	0	0	0	0	0	Infinity	NaN	NaN	0	0	0	1	2102.23457018271	-2.15087577234954
2.15811467170715	0.00101518852170557	0.0289	0.2	1.98050452764528E-05	0.00205994443967938	0.00101518852170557	NaN	0	0	0	0	0	0	Infinity	NaN	NaN	0	0	0	1	2125.82650962347	-2.16017461614683
2.16248512268066	0.00102285610046238	0.02892	0.2	1.98254257226745E-05	0.00518800783902407	NaN	-7.66757875680923E-06	0	0	0	0	0	0	Infinity	NaN	NaN	0	0	0	1	2114.16358733464	-2.16767313051969
2.16156506538391	0.00102132256142795	0.02894	0.2	1.98458675092934E-05	0.00137329625431448	0.00102132256142795	NaN	0	0	0	0	0	0	Infinity	NaN	NaN	0	0	0	1	2116.43720311215	-2.16293836163823
2.15903472900391	0.00103205721825361	0.02896	0.2	1.98664013070902E-05	-0.0016784731997177	NaN	-1.07346568256617E-05	0	0	0	0	0	0	Infinity	NaN	NaN	0	0	0	1	2091.9719283174	-2.15735625580419
2.164555311203	0.00102132256142795	0.02898	0.2	1.9886935104887E-05	0.00778201222419739	0.00102132256142795	NaN	0	0	0	0	0	0	Infinity	NaN	NaN	0	0	0	1	2119.36502036796	-2.1723373234272
2.16041493415833	0.000996786402538419	0.029	0.2	1.99071161945267E-05	0.00305176945403218	NaN	2.45361588895321E-05	0	0	0	0	0	0	Infinity	NaN	NaN	0	0	0	1	2167.38002109239	-2.16346670361236
2.16087484359741	0.00103205721825361	0.02902	0.2	1.99274046307346E-05	0.000534059654455632	0.00103205721825361	NaN	0	0	0	0	0	0	Infinity	NaN	NaN	0	0	0	1	2093.75488623966	-2.16140890325187
2.16501545906067	0.00102899014018476	0.02904	0.2	1.9948015104319E-05	0	NaN	3.06707806885242E-06	0	0	0	0	0	0	Infinity	NaN	NaN	0	0	0	1	2104.01963489362	-2.16501545906067
2.15949487686157	0.00103665771894157	0.02906	0.2	1.99686715829102E-05	0.00968936830759048	0.00103665771894157	NaN	0	0	0	0	0	0	Infinity	NaN	NaN	0	0	0	1	2083.1320091519	-2.16918424516916
2.16662573814392	0.00103205721825361	0.02908	0.2	1.99893587322822E-05	0.00137329625431448	NaN	4.60050068795681E-06	0	0	0	0	0	0	Infinity	NaN	NaN	0	0	0	1	2099.32714952584	-2.16799903439824
2.16478538513184	0.00103205721825361	0.0291	0.2	2.00099998766473E-05	-0.0129700200632215	0.00103205721825361	NaN	0	0	0	0	0	0	Infinity	NaN	NaN	0	0	0	1	2097.54396059063	-2.15181536506861
2.16018486022949	0.00103052367921919	0.02912	0.2	2.0030625685622E-05	0.00129700195975602	NaN	1.53353903442621E-06	0	0	0	0	0	0	Infinity	NaN	NaN	0	0	0	1	2096.20109056226	-2.16148186218925
2.16869592666626	0.00102132256142795	0.02914	0.2	2.00511441480285E-05	0.00564577337354422	0.00102132256142795	NaN	0	0	0	0	0	0	Infinity	NaN	NaN	0	0	0	1	2123.41919053871	-2.1743417000398
2.164555311203	0.00104279175866395	0.02916	0.2	2.00717852912294E-05	0.00137329625431448	NaN	-2.14691972360015E-05	0	0	0	0	0	0	Infinity	NaN	NaN	0	0	0	1	2075.73112581584	-2.16592860745732
2.16248512268066	0.00102132256142795	0.02918	0.2	2.00924264344303E-05	-0.00251770974136889	0.00102132256142795	NaN	0	0	0	0	0	0	Infinity	NaN	NaN	0	0	0	1	2117.33805200309	-2.1599674129393
2.16685557365417	0.00101518852170557	0.0292	0.2	2.01127915452616E-05	0.00778201222419739	NaN	6.13403972238302E-06	0	0	0	0	0	0	Infinity	NaN	NaN	0	0	0	1	2134.43663647196	-2.17463758587837
2.16409540176392	0.00103205721825361	0.02922	0.2	2.01332640026612E-05	0.00274659250862896	0.00103205721825361	NaN	0	0	0	0	0	0	Infinity	NaN	NaN	0	0	0	1	2096.87540912303	-2.16684199427255
2.164555311203	0.00104125833604485	0.02924	0.2	2.01539971582042E-05	-0.000305176945403218	NaN	-9.20111779123545E-06	0	0	0	0	0	0	Infinity	NaN	NaN	0	0	0	1	2078.78797823115	-2.1642501342576
2.16961598396301	0.00103205721825361	0.02926	0.2	2.01747303137472E-05	0	0.00103205721825361	NaN	0	0	0	0	0	0	Infinity	NaN	NaN	0	0	0	1	2102.22451390274	-2.16961598396301
2.16616559028625	0.001038191257976	0.02928	0.2	2.01954327985095E-05	0.00946048554033041	NaN	-6.13403972238302E-06	0	0	0	0	0	0	Infinity	NaN	NaN	0	0	0	1	2086.48028351664	-2.17562607582659
2.16593551635742	0.00102285610046238	0.0293	0.2	2.02160432720939E-05	0.00190735585056245	0.00102285610046238	NaN	0	0	0	0	0	0	Infinity	NaN	NaN	0	0	0	1	2117.53688067982	-2.16784287220798
2.16984605789185	0.00103512417990714	0.02932	0.2	2.02366230748976E-05	-0.00877383723855019	NaN	-1.2268079444766E-05	0	0	0	0	0	0	Infinity	NaN	NaN	0	0	0	1	2096.21811567236	-2.1610722206533
2.1652455329895	0.00102132256142795	0.02934	0.2	2.02571875423109E-05	0.00267029833048582	0.00102132256142795	NaN	0	0	0	0	0	0	Infinity	NaN	NaN	0	0	0	1	2120.04083211692	-2.16791583131999
2.16823577880859	0.00104279175866395	0.02936	0.2	2.02778286855118E-05	0.00442506559193134	NaN	-2.14691972360015E-05	0	0	0	0	0	0	Infinity	NaN	NaN	0	0	0	1	2079.26056261375	-2.17266084440053
2.17697691917419	0.00103359075728804	0.02938	0.2	2.02985925106714E-05	0.00190735585056245	0.00103359075728804	NaN	0	0	0	0	0	0	Infinity	NaN	NaN	0	0	0	1	2106.22715404906	-2.17888427502476
2.16547560691834	0.00103665771894157	0.0294	0.2	2.03192949954337E-05	-0.000915530836209655	NaN	-3.0669616535306E-06	0	0	0	0	0	0	Infinity	NaN	NaN	0	0	0	1	2088.90125192845	-2.16456007608213
2.17283630371094	0.00101978902239352	0.02942	0.2	2.0339859462847E-05	0.00839236564934254	0.00101978902239352	NaN	0	0	0	0	0	0	Infinity	NaN	NaN	0	0	0	1	2130.67238026462	-2.18122866936028
2.17122626304626	0.00102899014018476	0.02944	0.2	2.03603472544728E-05	0.00228882720693946	NaN	-9.20111779123545E-06	0	0	0	0	0	0	Infinity	NaN	NaN	0	0	0	1	2110.05545947837	-2.1735150902532
2.16501545906067	0.00104892579838634	0.02946	0.2	2.03811264138585E-05	-0.0101471338421106	0.00104892579838634	NaN	0	0	0	0	0	0	Infinity	NaN	NaN	0	0	0	1	2064.03109008409	-2.15486832521856
2.17421650886536	0.00101978902239352	0.02948	0.2	2.04018135620663E-05	0.000534059654455632	NaN	2.91367759928107E-05	0	0	0	0	0	0	Infinity	NaN	NaN	0	0	0	1	2132.0258025158	-2.17475056851981
2.1707661151886	0.00102899014018476	0.0295	0.2	2.04223013536921E-05	0.00839236564934254	0.00102899014018476	NaN	0	0	0	0	0	0	Infinity	NaN	NaN	0	0	0	1	2109.6082755456	-2.17915848083794
2.17007613182068	0.00103512417990714	0.02952	0.2	2.0442942496893E-05	0.00129700195975602	NaN	-6.13403972238302E-06	0	0	0	0	0	0	Infinity	NaN	NaN	0	0	0	1	2096.44038265568	-2.17137313378043
2.17237639427185	0.00103972479701042	0.02954	0.2	2.04636909866622E-05	-0.00663759838789701	0.00103972479701042	NaN	0	0	0	0	0	0	Infinity	NaN	NaN	0	0	0	1	2089.37634316139	-2.16573879588395
2.1707661151886	0.00102745660115033	0.02956	0.2	2.04843628006438E-05	0.00411988887935877	NaN	1.22681958600879E-05	0	0	0	0	0	0	Infinity	NaN	NaN	0	0	0	1	2112.75698920833	-2.17488600406796
2.17191624641418	0.00103665771894157	0.02958	0.2	2.05050039438447E-05	0.00411988887935877	0.00103665771894157	NaN	0	0	0	0	0	0	Infinity	NaN	NaN	0	0	0	1	2095.11414107997	-2.17603613529354
2.17352652549744	0.00103972479701042	0.0296	0.2	2.05257677690042E-05	0.00144959054887295	NaN	-3.06707806885242E-06	0	0	0	0	0	0	Infinity	NaN	NaN	0	0	0	1	2090.48253128818	-2.17497611604631
2.17237639427185	0.00103052367921919	0.02962	0.2	2.05464702537665E-05	-0.00083923659985885	0.00103052367921919	NaN	0	0	0	0	0	0	Infinity	NaN	NaN	0	0	0	1	2108.03151647891	-2.17153715767199
2.17352652549744	0.00102592317853123	0.02964	0.2	2.0567034722344E-05	0.00946048554033041	NaN	4.60050068795681E-06	0	0	0	0	0	0	Infinity	NaN	NaN	0	0	0	1	2118.60553595171	-2.18298701103777
2.17490649223328	0.00102899014018476	0.02966	0.2	2.05875838555312E-05	0.0019836500287056	0.00102899014018476	NaN	0	0	0	0	0	0	Infinity	NaN	NaN	0	0	0	1	2113.63200413442	-2.17689014226198
2.17145609855652	0.00106119399424642	0.02968	0.2	2.06084856968755E-05	-0.012893726117909	NaN	-3.22038540616632E-05	0	0	0	0	0	0	Infinity	NaN	NaN	0	0	0	1	2046.23858628084	-2.15856237243861
2.17283630371094	0.00102745660115033	0.0297	0.2	2.06293722028295E-05	0.000381471181754023	0.00102745660115033	NaN	0	0	0	0	0	0	Infinity	NaN	NaN	0	0	0	1	2114.77185632779	-2.17321777489269
2.17766690254211	0.00101978902239352	0.02972	0.2	2.06498446590649E-05	0.00755312945693731	NaN	7.66757875680923E-06	0	0	0	0	0	0	Infinity	NaN	NaN	0	0	0	1	2135.40924124772	-2.18522003199905
2.17191624641418	0.00104279175866395	0.02974	0.2	2.06704704668755E-05	0.00122070778161287	0.00104279175866395	NaN	0	0	0	0	0	0	Infinity	NaN	NaN	0	0	0	1	2082.78999941167	-2.1731369541958
2.17490649223328	0.00102899014018476	0.02976	0.2	2.0691188285864E-05	-0.00579836219549179	NaN	1.38016184791923E-05	0	0	0	0	0	0	Infinity	NaN	NaN	0	0	0	1	2113.63200413442	-2.16910813003778
2.17789697647095	0.00102132256142795	0.02978	0.2	2.07116914128801E-05	0.00465394835919142	0.00102132256142795	NaN	0	0	0	0	0	0	Infinity	NaN	NaN	0	0	0	1	2132.42814633013	-2.18255092483014
2.17490649223328	0.00103052367921919	0.0298	0.2	2.07322098752866E-05	0.00381471170112491	NaN	-9.20111779123545E-06	0	0	0	0	0	0	Infinity	NaN	NaN	0	0	0	1	2110.48667399974	-2.1787212039344
2.1788170337677	0.00103665771894157	0.02982	0.2	2.07528816892682E-05	0.0016784731997177	0.00103665771894157	NaN	0	0	0	0	0	0	Infinity	NaN	NaN	0	0	0	1	2101.7709065942	-2.18049550696742
2.17582678794861	0.00103512417990714	0.02984	0.2	2.07735995082567E-05	-0.000534059654455632	NaN	1.53353903442621E-06	0	0	0	0	0	0	Infinity	NaN	NaN	0	0	0	1	2101.99590559636	-2.17529272829415
2.17421650886536	0.00101978902239352	0.02986	0.2	2.07941486402797E-05	0.00999454502016306	0.00101978902239352	NaN	0	0	0	0	0	0	Infinity	NaN	NaN	0	0	0	1	2132.0258025158	-2.18421105388552
2.18065738677979	0.00103512417990714	0.02988	0.2	2.08146977723027E-05	0.0016784731997177	NaN	-1.53351575136185E-05	0	0	0	0	0	0	Infinity	NaN	NaN	0	0	0	1	2106.66259093223	-2.1823358599795
2.17467665672302	0.001059660455212	0.0299	0.2	2.08356456186539E-05	-0.0181580279022455	0.001059660455212	NaN	0	0	0	0	0	0	Infinity	NaN	NaN	0	0	0	1	2052.23913568423	-2.15651862882078
2.17674684524536	0.00104125833604485	0.02992	0.2	2.08566548065664E-05	0.000762942363508046	NaN	1.84021191671491E-05	0	0	0	0	0	0	Infinity	NaN	NaN	0	0	0	1	2090.49644059859	-2.17750978760887
2.18180751800537	0.00103205721825361	0.02994	0.2	2.08773879621094E-05	0.00595095055177808	0.00103205721825361	NaN	0	0	0	0	0	0	Infinity	NaN	NaN	0	0	0	1	2114.03736092975	-2.18775846855715
2.1795072555542	0.00103972479701042	0.02996	0.2	2.08981057822621E-05	0.00152588472701609	NaN	-7.66757875680923E-06	0	0	0	0	0	0	Infinity	NaN	NaN	0	0	0	1	2096.23475540937	-2.18103314028122
2.17835712432861	0.0010243896394968	0.02998	0.2	2.09187469266271E-05	-0.00320435781031847	0.0010243896394968	NaN	0	0	0	0	0	0	Infinity	NaN	NaN	0	0	0	1	2126.49273317393	-2.17515276651829
2.18111729621887	0.00101672206073999	0.03	0.2	2.09391580436295E-05	0.00793460011482239	NaN	7.66757875680923E-06	0	0	0	0	0	0	Infinity	NaN	NaN	0	0	0	1	2145.24438923987	-2.18905189633369
1.12368261814117	7.8211392974481E-05	0.03002	0.2	2.09501073781666E-05	0.00328065222129226	7.8211392974481E-05	NaN	0	0	0	0	0	0	Infinity	NaN	NaN	0	0	0	1	14367.249775334	-1.12696327036247
0.883534371852875	-0.000104276790807489	0.03004	0.2	2.09498467241883E-05	-0.000686648127157241	NaN	0.00018248818378197	0	0	0	0	0	0	Infinity	NaN	NaN	0	0	0	1	8472.97241323827	-0.882847723725718
0.838449001312256	-0.00017481844406575	0.03006	0.2	2.09470557718396E-05	0.000152588472701609	-0.00017481844406575	NaN	0	0	0	0	0	0	Infinity	NaN	NaN	0	0	0	1	4796.1129375852	-0.838601589784957
0.828557848930359	-0.000176351953996345	0.03008	0.2	2.0943544067859E-05	0.00961307343095541	NaN	1.53350993059576E-06	0	0	0	0	0	0	Infinity	NaN	NaN	0	0	0	1	4698.31963952908	-0.838170922361314
0.830398082733154	-0.000141081138281152	0.0301	0.2	2.09403697369362E-05	0.00160217890515924	-0.000141081138281152	NaN	0	0	0	0	0	0	Infinity	NaN	NaN	0	0	0	1	5885.96103526119	-0.832000261638314
0.830168068408966	-0.00017481844406575	0.03012	0.2	2.09372107411127E-05	-0.00915530882775784	NaN	3.3737305784598E-05	0	0	0	0	0	0	Infinity	NaN	NaN	0	0	0	1	4748.74417768378	-0.821012759581208
0.822577178478241	-0.00017481844406575	0.03014	0.2	2.09337143722314E-05	0.00221253279596567	-0.00017481844406575	NaN	0	0	0	0	0	0	Infinity	NaN	NaN	0	0	0	1	4705.32261555233	-0.824789711274207
0.830398082733154	-0.000168684389791451	0.03016	0.2	2.09302793438928E-05	0.00526430224999785	NaN	-6.13405427429825E-06	0	0	0	0	0	0	Infinity	NaN	NaN	0	0	0	1	4922.79151473231	-0.835662384983152
0.826717615127563	-0.000180952498340048	0.03018	0.2	2.09267829750115E-05	0.00160217890515924	-0.000180952498340048	NaN	0	0	0	0	0	0	Infinity	NaN	NaN	0	0	0	1	4568.69964610263	-0.828319794032723
0.82211709022522	-0.000161016811034642	0.0302	0.2	2.09233632819178E-05	-0.00205994443967938	NaN	-1.99356873054057E-05	0	0	0	0	0	0	Infinity	NaN	NaN	0	0	0	1	5105.78420316835	-0.82005714578554
0.828787863254547	-0.000193220606888644	0.03022	0.2	2.09198209077385E-05	0.00877383723855019	-0.000193220606888644	NaN	0	0	0	0	0	0	Infinity	NaN	NaN	0	0	0	1	4289.33474850428	-0.837561700493097
0.821887075901031	-0.00017481844406575	0.03024	0.2	2.0916140517229E-05	0.00251770974136889	NaN	-1.84021628228948E-05	0	0	0	0	0	0	Infinity	NaN	NaN	0	0	0	1	4701.37507683067	-0.8244047856424
0.820736944675446	-0.00015641626669094	0.03026	0.2	2.09128281701214E-05	-0.0019836500287056	-0.00015641626669094	NaN	0	0	0	0	0	0	Infinity	NaN	NaN	0	0	0	1	5247.13293596967	-0.81875329464674
0.823957324028015	-0.000168684389791451	0.03028	0.2	2.09095771635566E-05	0.000381471181754023	NaN	1.22681231005117E-05	0	0	0	0	0	0	Infinity	NaN	NaN	0	0	0	1	4884.60921041179	-0.824338795209769
0.819816827774048	-0.000180952498340048	0.0303	0.2	2.09060807946753E-05	0.00953677948564291	-0.000180952498340048	NaN	0	0	0	0	0	0	Infinity	NaN	NaN	0	0	0	1	4530.56374073067	-0.829353607259691
0.820506930351257	-0.000167150879860856	0.03032	0.2	2.09025997608933E-05	0.00144959054887295	NaN	-1.38016184791923E-05	0	0	0	0	0	0	Infinity	NaN	NaN	0	0	0	1	4908.78020525101	-0.82195652090013
0.819126725196838	-0.000170217899722047	0.03034	0.2	2.08992260730974E-05	-0.00877383723855019	-0.000170217899722047	NaN	0	0	0	0	0	0	Infinity	NaN	NaN	0	0	0	1	4812.22436967211	-0.810352887958288
0.819126725196838	-0.000176351953996345	0.03036	0.2	2.08957603745603E-05	0.00213623861782253	NaN	6.13405427429825E-06	0	0	0	0	0	0	Infinity	NaN	NaN	0	0	0	1	4644.84065321904	-0.821262963814661
0.820506930351257	-0.000180952498340048	0.03038	0.2	2.08921873300369E-05	0.00495912553742528	-0.000180952498340048	NaN	0	0	0	0	0	0	Infinity	NaN	NaN	0	0	0	1	4534.37746302542	-0.825466055888683
0.819816827774048	-0.000167150879860856	0.0304	0.2	2.08887062962549E-05	0.00106811930891126	NaN	-1.38016184791923E-05	0	0	0	0	0	0	Infinity	NaN	NaN	0	0	0	1	4904.65158458336	-0.820884947082959
0.816596448421478	-0.000170217899722047	0.03042	0.2	2.08853326084591E-05	-0.00144959054887295	-0.000170217899722047	NaN	0	0	0	0	0	0	Infinity	NaN	NaN	0	0	0	1	4797.35944195597	-0.815146857872605
0.814986288547516	-0.000164083845447749	0.03044	0.2	2.08819895910074E-05	0.00747683504596353	NaN	-6.13405427429825E-06	0	0	0	0	0	0	Infinity	NaN	NaN	0	0	0	1	4966.88925301328	-0.822463123593479
0.819356799125671	-0.000176351953996345	0.03046	0.2	2.08785852330129E-05	0.00213623861782253	-0.000176351953996345	NaN	0	0	0	0	0	0	Infinity	NaN	NaN	0	0	0	1	4646.14528253342	-0.821493037743494
0.812916040420532	-0.000153349246829748	0.03048	0.2	2.08752882210047E-05	-0.00946048554033041	NaN	-2.30027071665972E-05	0	0	0	0	0	0	Infinity	NaN	NaN	0	0	0	1	5301.07618541518	-0.803455554880202
0.816136419773102	-0.000165617355378345	0.0305	0.2	2.08720985549826E-05	0.000305176945403218	-0.000165617355378345	NaN	0	0	0	0	0	0	Infinity	NaN	NaN	0	0	0	1	4927.8435699488	-0.816441596718505
0.815906345844269	-0.000187086552614346	0.03052	0.2	2.08685715159027E-05	0.00823977775871754	NaN	2.14691972360015E-05	0	0	0	0	0	0	Infinity	NaN	NaN	0	0	0	1	4361.11700409676	-0.824146123602986
0.811995923519135	-0.000170217899722047	0.03054	0.2	2.08649984713793E-05	0.00144959054887295	-0.000170217899722047	NaN	0	0	0	0	0	0	Infinity	NaN	NaN	0	0	0	1	4770.33217332056	-0.813445514068007
0.816826462745667	-0.000157949791173451	0.03056	0.2	2.08617167944703E-05	-0.00564577337354422	NaN	-1.22681085485965E-05	0	0	0	0	0	0	Infinity	NaN	NaN	0	0	0	1	5171.43110273997	-0.811180689372122
0.813606083393097	-0.000176351953996345	0.03058	0.2	2.08583737770186E-05	0.00480653671547771	-0.000176351953996345	NaN	0	0	0	0	0	0	Infinity	NaN	NaN	0	0	0	1	4613.53597142427	-0.818412620108575
0.810155689716339	-0.000177885478478856	0.0306	0.2	2.08548314026939E-05	0.00343324057757854	NaN	1.53352448251098E-06	0	0	0	0	0	0	Infinity	NaN	NaN	0	0	0	1	4554.36664445117	-0.813588930293918
0.81636643409729	-0.000164083845447749	0.03062	0.2	2.08514117094546E-05	0.00114441360346973	-0.000164083845447749	NaN	0	0	0	0	0	0	Infinity	NaN	NaN	0	0	0	1	4975.30047439835	-0.81751084770076
0.809695661067963	-0.000165617355378345	0.03064	0.2	2.08481146974464E-05	-0.000305176945403218	NaN	1.53350993059576E-06	0	0	0	0	0	0	Infinity	NaN	NaN	0	0	0	1	4888.95417523274	-0.809390484122559
0.814756214618683	-0.00017481844406575	0.03066	0.2	2.08447103394519E-05	0.00984195619821548	-0.00017481844406575	NaN	0	0	0	0	0	0	Infinity	NaN	NaN	0	0	0	1	4660.58497987919	-0.824598170816898
0.81314605474472	-0.000170217899722047	0.03068	0.2	2.0841259976014E-05	0.00175476749427617	NaN	-4.6005443437025E-06	0	0	0	0	0	0	Infinity	NaN	NaN	0	0	0	1	4777.08899047941	-0.814900822238997
0.811075806617737	-0.000182486008270644	0.0307	0.2	2.08377329369341E-05	-0.0181580279022455	-0.000182486008270644	NaN	0	0	0	0	0	0	Infinity	NaN	NaN	0	0	0	1	4444.59174872649	-0.792917778715491
0.811305820941925	-0.00017481844406575	0.03072	0.2	2.08341598924108E-05	0.00083923659985885	NaN	-7.66756420489401E-06	0	0	0	0	0	0	Infinity	NaN	NaN	0	0	0	1	4640.84796817429	-0.812145057541784
0.810155689716339	-0.000171751409652643	0.03074	0.2	2.08306941938736E-05	0.00633242167532444	-0.000171751409652643	NaN	0	0	0	0	0	0	Infinity	NaN	NaN	0	0	0	1	4717.02498020151	-0.816488111391664
0.80946558713913	-0.000162550335517153	0.03076	0.2	2.08273511764219E-05	0.00152588472701609	NaN	-9.20107413548976E-06	0	0	0	0	0	0	Infinity	NaN	NaN	0	0	0	1	4979.78416694016	-0.810991471866146
0.807855427265167	-0.00017481844406575	0.03078	0.2	2.0823977488626E-05	-0.00411988887935877	-0.00017481844406575	NaN	0	0	0	0	0	0	Infinity	NaN	NaN	0	0	0	1	4621.11095646939	-0.803735538385808
0.811535835266113	-0.00017481844406575	0.0308	0.2	2.08204811197447E-05	0.00656130444258451	NaN	0	0	0	0	0	0	0	Infinity	NaN	NaN	0	0	0	1	4642.16370076428	-0.818097139708698
0.808315455913544	-0.000168684389791451	0.03082	0.2	2.08170460914062E-05	0.00305176945403218	-0.000168684389791451	NaN	0	0	0	0	0	0	Infinity	NaN	NaN	0	0	0	1	4791.88060562619	-0.811367225367576
0.808315455913544	-0.000165617355378345	0.03084	0.2	2.08137030739545E-05	0.00144959054887295	NaN	-3.06703441310674E-06	0	0	0	0	0	0	Infinity	NaN	NaN	0	0	0	1	4880.62047644093	-0.809765046462417
0.808775544166565	-0.000167150879860856	0.03086	0.2	2.08103753916021E-05	0	-0.000167150879860856	NaN	0	0	0	0	0	0	Infinity	NaN	NaN	0	0	0	1	4838.59579345217	-0.808775544166565
0.805555164813995	-0.000184019532753155	0.03088	0.2	2.08068636874759E-05	0.00976566225290298	NaN	1.6868652892299E-05	0	0	0	0	0	0	Infinity	NaN	NaN	0	0	0	1	4377.55249544392	-0.815320827066898
0.809925675392151	-0.000170217899722047	0.0309	0.2	2.08033213131512E-05	0.0016784731997177	-0.000170217899722047	NaN	0	0	0	0	0	0	Infinity	NaN	NaN	0	0	0	1	4758.16983240128	-0.811604148591869
0.806015193462372	-0.000171751409652643	0.03092	0.2	2.07999016200574E-05	-0.0142670217901468	NaN	1.53350993059576E-06	0	0	0	0	0	0	Infinity	NaN	NaN	0	0	0	1	4692.91748517517	-0.791748171672225
0.805325150489807	-0.000165617355378345	0.03094	0.2	2.07965279324071E-05	0.00114441360346973	-0.000165617355378345	NaN	0	0	0	0	0	0	Infinity	NaN	NaN	0	0	0	1	4862.56496881068	-0.806469564093277
0.810845792293549	-0.000167150879860856	0.03096	0.2	2.07932002500547E-05	0.00602724449709058	NaN	1.53352448251098E-06	0	0	0	0	0	0	Infinity	NaN	NaN	0	0	0	1	4850.98129886325	-0.816873036790639
0.800724565982819	-0.000168684389791451	0.03098	0.2	2.07898418973582E-05	0.00137329625431448	-0.000168684389791451	NaN	0	0	0	0	0	0	Infinity	NaN	NaN	0	0	0	1	4746.88005791629	-0.802097862237133
0.805555164813995	-0.000170217899722047	0.031	0.2	2.07864528744631E-05	-0.00305176945403218	NaN	1.53350993059576E-06	0	0	0	0	0	0	Infinity	NaN	NaN	0	0	0	1	4732.49385716429	-0.802503395359963
0.80693531036377	-0.000184019532753155	0.03102	0.2	2.07829105001383E-05	0.00747683504596353	-0.000184019532753155	NaN	0	0	0	0	0	0	Infinity	NaN	NaN	0	0	0	1	4385.05249030384	-0.814412145409733
0.802794814109802	-0.000170217899722047	0.03104	0.2	2.07793681258136E-05	0.00274659250862896	NaN	-1.38016330311075E-05	0	0	0	0	0	0	Infinity	NaN	NaN	0	0	0	1	4716.27728588301	-0.805541406618431
0.806475281715393	-0.000162550335517153	0.03106	0.2	2.07760404434612E-05	0.00114441360346973	-0.000162550335517153	NaN	0	0	0	0	0	0	Infinity	NaN	NaN	0	0	0	1	4961.38798575589	-0.807619695318863
0.802104771137238	-0.000176351953996345	0.03108	0.2	2.0772651420566E-05	0	NaN	1.38016184791923E-05	0	0	0	0	0	0	Infinity	NaN	NaN	0	0	0	1	4548.31802517969	-0.802104771137238
0.805555164813995	-0.000184019532753155	0.0311	0.2	2.07690477056985E-05	0.00991825107485056	-0.000184019532753155	NaN	0	0	0	0	0	0	Infinity	NaN	NaN	0	0	0	1	4377.55249544392	-0.815473415888846
0.801874697208405	-0.000170217899722047	0.03112	0.2	2.07655053313738E-05	0.00175476749427617	NaN	-1.38016330311075E-05	0	0	0	0	0	0	Infinity	NaN	NaN	0	0	0	1	4710.87176212258	-0.803629464702681
0.802104771137238	-0.000173284934135154	0.03114	0.2	2.07620703030352E-05	-0.0102234277874231	-0.000173284934135154	NaN	0	0	0	0	0	0	Infinity	NaN	NaN	0	0	0	1	4628.82001335231	-0.791881343349814
0.802564799785614	-0.000179418988409452	0.03116	0.2	2.07585432638098E-05	0.00175476749427617	NaN	6.13405427429825E-06	0	0	0	0	0	0	Infinity	NaN	NaN	0	0	0	1	4473.13189590658	-0.80431956727989
0.80302482843399	-0.000167150879860856	0.03118	0.2	2.07550775651271E-05	0.00526430224999785	-0.000167150879860856	NaN	0	0	0	0	0	0	Infinity	NaN	NaN	0	0	0	1	4804.19145326945	-0.808289130683988
0.802334785461426	-0.000173284934135154	0.0312	0.2	2.07516732069871E-05	0.00129700195975602	NaN	6.13405427429825E-06	0	0	0	0	0	0	Infinity	NaN	NaN	0	0	0	1	4630.14738970696	-0.803631787421182
0.799344420433044	-0.000173284934135154	0.03122	0.2	2.07482075083044E-05	-0.00183106167241931	-0.000173284934135154	NaN	0	0	0	0	0	0	Infinity	NaN	NaN	0	0	0	1	4612.89046518951	-0.797513358760625
0.802794814109802	-0.000176351953996345	0.03124	0.2	2.07447111394231E-05	0.00892642606049776	NaN	3.06701986119151E-06	0	0	0	0	0	0	Infinity	NaN	NaN	0	0	0	1	4552.23089916224	-0.8117212401703
0.800724565982819	-0.00017481844406575	0.03126	0.2	2.07411994354425E-05	0.00251770974136889	-0.00017481844406575	NaN	0	0	0	0	0	0	Infinity	NaN	NaN	0	0	0	1	4580.32085951791	-0.803242275724187
0.798884391784668	-0.000148748702486046	0.03128	0.2	2.07379637639769E-05	-0.00396730005741119	NaN	-2.6069741579704E-05	0	0	0	0	0	0	Infinity	NaN	NaN	0	0	0	1	5370.69822077683	-0.794917091727257
0.800724565982819	-0.000173284934135154	0.0313	0.2	2.07347434276107E-05	0.000305176945403218	-0.000173284934135154	NaN	0	0	0	0	0	0	Infinity	NaN	NaN	0	0	0	1	4620.85506728642	-0.801029742928222
0.79796427488327	-0.000177885478478856	0.03132	0.2	2.07312317234846E-05	0.00938419066369534	NaN	4.6005443437025E-06	0	0	0	0	0	0	Infinity	NaN	NaN	0	0	0	1	4485.83145575942	-0.807348465546966
0.800954580307007	-0.000161016811034642	0.03134	0.2	2.07278427005895E-05	0.00137329625431448	-0.000161016811034642	NaN	0	0	0	0	0	0	Infinity	NaN	NaN	0	0	0	1	4974.3537656741	-0.802327876561321
0.800034523010254	-0.00017481844406575	0.03136	0.2	2.07244843480384E-05	-0.00907901395112276	NaN	1.38016330311075E-05	0	0	0	0	0	0	Infinity	NaN	NaN	0	0	0	1	4576.37366174795	-0.790955509059131
0.797274172306061	-0.000176351953996345	0.03138	0.2	2.07209726440578E-05	0.00267029833048582	-0.000176351953996345	NaN	0	0	0	0	0	0	Infinity	NaN	NaN	0	0	0	1	4520.92621736748	-0.799944470636547
0.80049455165863	-0.000167150879860856	0.0314	0.2	2.07175376157193E-05	0.00488283112645149	NaN	-9.20107413548976E-06	0	0	0	0	0	0	Infinity	NaN	NaN	0	0	0	1	4789.05377180784	-0.805377382785082
0.799344420433044	-0.000167150879860856	0.03142	0.2	2.0714194598122E-05	0.00122070778161287	-0.000167150879860856	NaN	0	0	0	0	0	0	Infinity	NaN	NaN	0	0	0	1	4782.17297508967	-0.800565128214657
0.797274172306061	-0.000171751409652643	0.03144	0.2	2.07108055752269E-05	-0.00160217890515924	NaN	4.60052979178727E-06	0	0	0	0	0	0	Infinity	NaN	NaN	0	0	0	1	4642.02403880411	-0.795671993400902
0.798884391784668	-0.000153349246829748	0.03146	0.2	2.07075545686621E-05	0.00915530882775784	-0.000153349246829748	NaN	0	0	0	0	0	0	Infinity	NaN	NaN	0	0	0	1	5209.57492977848	-0.808039700612426
0.797044157981873	-0.000176351953996345	0.03148	0.2	2.07042575566538E-05	0.00259400391951203	NaN	2.30027071665972E-05	0	0	0	0	0	0	Infinity	NaN	NaN	0	0	0	1	4519.62192603996	-0.799638161901385
0.795664012432098	-0.000159483301104046	0.0315	0.2	2.07008992041028E-05	-0.00213623861782253	-0.000159483301104046	NaN	0	0	0	0	0	0	Infinity	NaN	NaN	0	0	0	1	4989.01143206843	-0.793527773814276
0.797274172306061	-0.000180952498340048	0.03152	0.2	2.06974948461084E-05	0.000152588472701609	NaN	2.14691972360015E-05	0	0	0	0	0	0	Infinity	NaN	NaN	0	0	0	1	4405.98598869751	-0.797426760778762
0.798194289207459	-0.000173284934135154	0.03154	0.2	2.06939524717836E-05	0.00946048554033041	-0.000173284934135154	NaN	0	0	0	0	0	0	Infinity	NaN	NaN	0	0	0	1	4606.25323944726	-0.807654774747789
0.795433938503265	-0.000182486008270644	0.03156	0.2	2.06903947623596E-05	0.00144959054887295	NaN	9.20107413548976E-06	0	0	0	0	0	0	Infinity	NaN	NaN	0	0	0	1	4358.87631079947	-0.796883529052138
0.796584069728851	-0.000170217899722047	0.03158	0.2	2.06868677232796E-05	-0.0104523105546832	-0.000170217899722047	NaN	0	0	0	0	0	0	Infinity	NaN	NaN	0	0	0	1	4679.79026312516	-0.786131759174168
0.794743895530701	-0.000180952498340048	0.0316	0.2	2.0683356019299E-05	0.00137329625431448	NaN	1.07345986180007E-05	0	0	0	0	0	0	Infinity	NaN	NaN	0	0	0	1	4392.00288927324	-0.796117191785015
0.794053792953491	-0.000164083845447749	0.03162	0.2	2.06799056558611E-05	0.00556947942823172	-0.000164083845447749	NaN	0	0	0	0	0	0	Infinity	NaN	NaN	0	0	0	1	4839.3173062631	-0.799623272381723
0.798194289207459	-0.000153349246829748	0.03164	0.2	2.06767313249384E-05	0.00213623861782253	NaN	-1.07345986180007E-05	0	0	0	0	0	0	Infinity	NaN	NaN	0	0	0	1	5205.07472784416	-0.800330527825281
0.791523516178131	-0.00017481844406575	0.03166	0.2	2.06734496480294E-05	-0.0033569463994354	-0.00017481844406575	NaN	0	0	0	0	0	0	Infinity	NaN	NaN	0	0	0	1	4527.68882830485	-0.788166569778696
0.793133676052094	-0.000194754131371155	0.03168	0.2	2.0669753922275E-05	0.00747683504596353	NaN	1.99356873054057E-05	0	0	0	0	0	0	Infinity	NaN	NaN	0	0	0	1	4072.48704029065	-0.800610511098057
0.795894026756287	-0.000176351953996345	0.0317	0.2	2.06660428614214E-05	0.00297547527588904	-0.000176351953996345	NaN	0	0	0	0	0	0	Infinity	NaN	NaN	0	0	0	1	4513.1001314155	-0.798869502032176
0.790603399276733	-0.000171751409652643	0.03172	0.2	2.06625618277849E-05	0.00175476749427617	NaN	-4.6005443437025E-06	0	0	0	0	0	0	Infinity	NaN	NaN	0	0	0	1	4603.18433994622	-0.79235816677101
0.793823778629303	-0.00017481844406575	0.03174	0.2	2.06590961292477E-05	-0.000152588472701609	-0.00017481844406575	NaN	0	0	0	0	0	0	Infinity	NaN	NaN	0	0	0	1	4540.84683610812	-0.793671190156601
0.793133676052094	-0.000184019532753155	0.03176	0.2	2.06555077494795E-05	0.0100708389654756	NaN	9.20108868740499E-06	0	0	0	0	0	0	Infinity	NaN	NaN	0	0	0	1	4310.0515699929	-0.803204515017569
0.79106342792511	-0.000173284934135154	0.03178	0.2	2.06519347048106E-05	0.00137329625431448	-0.000173284934135154	NaN	0	0	0	0	0	0	Infinity	NaN	NaN	0	0	0	1	4565.10216467012	-0.792436724179424
0.790833413600922	-0.000157949791173451	0.0318	0.2	2.06486223575575E-05	-0.0186157934367657	NaN	-1.53351429617032E-05	0	0	0	0	0	0	Infinity	NaN	NaN	0	0	0	1	5006.86583835035	-0.772217620164156
0.791983544826508	-0.000177885478478856	0.03182	0.2	2.0645264004861E-05	0.000305176945403218	-0.000177885478478856	NaN	0	0	0	0	0	0	Infinity	NaN	NaN	0	0	0	1	4452.21021748913	-0.792288721771911
0.791293442249298	-0.000176351953996345	0.03184	0.2	2.06417216305363E-05	0.0067138927988708	NaN	-1.53352448251098E-06	0	0	0	0	0	0	Infinity	NaN	NaN	0	0	0	1	4487.0126149308	-0.798007335048169
0.790603399276733	-0.00021315629419405	0.03186	0.2	2.06378265480544E-05	0.00152588472701609	-0.00021315629419405	NaN	0	0	0	0	0	0	Infinity	NaN	NaN	0	0	0	1	3709.03145162111	-0.792129284003749
0.791293442249298	-0.000162550335517153	0.03188	0.2	2.06340694817572E-05	-0.00396730005741119	NaN	-5.0605958676897E-05	0	0	0	0	0	0	Infinity	NaN	NaN	0	0	0	1	4867.99021196605	-0.787326142191887
0.789683282375336	-0.000179418988409452	0.0319	0.2	2.0630649788518E-05	0.00541689060628414	-0.000179418988409452	NaN	0	0	0	0	0	0	Infinity	NaN	NaN	0	0	0	1	4401.33616500612	-0.79510017298162
0.790373384952545	-0.000184019532753155	0.03192	0.2	2.06270154033064E-05	0.0033569463994354	NaN	4.6005443437025E-06	0	0	0	0	0	0	Infinity	NaN	NaN	0	0	0	1	4295.05158027305	-0.793730331351981
0.790373384952545	-0.000171751409652643	0.03194	0.2	2.06234576938823E-05	0.00144959054887295	-0.000171751409652643	NaN	0	0	0	0	0	0	Infinity	NaN	NaN	0	0	0	1	4601.84511178702	-0.791822975501418
0.788073062896729	-0.00017481844406575	0.03196	0.2	2.06199919953451E-05	-0.000228882709052414	NaN	3.06703441310674E-06	0	0	0	0	0	0	Infinity	NaN	NaN	0	0	0	1	4507.95147564826	-0.787844180187676
0.790833413600922	-0.000179418988409452	0.03198	0.2	2.06164496210204E-05	0.00999454502016306	-0.000179418988409452	NaN	0	0	0	0	0	0	Infinity	NaN	NaN	0	0	0	1	4407.746474393	-0.800827958621085
0.787153005599976	-0.000167150879860856	0.032	0.2	2.06129839223377E-05	0.00183106167241931	NaN	-1.22681085485965E-05	0	0	0	0	0	0	Infinity	NaN	NaN	0	0	0	1	4709.23638724031	-0.788984067272395
0.785542786121368	-0.000141081138281152	0.03202	0.2	2.06099016021562E-05	-0.0175476744771004	-0.000141081138281152	NaN	0	0	0	0	0	0	Infinity	NaN	NaN	0	0	0	1	5568.02132228271	-0.767995111644268
0.78853315114975	-0.000165617355378345	0.03204	0.2	2.06068346172196E-05	0.00152588472701609	NaN	2.4536217097193E-05	0	0	0	0	0	0	Infinity	NaN	NaN	0	0	0	1	4761.17463262461	-0.790059035876766
0.786462903022766	-0.000173284934135154	0.03206	0.2	2.06034455943245E-05	0.00747683504596353	-0.000173284934135154	NaN	0	0	0	0	0	0	Infinity	NaN	NaN	0	0	0	1	4538.55326170112	-0.79393973806873
0.79106342792511	-0.000168684389791451	0.03208	0.2	2.06000259010852E-05	0.00122070778161287	NaN	-4.6005443437025E-06	0	0	0	0	0	0	Infinity	NaN	NaN	0	0	0	1	4689.6066014355	-0.792284135706723
0.788303136825562	-0.000157949791173451	0.0321	0.2	2.05967595592756E-05	-0.00579836219549179	-0.000157949791173451	NaN	0	0	0	0	0	0	Infinity	NaN	NaN	0	0	0	1	4990.84633774473	-0.78250477463007
0.786232888698578	-0.000180952498340048	0.03212	0.2	2.05933705363804E-05	0.00427247723564506	NaN	2.30027071665972E-05	0	0	0	0	0	0	Infinity	NaN	NaN	0	0	0	1	4344.96840834483	-0.790505365934223
0.788303136825562	-0.000164083845447749	0.03214	0.2	2.05899201729426E-05	0.00411988887935877	-0.000164083845447749	NaN	0	0	0	0	0	0	Infinity	NaN	NaN	0	0	0	1	4804.27024777762	-0.79242302570492
0.78531277179718	-0.000164083845447749	0.03216	0.2	2.05866384960336E-05	0.00129700195975602	NaN	0	0	0	0	0	0	0	Infinity	NaN	NaN	0	0	0	1	4786.04563206228	-0.786609773756936
0.785772800445557	-0.000168684389791451	0.03218	0.2	2.05833108136812E-05	-0.00114441360346973	-0.000168684389791451	NaN	0	0	0	0	0	0	Infinity	NaN	NaN	0	0	0	1	4658.24254050435	-0.784628386842087
0.78531277179718	-0.00018555304268375	0.0322	0.2	2.05797684393565E-05	0.00907901395112276	NaN	1.6868652892299E-05	0	0	0	0	0	0	Infinity	NaN	NaN	0	0	0	1	4232.28183401788	-0.794391785748303
0.784392654895782	-0.00017481844406575	0.03222	0.2	2.0576164724489E-05	0.00213623861782253	-0.00017481844406575	NaN	0	0	0	0	0	0	Infinity	NaN	NaN	0	0	0	1	4486.89873135337	-0.786528893513605
0.784162640571594	-0.000157949791173451	0.03224	0.2	2.05728370421366E-05	-0.00114441360346973	NaN	-1.6868652892299E-05	0	0	0	0	0	0	Infinity	NaN	NaN	0	0	0	1	4964.63233503408	-0.783018226968125
0.784162640571594	-0.000165617355378345	0.03226	0.2	2.05696013706711E-05	-0.000381471181754023	-0.000165617355378345	NaN	0	0	0	0	0	0	Infinity	NaN	NaN	0	0	0	1	4734.78542620255	-0.78378116938984
0.784622669219971	-0.000177885478478856	0.03228	0.2	2.05661663423325E-05	0.00953677948564291	NaN	1.22681231005117E-05	0	0	0	0	0	0	Infinity	NaN	NaN	0	0	0	1	4410.83036079998	-0.794159448705614
0.785082757472992	-0.000131880049593747	0.0323	0.2	2.05630686870518E-05	0.000762942363508046	-0.000131880049593747	NaN	0	0	0	0	0	0	Infinity	NaN	NaN	0	0	0	1	5953.00623476728	-0.7858456998365
0.784852683544159	-0.000164083845447749	0.03232	0.2	2.05601090481014E-05	-0.0156403183937073	NaN	3.22037958540022E-05	0	0	0	0	0	0	Infinity	NaN	NaN	0	0	0	1	4783.24164942909	-0.769212365150452
0.783932626247406	-0.000177885478478856	0.03234	0.2	2.05566893548621E-05	0.000457765418104827	-0.000177885478478856	NaN	0	0	0	0	0	0	Infinity	NaN	NaN	0	0	0	1	4406.95121912711	-0.784390391665511
0.782322406768799	-0.000168684389791451	0.03236	0.2	2.05532236561794E-05	0.00633242167532444	NaN	-9.20108868740499E-06	0	0	0	0	0	0	Infinity	NaN	NaN	0	0	0	1	4637.78781033623	-0.788654828444123
0.784162640571594	-0.00017481844406575	0.03238	0.2	2.05497886278408E-05	0.00137329625431448	-0.00017481844406575	NaN	0	0	0	0	0	0	Infinity	NaN	NaN	0	0	0	1	4485.58299876338	-0.785535936825909
0.782782435417175	-0.000167150879860856	0.0324	0.2	2.05463689346015E-05	-0.00373841752298176	NaN	-7.66756420489401E-06	0	0	0	0	0	0	Infinity	NaN	NaN	0	0	0	1	4683.08893180102	-0.779044017894194
0.783242523670197	-0.00017481844406575	0.03242	0.2	2.05429492413623E-05	0.005722067784518	-0.00017481844406575	NaN	0	0	0	0	0	0	Infinity	NaN	NaN	0	0	0	1	4480.31972745174	-0.788964591454715
0.783012509346008	-0.00017481844406575	0.03244	0.2	2.0539452872481E-05	0.00312806363217533	NaN	0	0	0	0	0	0	0	Infinity	NaN	NaN	0	0	0	1	4479.00399486175	-0.786140572978184
0.780942261219025	-0.00017481844406575	0.03246	0.2	2.05359565035997E-05	0.00160217890515924	-0.00017481844406575	NaN	0	0	0	0	0	0	Infinity	NaN	NaN	0	0	0	1	4467.16171964847	-0.782544440124184
0.782782435417175	-0.000177885478478856	0.03248	0.2	2.05324294643742E-05	-0.000534059654455632	NaN	3.06703441310674E-06	0	0	0	0	0	0	Infinity	NaN	NaN	0	0	0	1	4400.48531285941	-0.78224837576272
0.781632304191589	-0.000184019532753155	0.0325	0.2	2.05288104142619E-05	0.00991825107485056	-0.000184019532753155	NaN	0	0	0	0	0	0	Infinity	NaN	NaN	0	0	0	1	4247.55074908313	-0.79155055526644
0.781862378120422	-0.000171751409652643	0.03252	0.2	2.05252527048378E-05	0.000991825014352798	NaN	-1.22681231005117E-05	0	0	0	0	0	0	Infinity	NaN	NaN	0	0	0	1	4552.29089357516	-0.782854203134775
0.779562056064606	-0.000145681668072939	0.03254	0.2	2.05220783740606E-05	-0.0166321434080601	-0.000145681668072939	NaN	0	0	0	0	0	0	Infinity	NaN	NaN	0	0	0	1	5351.13351169414	-0.762929912656546
0.776801764965057	-0.000211622784263454	0.03256	0.2	2.05185053295372E-05	7.62942363508046E-05	NaN	6.59411161905155E-05	0	0	0	0	0	0	Infinity	NaN	NaN	0	0	0	1	3670.69060011042	-0.776878059201408
0.782092392444611	-0.000184019532753155	0.03258	0.2	2.0514548906367E-05	0.00732424668967724	-0.000184019532753155	NaN	0	0	0	0	0	0	Infinity	NaN	NaN	0	0	0	1	4250.05096330571	-0.789416639134288
0.781172275543213	-0.000162550335517153	0.0326	0.2	2.05110832076843E-05	0.00137329625431448	NaN	-2.14691972360015E-05	0	0	0	0	0	0	Infinity	NaN	NaN	0	0	0	1	4805.72539612371	-0.782545571797527
0.781402289867401	-0.000170217899722047	0.03262	0.2	2.05077555253319E-05	-0.00602724449709058	-0.000170217899722047	NaN	0	0	0	0	0	0	Infinity	NaN	NaN	0	0	0	1	4590.59999649491	-0.775375045370311
0.779102027416229	-0.000171751409652643	0.03264	0.2	2.05043358322382E-05	0.00442506559193134	NaN	1.53350993059576E-06	0	0	0	0	0	0	Infinity	NaN	NaN	0	0	0	1	4536.2191145442	-0.783527093008161
0.777721881866455	-0.000176351953996345	0.03266	0.2	2.05008547986017E-05	0.00419618282467127	-0.000176351953996345	NaN	0	0	0	0	0	0	Infinity	NaN	NaN	0	0	0	1	4410.05537076483	-0.781918064691126
0.780252158641815	-0.00017481844406575	0.03268	0.2	2.04973430946211E-05	0.00144959054887295	NaN	-1.53350993059576E-06	0	0	0	0	0	0	Infinity	NaN	NaN	0	0	0	1	4463.21418092682	-0.781701749190688
0.779102027416229	-0.000170217899722047	0.0327	0.2	2.04938927311832E-05	-0.00129700195975602	-0.000170217899722047	NaN	0	0	0	0	0	0	Infinity	NaN	NaN	0	0	0	1	4577.08636217721	-0.777805025456473
0.779792129993439	-0.000168684389791451	0.03272	0.2	2.04905037082881E-05	0.00877383723855019	NaN	-1.53350993059576E-06	0	0	0	0	0	0	Infinity	NaN	NaN	0	0	0	1	4622.78774554963	-0.788565967231989
0.778872013092041	-0.000170217899722047	0.03274	0.2	2.04871146853929E-05	0.00244141556322575	-0.000170217899722047	NaN	0	0	0	0	0	0	Infinity	NaN	NaN	0	0	0	1	4575.73506877878	-0.781313428655267
0.777261793613434	-0.000151815736899152	0.03276	0.2	2.04838943490267E-05	-7.62942363508046E-05	NaN	-1.84021628228948E-05	0	0	0	0	0	0	Infinity	NaN	NaN	0	0	0	1	5119.77091103375	-0.777185499377083
0.777721881866455	-0.000165617355378345	0.03278	0.2	2.0480720018104E-05	0.000228882709052414	-0.000165617355378345	NaN	0	0	0	0	0	0	Infinity	NaN	NaN	0	0	0	1	4695.89603148648	-0.777950764575507
0.775651633739471	-0.000177885478478856	0.0328	0.2	2.04772849897654E-05	0.00984195619821548	NaN	1.22681231005117E-05	0	0	0	0	0	0	Infinity	NaN	NaN	0	0	0	1	4360.39883846767	-0.785493589937687
0.778641998767853	-0.000173284934135154	0.03282	0.2	2.04737732856392E-05	0.0016784731997177	-0.000173284934135154	NaN	0	0	0	0	0	0	Infinity	NaN	NaN	0	0	0	1	4493.42005786002	-0.78032047196757
0.774731516838074	-0.000157949791173451	0.03284	0.2	2.04704609383862E-05	-0.0186920873820782	NaN	-1.53351429617032E-05	0	0	0	0	0	0	Infinity	NaN	NaN	0	0	0	1	4904.92270412255	-0.756039429455996
0.777721881866455	-0.00017481844406575	0.03286	0.2	2.04671332560338E-05	0.00106811930891126	-0.00017481844406575	NaN	0	0	0	0	0	0	Infinity	NaN	NaN	0	0	0	1	4448.74044053356	-0.778790001175366
0.777031779289246	-0.000173284934135154	0.03288	0.2	2.04636522222518E-05	0.00679018720984459	NaN	-1.53350993059576E-06	0	0	0	0	0	0	Infinity	NaN	NaN	0	0	0	1	4484.12773543947	-0.78382196649909
0.771741151809692	-0.000176351953996345	0.0329	0.2	2.04601558533704E-05	0.000305176945403218	-0.000176351953996345	NaN	0	0	0	0	0	0	Infinity	NaN	NaN	0	0	0	1	4376.14176832816	-0.772046328755096
0.776571750640869	-0.000168684389791451	0.03292	0.2	2.04567054899326E-05	-0.00534059666097164	NaN	-7.66756420489401E-06	0	0	0	0	0	0	Infinity	NaN	NaN	0	0	0	1	4603.69659338937	-0.771231153979898
0.776801764965057	-0.00018555304268375	0.03294	0.2	2.04531631156078E-05	0.00396730005741119	-0.00018555304268375	NaN	0	0	0	0	0	0	Infinity	NaN	NaN	0	0	0	1	4186.41351135917	-0.780769065022469
0.775651633739471	-0.00017481844406575	0.03296	0.2	2.04495594007403E-05	0.00419618282467127	NaN	-1.07345986180007E-05	0	0	0	0	0	0	Infinity	NaN	NaN	0	0	0	1	4436.89816532028	-0.779847816564143
0.776341676712036	-0.000167150879860856	0.03298	0.2	2.0446139707501E-05	0.00175476749427617	-0.000167150879860856	NaN	0	0	0	0	0	0	Infinity	NaN	NaN	0	0	0	1	4644.55632754252	-0.778096444206312
0.77519154548645	-0.000161016811034642	0.033	0.2	2.04428580305921E-05	-0.00137329625431448	NaN	-6.13406882621348E-06	0	0	0	0	0	0	Infinity	NaN	NaN	0	0	0	1	4814.35162269902	-0.773818249232136
0.776111662387848	-0.00017481844406575	0.03302	0.2	2.04394996780411E-05	0.00892642606049776	-0.00017481844406575	NaN	0	0	0	0	0	0	Infinity	NaN	NaN	0	0	0	1	4439.52963050026	-0.785038088448346
0.773121297359467	-0.000177885478478856	0.03304	0.2	2.04359726388156E-05	0.00228882720693946	NaN	3.06703441310674E-06	0	0	0	0	0	0	Infinity	NaN	NaN	0	0	0	1	4346.1743137811	-0.775410124566406
0.772201240062714	-0.000159483301104046	0.03306	0.2	2.04325989510198E-05	-0.00228882720693946	-0.000159483301104046	NaN	0	0	0	0	0	0	Infinity	NaN	NaN	0	0	0	1	4841.89400844501	-0.769912412855774
0.773811399936676	-0.000177885478478856	0.03308	0.2	2.0429225263224E-05	0.000381471181754023	NaN	1.840217737481E-05	0	0	0	0	0	0	Infinity	NaN	NaN	0	0	0	1	4350.0537905271	-0.77419287111843
0.773811399936676	-0.000179418988409452	0.0331	0.2	2.04256522185551E-05	0.00938419066369534	-0.000179418988409452	NaN	0	0	0	0	0	0	Infinity	NaN	NaN	0	0	0	1	4312.87349681607	-0.783195590600371
0.773581385612488	-0.000177885478478856	0.03312	0.2	2.04220791738862E-05	0.00175476749427617	NaN	-1.53350993059576E-06	0	0	0	0	0	0	Infinity	NaN	NaN	0	0	0	1	4348.76074330281	-0.775336153106764
0.770591020584106	-0.000168684389791451	0.03314	0.2	2.04186134752035E-05	-0.013046314008534	-0.000168684389791451	NaN	0	0	0	0	0	0	Infinity	NaN	NaN	0	0	0	1	4568.24144508456	-0.757544706575572
0.774041414260864	-0.000179418988409452	0.03316	0.2	2.04151324414215E-05	0.000686648127157241	NaN	1.07345986180007E-05	0	0	0	0	0	0	Infinity	NaN	NaN	0	0	0	1	4314.1554922516	-0.774728062388022
0.774731516838074	-0.000171751409652643	0.03318	0.2	2.04116207374409E-05	0.00648501003161073	-0.000171751409652643	NaN	0	0	0	0	0	0	Infinity	NaN	NaN	0	0	0	1	4510.77239135867	-0.781216526869684
0.77266126871109	-0.000173284934135154	0.0332	0.2	2.0408170374003E-05	0.00144959054887295	NaN	1.53352448251098E-06	0	0	0	0	0	0	Infinity	NaN	NaN	0	0	0	1	4458.90620882512	-0.774110859259963
0.773581385612488	-0.000168684389791451	0.03322	0.2	2.04047506807637E-05	-0.00396730005741119	-0.000168684389791451	NaN	0	0	0	0	0	0	Infinity	NaN	NaN	0	0	0	1	4585.96901923696	-0.769614085555077
0.771741151809692	-0.000179418988409452	0.03324	0.2	2.04012696469817E-05	0.00587465614080429	NaN	1.07345986180007E-05	0	0	0	0	0	0	Infinity	NaN	NaN	0	0	0	1	4301.33487347784	-0.777615807950497
0.7733513712883	-0.000173284934135154	0.03326	0.2	2.03977426077563E-05	0.00343324057757854	-0.000173284934135154	NaN	0	0	0	0	0	0	Infinity	NaN	NaN	0	0	0	1	4462.88868185807	-0.776784611865878
0.771281123161316	-0.000162550335517153	0.03328	0.2	2.03943842550598E-05	0.00144959054887295	NaN	-1.07345986180007E-05	0	0	0	0	0	0	Infinity	NaN	NaN	0	0	0	1	4744.87561472875	-0.772730713710189
0.771051108837128	-0.000177885478478856	0.0333	0.2	2.03909798969198E-05	-0.000762942363508046	-0.000177885478478856	NaN	0	0	0	0	0	0	Infinity	NaN	NaN	0	0	0	1	4334.53655368938	-0.77028816647362
0.771051108837128	-0.000191687096958049	0.03332	0.2	2.03872841711654E-05	0.00976566225290298	NaN	1.38016184791923E-05	0	0	0	0	0	0	Infinity	NaN	NaN	0	0	0	1	4022.44658651111	-0.780816771090031
0.770821034908295	-0.000165617355378345	0.03334	0.2	2.03837111266421E-05	0.00205994443967938	-0.000165617355378345	NaN	0	0	0	0	0	0	Infinity	NaN	NaN	0	0	0	1	4654.22861720858	-0.772880979347974
0.770361006259918	-0.000144148158142343	0.03336	0.2	2.03806134715069E-05	-0.00793460011482239	NaN	-2.14691972360015E-05	0	0	0	0	0	0	Infinity	NaN	NaN	0	0	0	1	5344.23065953575	-0.762426406145096
0.768750786781311	-0.000170217899722047	0.03338	0.2	2.03774698109282E-05	0.000228882709052414	-0.000170217899722047	NaN	0	0	0	0	0	0	Infinity	NaN	NaN	0	0	0	1	4516.2746575808	-0.768979669490363
0.772431254386902	-0.00018555304268375	0.0334	0.2	2.03739121015042E-05	0.00946048554033041	NaN	1.53351429617032E-05	0	0	0	0	0	0	Infinity	NaN	NaN	0	0	0	1	4162.85954255897	-0.781891739927232
0.771051108837128	-0.000173284934135154	0.03342	0.2	2.0370323721736E-05	0.00106811930891126	-0.000173284934135154	NaN	0	0	0	0	0	0	Infinity	NaN	NaN	0	0	0	1	4449.61423037357	-0.772119228146039
0.769900918006897	-0.000164083845447749	0.03344	0.2	2.03669500339401E-05	-0.00976566225290298	NaN	-9.20108868740499E-06	0	0	0	0	0	0	Infinity	NaN	NaN	0	0	0	1	4692.11893410961	-0.760135255753994
0.771051108837128	-0.000170217899722047	0.03346	0.2	2.03636070164885E-05	0.00160217890515924	-0.000170217899722047	NaN	0	0	0	0	0	0	Infinity	NaN	NaN	0	0	0	1	4529.78864206523	-0.772653287742287
0.767830729484558	-0.000187086552614346	0.03348	0.2	2.03600339719651E-05	0.005722067784518	NaN	1.6868652892299E-05	0	0	0	0	0	0	Infinity	NaN	NaN	0	0	0	1	4104.14708462419	-0.773552797269076
0.769670903682709	-0.00017481844406575	0.0335	0.2	2.03564149219983E-05	0.00106811930891126	-0.00017481844406575	NaN	0	0	0	0	0	0	Infinity	NaN	NaN	0	0	0	1	4402.68707227044	-0.77073902299162
0.769900918006897	-0.000171751409652643	0.03352	0.2	2.03529492234611E-05	-0.00434877164661884	NaN	-3.06703441310674E-06	0	0	0	0	0	0	Infinity	NaN	NaN	0	0	0	1	4482.64686481454	-0.765552146360278
0.768060743808746	-0.000179418988409452	0.03354	0.2	2.03494375194805E-05	0.00564577337354422	-0.000179418988409452	NaN	0	0	0	0	0	0	Infinity	NaN	NaN	0	0	0	1	4280.82194988166	-0.773706517182291
0.768520772457123	-0.000179418988409452	0.03356	0.2	2.03458491397123E-05	0.00373841752298176	NaN	0	0	0	0	0	0	0	Infinity	NaN	NaN	0	0	0	1	4283.38594075272	-0.772259189980105
0.768520772457123	-0.000173284934135154	0.03358	0.2	2.03423221004868E-05	0.00129700195975602	-0.000173284934135154	NaN	0	0	0	0	0	0	Infinity	NaN	NaN	0	0	0	1	4435.01205856542	-0.769817774416879
0.768750786781311	-0.000162550335517153	0.0336	0.2	2.03389637477903E-05	-0.00137329625431448	NaN	-1.07345986180007E-05	0	0	0	0	0	0	Infinity	NaN	NaN	0	0	0	1	4729.30913575499	-0.767377490526997
0.767830729484558	-0.000187086552614346	0.03362	0.2	2.0335467378909E-05	0.00961307343095541	-0.000187086552614346	NaN	0	0	0	0	0	0	Infinity	NaN	NaN	0	0	0	1	4104.14708462419	-0.777443802915514
0.767370641231537	-0.000171751409652643	0.03364	0.2	2.03318789992863E-05	0.00213623861782253	NaN	-1.53351429617032E-05	0	0	0	0	0	0	Infinity	NaN	NaN	0	0	0	1	4467.91466098298	-0.769506879849359
0.766450524330139	-0.00015641626669094	0.03366	0.2	2.03285973225229E-05	-0.00617983331903815	-0.00015641626669094	NaN	0	0	0	0	0	0	Infinity	NaN	NaN	0	0	0	1	4900.06915869279	-0.760270691011101
0.765070378780365	-0.000167150879860856	0.03368	0.2	2.03253616510574E-05	0.000152588472701609	NaN	1.0734613169916E-05	0	0	0	0	0	0	Infinity	NaN	NaN	0	0	0	1	4577.12444838607	-0.765222967253067
0.766680538654327	-0.00018555304268375	0.0337	0.2	2.03218346118319E-05	0.00946048554033041	-0.00018555304268375	NaN	0	0	0	0	0	0	Infinity	NaN	NaN	0	0	0	1	4131.86724165461	-0.776141024194658
0.767140626907349	-0.000165617355378345	0.03372	0.2	2.03183229078513E-05	0.00129700195975602	NaN	-1.99356873054057E-05	0	0	0	0	0	0	Infinity	NaN	NaN	0	0	0	1	4632.00626018242	-0.768437628867105
0.764840364456177	-0.000179418988409452	0.03374	0.2	2.03148725444134E-05	-0.0120544889941812	-0.000179418988409452	NaN	0	0	0	0	0	0	Infinity	NaN	NaN	0	0	0	1	4262.87301715655	-0.752785875461996
0.767140626907349	-0.000168684389791451	0.03376	0.2	2.03113915106314E-05	0.00106811930891126	NaN	-1.07345986180007E-05	0	0	0	0	0	0	Infinity	NaN	NaN	0	0	0	1	4547.78671491644	-0.76820874621626
0.764380276203156	-0.00017481844406575	0.03378	0.2	2.03079564822929E-05	0.00617983331903815	-0.00017481844406575	NaN	0	0	0	0	0	0	Infinity	NaN	NaN	0	0	0	1	4372.42351794225	-0.770560109522194
0.766450524330139	-0.000171751409652643	0.0338	0.2	2.03044907837557E-05	0.0016784731997177	NaN	-3.06703441310674E-06	0	0	0	0	0	0	Infinity	NaN	NaN	0	0	0	1	4462.55740130599	-0.768128997529857
0.764150261878967	-0.000177885478478856	0.03382	0.2	2.03009944148744E-05	-0.00381471170112491	-0.000177885478478856	NaN	0	0	0	0	0	0	Infinity	NaN	NaN	0	0	0	1	4295.7427914488	-0.760335550177842
0.76691061258316	-0.000176351953996345	0.03384	0.2	2.02974520405496E-05	0.00534059666097164	NaN	-1.53352448251098E-06	0	0	0	0	0	0	Infinity	NaN	NaN	0	0	0	1	4348.75029850281	-0.772251209244132
0.765070378780365	-0.000164083845447749	0.03386	0.2	2.02940476825552E-05	0.00343324057757854	-0.000164083845447749	NaN	0	0	0	0	0	0	Infinity	NaN	NaN	0	0	0	1	4662.67947763325	-0.768503619357944
0.764150261878967	-0.000176351953996345	0.03388	0.2	2.02906433245607E-05	0.00122070778161287	NaN	1.22681085485965E-05	0	0	0	0	0	0	Infinity	NaN	NaN	0	0	0	1	4333.09778861199	-0.76537096966058
0.766220510005951	-0.000170217899722047	0.0339	0.2	2.02871776260235E-05	-0.000610353890806437	-0.000170217899722047	NaN	0	0	0	0	0	0	Infinity	NaN	NaN	0	0	0	1	4501.40972986466	-0.765610156115144
0.763460159301758	-0.000177885478478856	0.03392	0.2	2.02836965922415E-05	0.00961307343095541	NaN	7.66757875680923E-06	0	0	0	0	0	0	Infinity	NaN	NaN	0	0	0	1	4291.8633147028	-0.773073232732713
0.764840364456177	-0.000179418988409452	0.03394	0.2	2.02801235475726E-05	0.0019836500287056	-0.000179418988409452	NaN	0	0	0	0	0	0	Infinity	NaN	NaN	0	0	0	1	4262.87301715655	-0.766824014484882
0.762310028076172	-0.000153349246829748	0.03396	0.2	2.02767958652203E-05	-0.00968936830759048	NaN	-2.6069741579704E-05	0	0	0	0	0	0	Infinity	NaN	NaN	0	0	0	1	4971.0712236005	-0.752620659768581
0.762770116329193	-0.000180952498340048	0.03398	0.2	2.02734528477686E-05	0.000381471181754023	-0.000180952498340048	NaN	0	0	0	0	0	0	Infinity	NaN	NaN	0	0	0	1	4215.30580304997	-0.763151587510947
0.763690233230591	-0.000182486008270644	0.034	0.2	2.02698184627024E-05	0.00907901395112276	NaN	1.53350993059576E-06	0	0	0	0	0	0	Infinity	NaN	NaN	0	0	0	1	4184.92486337894	-0.772769247181714
0.762540102005005	-0.000177885478478856	0.03402	0.2	2.0266214747835E-05	0.00114441360346973	-0.000177885478478856	NaN	0	0	0	0	0	0	Infinity	NaN	NaN	0	0	0	1	4286.69112580565	-0.763684515608475
0.763690233230591	-0.000168684389791451	0.03404	0.2	2.02627490491522E-05	-0.00991825107485056	NaN	-9.20108868740499E-06	0	0	0	0	0	0	Infinity	NaN	NaN	0	0	0	1	4527.33198474832	-0.75377198215574
0.762770116329193	-0.000170217899722047	0.03406	0.2	2.02593600262571E-05	0.0016784731997177	-0.000170217899722047	NaN	0	0	0	0	0	0	Infinity	NaN	NaN	0	0	0	1	4481.1392783881	-0.764448589528911
0.761159896850586	-0.00018555304268375	0.03408	0.2	2.02558023168331E-05	0.00602724449709058	NaN	1.53351429617032E-05	0	0	0	0	0	0	Infinity	NaN	NaN	0	0	0	1	4102.11487691893	-0.767187141347677
0.761619985103607	-0.000170217899722047	0.0341	0.2	2.0252244607409E-05	0.00144959054887295	-0.000170217899722047	NaN	0	0	0	0	0	0	Infinity	NaN	NaN	0	0	0	1	4474.38246122925	-0.76306957565248
0.762080013751984	-0.000165617355378345	0.03412	0.2	2.0248886254858E-05	-0.00434877164661884	NaN	-4.6005443437025E-06	0	0	0	0	0	0	Infinity	NaN	NaN	0	0	0	1	4601.45020436445	-0.757731242105365
0.763000130653381	-0.000168684389791451	0.03414	0.2	2.02455432374063E-05	0.00473024277016521	-0.000168684389791451	NaN	0	0	0	0	0	0	Infinity	NaN	NaN	0	0	0	1	4523.24089737466	-0.767730373423547
0.760699868202209	-0.00017481844406575	0.03416	0.2	2.02421082090677E-05	0.00366212334483862	NaN	6.13405427429825E-06	0	0	0	0	0	0	Infinity	NaN	NaN	0	0	0	1	4351.37077364736	-0.764361991547048
0.763690233230591	-0.000141081138281152	0.03418	0.2	2.02389492132442E-05	0.0016784731997177	-0.000141081138281152	NaN	0	0	0	0	0	0	Infinity	NaN	NaN	0	0	0	1	5413.12781095288	-0.765368706430309
0.762080013751984	-0.000173284934135154	0.0342	0.2	2.02358055525201E-05	-0.00152588472701609	NaN	3.22037958540022E-05	0	0	0	0	0	0	Infinity	NaN	NaN	0	0	0	1	4397.84345682123	-0.760554129024968
0.759549736976624	-0.000203955205506645	0.03422	0.2	2.02320331511237E-05	0.00816348288208246	-0.000203955205506645	NaN	0	0	0	0	0	0	Infinity	NaN	NaN	0	0	0	1	3724.10076560599	-0.767713219858706
0.760699868202209	-0.000179418988409452	0.03424	0.2	2.02281994091845E-05	0.0028991810977459	NaN	-2.4536217097193E-05	0	0	0	0	0	0	Infinity	NaN	NaN	0	0	0	1	4239.79577048008	-0.763599049299955
0.758169591426849	-0.000173284934135154	0.03426	0.2	2.02246723699591E-05	0.00144959054887295	-0.000173284934135154	NaN	0	0	0	0	0	0	Infinity	NaN	NaN	0	0	0	1	4375.27702688517	-0.759619181975722
0.760239779949188	-0.000162550335517153	0.03428	0.2	2.02213140172625E-05	-0.000228882709052414	NaN	-1.07345986180007E-05	0	0	0	0	0	0	Infinity	NaN	NaN	0	0	0	1	4676.94992772847	-0.760010897240136
0.760239779949188	-0.000188620077096857	0.0343	0.2	2.02178023131364E-05	0.00984195619821548	-0.000188620077096857	NaN	0	0	0	0	0	0	Infinity	NaN	NaN	0	0	0	1	4030.53477471967	-0.770081736147404
0.759089648723602	-0.000176351953996345	0.03432	0.2	2.02141525928255E-05	0.00190735585056245	NaN	-1.22681231005117E-05	0	0	0	0	0	0	Infinity	NaN	NaN	0	0	0	1	4304.40168947225	-0.760997004574165
0.760009765625	-0.000142614648211747	0.03434	0.2	2.02109629268034E-05	-0.0115967243909836	-0.000142614648211747	NaN	0	0	0	0	0	0	Infinity	NaN	NaN	0	0	0	1	5329.11433120512	-0.748413041234016
0.759089648723602	-0.000177885478478856	0.03436	0.2	2.02077579255365E-05	0.000534059654455632	NaN	3.5270830267109E-05	0	0	0	0	0	0	Infinity	NaN	NaN	0	0	0	1	4267.29407714879	-0.759623708378058
0.761159896850586	-0.000165617355378345	0.03438	0.2	2.02043228971979E-05	0.00885013118386269	-0.000165617355378345	NaN	0	0	0	0	0	0	Infinity	NaN	NaN	0	0	0	1	4595.89452513448	-0.770010028034449
0.758169591426849	-0.000170217899722047	0.0344	0.2	2.02009645446469E-05	0.00122070778161287	NaN	4.6005443437025E-06	0	0	0	0	0	0	Infinity	NaN	NaN	0	0	0	1	4454.11200975269	-0.759390299208462
0.759549736976624	-0.000171751409652643	0.03442	0.2	2.01975448515532E-05	-0.00869754329323769	-0.000171751409652643	NaN	0	0	0	0	0	0	Infinity	NaN	NaN	0	0	0	1	4422.3784742889	-0.750852193683386
0.759319722652435	-0.000176351953996345	0.03444	0.2	2.01940638179167E-05	0.00152588472701609	NaN	4.6005443437025E-06	0	0	0	0	0	0	Infinity	NaN	NaN	0	0	0	1	4305.70631878664	-0.760845607379451
0.757709503173828	-0.000176351953996345	0.03446	0.2	2.01905367788367E-05	0.00526430224999785	-0.000176351953996345	NaN	0	0	0	0	0	0	Infinity	NaN	NaN	0	0	0	1	4296.57560352028	-0.762973805423826
0.75678938627243	-0.000171751409652643	0.03448	0.2	2.01870557452002E-05	0.000915530836209655	NaN	-4.6005443437025E-06	0	0	0	0	0	0	Infinity	NaN	NaN	0	0	0	1	4406.30669525794	-0.75770491710864
0.75747948884964	-0.000170217899722047	0.0345	0.2	2.01836360521065E-05	-0.00305176945403218	-0.000170217899722047	NaN	0	0	0	0	0	0	Infinity	NaN	NaN	0	0	0	1	4450.05777939069	-0.754427719395608
0.757939517498016	-0.000180952498340048	0.03452	0.2	2.01801243481259E-05	0.00663759838789701	NaN	1.07345986180007E-05	0	0	0	0	0	0	Infinity	NaN	NaN	0	0	0	1	4188.61040577449	-0.764577115885913
0.757249474525452	-0.000173284934135154	0.03454	0.2	2.01765819738011E-05	0.00305176945403218	-0.000173284934135154	NaN	0	0	0	0	0	0	Infinity	NaN	NaN	0	0	0	1	4369.96717749758	-0.760301243979484
0.755869269371033	-0.00017481844406575	0.03456	0.2	2.01731009400191E-05	0.00190735585056245	NaN	1.53350993059576E-06	0	0	0	0	0	0	Infinity	NaN	NaN	0	0	0	1	4323.73868449915	-0.757776625221595
0.75678938627243	-0.000164083845447749	0.03458	0.2	2.0169711917124E-05	-0.000457765418104827	-0.000164083845447749	NaN	0	0	0	0	0	0	Infinity	NaN	NaN	0	0	0	1	4612.21142280837	-0.756331620854326
0.756329357624054	-0.000179418988409452	0.0346	0.2	2.01662768887854E-05	0.00968936830759048	NaN	1.53351429617032E-05	0	0	0	0	0	0	Infinity	NaN	NaN	0	0	0	1	4215.43652836808	-0.766018725931644
0.755639255046844	-0.000171751409652643	0.03462	0.2	2.01627651848048E-05	0.00221253279596567	-0.000171751409652643	NaN	0	0	0	0	0	0	Infinity	NaN	NaN	0	0	0	1	4399.61020742176	-0.75785178784281
0.754719138145447	-0.000150282212416641	0.03464	0.2	2.01595448485841E-05	-0.0134277855977416	NaN	-2.14691972360015E-05	0	0	0	0	0	0	Infinity	NaN	NaN	0	0	0	1	5022.01242588224	-0.741291352547705
0.754029095172882	-0.00017481844406575	0.03466	0.2	2.01562938420193E-05	0.000381471181754023	-0.00017481844406575	NaN	0	0	0	0	0	0	Infinity	NaN	NaN	0	0	0	1	4313.21248282755	-0.754410566354636
0.756329357624054	-0.000177885478478856	0.03468	0.2	2.01527668027938E-05	0.00885013118386269	NaN	3.06703441310674E-06	0	0	0	0	0	0	Infinity	NaN	NaN	0	0	0	1	4251.77684031106	-0.765179488807917
0.752188861370087	-0.000217756838537753	0.0347	0.2	2.01488103796237E-05	0.00144959054887295	-0.000217756838537753	NaN	0	0	0	0	0	0	Infinity	NaN	NaN	0	0	0	1	3454.2605707406	-0.75363845191896
0.756099343299866	-0.000176351953996345	0.03472	0.2	2.01448692916983E-05	-0.00999454502016306	NaN	-4.14048845414072E-05	0	0	0	0	0	0	Infinity	NaN	NaN	0	0	0	1	4287.44522624079	-0.746104798279703
0.756329357624054	-0.000182486008270644	0.03474	0.2	2.01412809120757E-05	0.00083923659985885	-0.000182486008270644	NaN	0	0	0	0	0	0	Infinity	NaN	NaN	0	0	0	1	4144.58820592068	-0.757168594223913
0.75425910949707	-0.000170217899722047	0.03476	0.2	2.01377538729957E-05	0.00625612726435065	NaN	-1.22681085485965E-05	0	0	0	0	0	0	Infinity	NaN	NaN	0	0	0	1	4431.13862131255	-0.760515236761421
0.755179226398468	-0.000170217899722047	0.03478	0.2	2.01343495150013E-05	0.00114441360346973	-0.000170217899722047	NaN	0	0	0	0	0	0	Infinity	NaN	NaN	0	0	0	1	4436.54414507298	-0.756323640001938
0.75494921207428	-0.000164083845447749	0.0348	0.2	2.01310064975496E-05	-0.00480653671547771	NaN	-6.13405427429825E-06	0	0	0	0	0	0	Infinity	NaN	NaN	0	0	0	1	4600.99658204736	-0.750142675358802
0.755179226398468	-0.000177885478478856	0.03482	0.2	2.01275868043103E-05	0.00427247723564506	-0.000177885478478856	NaN	0	0	0	0	0	0	Infinity	NaN	NaN	0	0	0	1	4245.31126911649	-0.759451703634113
0.754489123821259	-0.000180952498340048	0.03484	0.2	2.01239984245421E-05	0.00442506559193134	NaN	3.06701986119151E-06	0	0	0	0	0	0	Infinity	NaN	NaN	0	0	0	1	4169.54245308851	-0.75891418941319
0.752878963947296	-0.000167150879860856	0.03486	0.2	2.01205173907601E-05	0.00114441360346973	-0.000167150879860856	NaN	0	0	0	0	0	0	Infinity	NaN	NaN	0	0	0	1	4504.18786053671	-0.754023377550766
0.753338992595673	-0.000157949791173451	0.03488	0.2	2.01172663840498E-05	-0.00175476749427617	NaN	-9.20108868740499E-06	0	0	0	0	0	0	Infinity	NaN	NaN	0	0	0	1	4769.48394169387	-0.751584225101396
0.752878963947296	-0.000173284934135154	0.0349	0.2	2.01139540367967E-05	0.00801089499145746	-0.000173284934135154	NaN	0	0	0	0	0	0	Infinity	NaN	NaN	0	0	0	1	4344.74565088323	-0.760889858938754
0.754029095172882	-0.000161016811034642	0.03492	0.2	2.0110611019345E-05	0.00282288668677211	NaN	-1.22681231005117E-05	0	0	0	0	0	0	Infinity	NaN	NaN	0	0	0	1	4682.92155538129	-0.756851981859654
0.753108978271484	-0.000167150879860856	0.03494	0.2	2.0107329342436E-05	0.00137329625431448	-0.000167150879860856	NaN	0	0	0	0	0	0	Infinity	NaN	NaN	0	0	0	1	4505.56394856197	-0.754482274525799
0.75172883272171	-0.000168684389791451	0.03496	0.2	2.01039709897395E-05	-0.000228882709052414	NaN	1.53350993059576E-06	0	0	0	0	0	0	Infinity	NaN	NaN	0	0	0	1	4456.42204148879	-0.751499950012658
0.752188861370087	-0.00018555304268375	0.03498	0.2	2.01004286154148E-05	0.00999454502016306	-0.00018555304268375	NaN	0	0	0	0	0	0	Infinity	NaN	NaN	0	0	0	1	4053.76732437683	-0.76218340639025
0.753108978271484	-0.000171751409652643	0.035	0.2	2.00968555708914E-05	0.00190735585056245	NaN	-1.38016330311075E-05	0	0	0	0	0	0	Infinity	NaN	NaN	0	0	0	1	4384.87800359021	-0.755016334122047
0.750808715820313	-0.000141081138281152	0.03502	0.2	2.00937272454121E-05	-0.013275196775794	-0.000141081138281152	NaN	0	0	0	0	0	0	Infinity	NaN	NaN	0	0	0	1	5321.8220732248	-0.737533519044518
0.749658584594727	-0.000187086552614346	0.03504	0.2	2.00904455685031E-05	0.000381471181754023	NaN	4.60054143331945E-05	0	0	0	0	0	0	Infinity	NaN	NaN	0	0	0	1	4007.01479672912	-0.750040055776481
0.75425910949707	-0.000180952498340048	0.03506	0.2	2.00867651779936E-05	0.00930789671838284	-0.000180952498340048	NaN	0	0	0	0	0	0	Infinity	NaN	NaN	0	0	0	1	4168.27132212156	-0.763567006215453
0.751958847045898	-0.00017481844406575	0.03508	0.2	2.00832074685695E-05	0.00144959054887295	NaN	-6.13405427429825E-06	0	0	0	0	0	0	Infinity	NaN	NaN	0	0	0	1	4301.37020761428	-0.753408437594771
0.748968482017517	-0.000167150879860856	0.0351	0.2	2.00797877753302E-05	-0.00885013118386269	-0.000167150879860856	NaN	0	0	0	0	0	0	Infinity	NaN	NaN	0	0	0	1	4480.79293773981	-0.740118350833654
0.752648890018463	-0.000180952498340048	0.03512	0.2	2.00763067415482E-05	0.00251770974136889	NaN	1.38016184791923E-05	0	0	0	0	0	0	Infinity	NaN	NaN	0	0	0	1	4159.37274656511	-0.755166599759832
0.750808715820313	-0.000179418988409452	0.03514	0.2	2.00727030266807E-05	0.00518800783902407	-0.000179418988409452	NaN	0	0	0	0	0	0	Infinity	NaN	NaN	0	0	0	1	4184.6669768692	-0.755996723659337
0.751958847045898	-0.000171751409652643	0.03516	0.2	2.00691913227001E-05	0.00114441360346973	NaN	-7.66757875680923E-06	0	0	0	0	0	0	Infinity	NaN	NaN	0	0	0	1	4378.18151575402	-0.753103260649368
0.751958847045898	-0.00017481844406575	0.03518	0.2	2.00657256241629E-05	-0.00259400391951203	-0.00017481844406575	NaN	0	0	0	0	0	0	Infinity	NaN	NaN	0	0	0	1	4301.37020761428	-0.749364843126386
0.749428510665894	-0.000177885478478856	0.0352	0.2	2.00621985849375E-05	0.00755312945693731	NaN	3.06703441310674E-06	0	0	0	0	0	0	Infinity	NaN	NaN	0	0	0	1	4212.98307807049	-0.756981640122831
0.749658584594727	-0.000176351953996345	0.03522	0.2	2.00586562106127E-05	0.00282288668677211	-0.000176351953996345	NaN	0	0	0	0	0	0	Infinity	NaN	NaN	0	0	0	1	4250.92304114908	-0.752481471281499
0.751038730144501	-0.000176351953996345	0.03524	0.2	2.00551291715328E-05	0.00144959054887295	NaN	0	0	0	0	0	0	0	Infinity	NaN	NaN	0	0	0	1	4258.74912710105	-0.752488320693374
0.748738467693329	-0.000170217899722047	0.03526	0.2	2.00516634729956E-05	-7.62942363508046E-05	-0.000170217899722047	NaN	0	0	0	0	0	0	Infinity	NaN	NaN	0	0	0	1	4398.70582891671	-0.748662173456978
0.751958847045898	-0.000184019532753155	0.03528	0.2	2.00481210986709E-05	0.00984195619821548	NaN	1.38016330311075E-05	0	0	0	0	0	0	Infinity	NaN	NaN	0	0	0	1	4086.29907812331	-0.761800803244114
0.749198496341705	-0.000176351953996345	0.0353	0.2	2.00445173838034E-05	0.0019836500287056	-0.000176351953996345	NaN	0	0	0	0	0	0	Infinity	NaN	NaN	0	0	0	1	4248.31412050717	-0.751182146370411
0.745748102664948	-0.000133413559524342	0.03532	0.2	2.00414197286682E-05	-0.0122833717614412	NaN	-4.2938394472003E-05	0	0	0	0	0	0	Infinity	NaN	NaN	0	0	0	1	5589.74743889417	-0.733464730903506
0.748968482017517	-0.000168684389791451	0.03534	0.2	2.0038398749175E-05	0.000457765418104827	-0.000168684389791451	NaN	0	0	0	0	0	0	Infinity	NaN	NaN	0	0	0	1	4440.05804534424	-0.749426247435622
0.749428510665894	-0.00017481844406575	0.03536	0.2	2.00349637208364E-05	0.00907901395112276	NaN	6.13405427429825E-06	0	0	0	0	0	0	Infinity	NaN	NaN	0	0	0	1	4286.89612626933	-0.758507524617016
0.74735826253891	-0.000170217899722047	0.03538	0.2	2.00315133573986E-05	0.00152588472701609	-0.000170217899722047	NaN	0	0	0	0	0	0	Infinity	NaN	NaN	0	0	0	1	4390.5973681927	-0.748884147265926
0.750348627567291	-0.000159483301104046	0.0354	0.2	2.00282163453903E-05	-0.00968936830759048	NaN	-1.07345986180007E-05	0	0	0	0	0	0	Infinity	NaN	NaN	0	0	0	1	4704.87268806761	-0.740659259259701
0.748738467693329	-0.00017481844406575	0.03542	0.2	2.00248733279386E-05	0.00144959054887295	-0.00017481844406575	NaN	0	0	0	0	0	0	Infinity	NaN	NaN	0	0	0	1	4282.94892849937	-0.750188058242202
0.745748102664948	-0.000157949791173451	0.03544	0.2	2.00215456455862E-05	0.00602724449709058	NaN	-1.6868652892299E-05	0	0	0	0	0	0	Infinity	NaN	NaN	0	0	0	1	4721.42506251251	-0.751775347162038
0.749658584594727	-0.000168684389791451	0.03546	0.2	2.00182793037766E-05	0.00144959054887295	-0.000168684389791451	NaN	0	0	0	0	0	0	Infinity	NaN	NaN	0	0	0	1	4444.1491327179	-0.7511081751436
0.748048365116119	-0.000168684389791451	0.03548	0.2	2.00149056159807E-05	-0.00427247723564506	NaN	0	0	0	0	0	0	0	Infinity	NaN	NaN	0	0	0	1	4434.60337996272	-0.743775887880474
0.745978116989136	-0.000180952498340048	0.0355	0.2	2.00114092470994E-05	0.00503541948273778	-0.000180952498340048	NaN	0	0	0	0	0	0	Infinity	NaN	NaN	0	0	0	1	4122.50797216011	-0.751013536471874
0.749198496341705	-0.000177885478478856	0.03552	0.2	2.00078208673312E-05	0.00396730005741119	NaN	-3.06701986119151E-06	0	0	0	0	0	0	Infinity	NaN	NaN	0	0	0	1	4211.6900308462	-0.753165796399117
0.747588336467743	-0.000159483301104046	0.03554	0.2	2.00044471795354E-05	0.00129700195975602	-0.000159483301104046	NaN	0	0	0	0	0	0	Infinity	NaN	NaN	0	0	0	1	4687.56497572131	-0.748885338427499
0.74735826253891	-0.000168684389791451	0.03556	0.2	2.00011655026264E-05	-0.00106811930891126	NaN	9.20108868740499E-06	0	0	0	0	0	0	Infinity	NaN	NaN	0	0	0	1	4430.51229258906	-0.746290143229999
0.748508393764496	-0.000176351953996345	0.03558	0.2	1.99977151391886E-05	0.00877383723855019	-0.000176351953996345	NaN	0	0	0	0	0	0	Infinity	NaN	NaN	0	0	0	1	4244.40090853775	-0.757282231003046
0.744597971439362	-0.000173284934135154	0.0356	0.2	1.99942187703073E-05	0.00251770974136889	NaN	-3.06701986119151E-06	0	0	0	0	0	0	Infinity	NaN	NaN	0	0	0	1	4296.95735036383	-0.74711568118073
0.74413788318634	-0.000170217899722047	0.03562	0.2	1.99907837419687E-05	0.000457765418104827	-0.000170217899722047	NaN	0	0	0	0	0	0	Infinity	NaN	NaN	0	0	0	1	4371.67821011457	-0.744595648604445
0.746208131313324	-0.000167150879860856	0.03564	0.2	1.99874100541729E-05	-0.000305176945403218	NaN	-3.06701986119151E-06	0	0	0	0	0	0	Infinity	NaN	NaN	0	0	0	1	4464.27881166108	-0.745902954367921
0.742987751960754	-0.000179418988409452	0.03566	0.2	1.99839443554901E-05	0.00984195619821548	-0.000179418988409452	NaN	0	0	0	0	0	0	Infinity	NaN	NaN	0	0	0	1	4141.07647438733	-0.75282970815897
0.745978116989136	-0.000170217899722047	0.03568	0.2	1.99804479866088E-05	0.00221253279596567	NaN	-9.20108868740499E-06	0	0	0	0	0	0	Infinity	NaN	NaN	0	0	0	1	4382.48925763543	-0.748190649785101
0.74482798576355	-0.000141081138281152	0.0357	0.2	1.99773349962288E-05	-0.0176239684224129	-0.000141081138281152	NaN	0	0	0	0	0	0	Infinity	NaN	NaN	0	0	0	1	5279.42994250039	-0.727204017341137
0.74229770898819	-0.000177885478478856	0.03572	0.2	1.99741453300612E-05	0.000610353890806437	NaN	3.68043401977047E-05	0	0	0	0	0	0	Infinity	NaN	NaN	0	0	0	1	4172.89660367875	-0.742908062878996
0.746668219566345	-0.00017481844406575	0.03574	0.2	1.99706182908358E-05	0.00785830616950989	-0.00017481844406575	NaN	0	0	0	0	0	0	Infinity	NaN	NaN	0	0	0	1	4271.10665328609	-0.754526525735855
0.746898233890533	-0.00017481844406575	0.03576	0.2	1.99671219219544E-05	0.00137329625431448	NaN	0	0	0	0	0	0	0	Infinity	NaN	NaN	0	0	0	1	4272.42238587608	-0.748271530144848
0.741147577762604	-0.000171751409652643	0.03578	0.2	1.99636562234173E-05	-0.00854495447129011	-0.000171751409652643	NaN	0	0	0	0	0	0	Infinity	NaN	NaN	0	0	0	1	4315.23432186979	-0.732602623291314
0.746438205242157	-0.000180952498340048	0.0358	0.2	1.99601291843373E-05	0.00228882720693946	NaN	9.20108868740499E-06	0	0	0	0	0	0	Infinity	NaN	NaN	0	0	0	1	4125.0505634879	-0.748727032449096
0.744367957115173	-0.000184019532753155	0.03582	0.2	1.99564794640264E-05	0.00534059666097164	-0.000184019532753155	NaN	0	0	0	0	0	0	Infinity	NaN	NaN	0	0	0	1	4045.04862053788	-0.749708553776145
0.742527723312378	-0.000173284934135154	0.03584	0.2	1.99529064193575E-05	0.0016784731997177	NaN	-1.07345986180007E-05	0	0	0	0	0	0	Infinity	NaN	NaN	0	0	0	1	4285.01027523398	-0.744206196512096
0.744367957115173	-0.000179418988409452	0.03586	0.2	1.99493793801321E-05	-0.0033569463994354	-0.000179418988409452	NaN	0	0	0	0	0	0	Infinity	NaN	NaN	0	0	0	1	4148.76911141897	-0.741011010715738
0.74482798576355	-0.000196287641301751	0.03588	0.2	1.9945622313835E-05	0.00724795227870345	NaN	1.6868652892299E-05	0	0	0	0	0	0	Infinity	NaN	NaN	0	0	0	1	3794.57402831864	-0.752075938042253
0.743217825889587	-0.000170217899722047	0.0359	0.2	1.99419572584247E-05	0.00350953498855233	-0.000170217899722047	NaN	0	0	0	0	0	0	Infinity	NaN	NaN	0	0	0	1	4366.27303652087	-0.74672736087814
0.744367957115173	-0.000176351953996345	0.03592	0.2	1.99384915598875E-05	0.00129700195975602	NaN	6.13405427429825E-06	0	0	0	0	0	0	Infinity	NaN	NaN	0	0	0	1	4220.92265068182	-0.745664959074929
0.739307343959808	-0.000173284934135154	0.03594	0.2	1.99349951910062E-05	-0.000762942363508046	-0.000173284934135154	NaN	0	0	0	0	0	0	Infinity	NaN	NaN	0	0	0	1	4266.42597436188	-0.7385444015963
0.744367957115173	-0.000179418988409452	0.03596	0.2	1.99314681517808E-05	0.00976566225290298	NaN	6.13405427429825E-06	0	0	0	0	0	0	Infinity	NaN	NaN	0	0	0	1	4148.76911141897	-0.754133619368076
0.742757737636566	-0.000170217899722047	0.03598	0.2	1.99279717828995E-05	0.00183106167241931	-0.000170217899722047	NaN	0	0	0	0	0	0	Infinity	NaN	NaN	0	0	0	1	4363.57009955729	-0.744588799308985
0.737007081508636	-0.000153349246829748	0.036	0.2	1.99247361114339E-05	-0.00663759838789701	NaN	-1.6868652892299E-05	0	0	0	0	0	0	Infinity	NaN	NaN	0	0	0	1	4806.06913137877	-0.730369483120739
0.74413788318634	-0.000167150879860856	0.03602	0.2	1.9921531110167E-05	0.000228882709052414	-0.000167150879860856	NaN	0	0	0	0	0	0	Infinity	NaN	NaN	0	0	0	1	4451.89330625	-0.744366765895393
0.743447840213776	-0.000171751409652643	0.03604	0.2	1.99181420872719E-05	0.00984195619821548	NaN	4.60052979178727E-06	0	0	0	0	0	0	Infinity	NaN	NaN	0	0	0	1	4328.62729754216	-0.753289796411991
0.737697124481201	-0.000167150879860856	0.03606	0.2	1.99147530643768E-05	0.00160217890515924	-0.000167150879860856	NaN	0	0	0	0	0	0	Infinity	NaN	NaN	0	0	0	1	4413.36070199149	-0.73929930338636
0.742067635059357	-0.000161016811034642	0.03608	0.2	1.99114713874678E-05	-0.0173950865864754	NaN	-6.13406882621348E-06	0	0	0	0	0	0	Infinity	NaN	NaN	0	0	0	1	4608.63452884869	-0.724672548472881
0.741147577762604	-0.000179418988409452	0.0361	0.2	1.99080670294734E-05	0.000534059654455632	-0.000179418988409452	NaN	0	0	0	0	0	0	Infinity	NaN	NaN	0	0	0	1	4130.82017869386	-0.741681637417059
0.738387227058411	-0.000173284934135154	0.03612	0.2	1.99045399902479E-05	0.00762942340224981	NaN	-6.13405427429825E-06	0	0	0	0	0	0	Infinity	NaN	NaN	0	0	0	1	4261.11612497428	-0.74601665046066
0.74482798576355	-0.000162550335517153	0.03614	0.2	1.99011816375514E-05	0.00152588472701609	-0.000162550335517153	NaN	0	0	0	0	0	0	Infinity	NaN	NaN	0	0	0	1	4582.13748617548	-0.746353870490566
0.739767372608185	-0.000153349246829748	0.03616	0.2	1.98980226417279E-05	-0.00885013118386269	NaN	-9.20108868740499E-06	0	0	0	0	0	0	Infinity	NaN	NaN	0	0	0	1	4824.06916174483	-0.730917241424322
0.739307343959808	-0.000177885478478856	0.03618	0.2	1.98947102944748E-05	0.00205994443967938	-0.000177885478478856	NaN	0	0	0	0	0	0	Infinity	NaN	NaN	0	0	0	1	4156.08598454361	-0.741367288399488
0.74229770898819	-0.000170217899722047	0.0362	0.2	1.98912292606928E-05	0.00534059666097164	NaN	-7.66757875680923E-06	0	0	0	0	0	0	Infinity	NaN	NaN	0	0	0	1	4360.86751276044	-0.747638305649161
0.738617241382599	-0.000168684389791451	0.03622	0.2	1.98878402377977E-05	0.00122070778161287	-0.000168684389791451	NaN	0	0	0	0	0	0	Infinity	NaN	NaN	0	0	0	1	4378.69350148979	-0.739837949164212
0.737007081508636	-0.000171751409652643	0.03624	0.2	1.98844358798033E-05	-0.00381471170112491	NaN	3.06701986119151E-06	0	0	0	0	0	0	Infinity	NaN	NaN	0	0	0	1	4291.12682684346	-0.733192369807512
0.741837620735168	-0.000187086552614346	0.03626	0.2	1.98808475001806E-05	0.00640871562063694	-0.000187086552614346	NaN	0	0	0	0	0	0	Infinity	NaN	NaN	0	0	0	1	3965.21080948221	-0.748246336355805
0.737927198410034	-0.000171751409652643	0.03628	0.2	1.98772591205579E-05	0.00343324057757854	NaN	-1.53351429617032E-05	0	0	0	0	0	0	Infinity	NaN	NaN	0	0	0	1	4296.48408652045	-0.741360438987613
0.738387227058411	-0.000162550335517153	0.0363	0.2	1.98739161031062E-05	0.00129700195975602	-0.000162550335517153	NaN	0	0	0	0	0	0	Infinity	NaN	NaN	0	0	0	1	4542.51432154375	-0.739684229018167
0.741147577762604	-0.000161016811034642	0.03632	0.2	1.98706804316407E-05	-0.000915530836209655	NaN	-1.53352448251098E-06	0	0	0	0	0	0	Infinity	NaN	NaN	0	0	0	1	4602.92048389375	-0.740232046926394
0.739767372608185	-0.000168684389791451	0.03634	0.2	1.98673834196324E-05	0.00930789671838284	-0.000168684389791451	NaN	0	0	0	0	0	0	Infinity	NaN	NaN	0	0	0	1	4385.51174487916	-0.749075269326568
0.739307343959808	-0.000171751409652643	0.03636	0.2	1.9863979061638E-05	0.0023651213850826	NaN	3.06701986119151E-06	0	0	0	0	0	0	Infinity	NaN	NaN	0	0	0	1	4304.51980251582	-0.741672465344891
0.739307343959808	-0.000162550335517153	0.03638	0.2	1.98606360441863E-05	-0.00320435781031847	-0.000162550335517153	NaN	0	0	0	0	0	0	Infinity	NaN	NaN	0	0	0	1	4548.17482601746	-0.73610298614949
0.734476745128632	-0.000168684389791451	0.0364	0.2	1.98573236969332E-05	0.000457765418104827	NaN	6.13405427429825E-06	0	0	0	0	0	0	Infinity	NaN	NaN	0	0	0	1	4354.14768394801	-0.734934510546736
0.739997446537018	-0.000168684389791451	0.03642	0.2	1.98539500091374E-05	0.00961307343095541	-0.000168684389791451	NaN	0	0	0	0	0	0	Infinity	NaN	NaN	0	0	0	1	4386.87567623711	-0.749610519967973
0.740227460861206	-0.000150282212416641	0.03644	0.2	1.98507603431153E-05	0.00137329625431448	NaN	-1.840217737481E-05	0	0	0	0	0	0	Infinity	NaN	NaN	0	0	0	1	4925.58266848644	-0.741600757115521
0.734476745128632	-0.000165617355378345	0.03646	0.2	1.98476013474374E-05	-0.0122070778161287	-0.000165617355378345	NaN	0	0	0	0	0	0	Infinity	NaN	NaN	0	0	0	1	4434.78126704026	-0.722269667312503
0.739537358283997	-0.000168684389791451	0.03648	0.2	1.98442583299857E-05	0.000991825014352798	NaN	3.06703441310674E-06	0	0	0	0	0	0	Infinity	NaN	NaN	0	0	0	1	4384.14816687131	-0.740529183298349
0.736546993255615	-0.000159483301104046	0.0365	0.2	1.98409766530767E-05	0.00610353890806437	-0.000159483301104046	NaN	0	0	0	0	0	0	Infinity	NaN	NaN	0	0	0	1	4618.33300512819	-0.74265053216368
0.734476745128632	-0.000177885478478856	0.03652	0.2	1.98376029652809E-05	0.00114441360346973	NaN	1.840217737481E-05	0	0	0	0	0	0	Infinity	NaN	NaN	0	0	0	1	4128.93031746789	-0.735621158732101
0.74229770898819	-0.000167150879860856	0.03654	0.2	1.98341526016975E-05	-0.00404359446838498	-0.000167150879860856	NaN	0	0	0	0	0	0	Infinity	NaN	NaN	0	0	0	1	4440.88424545604	-0.738254114519805
0.737927198410034	-0.000170217899722047	0.03656	0.2	1.98307789139016E-05	0.00587465614080429	NaN	3.06701986119151E-06	0	0	0	0	0	0	Infinity	NaN	NaN	0	0	0	1	4335.19153752345	-0.743801854550838
0.734476745128632	-0.000168684389791451	0.03658	0.2	1.98273898910065E-05	0.00328065222129226	-0.000168684389791451	NaN	0	0	0	0	0	0	Infinity	NaN	NaN	0	0	0	1	4354.14768394801	-0.737757397349924
0.738847255706787	-0.000170217899722047	0.0366	0.2	1.98240008681114E-05	0.00160217890515924	NaN	1.53350993059576E-06	0	0	0	0	0	0	Infinity	NaN	NaN	0	0	0	1	4340.59671111715	-0.740449434611946
0.734246730804443	-0.000170217899722047	0.03662	0.2	1.98205965101169E-05	-0.000991825014352798	-0.000170217899722047	NaN	0	0	0	0	0	0	Infinity	NaN	NaN	0	0	0	1	4313.56944248174	-0.733254905790091
0.736546993255615	-0.000180952498340048	0.03664	0.2	1.98170848061363E-05	0.00869754329323769	NaN	1.07345986180007E-05	0	0	0	0	0	0	Infinity	NaN	NaN	0	0	0	1	4070.38863796999	-0.745244536548853
0.739307343959808	-0.000164083845447749	0.03666	0.2	1.98136344426984E-05	0.00244141556322575	-0.000164083845447749	NaN	0	0	0	0	0	0	Infinity	NaN	NaN	0	0	0	1	4505.66807440672	-0.741748759523034
0.732866585254669	-0.000161016811034642	0.03668	0.2	1.98103834361336E-05	-0.000228882709052414	NaN	-3.06703441310674E-06	0	0	0	0	0	0	Infinity	NaN	NaN	0	0	0	1	4551.49111788704	-0.732637702545617
0.735626876354218	-0.000170217899722047	0.0367	0.2	1.9807071089026E-05	0.000152588472701609	-0.000170217899722047	NaN	0	0	0	0	0	0	Infinity	NaN	NaN	0	0	0	1	4321.67755303902	-0.735779464826919
0.737467110157013	-0.000179418988409452	0.03672	0.2	1.98035747201447E-05	0.00961307343095541	NaN	9.20108868740499E-06	0	0	0	0	0	0	Infinity	NaN	NaN	0	0	0	1	4110.30692288845	-0.747080183587968
0.731716454029083	-0.000165617355378345	0.03674	0.2	1.98001243567069E-05	0.00175476749427617	-0.000165617355378345	NaN	0	0	0	0	0	0	Infinity	NaN	NaN	0	0	0	1	4418.11458924406	-0.733471221523359
0.734476745128632	-0.000157949791173451	0.03676	0.2	1.97968886852413E-05	-0.0185394994914532	NaN	-7.66756420489401E-06	0	0	0	0	0	0	Infinity	NaN	NaN	0	0	0	1	4650.0646798708	-0.715937245637178
0.736316978931427	-0.000167150879860856	0.03678	0.2	1.9793637678531E-05	0.000686648127157241	-0.000167150879860856	NaN	0	0	0	0	0	0	Infinity	NaN	NaN	0	0	0	1	4405.10381724806	-0.737003627058584
0.730566322803497	-0.000191687096958049	0.0368	0.2	1.97900492987628E-05	0.00816348288208246	NaN	2.4536217097193E-05	0	0	0	0	0	0	Infinity	NaN	NaN	0	0	0	1	3811.24412856742	-0.73872980568558
0.736777067184448	-0.000170217899722047	0.03682	0.2	1.9786430248796E-05	0.00144959054887295	-0.000170217899722047	NaN	0	0	0	0	0	0	Infinity	NaN	NaN	0	0	0	1	4328.4347203646	-0.738226657733321
0.734246730804443	-0.000161016811034642	0.03684	0.2	1.97831179016884E-05	-0.00816348288208246	NaN	-9.20108868740499E-06	0	0	0	0	0	0	Infinity	NaN	NaN	0	0	0	1	4560.06255549598	-0.726083247922361
0.730336308479309	-0.00017481844406575	0.03686	0.2	1.97797595491374E-05	0.0028991810977459	-0.00017481844406575	NaN	0	0	0	0	0	0	Infinity	NaN	NaN	0	0	0	1	4177.68452512155	-0.733235489577055
0.736777067184448	-0.000161016811034642	0.03688	0.2	1.97764011965864E-05	0.00480653671547771	NaN	-1.38016330311075E-05	0	0	0	0	0	0	Infinity	NaN	NaN	0	0	0	1	4575.77728965166	-0.741583603899926
0.734936833381653	-0.000161016811034642	0.0369	0.2	1.97731808603657E-05	0.0019836500287056	-0.000161016811034642	NaN	0	0	0	0	0	0	Infinity	NaN	NaN	0	0	0	1	4564.34845938872	-0.736920483410358
0.728035986423492	-0.000164083845447749	0.03692	0.2	1.97699298538009E-05	-0.00297547527588904	NaN	3.06703441310674E-06	0	0	0	0	0	0	Infinity	NaN	NaN	0	0	0	1	4436.97540386649	-0.725060511147603
0.736777067184448	-0.00018555304268375	0.03694	0.2	1.97664334849196E-05	0.00694277556613088	-0.00018555304268375	NaN	0	0	0	0	0	0	Infinity	NaN	NaN	0	0	0	1	3970.70862610528	-0.743719842750579
0.731716454029083	-0.000165617355378345	0.03696	0.2	1.9762921780939E-05	0.00305176945403218	NaN	-1.99356873054057E-05	0	0	0	0	0	0	Infinity	NaN	NaN	0	0	0	1	4418.11458924406	-0.734768223483115
0.731256365776062	-0.000177885478478856	0.03698	0.2	1.97594867526004E-05	0.00152588472701609	-0.000177885478478856	NaN	0	0	0	0	0	0	Infinity	NaN	NaN	0	0	0	1	4110.82665110845	-0.732782250503078
0.735856950283051	-0.000165617355378345	0.037	0.2	1.97560517242618E-05	0.000610353890806437	NaN	-1.22681231005117E-05	0	0	0	0	0	0	Infinity	NaN	NaN	0	0	0	1	4443.11496583206	-0.736467304173857
0.72895610332489	-0.00018555304268375	0.03702	0.2	1.97525400202812E-05	0.00976566225290298	-0.00018555304268375	NaN	0	0	0	0	0	0	Infinity	NaN	NaN	0	0	0	1	3928.55914827166	-0.738721765577793
0.734016716480255	-0.000176351953996345	0.03704	0.2	1.97489209703144E-05	0.0019836500287056	NaN	-9.20108868740499E-06	0	0	0	0	0	0	Infinity	NaN	NaN	0	0	0	1	4162.22616107484	-0.736000366508961
0.732636570930481	-0.000151815736899152	0.03706	0.2	1.97456392934055E-05	-0.0140381399542093	-0.000151815736899152	NaN	0	0	0	0	0	0	Infinity	NaN	NaN	0	0	0	1	4825.82758477241	-0.718598430976272
0.728726089000702	-0.000170217899722047	0.03708	0.2	1.97424189570392E-05	0.000610353890806437	NaN	1.84021628228948E-05	0	0	0	0	0	0	Infinity	NaN	NaN	0	0	0	1	4281.1366500859	-0.729336442891508
0.731946468353271	-0.000184019532753155	0.0371	0.2	1.97388765827145E-05	0.00762942340224981	-0.000184019532753155	NaN	0	0	0	0	0	0	Infinity	NaN	NaN	0	0	0	1	3977.54769508686	-0.739575891755521
0.732636570930481	-0.000165617355378345	0.03712	0.2	1.97353802138332E-05	0.00152588472701609	NaN	-1.840217737481E-05	0	0	0	0	0	0	Infinity	NaN	NaN	0	0	0	1	4423.67026847403	-0.734162455657497
0.727575957775116	-0.000161016811034642	0.03714	0.2	1.9732113872169E-05	-0.00793460011482239	-0.000161016811034642	NaN	0	0	0	0	0	0	Infinity	NaN	NaN	0	0	0	1	4518.63350851347	-0.719641357660294
0.734246730804443	-0.000168684389791451	0.03716	0.2	1.97288168601608E-05	0.00297547527588904	NaN	7.66757875680923E-06	0	0	0	0	0	0	Infinity	NaN	NaN	0	0	0	1	4352.78410594016	-0.737222206080332
0.73217648267746	-0.000168684389791451	0.03718	0.2	1.9725443172365E-05	0.00473024277016521	-0.000168684389791451	NaN	0	0	0	0	0	0	Infinity	NaN	NaN	0	0	0	1	4340.51119716927	-0.736906725447625
0.728266060352325	-0.000167150879860856	0.0372	0.2	1.97220848196684E-05	0.00106811930891126	NaN	-1.53350993059576E-06	0	0	0	0	0	0	Infinity	NaN	NaN	0	0	0	1	4356.93824022086	-0.729334179661237
0.732636570930481	-0.000161016811034642	0.03722	0.2	1.97188031427595E-05	-0.00175476749427617	-0.000161016811034642	NaN	0	0	0	0	0	0	Infinity	NaN	NaN	0	0	0	1	4550.0626066483	-0.730881803436205
0.729876220226288	-0.000179418988409452	0.03724	0.2	1.9715398784765E-05	0.00823977775871754	NaN	1.840217737481E-05	0	0	0	0	0	0	Infinity	NaN	NaN	0	0	0	1	4067.99874805133	-0.738115997985005
0.727805972099304	-0.000168684389791451	0.03726	0.2	1.9711917750983E-05	0.00274659250862896	-0.000168684389791451	NaN	0	0	0	0	0	0	Infinity	NaN	NaN	0	0	0	1	4314.60180161963	-0.730552564607933
0.731486439704895	-0.000177885478478856	0.03728	0.2	1.97084520523003E-05	0.000457765418104827	NaN	9.20108868740499E-06	0	0	0	0	0	0	Infinity	NaN	NaN	0	0	0	1	4112.12003340587	-0.731944205123
0.727805972099304	-0.000165617355378345	0.0373	0.2	1.97050170239618E-05	0	-0.000165617355378345	NaN	0	0	0	0	0	0	Infinity	NaN	NaN	0	0	0	1	4394.50304249013	-0.727805972099304
0.727575957775116	-0.000187086552614346	0.03732	0.2	1.97014899848818E-05	0.00961307343095541	NaN	2.14691972360015E-05	0	0	0	0	0	0	Infinity	NaN	NaN	0	0	0	1	3888.98051521061	-0.737189031206071
0.734476745128632	-0.000170217899722047	0.03734	0.2	1.96979169403585E-05	0.00183106167241931	-0.000170217899722047	NaN	0	0	0	0	0	0	Infinity	NaN	NaN	0	0	0	1	4314.92073588016	-0.736307806801051
0.726195812225342	-0.000170217899722047	0.03736	0.2	1.9694512582364E-05	-0.0178528521209955	NaN	0	0	0	0	0	0	0	Infinity	NaN	NaN	0	0	0	1	4266.27172236976	-0.708342960104346
0.727805972099304	-0.000168684389791451	0.03738	0.2	1.96911235594689E-05	0.000686648127157241	-0.000168684389791451	NaN	0	0	0	0	0	0	Infinity	NaN	NaN	0	0	0	1	4314.60180161963	-0.728492620226461
0.731716454029083	-0.000176351953996345	0.0374	0.2	1.9687673196031E-05	0.00686648115515709	NaN	7.66756420489401E-06	0	0	0	0	0	0	Infinity	NaN	NaN	0	0	0	1	4149.18257182592	-0.73858293518424
0.724585592746735	-0.000161016811034642	0.03742	0.2	1.96842995083807E-05	0.00137329625431448	-0.000161016811034642	NaN	0	0	0	0	0	0	Infinity	NaN	NaN	0	0	0	1	4500.06175188032	-0.725958889001049
0.729416191577911	-0.000179418988409452	0.03744	0.2	1.96808951503863E-05	-0.00457765441387892	NaN	1.840217737481E-05	0	0	0	0	0	0	Infinity	NaN	NaN	0	0	0	1	4065.43475718027	-0.724838537164032
0.731486439704895	-0.000177885478478856	0.03746	0.2	1.96773221057174E-05	0.00503541948273778	-0.000177885478478856	NaN	0	0	0	0	0	0	Infinity	NaN	NaN	0	0	0	1	4112.12003340587	-0.736521859187633
0.726195812225342	-0.000170217899722047	0.03748	0.2	1.96738410719354E-05	0.00358582916669548	NaN	-7.66757875680923E-06	0	0	0	0	0	0	Infinity	NaN	NaN	0	0	0	1	4266.27172236976	-0.729781641392037
0.728726089000702	-0.000173284934135154	0.0375	0.2	1.96704060435968E-05	0.00137329625431448	-0.000173284934135154	NaN	0	0	0	0	0	0	Infinity	NaN	NaN	0	0	0	1	4205.36322235798	-0.730099385255016
0.72895610332489	-0.000176351953996345	0.03752	0.2	1.96669096747155E-05	-0.00106811930891126	NaN	3.06701986119151E-06	0	0	0	0	0	0	Infinity	NaN	NaN	0	0	0	1	4133.5300619351	-0.727887984015979
0.725735723972321	-0.00017481844406575	0.03754	0.2	1.96633979707349E-05	0.00923160277307034	-0.00017481844406575	NaN	0	0	0	0	0	0	Infinity	NaN	NaN	0	0	0	1	4151.36816856332	-0.734967326745391
0.731026351451874	-0.000157949791173451	0.03756	0.2	1.96600702883825E-05	0.0019836500287056	NaN	-1.6868652892299E-05	0	0	0	0	0	0	Infinity	NaN	NaN	0	0	0	1	4628.21980340009	-0.733010001480579
0.726655840873718	-0.000148748702486046	0.03758	0.2	1.96570033034459E-05	-0.00648501003161073	-0.000148748702486046	NaN	0	0	0	0	0	0	Infinity	NaN	NaN	0	0	0	1	4885.12389505977	-0.720170830842108
0.721595227718353	-0.000176351953996345	0.0376	0.2	1.96537522968811E-05	0.000381471181754023	NaN	2.76032515102997E-05	0	0	0	0	0	0	Infinity	NaN	NaN	0	0	0	1	4091.79037354645	-0.721976698900107
0.728726089000702	-0.000180952498340048	0.03762	0.2	1.96501792523577E-05	0.00930789671838284	-0.000180952498340048	NaN	0	0	0	0	0	0	Infinity	NaN	NaN	0	0	0	1	4027.16787933633	-0.738033985719085
0.725505709648132	-0.000165617355378345	0.03764	0.2	1.96467135538205E-05	0.00129700195975602	NaN	-1.53351429617032E-05	0	0	0	0	0	0	Infinity	NaN	NaN	0	0	0	1	4380.61402436206	-0.726802711607888
0.722745358943939	-0.00017481844406575	0.03766	0.2	1.96433091958261E-05	-0.00869754329323769	-0.00017481844406575	NaN	0	0	0	0	0	0	Infinity	NaN	NaN	0	0	0	1	4134.2626220384	-0.714047815650702
0.730336308479309	-0.000164083845447749	0.03768	0.2	1.96399201729309E-05	0.00228882720693946	NaN	-1.07345986180007E-05	0	0	0	0	0	0	Infinity	NaN	NaN	0	0	0	1	4450.99459051792	-0.732625135686249
0.723435461521149	-0.00018555304268375	0.0377	0.2	1.96364238040496E-05	0.00473024277016521	-0.00018555304268375	NaN	0	0	0	0	0	0	Infinity	NaN	NaN	0	0	0	1	3898.80678353599	-0.728165704291314
0.72389554977417	-0.000177885478478856	0.03772	0.2	1.9632789418838E-05	0.00122070778161287	NaN	-7.66756420489401E-06	0	0	0	0	0	0	Infinity	NaN	NaN	0	0	0	1	4069.44712949243	-0.725116257555783
0.7296462059021	-0.000157949791173451	0.03774	0.2	1.96294310661415E-05	-0.00160217890515924	-0.000157949791173451	NaN	0	0	0	0	0	0	Infinity	NaN	NaN	0	0	0	1	4619.48192828471	-0.72804402699694
0.72320544719696	-0.00018555304268375	0.03776	0.2	1.96259960378029E-05	0.00846866052597761	NaN	2.76032515102997E-05	0	0	0	0	0	0	Infinity	NaN	NaN	0	0	0	1	3897.56716859429	-0.731674107722938
0.723665475845337	-0.000184019532753155	0.03778	0.2	1.96223003120485E-05	0.00267029833048582	-0.000184019532753155	NaN	0	0	0	0	0	0	Infinity	NaN	NaN	0	0	0	1	3932.54707811952	-0.726335774175823
0.726655840873718	-0.000187086552614346	0.0378	0.2	1.96185892511949E-05	-0.00244141556322575	NaN	3.06701986119151E-06	0	0	0	0	0	0	Infinity	NaN	NaN	0	0	0	1	3884.06238032309	-0.724214425310493
0.722055315971375	-0.000168684389791451	0.03782	0.2	1.96150315417708E-05	0.000305176945403218	-0.000168684389791451	NaN	0	0	0	0	0	0	Infinity	NaN	NaN	0	0	0	1	4280.51058467277	-0.722360492916778
0.725045680999756	-0.000188620077096857	0.03784	0.2	1.96114584971019E-05	0.00938419066369534	NaN	1.99356873054057E-05	0	0	0	0	0	0	Infinity	NaN	NaN	0	0	0	1	3843.94753813743	-0.734429871663451
0.727345943450928	-0.00017481844406575	0.03786	0.2	1.96078241118903E-05	0.00152588472701609	-0.00017481844406575	NaN	0	0	0	0	0	0	Infinity	NaN	NaN	0	0	0	1	4160.57897859662	-0.728871828177944
0.719985067844391	-0.000167150879860856	0.03788	0.2	1.9604404418651E-05	-0.00999454502016306	NaN	-7.66756420489401E-06	0	0	0	0	0	0	Infinity	NaN	NaN	0	0	0	1	4307.39621857654	-0.709990522824228
0.725505709648132	-0.000184019532753155	0.0379	0.2	1.96008927145249E-05	0.00129700195975602	-0.000184019532753155	NaN	0	0	0	0	0	0	Infinity	NaN	NaN	0	0	0	1	3942.54728720202	-0.726802711607888
0.725505709648132	-0.00017481844406575	0.03792	0.2	1.95973043347567E-05	0.00556947942823172	NaN	-9.20108868740499E-06	0	0	0	0	0	0	Infinity	NaN	NaN	0	0	0	1	4150.05243597333	-0.731075189076364
0.720445096492767	-0.000168684389791451	0.03794	0.2	1.95938693064181E-05	0.00129700195975602	-0.000168684389791451	NaN	0	0	0	0	0	0	Infinity	NaN	NaN	0	0	0	1	4270.96483191759	-0.721742098452523
0.725045680999756	-0.000173284934135154	0.03796	0.2	1.95904496131789E-05	-0.00312806363217533	NaN	4.6005443437025E-06	0	0	0	0	0	0	Infinity	NaN	NaN	0	0	0	1	4184.12416877658	-0.721917617367581
0.722515344619751	-0.000167150879860856	0.03798	0.2	1.95870452550389E-05	0.00717165833339095	-0.000167150879860856	NaN	0	0	0	0	0	0	Infinity	NaN	NaN	0	0	0	1	4322.53390003814	-0.729687002953142
0.719985067844391	-0.000167150879860856	0.038	0.2	1.95837022374417E-05	0.00267029833048582	NaN	0	0	0	0	0	0	0	Infinity	NaN	NaN	0	0	0	1	4307.39621857654	-0.722655366174877
0.726655840873718	-0.000167150879860856	0.03802	0.2	1.95803592198445E-05	0.00129700195975602	-0.000167150879860856	NaN	0	0	0	0	0	0	Infinity	NaN	NaN	0	0	0	1	4347.3049108603	-0.727952842833474
0.719294965267181	-0.000180952498340048	0.03804	0.2	1.95768781860625E-05	-7.62942363508046E-05	NaN	1.38016184791923E-05	0	0	0	0	0	0	Infinity	NaN	NaN	0	0	0	1	3975.04854514622	-0.719218671030831
0.721825301647186	-0.000177885478478856	0.03806	0.2	1.95732898062943E-05	0.00991825107485056	-0.000177885478478856	NaN	0	0	0	0	0	0	Infinity	NaN	NaN	0	0	0	1	4057.80903432757	-0.731743552722037
0.724355578422546	-0.000162550335517153	0.03808	0.2	1.95698854481543E-05	0.00183106167241931	NaN	-1.53351429617032E-05	0	0	0	0	0	0	Infinity	NaN	NaN	0	0	0	1	4456.19245335922	-0.726186640094966
0.718604922294617	-0.000154882756760344	0.0381	0.2	1.95667111172315E-05	-0.0189209710806608	-0.000154882756760344	NaN	0	0	0	0	0	0	Infinity	NaN	NaN	0	0	0	1	4639.67027269886	-0.699683951213956
0.720445096492767	-0.000161016811034642	0.03812	0.2	1.95635521215536E-05	0.000915530836209655	NaN	6.13405427429825E-06	0	0	0	0	0	0	Infinity	NaN	NaN	0	0	0	1	4474.34706887696	-0.721360627328977
0.72389554977417	-0.00017481844406575	0.03814	0.2	1.95601937690026E-05	0.00740054110065103	-0.00017481844406575	NaN	0	0	0	0	0	0	Infinity	NaN	NaN	0	0	0	1	4140.84196689173	-0.731296090874821
0.718834936618805	-0.000168684389791451	0.03816	0.2	1.9556758740664E-05	0.00129700195975602	NaN	-6.13405427429825E-06	0	0	0	0	0	0	Infinity	NaN	NaN	0	0	0	1	4261.4194325125	-0.720131938578561
0.724585592746735	-0.000139547613798641	0.03818	0.2	1.95536764206281E-05	-0.00404359446838498	-0.000139547613798641	NaN	0	0	0	0	0	0	Infinity	NaN	NaN	0	0	0	1	5192.38970142672	-0.72054199827835
0.724355578422546	-0.000177885478478856	0.0382	0.2	1.95505020897053E-05	0.00549318501725793	NaN	3.83378646802157E-05	0	0	0	0	0	0	Infinity	NaN	NaN	0	0	0	1	4072.03322394101	-0.729848763439804
0.718834936618805	-0.000180952498340048	0.03822	0.2	1.95469137099371E-05	0.00350953498855233	-0.000180952498340048	NaN	0	0	0	0	0	0	Infinity	NaN	NaN	0	0	0	1	3972.50628321231	-0.722344471607357
0.724125564098358	-0.000177885478478856	0.03824	0.2	1.9543325330169E-05	0.00144959054887295	NaN	-3.06701986119151E-06	0	0	0	0	0	0	Infinity	NaN	NaN	0	0	0	1	4070.74017671672	-0.725575154647231
0.721595227718353	-0.000170217899722047	0.03826	0.2	1.95398442963869E-05	-0.000534059654455632	-0.000170217899722047	NaN	0	0	0	0	0	0	Infinity	NaN	NaN	0	0	0	1	4239.24410356762	-0.721061168063898
0.718834936618805	-0.000173284934135154	0.03828	0.2	1.95364092680484E-05	0.0101471338421106	NaN	3.06703441310674E-06	0	0	0	0	0	0	Infinity	NaN	NaN	0	0	0	1	4148.28294338704	-0.728982070460916
0.725045680999756	-0.000164083845447749	0.0383	0.2	1.95330355802525E-05	0.00205994443967938	-0.000164083845447749	NaN	0	0	0	0	0	0	Infinity	NaN	NaN	0	0	0	1	4418.75115140838	-0.727105625439435
0.717224717140198	-0.000144148158142343	0.03832	0.2	1.95299532602166E-05	-0.0168610271066427	NaN	-1.99356873054057E-05	0	0	0	0	0	0	Infinity	NaN	NaN	0	0	0	1	4975.60791884662	-0.700363690033555
0.717454791069031	-0.000170217899722047	0.03834	0.2	1.9526809599638E-05	0.00083923659985885	-0.000170217899722047	NaN	0	0	0	0	0	0	Infinity	NaN	NaN	0	0	0	1	4214.91977189579	-0.71829402766889
0.723665475845337	-0.000190153587027453	0.03836	0.2	1.95232058847705E-05	0.00755312945693731	NaN	1.99356873054057E-05	0	0	0	0	0	0	Infinity	NaN	NaN	0	0	0	1	3805.68932281493	-0.731218605302274
0.719985067844391	-0.000170217899722047	0.03838	0.2	1.9519602169903E-05	0.000991825014352798	-0.000170217899722047	NaN	0	0	0	0	0	0	Infinity	NaN	NaN	0	0	0	1	4229.78469961192	-0.720976892858744
0.717914819717407	-0.000165617355378345	0.0384	0.2	1.9516243817352E-05	-0.00442506559193134	NaN	-4.6005443437025E-06	0	0	0	0	0	0	Infinity	NaN	NaN	0	0	0	1	4334.78012058197	-0.713489754125476
0.722975432872772	-0.000182486008270644	0.03842	0.2	1.95127627837155E-05	0.00541689060628414	-0.000182486008270644	NaN	0	0	0	0	0	0	Infinity	NaN	NaN	0	0	0	1	3961.81296157529	-0.728392323479056
0.718374848365784	-0.000179418988409452	0.03844	0.2	1.95091437337487E-05	0.00343324057757854	NaN	-3.06701986119151E-06	0	0	0	0	0	0	Infinity	NaN	NaN	0	0	0	1	4003.89532197328	-0.721808088943362
0.718834936618805	-0.000164083845447749	0.03846	0.2	1.95057087054101E-05	0.00152588472701609	-0.000164083845447749	NaN	0	0	0	0	0	0	Infinity	NaN	NaN	0	0	0	1	4380.90011028972	-0.720360821345821
0.720445096492767	-0.000168684389791451	0.03848	0.2	1.95023810230578E-05	-7.62942363508046E-05	NaN	4.6005443437025E-06	0	0	0	0	0	0	Infinity	NaN	NaN	0	0	0	1	4270.96483191759	-0.720368802256417
0.714464426040649	-0.000179418988409452	0.0385	0.2	1.94988999892757E-05	0.0109100760892034	-0.000179418988409452	NaN	0	0	0	0	0	0	Infinity	NaN	NaN	0	0	0	1	3982.10040294158	-0.725374502129853
0.721135199069977	-0.000164083845447749	0.03852	0.2	1.94954649609372E-05	0.00190735585056245	NaN	-1.53351429617032E-05	0	0	0	0	0	0	Infinity	NaN	NaN	0	0	0	1	4394.91893368391	-0.723042554920539
0.718374848365784	-0.000144148158142343	0.03854	0.2	1.94923826409013E-05	-0.0156403183937073	-0.000144148158142343	NaN	0	0	0	0	0	0	Infinity	NaN	NaN	0	0	0	1	4983.58673203722	-0.702734529972076
0.714694440364838	-0.000170217899722047	0.03856	0.2	1.94892389803226E-05	0.000686648127157241	NaN	2.6069741579704E-05	0	0	0	0	0	0	Infinity	NaN	NaN	0	0	0	1	4198.7032006145	-0.715381088491995
0.719755053520203	-0.000180952498340048	0.03858	0.2	1.9485727276342E-05	0.00778201222419739	-0.000180952498340048	NaN	0	0	0	0	0	0	Infinity	NaN	NaN	0	0	0	1	3977.59113647401	-0.7275370657444
0.719064950942993	-0.000173284934135154	0.0386	0.2	1.94821849020173E-05	0.00160217890515924	NaN	-7.66756420489401E-06	0	0	0	0	0	0	Infinity	NaN	NaN	0	0	0	1	4149.61031974169	-0.720667129848152
0.714464426040649	-0.000162550335517153	0.03862	0.2	1.94788265493207E-05	-0.00602724449709058	-0.000162550335517153	NaN	0	0	0	0	0	0	Infinity	NaN	NaN	0	0	0	1	4395.34267196425	-0.708437181543559
0.718604922294617	-0.000173284934135154	0.03864	0.2	1.94754681966242E-05	0.00434877164661884	NaN	1.07345986180007E-05	0	0	0	0	0	0	Infinity	NaN	NaN	0	0	0	1	4146.95556703239	-0.722953693941236
0.716764688491821	-0.000173284934135154	0.03866	0.2	1.94720024979415E-05	0.00389100611209869	-0.000173284934135154	NaN	0	0	0	0	0	0	Infinity	NaN	NaN	0	0	0	1	4136.33586825719	-0.72065569460392
0.714924454689026	-0.000176351953996345	0.03868	0.2	1.94685061290602E-05	0.00190735585056245	NaN	3.06701986119151E-06	0	0	0	0	0	0	Infinity	NaN	NaN	0	0	0	1	4053.96389712723	-0.716831810539588
0.718604922294617	-0.000167150879860856	0.0387	0.2	1.94650711007216E-05	-0.000610353890806437	-0.000167150879860856	NaN	0	0	0	0	0	0	Infinity	NaN	NaN	0	0	0	1	4299.13933383311	-0.71799456840381
0.717454791069031	-0.000184019532753155	0.03872	0.2	1.94615593965955E-05	0.00968936830759048	NaN	1.6868652892299E-05	0	0	0	0	0	0	Infinity	NaN	NaN	0	0	0	1	3898.79693929791	-0.727144159376621
0.714924454689026	-0.000161016811034642	0.03874	0.2	1.94581090331576E-05	0.0016784731997177	-0.000161016811034642	NaN	0	0	0	0	0	0	Infinity	NaN	NaN	0	0	0	1	4440.06094826467	-0.716602927888744
0.718144834041595	-0.000145681668072939	0.03876	0.2	1.94550420483665E-05	-0.0111389588564634	NaN	-1.53351429617032E-05	0	0	0	0	0	0	Infinity	NaN	NaN	0	0	0	1	4929.54840194471	-0.707005875185132
0.714694440364838	-0.000170217899722047	0.03878	0.2	1.94518830526886E-05	0.000686648127157241	-0.000170217899722047	NaN	0	0	0	0	0	0	Infinity	NaN	NaN	0	0	0	1	4198.7032006145	-0.715381088491995
0.715154469013214	-0.000165617355378345	0.0388	0.2	1.94485247001376E-05	0.00839236564934254	NaN	-4.6005443437025E-06	0	0	0	0	0	0	Infinity	NaN	NaN	0	0	0	1	4318.11308289206	-0.723546834662557
0.719985067844391	-0.000164083845447749	0.03882	0.2	1.94452276881293E-05	0.00144959054887295	-0.000164083845447749	NaN	0	0	0	0	0	0	Infinity	NaN	NaN	0	0	0	1	4387.90952198682	-0.721434658393264
0.710783958435059	-0.000171751409652643	0.03884	0.2	1.94418693355783E-05	-0.00709536392241716	NaN	7.66756420489401E-06	0	0	0	0	0	0	Infinity	NaN	NaN	0	0	0	1	4138.44614069007	-0.703688594512641
0.714924454689026	-0.000194754131371155	0.03886	0.2	1.94382042801681E-05	0.00442506559193134	-0.000194754131371155	NaN	0	0	0	0	0	0	Infinity	NaN	NaN	0	0	0	1	3670.90777307593	-0.719349520280957
0.718604922294617	-0.000164083845447749	0.03888	0.2	1.94346159003999E-05	0.00381471170112491	NaN	-3.06702859234065E-05	0	0	0	0	0	0	Infinity	NaN	NaN	0	0	0	1	4379.49830060175	-0.722419633995742
0.712394177913666	-0.000157949791173451	0.0389	0.2	1.94313955640337E-05	0.00122070778161287	-0.000157949791173451	NaN	0	0	0	0	0	0	Infinity	NaN	NaN	0	0	0	1	4510.25716856668	-0.713614885695279
0.716534674167633	-0.000165617355378345	0.03892	0.2	1.94281598925681E-05	-0.000305176945403218	NaN	7.66756420489401E-06	0	0	0	0	0	0	Infinity	NaN	NaN	0	0	0	1	4326.44678168387	-0.71622949722223
0.716764688491821	-0.000171751409652643	0.03894	0.2	1.94247862049178E-05	0.00938419066369534	-0.000171751409652643	NaN	0	0	0	0	0	0	Infinity	NaN	NaN	0	0	0	1	4173.26815507038	-0.726148879155517
0.712624192237854	-0.000164083845447749	0.03896	0.2	1.94214278523668E-05	0.00221253279596567	NaN	-7.66756420489401E-06	0	0	0	0	0	0	Infinity	NaN	NaN	0	0	0	1	4343.04906917106	-0.71483672503382
0.714694440364838	-0.000136480593937449	0.03898	0.2	1.9418422207973E-05	-0.0133514916524291	-0.000136480593937449	NaN	0	0	0	0	0	0	Infinity	NaN	NaN	0	0	0	1	5236.60118809559	-0.701342948712409
0.713544309139252	-0.000159483301104046	0.039	0.2	1.94154625690226E-05	0.000534059654455632	NaN	2.30027071665972E-05	0	0	0	0	0	0	Infinity	NaN	NaN	0	0	0	1	4474.10044938647	-0.714078368793707
0.714234411716461	-0.000170217899722047	0.03902	0.2	1.94121655570143E-05	0.00747683504596353	-0.000170217899722047	NaN	0	0	0	0	0	0	Infinity	NaN	NaN	0	0	0	1	4196.00061381765	-0.721711246762425
0.716764688491821	-0.000167150879860856	0.03904	0.2	1.94087918692185E-05	0.00114441360346973	NaN	-3.06701986119151E-06	0	0	0	0	0	0	Infinity	NaN	NaN	0	0	0	1	4288.12991644729	-0.717909102095291
0.7163046002388	-0.000157949791173451	0.03906	0.2	1.94055408625081E-05	-0.00541689060628414	-0.000157949791173451	NaN	0	0	0	0	0	0	Infinity	NaN	NaN	0	0	0	1	4535.01454428768	-0.710887709632516
0.711704075336456	-0.000184019532753155	0.03908	0.2	1.94021211692689E-05	0.00488283112645149	NaN	2.6069741579704E-05	0	0	0	0	0	0	Infinity	NaN	NaN	0	0	0	1	3867.54636689107	-0.716586906462908
0.716534674167633	-0.000176351953996345	0.0391	0.2	1.93985174544014E-05	0.00343324057757854	-0.000176351953996345	NaN	0	0	0	0	0	0	Infinity	NaN	NaN	0	0	0	1	4063.09461239359	-0.719967914745212
0.711013972759247	-0.000164083845447749	0.03912	0.2	1.93951130964069E-05	0.00129700195975602	NaN	-1.22681085485965E-05	0	0	0	0	0	0	Infinity	NaN	NaN	0	0	0	1	4333.23567484078	-0.712310974719003
0.712164163589478	-0.000176351953996345	0.03914	0.2	1.93917087384125E-05	-7.62942363508046E-05	-0.000176351953996345	NaN	0	0	0	0	0	0	Infinity	NaN	NaN	0	0	0	1	4038.31172522328	-0.712087869353127
0.714924454689026	-0.000203955205506645	0.03916	0.2	1.93879056668175E-05	0.0102997217327356	NaN	2.76032515102997E-05	0	0	0	0	0	0	Infinity	NaN	NaN	0	0	0	1	3505.30133767894	-0.725224176421762
0.710093915462494	-0.000179418988409452	0.03918	0.2	1.93840719248783E-05	0.0016784731997177	-0.000179418988409452	NaN	0	0	0	0	0	0	Infinity	NaN	NaN	0	0	0	1	3957.74116082958	-0.711772388662212
0.71308422088623	-0.000165617355378345	0.0392	0.2	1.93806215614404E-05	-0.0184632055461407	NaN	-1.38016330311075E-05	0	0	0	0	0	0	Infinity	NaN	NaN	0	0	0	1	4305.61289459806	-0.69462101534009
0.714234411716461	-0.000173284934135154	0.03922	0.2	1.93772325385453E-05	0.000686648127157241	-0.000173284934135154	NaN	0	0	0	0	0	0	Infinity	NaN	NaN	0	0	0	1	4121.73404041804	-0.714921059843618
0.709173798561096	-0.00017481844406575	0.03924	0.2	1.93737515047633E-05	0.00625612726435065	NaN	1.53350993059576E-06	0	0	0	0	0	0	Infinity	NaN	NaN	0	0	0	1	4056.63030780879	-0.715429925825447
0.715154469013214	-0.000167150879860856	0.03926	0.2	1.9370331811524E-05	0.00129700195975602	-0.000167150879860856	NaN	0	0	0	0	0	0	Infinity	NaN	NaN	0	0	0	1	4278.49658708673	-0.71645147097297
0.711474061012268	-0.000177885478478856	0.03928	0.2	1.93668814479406E-05	-0.00373841752298176	NaN	1.07345986180007E-05	0	0	0	0	0	0	Infinity	NaN	NaN	0	0	0	1	3999.61855850327	-0.707735643489286
0.708483695983887	-0.000171751409652643	0.0393	0.2	1.93633850790593E-05	0.00656130444258451	-0.000171751409652643	NaN	0	0	0	0	0	0	Infinity	NaN	NaN	0	0	0	1	4125.0531650177	-0.715045000426471
0.714004337787628	-0.00017481844406575	0.03932	0.2	1.93599193805221E-05	0.00305176945403218	NaN	3.06703441310674E-06	0	0	0	0	0	0	Infinity	NaN	NaN	0	0	0	1	4084.26205600531	-0.71705610724166
0.71055394411087	-0.000173284934135154	0.03934	0.2	1.93564383467401E-05	0.0016784731997177	-0.000173284934135154	NaN	0	0	0	0	0	0	Infinity	NaN	NaN	0	0	0	1	4100.49464286764	-0.712232417310588
0.709403812885284	-0.000154882756760344	0.03936	0.2	1.93531566698312E-05	7.62942363508046E-05	NaN	-1.840217737481E-05	0	0	0	0	0	0	Infinity	NaN	NaN	0	0	0	1	4580.26334063108	-0.709480107121635
0.714004337787628	-0.000190153587027453	0.03938	0.2	1.93497063063933E-05	0.00991825107485056	-0.000190153587027453	NaN	0	0	0	0	0	0	Infinity	NaN	NaN	0	0	0	1	3754.88229777409	-0.723922588862479
0.711474061012268	-0.00017481844406575	0.0394	0.2	1.93460565860823E-05	0.00144959054887295	NaN	-1.53351429617032E-05	0	0	0	0	0	0	Infinity	NaN	NaN	0	0	0	1	4069.78831561206	-0.712923651561141
0.709173798561096	-0.000153349246829748	0.03942	0.2	1.93427749091734E-05	-0.0175476744771004	-0.000153349246829748	NaN	0	0	0	0	0	0	Infinity	NaN	NaN	0	0	0	1	4624.56655785494	-0.691626124083996
0.712854206562042	-0.000179418988409452	0.03944	0.2	1.9339447226821E-05	0.000762942363508046	NaN	2.6069741579704E-05	0	0	0	0	0	0	Infinity	NaN	NaN	0	0	0	1	3973.1257704744	-0.71361714892555
0.709633827209473	-0.000165617355378345	0.03946	0.2	1.93359968633831E-05	0.00602724449709058	-0.000165617355378345	NaN	0	0	0	0	0	0	Infinity	NaN	NaN	0	0	0	1	4284.77936740597	-0.715661071706563
0.708713710308075	-0.000162550335517153	0.03948	0.2	1.93327151864742E-05	0.00160217890515924	NaN	-3.06701986119151E-06	0	0	0	0	0	0	Infinity	NaN	NaN	0	0	0	1	4359.96461067463	-0.710315889213234
0.713544309139252	-0.000168684389791451	0.0395	0.2	1.93294028392211E-05	-0.00343324057757854	-0.000168684389791451	NaN	0	0	0	0	0	0	Infinity	NaN	NaN	0	0	0	1	4230.05537158135	-0.710111068561673
0.708483695983887	-0.000180952498340048	0.03952	0.2	1.93259064703398E-05	0.0067138927988708	NaN	1.22681085485965E-05	0	0	0	0	0	0	Infinity	NaN	NaN	0	0	0	1	3915.30209576049	-0.715197588782758
0.708253681659698	-0.00017481844406575	0.03954	0.2	1.93223487609157E-05	0.00297547527588904	-0.00017481844406575	NaN	0	0	0	0	0	0	Infinity	NaN	NaN	0	0	0	1	4051.36703649715	-0.711229156935588
0.712164163589478	-0.00015641626669094	0.03956	0.2	1.93190364138081E-05	0.00122070778161287	NaN	-1.840217737481E-05	0	0	0	0	0	0	Infinity	NaN	NaN	0	0	0	1	4553.00576248013	-0.71338487137109
0.705493330955505	-0.000164083845447749	0.03958	0.2	1.93158314126868E-05	0	-0.000164083845447749	NaN	0	0	0	0	0	0	Infinity	NaN	NaN	0	0	0	1	4299.59042604327	-0.705493330955505
0.711704075336456	-0.000188620077096857	0.0396	0.2	1.93123043734613E-05	0.00946048554033041	NaN	2.45362316491082E-05	0	0	0	0	0	0	Infinity	NaN	NaN	0	0	0	1	3773.21484695923	-0.721164560876787
0.710783958435059	-0.000165617355378345	0.03962	0.2	1.93087619991366E-05	0.00160217890515924	-0.000165617355378345	NaN	0	0	0	0	0	0	Infinity	NaN	NaN	0	0	0	1	4291.72387647	-0.712386137340218
0.705953419208527	-0.000165617355378345	0.03964	0.2	1.9305449652029E-05	-0.0109863700345159	NaN	0	0	0	0	0	0	0	Infinity	NaN	NaN	0	0	0	1	4262.55701037981	-0.694967049174011
0.711474061012268	-0.000176351953996345	0.03966	0.2	1.93020299589352E-05	0.00137329625431448	-0.000176351953996345	NaN	0	0	0	0	0	0	Infinity	NaN	NaN	0	0	0	1	4034.39851325385	-0.712847357266583
0.708253681659698	-0.000177885478478856	0.03968	0.2	1.92984875846105E-05	0.00526430224999785	NaN	1.53352448251098E-06	0	0	0	0	0	0	Infinity	NaN	NaN	0	0	0	1	3981.51489214384	-0.713517983909696
0.707103550434113	-0.00017481844406575	0.0397	0.2	1.9294960545385E-05	0.00152588472701609	-0.00017481844406575	NaN	0	0	0	0	0	0	Infinity	NaN	NaN	0	0	0	1	4044.78803259551	-0.708629435161129
0.711013972759247	-0.00017481844406575	0.03972	0.2	1.92914641765037E-05	-0.00144959054887295	NaN	0	0	0	0	0	0	0	Infinity	NaN	NaN	0	0	0	1	4067.15650948039	-0.709564382210374
0.707103550434113	-0.000187086552614346	0.03974	0.2	1.92878451265369E-05	0.00900272000581026	-0.000187086552614346	NaN	0	0	0	0	0	0	Infinity	NaN	NaN	0	0	0	1	3779.55304939373	-0.716106270439923
0.707563579082489	-0.00017481844406575	0.03976	0.2	1.92842260765701E-05	0.0023651213850826	NaN	-1.22681085485965E-05	0	0	0	0	0	0	Infinity	NaN	NaN	0	0	0	1	4047.41949777549	-0.709928700467572
0.706413447856903	-0.000145681668072939	0.03978	0.2	1.92810210754487E-05	-0.00946048554033041	-0.000145681668072939	NaN	0	0	0	0	0	0	Infinity	NaN	NaN	0	0	0	1	4849.02086310009	-0.696952962316573
0.707563579082489	-0.000171751409652643	0.0398	0.2	1.92778467446715E-05	0.000610353890806437	NaN	2.6069741579704E-05	0	0	0	0	0	0	Infinity	NaN	NaN	0	0	0	1	4119.69590534072	-0.708173932973295
0.705953419208527	-0.000179418988409452	0.03982	0.2	1.92743350406909E-05	0.00839236564934254	-0.000179418988409452	NaN	0	0	0	0	0	0	Infinity	NaN	NaN	0	0	0	1	3934.66391415311	-0.714345784857869
0.711013972759247	-0.000165617355378345	0.03984	0.2	1.9270884677253E-05	0.00137329625431448	NaN	-1.38016330311075E-05	0	0	0	0	0	0	Infinity	NaN	NaN	0	0	0	1	4293.11270630406	-0.712387269013561
0.705723404884338	-0.000165617355378345	0.03986	0.2	1.92675723301454E-05	-0.00656130444258451	-0.000165617355378345	NaN	0	0	0	0	0	0	Infinity	NaN	NaN	0	0	0	1	4261.16818054574	-0.699162100441754
0.705953419208527	-0.000167150879860856	0.03988	0.2	1.9264244647793E-05	0.00411988887935877	NaN	1.53352448251098E-06	0	0	0	0	0	0	Infinity	NaN	NaN	0	0	0	1	4223.45021334136	-0.710073308087885
0.710093915462494	-0.000184019532753155	0.0399	0.2	1.92607329436669E-05	0.00366212334483862	-0.000184019532753155	NaN	0	0	0	0	0	0	Infinity	NaN	NaN	0	0	0	1	3858.79642687181	-0.713756038807333
0.702503025531769	-0.000164083845447749	0.03992	0.2	1.92572519098849E-05	0.00129700195975602	NaN	-1.99356873054057E-05	0	0	0	0	0	0	Infinity	NaN	NaN	0	0	0	1	4281.36617358517	-0.703800027491525
0.707103550434113	-0.000168684389791451	0.03994	0.2	1.92539242275325E-05	-0.000915530836209655	-0.000168684389791451	NaN	0	0	0	0	0	0	Infinity	NaN	NaN	0	0	0	1	4191.87306726083	-0.706188019597903
0.709403812885284	-0.00018555304268375	0.03996	0.2	1.92503818532077E-05	0.00923160277307034	NaN	1.6868652892299E-05	0	0	0	0	0	0	Infinity	NaN	NaN	0	0	0	1	3823.18609614161	-0.718635415658355
[truncated: 38,512 more rows]
