# Supplementary material for: Quantification of safe operation conditions for large-area platinum-iridium electrodes in neurostimulation application
Source: PLoS One. 2024 Dec 19;19(12):e0315779. doi: 10.1371/journal.pone.0315779 (PMC11658615; doi:10.1371/journal.pone.0315779)
Supplement: S6 File — (TXT) [file pone.0315779.s006.txt]

7mA
Potential (V)	Current (A)	Elapsed Time (s)	I Range (A)	Charge (C)	Sync ADC Input (V)	Forward I (A)	Delta I (F-R) (A)	Applied Potential (V)	Frequency (Hz)	|Z| (ohms)	Zre (ohms)	Zim (ohms)	Phase of Z (deg)	|C| (F)	Cre (F)	Cim (F)	Vacre (V)	Vacim (V)	Phase of Iac (deg)	I Gain	Resistance (ohms)	CE-RE Potential (V)
0.346651047468185	2.6071909815073E-05	2E-05	0.2	5.2143819630146E-10	0.00259400391951203	2.6071909815073E-05	NaN	0	0	0	0	0	0	Infinity	NaN	NaN	0	0	0	1	13295.9591348301	-0.349245051387697
0.347111105918884	3.52729948644992E-05	4E-05	0.2	1.13488724309718E-09	0.00495912553742528	NaN	-9.20108504942618E-06	0	0	0	0	0	0	Infinity	NaN	NaN	0	0	0	1	9840.70412088079	-0.35207023145631
0.349181324243546	1.3803796719003E-05	6E-05	0.2	1.6256551589322E-09	0.00152588472701609	1.3803796719003E-05	NaN	0	0	0	0	0	0	Infinity	NaN	NaN	0	0	0	1	25296.0349497791	-0.350707208970562
0.349641382694244	2.7605425202637E-05	8E-05	0.2	2.0397473781486E-09	-0.00190735585056245	NaN	-1.3801628483634E-05	0	0	0	0	0	0	Infinity	NaN	NaN	0	0	0	1	12665.6764070001	-0.347734026843682
0.349411368370056	1.68708247656468E-05	0.0001	0.2	2.48450987783144E-09	0.00854495447129011	1.68708247656468E-05	NaN	0	0	0	0	0	0	Infinity	NaN	NaN	0	0	0	1	20710.983204659	-0.357956322841346
0.347801178693771	2.91389387712115E-05	0.00012	0.2	2.94460751320003E-09	0.00244141556322575	NaN	-1.22681140055647E-05	0	0	0	0	0	0	Infinity	NaN	NaN	0	0	0	1	11935.9590074498	-0.350242594256997
0.34826123714447	2.91389387712115E-05	0.00014	0.2	3.52738628862426E-09	-0.000228882709052414	2.91389387712115E-05	NaN	0	0	0	0	0	0	Infinity	NaN	NaN	0	0	0	1	11951.7474496546	-0.348032354435418
0.349411368370056	3.22059677273501E-05	0.00016	0.2	4.14083535360987E-09	0.000534059654455632	NaN	-3.06702895613853E-06	0	0	0	0	0	0	Infinity	NaN	NaN	0	0	0	1	10849.2740018903	-0.349945428024512
0.346881061792374	3.98735392082017E-05	0.00018	0.2	4.86163042296539E-09	0.00839236564934254	3.98735392082017E-05	NaN	0	0	0	0	0	0	Infinity	NaN	NaN	0	0	0	1	8699.53028200273	-0.355273427441716
0.348951309919357	1.68708247656468E-05	0.0002	0.2	5.42907406270387E-09	0.00152588472701609	NaN	2.30027144425549E-05	0	0	0	0	0	0	Infinity	NaN	NaN	0	0	0	1	20683.713734607	-0.350477194646373
0.350101441144943	4.14070527767763E-05	0.00022	0.2	6.01185283812811E-09	-0.0124359605833888	4.14070527767763E-05	NaN	0	0	0	0	0	0	Infinity	NaN	NaN	0	0	0	1	8455.11616178833	-0.337665480561554
0.349181324243546	1.22702831504284E-05	0.00024	0.2	6.54862619740015E-09	0.00106811930891126	NaN	2.91367696263478E-05	0	0	0	0	0	0	Infinity	NaN	NaN	0	0	0	1	28457.4789320451	-0.350249443552457
0.350101441144943	2.30048826779239E-05	0.00026	0.2	6.90137785568367E-09	0.00633242167532444	2.30048826779239E-05	NaN	0	0	0	0	0	0	Infinity	NaN	NaN	0	0	0	1	15218.5710332229	-0.356433862820268
0.349871426820755	2.6071909815073E-05	0.00028	0.2	7.39214578061364E-09	0.00114441360346973	NaN	-3.06702713714913E-06	0	0	0	0	0	0	Infinity	NaN	NaN	0	0	0	1	13419.4782546572	-0.351015840424225
0.348721295595169	2.7605425202637E-05	0.0003	0.2	7.92891913079074E-09	-0.00381471170112491	2.7605425202637E-05	NaN	0	0	0	0	0	0	Infinity	NaN	NaN	0	0	0	1	12632.3464694128	-0.344906583894044
0.349181324243546	1.68708247656468E-05	0.00032	0.2	8.37368163047358E-09	0.00549318501725793	NaN	1.07346004369901E-05	0	0	0	0	0	0	Infinity	NaN	NaN	0	0	0	1	20697.3475863827	-0.354674509260803
0.347341120243073	2.6071909815073E-05	0.00034	0.2	8.80310897628078E-09	0.00350953498855233	2.6071909815073E-05	NaN	0	0	0	0	0	0	Infinity	NaN	NaN	0	0	0	1	13322.4271910554	-0.350850655231625
0.348491251468658	2.7605425202637E-05	0.00036	0.2	9.33988232645788E-09	0.00144959054887295	NaN	-1.53351538756397E-06	0	0	0	0	0	0	Infinity	NaN	NaN	0	0	0	1	12624.0131753294	-0.349940842017531
0.349641382694244	3.98735392082017E-05	0.00038	0.2	1.00146719705663E-08	-0.000686648127157241	3.98735392082017E-05	NaN	0	0	0	0	0	0	Infinity	NaN	NaN	0	0	0	1	8768.75716671586	-0.348954734567087
0.34803119301796	6.13622660239344E-06	0.0004	0.2	1.04747696286722E-08	0.00961307343095541	NaN	3.37373126058083E-05	0	0	0	0	0	0	Infinity	NaN	NaN	0	0	0	1	56717.4610015559	-0.357644266448915
0.350331485271454	3.52729948644992E-05	0.00042	0.2	1.08888618433411E-08	0.00213623861782253	3.52729948644992E-05	NaN	0	0	0	0	0	0	Infinity	NaN	NaN	0	0	0	1	9932.0028428901	-0.352467723889276
0.345960944890976	5.52086785319261E-05	0.00044	0.2	1.17936785773054E-08	-0.0067138927988708	NaN	-1.99356836674269E-05	0	0	0	0	0	0	Infinity	NaN	NaN	0	0	0	1	6266.42321625056	-0.339247052092105
0.347801178693771	3.52729948644992E-05	0.00046	0.2	1.26984953112696E-08	0.000305176945403218	3.52729948644992E-05	NaN	0	0	0	0	0	0	Infinity	NaN	NaN	0	0	0	1	9860.26789133856	-0.348106355639175
0.350101441144943	6.13622660239344E-06	0.00048	0.2	1.31125875259386E-08	0.00915530882775784	NaN	2.91367682621058E-05	0	0	0	0	0	0	Infinity	NaN	NaN	0	0	0	1	57054.8423046154	-0.359256749972701
0.347111105918884	3.37394812959246E-05	0.0005	0.2	1.35113446049218E-08	0.00160217890515924	3.37394812959246E-05	NaN	0	0	0	0	0	0	Infinity	NaN	NaN	0	0	0	1	10287.9799151154	-0.348713284824044
0.348491251468658	2.7605425202637E-05	0.00052	0.2	1.41247936699074E-08	-0.0128174312412739	NaN	6.13405609328765E-06	0	0	0	0	0	0	Infinity	NaN	NaN	0	0	0	1	12624.0131753294	-0.335673820227385
0.348951309919357	3.37394812959246E-05	0.00054	0.2	1.4738242734893E-08	0.000991825014352798	3.37394812959246E-05	NaN	0	0	0	0	0	0	Infinity	NaN	NaN	0	0	0	1	10342.5214768049	-0.34994313493371
0.349181324243546	2.45383962464985E-05	0.00056	0.2	1.53210215103172E-08	0.00625612726435065	NaN	9.20108504942618E-06	0	0	0	0	0	0	Infinity	NaN	NaN	0	0	0	1	14229.9977853431	-0.355437451507896
0.350331485271454	2.14713672903599E-05	0.00058	0.2	1.57811191456858E-08	0.00160217890515924	2.14713672903599E-05	NaN	0	0	0	0	0	0	Infinity	NaN	NaN	0	0	0	1	16316.2168730979	-0.351933664176613
0.350331485271454	3.06724541587755E-05	0.0006	0.2	1.63025573601772E-08	-0.00457765441387892	NaN	-9.20108686841559E-06	0	0	0	0	0	0	Infinity	NaN	NaN	0	0	0	1	11421.6972485465	-0.345753830857575
0.348491251468658	7.66974062571535E-06	0.00062	0.2	1.66859793080221E-08	0.00503541948273778	7.66974062571535E-06	NaN	0	0	0	0	0	0	Infinity	NaN	NaN	0	0	0	1	45437.1625423976	-0.353526670951396
0.34826123714447	2.30048826779239E-05	0.00064	0.2	1.69927255410585E-08	0.00381471170112491	NaN	-1.53351420522085E-05	0	0	0	0	0	0	Infinity	NaN	NaN	0	0	0	1	15138.5791451426	-0.352075948845595
0.347341120243073	1.3803796719003E-05	0.00066	0.2	1.73608123350277E-08	0.00137329625431448	1.3803796719003E-05	NaN	0	0	0	0	0	0	Infinity	NaN	NaN	0	0	0	1	25162.7235110544	-0.348714416497387
0.349181324243546	1.99378537217854E-05	0.00068	0.2	1.76982288394356E-08	-0.00114441360346973	NaN	-6.13405700278236E-06	0	0	0	0	0	0	Infinity	NaN	NaN	0	0	0	1	17513.486111196	-0.348036910640076
0.349641382694244	1.3803796719003E-05	0.0007	0.2	1.80356453438435E-08	0.00930789671838284	1.3803796719003E-05	NaN	0	0	0	0	0	0	Infinity	NaN	NaN	0	0	0	1	25329.3633492089	-0.358949279412627
0.348951309919357	1.84043401532108E-05	0.00072	0.2	1.83577267125656E-08	0.00221253279596567	NaN	-4.60054343420779E-06	0	0	0	0	0	0	Infinity	NaN	NaN	0	0	0	1	18960.2727951363	-0.351163842715323
0.34826123714447	3.22059677273501E-05	0.00074	0.2	1.88638297913712E-08	-0.00358582916669548	3.22059677273501E-05	NaN	0	0	0	0	0	0	Infinity	NaN	NaN	0	0	0	1	10813.5622594169	-0.344675407977775
0.348721295595169	2.91389387712115E-05	0.00076	0.2	1.94772788563569E-08	0	NaN	3.06702895613853E-06	0	0	0	0	0	0	Infinity	NaN	NaN	0	0	0	1	11967.5358918595	-0.348721295595169
0.349871426820755	1.68708247656468E-05	0.00078	0.2	1.99373764917254E-08	0.00938419066369534	1.68708247656468E-05	NaN	0	0	0	0	0	0	Infinity	NaN	NaN	0	0	0	1	20738.2526747109	-0.35925561748445
0.350331485271454	2.45383962464985E-05	0.0008	0.2	2.03514687018469E-08	0.00160217890515924	NaN	-7.66757148085162E-06	0	0	0	0	0	0	Infinity	NaN	NaN	0	0	0	1	14276.8696760875	-0.351933664176613
0.350101441144943	2.6071909815073E-05	0.00082	0.2	2.08575717624626E-08	-0.0118256062269211	2.6071909815073E-05	NaN	0	0	0	0	0	0	Infinity	NaN	NaN	0	0	0	1	13428.3005590384	-0.338275834918022
0.348951309919357	2.14713672903599E-05	0.00084	0.2	2.13330045335169E-08	0.00160217890515924	NaN	4.60054252471309E-06	0	0	0	0	0	0	Infinity	NaN	NaN	0	0	0	1	16251.9370657884	-0.350553488824517
0.350101441144943	2.7605425202637E-05	0.00086	0.2	2.18237724584469E-08	0.00617983331903815	2.7605425202637E-05	NaN	0	0	0	0	0	0	Infinity	NaN	NaN	0	0	0	1	12682.3419155848	-0.356281274463981
0.350331485271454	2.45383962464985E-05	0.00088	0.2	2.23452106729383E-08	0.00129700195975602	NaN	3.06702895613853E-06	0	0	0	0	0	0	Infinity	NaN	NaN	0	0	0	1	14276.8696760875	-0.35162848723121
0.350101441144943	4.29405663453508E-05	0.0009	0.2	2.30200002988568E-08	-0.00427247723564506	4.29405663453508E-05	NaN	0	0	0	0	0	0	Infinity	NaN	NaN	0	0	0	1	8153.1631029093	-0.345828963909298
0.349411368370056	1.22702831504284E-05	0.00092	0.2	2.35721087938145E-08	0.00495912553742528	NaN	3.06702831949224E-05	0	0	0	0	0	0	Infinity	NaN	NaN	0	0	0	1	28476.2270019707	-0.354370493907481
0.350561499595642	4.60075934824999E-05	0.00094	0.2	2.41548875601438E-08	0.00358582916669548	4.60075934824999E-05	NaN	0	0	0	0	0	0	Infinity	NaN	NaN	0	0	0	1	7619.64434694865	-0.354147328762338
0.349641382694244	2.45383962464985E-05	0.00096	0.2	2.48603474574338E-08	0.0016784731997177	NaN	2.14691972360015E-05	0	0	0	0	0	0	Infinity	NaN	NaN	0	0	0	1	14248.7462987373	-0.351319855893962
0.35148161649704	2.14713672903599E-05	0.00098	0.2	2.53204450928024E-08	-0.00106811930891126	2.14713672903599E-05	NaN	0	0	0	0	0	0	Infinity	NaN	NaN	0	0	0	1	16369.7826851877	-0.350413497188129
0.349411368370056	1.53373111970723E-05	0.001	0.2	2.56885318776767E-08	0.00846866052597761	NaN	6.13405609328765E-06	0	0	0	0	0	0	Infinity	NaN	NaN	0	0	0	1	22781.7877514773	-0.357880028896034
0.351021558046341	2.7605425202637E-05	0.00102	0.2	2.61179592416738E-08	0.00282288668677211	2.7605425202637E-05	NaN	0	0	0	0	0	0	Infinity	NaN	NaN	0	0	0	1	12715.6729327542	-0.353844444733113
0.349411368370056	2.7605425202637E-05	0.00104	0.2	2.66700677457265E-08	0.00129700195975602	NaN	0	0	0	0	0	0	0	Infinity	NaN	NaN	0	0	0	1	12657.3441924988	-0.350708370329812
0.350561499595642	2.6071909815073E-05	0.00106	0.2	2.72068410959037E-08	-0.000152588472701609	2.6071909815073E-05	NaN	0	0	0	0	0	0	Infinity	NaN	NaN	0	0	0	1	13445.9463108825	-0.35040891112294
0.351941674947739	3.06724541587755E-05	0.00108	0.2	2.77742847356421E-08	0.00946048554033041	NaN	-4.6005443437025E-06	0	0	0	0	0	0	Infinity	NaN	NaN	0	0	0	1	11474.1935264103	-0.361402160488069
0.349411368370056	2.91389387712115E-05	0.0011	0.2	2.8372398664942E-08	0.00205994443967938	2.91389387712115E-05	NaN	0	0	0	0	0	0	Infinity	NaN	NaN	0	0	0	1	11991.2180437836	-0.351471312809736
0.349411368370056	7.51443658373319E-05	0.00112	0.2	2.94152317110274E-08	-0.0118256062269211	NaN	-4.60054270661203E-05	0	0	0	0	0	0	Infinity	NaN	NaN	0	0	0	1	4649.86781745476	-0.337585762143135
0.350331485271454	2.7605425202637E-05	0.00114	0.2	3.04427296214271E-08	0.000381471181754023	2.7605425202637E-05	NaN	0	0	0	0	0	0	Infinity	NaN	NaN	0	0	0	1	12690.6752096682	-0.350712956453208
0.349871426820755	3.52729948644992E-05	0.00116	0.2	3.10715138220985E-08	0.00923160277307034	NaN	-7.66756966186222E-06	0	0	0	0	0	0	Infinity	NaN	NaN	0	0	0	1	9918.96004761666	-0.359103029593825
0.35079151391983	3.83400220016483E-05	0.00118	0.2	3.180764399076E-08	0.00175476749427617	3.83400220016483E-05	NaN	0	0	0	0	0	0	Infinity	NaN	NaN	0	0	0	1	9149.48650537418	-0.352546281414106
0.351251572370529	2.30048826779239E-05	0.0012	0.2	3.24210930375557E-08	-0.0113678416237235	NaN	1.53351393237244E-05	0	0	0	0	0	0	Infinity	NaN	NaN	0	0	0	1	15268.5661252078	-0.339883730746806
0.349641382694244	1.84043401532108E-05	0.00122	0.2	3.2835185265867E-08	0.000915530836209655	1.84043401532108E-05	NaN	0	0	0	0	0	0	Infinity	NaN	NaN	0	0	0	1	18997.7679060255	-0.350556913530454
0.35079151391983	2.7605425202637E-05	0.00124	0.2	3.32952829194255E-08	0.00656130444258451	NaN	-9.20108504942618E-06	0	0	0	0	0	0	Infinity	NaN	NaN	0	0	0	1	12707.3396386708	-0.357352818362415
0.35079151391983	2.6071909815073E-05	0.00126	0.2	3.38320562696026E-08	0.00114441360346973	2.6071909815073E-05	NaN	0	0	0	0	0	0	Infinity	NaN	NaN	0	0	0	1	13454.7686152637	-0.3519359275233
0.351021558046341	3.52729948644992E-05	0.00128	0.2	3.44455053163983E-08	-0.00503541948273778	NaN	-9.20108504942618E-06	0	0	0	0	0	0	Infinity	NaN	NaN	0	0	0	1	9951.56661334787	-0.345986138563603
0.35079151391983	3.22059677273501E-05	0.0013	0.2	3.51202949423168E-08	0.00450136000290513	3.22059677273501E-05	NaN	0	0	0	0	0	0	Infinity	NaN	NaN	0	0	0	1	10892.1277227118	-0.355292873922735
0.349871426820755	3.37394812959246E-05	0.00132	0.2	3.57797494325496E-08	0.00373841752298176	NaN	-1.53351356857456E-06	0	0	0	0	0	0	Infinity	NaN	NaN	0	0	0	1	10369.7926993032	-0.353609844343737
0.34826123714447	2.45383962464985E-05	0.00134	0.2	3.63625282079738E-08	0.00122070778161287	2.45383962464985E-05	NaN	0	0	0	0	0	0	Infinity	NaN	NaN	0	0	0	1	14192.5019730727	-0.349481944926083
0.346881061792374	2.14713672903599E-05	0.00136	0.2	3.68226258433424E-08	-0.00160217890515924	NaN	3.06702895613853E-06	0	0	0	0	0	0	Infinity	NaN	NaN	0	0	0	1	16155.5180488256	-0.345278882887214
0.35079151391983	1.3803796719003E-05	0.00138	0.2	3.7175377483436E-08	0.00854495447129011	1.3803796719003E-05	NaN	0	0	0	0	0	0	Infinity	NaN	NaN	0	0	0	1	25412.6832682861	-0.35933646839112
0.349871426820755	2.30048826779239E-05	0.0014	0.2	3.75434642774053E-08	0.00251770974136889	NaN	-9.20108595892088E-06	0	0	0	0	0	0	Infinity	NaN	NaN	0	0	0	1	15208.5725330171	-0.352389136562124
0.349641382694244	3.37394812959246E-05	0.00142	0.2	3.81109079171438E-08	0.000991825014352798	3.37394812959246E-05	NaN	0	0	0	0	0	0	Infinity	NaN	NaN	0	0	0	1	10362.9744520251	-0.350633207708597
0.34803119301796	2.6071909815073E-05	0.00144	0.2	3.87090218282538E-08	0	NaN	7.66757148085162E-06	0	0	0	0	0	0	Infinity	NaN	NaN	0	0	0	1	13348.8952472807	-0.34803119301796
0.348721295595169	2.30048826779239E-05	0.00146	0.2	3.91997897531837E-08	0.00968936830759048	2.30048826779239E-05	NaN	0	0	0	0	0	0	Infinity	NaN	NaN	0	0	0	1	15158.5774410322	-0.35841066390276
0.350561499595642	1.68708247656468E-05	0.00148	0.2	3.95985468276194E-08	0.00129700195975602	NaN	6.13405791227706E-06	0	0	0	0	0	0	Infinity	NaN	NaN	0	0	0	1	20779.1559965386	-0.351858501555398
0.347801178693771	4.60075934824999E-05	0.0015	0.2	4.02273310101009E-08	-0.0173187907785177	4.60075934824999E-05	NaN	0	0	0	0	0	0	Infinity	NaN	NaN	0	0	0	1	7559.64727488008	-0.330482387915254
0.349411368370056	3.52729948644992E-05	0.00152	0.2	4.10401368935709E-08	0.000610353890806437	NaN	1.07345986180007E-05	0	0	0	0	0	0	Infinity	NaN	NaN	0	0	0	1	9905.91725234321	-0.350021722260863
0.349871426820755	1.68708247656468E-05	0.00154	0.2	4.15615750898724E-08	0.00793460011482239	1.68708247656468E-05	NaN	0	0	0	0	0	0	Infinity	NaN	NaN	0	0	0	1	20738.2526747109	-0.357806026935577
0.348721295595169	2.45383962464985E-05	0.00156	0.2	4.19756672999938E-08	0.00129700195975602	NaN	-7.66757148085162E-06	0	0	0	0	0	0	Infinity	NaN	NaN	0	0	0	1	14211.2504864669	-0.350018297554925
0.349641382694244	3.52729948644992E-05	0.00158	0.2	4.25737812111038E-08	-0.00862124841660261	3.52729948644992E-05	NaN	0	0	0	0	0	0	Infinity	NaN	NaN	0	0	0	1	9912.43822752754	-0.341020134277642
0.350561499595642	1.53373111970723E-05	0.0016	0.2	4.30798842717195E-08	0.00343324057757854	NaN	1.99356836674269E-05	0	0	0	0	0	0	Infinity	NaN	NaN	0	0	0	1	22856.7768555521	-0.353994740173221
0.347801178693771	2.45383962464985E-05	0.00162	0.2	4.34786413461552E-08	0.00541689060628414	2.45383962464985E-05	NaN	0	0	0	0	0	0	Infinity	NaN	NaN	0	0	0	1	14173.7534596786	-0.353218069300056
0.35148161649704	1.99378537217854E-05	0.00164	0.2	4.39234038458381E-08	0.00106811930891126	NaN	4.60054252471309E-06	0	0	0	0	0	0	Infinity	NaN	NaN	0	0	0	1	17628.8592243502	-0.352549735805951
0.349181324243546	1.99378537217854E-05	0.00166	0.2	4.43221609202738E-08	-0.00366212334483862	1.99378537217854E-05	NaN	0	0	0	0	0	0	Infinity	NaN	NaN	0	0	0	1	17513.486111196	-0.345519200898707
0.35079151391983	1.07367686723592E-05	0.00168	0.2	4.46289071442152E-08	0.00579836219549179	NaN	9.20108504942618E-06	0	0	0	0	0	0	Infinity	NaN	NaN	0	0	0	1	32671.9821041605	-0.356589876115322
0.349411368370056	3.37394812959246E-05	0.0017	0.2	4.5073669643898E-08	0.00328065222129226	3.37394812959246E-05	NaN	0	0	0	0	0	0	Infinity	NaN	NaN	0	0	0	1	10356.157088054	-0.352692020591348
0.347801178693771	2.7605425202637E-05	0.00172	0.2	4.56871187088837E-08	0.00137329625431448	NaN	6.13405609328765E-06	0	0	0	0	0	0	Infinity	NaN	NaN	0	0	0	1	12599.0154522434	-0.349174474948086
0.349641382694244	2.91389387712115E-05	0.00174	0.2	4.62545623486222E-08	-0.000991825014352798	2.91389387712115E-05	NaN	0	0	0	0	0	0	Infinity	NaN	NaN	0	0	0	1	11999.1117535029	-0.348649557679892
0.351251572370529	2.7605425202637E-05	0.00176	0.2	4.68220059883606E-08	0.00877383723855019	NaN	1.53351356857456E-06	0	0	0	0	0	0	Infinity	NaN	NaN	0	0	0	1	12724.0051472555	-0.360025409609079
0.349871426820755	2.30048826779239E-05	0.00178	0.2	4.73281090671662E-08	0.00213623861782253	2.30048826779239E-05	NaN	0	0	0	0	0	0	Infinity	NaN	NaN	0	0	0	1	15208.5725330171	-0.352007665438578
0.352171689271927	9.20130187296309E-05	0.0018	0.2	4.84782880812418E-08	-0.000915530836209655	NaN	-6.9008136051707E-05	0	0	0	0	0	0	Infinity	NaN	NaN	0	0	0	1	3827.41153517353	-0.351256158435717
0.35079151391983	3.37394812959246E-05	0.00182	0.2	4.97358130814974E-08	0.000152588472701609	3.37394812959246E-05	NaN	0	0	0	0	0	0	Infinity	NaN	NaN	0	0	0	1	10397.0630384944	-0.350944102392532
0.349641382694244	1.07367686723592E-05	0.00184	0.2	5.01805755811802E-08	0.00961307343095541	NaN	2.30027126235655E-05	0	0	0	0	0	0	Infinity	NaN	NaN	0	0	0	1	32564.861306397	-0.3592544561252
0.349871426820755	3.22059677273501E-05	0.00186	0.2	5.06100029451773E-08	0.00183106167241931	3.22059677273501E-05	NaN	0	0	0	0	0	0	Infinity	NaN	NaN	0	0	0	1	10863.5588839529	-0.351702488493174
0.350101441144943	5.2141651394777E-05	0.00188	0.2	5.14534791363986E-08	-0.0184632055461407	NaN	-1.99356836674269E-05	0	0	0	0	0	0	Infinity	NaN	NaN	0	0	0	1	6714.4294777747	-0.331638235598803
0.351021558046341	2.91389387712115E-05	0.0019	0.2	5.22662850380584E-08	0.000381471181754023	2.91389387712115E-05	NaN	0	0	0	0	0	0	Infinity	NaN	NaN	0	0	0	1	12046.4770801173	-0.351403029228095
0.351251572370529	2.6071909815073E-05	0.00192	0.2	5.28183935239213E-08	0.00762942340224981	NaN	3.06702895613853E-06	0	0	0	0	0	0	Infinity	NaN	NaN	0	0	0	1	13472.4143671078	-0.358880995772779
0.353091806173325	2.30048826779239E-05	0.00194	0.2	5.33091614488513E-08	0.00106811930891126	2.30048826779239E-05	NaN	0	0	0	0	0	0	Infinity	NaN	NaN	0	0	0	1	15348.5593087663	-0.354159925482236
0.34826123714447	2.45383962464985E-05	0.00196	0.2	5.37845942380955E-08	-0.0077057178132236	NaN	-1.53351356857456E-06	0	0	0	0	0	0	Infinity	NaN	NaN	0	0	0	1	14192.5019730727	-0.340555519331247
0.35148161649704	2.6071909815073E-05	0.00198	0.2	5.42906972987112E-08	0.00320435781031847	2.6071909815073E-05	NaN	0	0	0	0	0	0	Infinity	NaN	NaN	0	0	0	1	13481.2378145707	-0.354685974307358
0.352401703596115	7.8211392974481E-05	0.002	0.2	5.53335303266067E-08	0.00381471170112491	NaN	-5.2139483159408E-05	0	0	0	0	0	0	Infinity	NaN	NaN	0	0	0	1	4505.7592020014	-0.35621641529724
0.350561499595642	2.6071909815073E-05	0.00202	0.2	5.63763633545023E-08	0.00152588472701609	2.6071909815073E-05	NaN	0	0	0	0	0	0	Infinity	NaN	NaN	0	0	0	1	13445.9463108825	-0.352087384322658
0.351021558046341	3.52729948644992E-05	0.00204	0.2	5.6989812401298E-08	-0.0019836500287056	NaN	-9.20108504942618E-06	0	0	0	0	0	0	Infinity	NaN	NaN	0	0	0	1	9951.56661334787	-0.349037908017635
0.353551864624023	1.3803796719003E-05	0.00206	0.2	5.7480580317133E-08	0.00808718893676996	1.3803796719003E-05	NaN	0	0	0	0	0	0	Infinity	NaN	NaN	0	0	0	1	25612.653664865	-0.361639053560793
0.349871426820755	2.7605425202637E-05	0.00208	0.2	5.78946725363494E-08	0.00274659250862896	NaN	-1.3801628483634E-05	0	0	0	0	0	0	Infinity	NaN	NaN	0	0	0	1	12674.0097010835	-0.352618019329384
0.352631747722626	5.36751649633516E-05	0.0021	0.2	5.87074784380093E-08	0.0016784731997177	5.36751649633516E-05	NaN	0	0	0	0	0	0	Infinity	NaN	NaN	0	0	0	1	6569.73756789376	-0.354310220922343
0.350101441144943	3.06724541587755E-05	0.00212	0.2	5.95509546292306E-08	-0.000152588472701609	NaN	2.30027108045761E-05	0	0	0	0	0	0	Infinity	NaN	NaN	0	0	0	1	11414.1972250622	-0.349948852672242
0.35079151391983	1.22702831504284E-05	0.00214	0.2	5.99803820023226E-08	0.00968936830759048	1.22702831504284E-05	NaN	0	0	0	0	0	0	Infinity	NaN	NaN	0	0	0	1	28588.7057062397	-0.360480882227421
0.352171689271927	1.68708247656468E-05	0.00216	0.2	6.02717930814834E-08	0.00152588472701609	NaN	-4.60054161521839E-06	0	0	0	0	0	0	Infinity	NaN	NaN	0	0	0	1	20874.5982584702	-0.353697573998943
0.349411368370056	4.29405663453508E-05	0.00218	0.2	6.08699069925933E-08	-0.017929146066308	4.29405663453508E-05	NaN	0	0	0	0	0	0	Infinity	NaN	NaN	0	0	0	1	8137.09268666614	-0.331482222303748
0.352171689271927	1.84043401532108E-05	0.0022	0.2	6.1483356057579E-08	0.00106811930891126	NaN	2.453622619214E-05	0	0	0	0	0	0	Infinity	NaN	NaN	0	0	0	1	19135.2521383652	-0.353239808580838
0.352861762046814	1.68708247656468E-05	0.00222	0.2	6.18361077067675E-08	0.00793460011482239	1.68708247656468E-05	NaN	0	0	0	0	0	0	Infinity	NaN	NaN	0	0	0	1	20915.5015802978	-0.360796362161636
0.349411368370056	3.37394812959246E-05	0.00224	0.2	6.23422107673832E-08	0.00152588472701609	NaN	-1.68686565302778E-05	0	0	0	0	0	0	Infinity	NaN	NaN	0	0	0	1	10356.157088054	-0.350937253097072
0.350561499595642	1.3803796719003E-05	0.00226	0.2	6.28176435475325E-08	-0.00885013118386269	1.3803796719003E-05	NaN	0	0	0	0	0	0	Infinity	NaN	NaN	0	0	0	1	25396.0201480685	-0.341711368411779
0.351941674947739	1.84043401532108E-05	0.00228	0.2	6.31397249162547E-08	0.00259400391951203	NaN	-4.60054343420779E-06	0	0	0	0	0	0	Infinity	NaN	NaN	0	0	0	1	19122.7543078386	-0.354535678867251
0.351251572370529	3.22059677273501E-05	0.0023	0.2	6.36458279950603E-08	0.00473024277016521	3.22059677273501E-05	NaN	0	0	0	0	0	0	Infinity	NaN	NaN	0	0	0	1	10906.4126047744	-0.355981815140694
0.352631747722626	3.37394812959246E-05	0.00232	0.2	6.4305282485293E-08	0.00137329625431448	NaN	-1.53351356857456E-06	0	0	0	0	0	0	Infinity	NaN	NaN	0	0	0	1	10451.6054834909	-0.35400504397694
0.350561499595642	1.84043401532108E-05	0.00234	0.2	6.48267206997844E-08	-0.00320435781031847	1.84043401532108E-05	NaN	0	0	0	0	0	0	Infinity	NaN	NaN	0	0	0	1	19047.7624667507	-0.347357141785324
0.350331485271454	1.68708247656468E-05	0.00236	0.2	6.5179472348973E-08	0.0067138927988708	NaN	1.53351538756397E-06	0	0	0	0	0	0	Infinity	NaN	NaN	0	0	0	1	20765.5221447629	-0.357045378070325
0.35148161649704	1.99378537217854E-05	0.00238	0.2	6.55475591338473E-08	0.0033569463994354	1.99378537217854E-05	NaN	0	0	0	0	0	0	Infinity	NaN	NaN	0	0	0	1	17628.8592243502	-0.354838562896475
0.352171689271927	2.45383962464985E-05	0.0024	0.2	6.59923216335301E-08	0.00160217890515924	NaN	-4.60054252471309E-06	0	0	0	0	0	0	Infinity	NaN	NaN	0	0	0	1	14351.8625151463	-0.353773868177086
0.348721295595169	3.52729948644992E-05	0.00242	0.2	6.65904355446401E-08	-0.000381471181754023	3.52729948644992E-05	NaN	0	0	0	0	0	0	Infinity	NaN	NaN	0	0	0	1	9886.35348188545	-0.348339824413415
0.352171689271927	1.22702831504284E-05	0.00244	0.2	6.70658683247894E-08	0.00991825107485056	NaN	2.30027117140708E-05	0	0	0	0	0	0	Infinity	NaN	NaN	0	0	0	1	28701.1868393298	-0.362089940346777
0.35148161649704	3.06724541587755E-05	0.00246	0.2	6.74952956978814E-08	0.00205994443967938	3.06724541587755E-05	NaN	0	0	0	0	0	0	Infinity	NaN	NaN	0	0	0	1	11459.1944510733	-0.353541560936719
0.347801178693771	4.90746242576279E-05	0.00248	0.2	6.82927664820454E-08	-0.00801089499145746	NaN	-1.84021700988524E-05	0	0	0	0	0	0	Infinity	NaN	NaN	0	0	0	1	7087.1898451614	-0.339790283702314
0.352631747722626	2.14713672903599E-05	0.0025	0.2	6.89982263975253E-08	0.000457765418104827	2.14713672903599E-05	NaN	0	0	0	0	0	0	Infinity	NaN	NaN	0	0	0	1	16423.3484972775	-0.353089513140731
0.349411368370056	2.30048826779239E-05	0.00252	0.2	6.94429888972082E-08	0.00930789671838284	NaN	-1.53351538756397E-06	0	0	0	0	0	0	Infinity	NaN	NaN	0	0	0	1	15188.5742371275	-0.358719265088439
0.351941674947739	3.06724541587755E-05	0.00254	0.2	6.99797622655751E-08	0.0016784731997177	3.06724541587755E-05	NaN	0	0	0	0	0	0	Infinity	NaN	NaN	0	0	0	1	11474.1935264103	-0.353620148147456
0.3540118932724	4.44740799139254E-05	0.00256	0.2	7.07312276063022E-08	-0.0156403183937073	NaN	-1.38016257551499E-05	0	0	0	0	0	0	Infinity	NaN	NaN	0	0	0	1	7959.95991277505	-0.338371574878693
0.349411368370056	3.37394812959246E-05	0.00258	0.2	7.15133632184006E-08	0.000915530836209655	3.37394812959246E-05	NaN	0	0	0	0	0	0	Infinity	NaN	NaN	0	0	0	1	10356.157088054	-0.350326899206266
0.349411368370056	2.45383962464985E-05	0.0026	0.2	7.20961419938249E-08	0.00686648115515709	NaN	9.20108504942618E-06	0	0	0	0	0	0	Infinity	NaN	NaN	0	0	0	1	14239.3726492992	-0.356277849525213
0.3540118932724	3.22059677273501E-05	0.00262	0.2	7.26635856335633E-08	0.000915530836209655	3.22059677273501E-05	NaN	0	0	0	0	0	0	Infinity	NaN	NaN	0	0	0	1	10992.1209717839	-0.35492742410861
0.350561499595642	3.52729948644992E-05	0.00264	0.2	7.33383752594818E-08	-0.00556947942823172	NaN	-3.06702713714913E-06	0	0	0	0	0	0	Infinity	NaN	NaN	0	0	0	1	9938.52381807442	-0.34499202016741
0.352631747722626	-3.22016276186332E-05	0.00266	0.2	7.33690889319405E-08	0.00434877164661884	-3.22016276186332E-05	NaN	0	0	0	0	0	0	Infinity	NaN	NaN	0	0	0	1	10950.7429841397	-0.356980519369245
0.352861762046814	3.52729948644992E-05	0.00268	0.2	7.33998026043992E-08	0.00396730005741119	NaN	-6.74746224831324E-05	0	0	0	0	0	0	Infinity	NaN	NaN	0	0	0	1	10003.7369495368	-0.356829062104225
0.350101441144943	2.6071909815073E-05	0.0027	0.2	7.40132516511949E-08	0.00144959054887295	2.6071909815073E-05	NaN	0	0	0	0	0	0	Infinity	NaN	NaN	0	0	0	1	13428.3005590384	-0.351551031693816
0.352171689271927	3.37394812959246E-05	0.00272	0.2	7.46113655623049E-08	-0.00106811930891126	NaN	-7.66757148085162E-06	0	0	0	0	0	0	Infinity	NaN	NaN	0	0	0	1	10437.9698722418	-0.351103569963016
0.353321820497513	1.99378537217854E-05	0.00274	0.2	7.51481389124819E-08	0.00900272000581026	1.99378537217854E-05	NaN	0	0	0	0	0	0	Infinity	NaN	NaN	0	0	0	1	17721.1562201127	-0.362324540503323
0.349411368370056	3.06724541587755E-05	0.00276	0.2	7.56542419912876E-08	0.0019836500287056	NaN	-1.07346004369901E-05	0	0	0	0	0	0	Infinity	NaN	NaN	0	0	0	1	11391.6990978724	-0.351395018398762
0.352401703596115	4.14070527767763E-05	0.00278	0.2	7.63750370606431E-08	-0.00183106167241931	4.14070527767763E-05	NaN	0	0	0	0	0	0	Infinity	NaN	NaN	0	0	0	1	8510.66859300271	-0.350570641923696
0.350561499595642	2.7605425202637E-05	0.0028	0.2	7.70651618404372E-08	0.000381471181754023	NaN	1.38016275741393E-05	0	0	0	0	0	0	Infinity	NaN	NaN	0	0	0	1	12699.0074241695	-0.350942970777396
0.350561499595642	3.22059677273501E-05	0.00282	0.2	7.76632757697371E-08	0.00930789671838284	3.22059677273501E-05	NaN	0	0	0	0	0	0	Infinity	NaN	NaN	0	0	0	1	10884.9857443637	-0.359869396314025
0.3540118932724	3.68065084330738E-05	0.00284	0.2	7.83534005313413E-08	0.00144959054887295	NaN	-4.60054070572369E-06	0	0	0	0	0	0	Infinity	NaN	NaN	0	0	0	1	9618.18733543034	-0.355461483821273
0.351251572370529	3.98735392082017E-05	0.00286	0.2	7.91202010077541E-08	-0.0154114356264472	3.98735392082017E-05	NaN	0	0	0	0	0	0	Infinity	NaN	NaN	0	0	0	1	8809.13957841694	-0.335840136744082
0.351021558046341	2.14713672903599E-05	0.00288	0.2	7.97336500727397E-08	0.000686648127157241	NaN	1.84021719178418E-05	0	0	0	0	0	0	Infinity	NaN	NaN	0	0	0	1	16348.3560827512	-0.351708206173498
0.355162054300308	3.22059677273501E-05	0.0029	0.2	8.02704234229168E-08	0.00663759838789701	3.22059677273501E-05	NaN	0	0	0	0	0	0	Infinity	NaN	NaN	0	0	0	1	11027.8336396238	-0.361799652688205
0.348721295595169	3.52729948644992E-05	0.00292	0.2	8.09452130488353E-08	0.00083923659985885	NaN	-3.06702713714913E-06	0	0	0	0	0	0	Infinity	NaN	NaN	0	0	0	1	9886.35348188545	-0.349560532195028
0.352631747722626	1.68708247656468E-05	0.00294	0.2	8.14666512451367E-08	-0.00518800783902407	1.68708247656468E-05	NaN	0	0	0	0	0	0	Infinity	NaN	NaN	0	0	0	1	20901.8677285221	-0.347443739883602
0.353091806173325	2.45383962464985E-05	0.00296	0.2	8.18807434552582E-08	0.00419618282467127	NaN	-7.66757148085162E-06	0	0	0	0	0	0	Infinity	NaN	NaN	0	0	0	1	14389.3595419346	-0.357287988997996
0.349641382694244	3.06724541587755E-05	0.00298	0.2	8.24328519593109E-08	0.00427247723564506	3.06724541587755E-05	NaN	0	0	0	0	0	0	Infinity	NaN	NaN	0	0	0	1	11399.1981497252	-0.353913859929889
0.353551864624023	2.45383962464985E-05	0.003	0.2	8.29849604633636E-08	0.00152588472701609	NaN	6.13405791227706E-06	0	0	0	0	0	0	Infinity	NaN	NaN	0	0	0	1	14408.1080553288	-0.35507774935104
0.353321820497513	2.91389387712115E-05	0.00302	0.2	8.35217338135407E-08	-0.00122070778161287	2.91389387712115E-05	NaN	0	0	0	0	0	0	Infinity	NaN	NaN	0	0	0	1	12125.4182683751	-0.3521011127159
0.349411368370056	2.45383962464985E-05	0.00304	0.2	8.40585071637178E-08	0.00801089499145746	NaN	4.60054252471309E-06	0	0	0	0	0	0	Infinity	NaN	NaN	0	0	0	1	14239.3726492992	-0.357422263361514
0.3540118932724	2.91389387712115E-05	0.00306	0.2	8.45952805138949E-08	0.00274659250862896	2.91389387712115E-05	NaN	0	0	0	0	0	0	Infinity	NaN	NaN	0	0	0	1	12149.1004202992	-0.356758485781029
0.353321820497513	2.6071909815073E-05	0.00308	0.2	8.51473889997578E-08	0.00183106167241931	NaN	3.06702895613853E-06	0	0	0	0	0	0	Infinity	NaN	NaN	0	0	0	1	13551.8196788655	-0.355152882169932
0.349411368370056	2.30048826779239E-05	0.0031	0.2	8.56381569246877E-08	-7.62942363508046E-05	2.30048826779239E-05	NaN	0	0	0	0	0	0	Infinity	NaN	NaN	0	0	0	1	15188.5742371275	-0.349335074133705
0.352861762046814	1.99378537217854E-05	0.00312	0.2	8.60675842886848E-08	0.0105286044999957	NaN	3.06702895613853E-06	0	0	0	0	0	0	Infinity	NaN	NaN	0	0	0	1	17698.0815974818	-0.36339036654681
0.352171689271927	1.84043401532108E-05	0.00314	0.2	8.64510062274348E-08	0.0019836500287056	1.84043401532108E-05	NaN	0	0	0	0	0	0	Infinity	NaN	NaN	0	0	0	1	19135.2521383652	-0.354155339300632
0.346881061792374	3.98735392082017E-05	0.00316	0.2	8.70337850210489E-08	-0.0120544889941812	NaN	-2.14691990549909E-05	0	0	0	0	0	0	Infinity	NaN	NaN	0	0	0	1	8699.53028200273	-0.334826572798193
0.354471951723099	2.30048826779239E-05	0.00318	0.2	8.76625692399102E-08	0.000762942363508046	2.30048826779239E-05	NaN	0	0	0	0	0	0	Infinity	NaN	NaN	0	0	0	1	15408.552900957	-0.355234894086607
0.352401703596115	2.14713672903599E-05	0.0032	0.2	8.8107331739593E-08	0.00869754329323769	NaN	1.53351538756397E-06	0	0	0	0	0	0	Infinity	NaN	NaN	0	0	0	1	16412.6345020577	-0.361099246889353
0.349871426820755	2.7605425202637E-05	0.00322	0.2	8.8598099664523E-08	0.00114441360346973	2.7605425202637E-05	NaN	0	0	0	0	0	0	Infinity	NaN	NaN	0	0	0	1	12674.0097010835	-0.351015840424225
0.352631747722626	2.14713672903599E-05	0.00324	0.2	8.9088867589453E-08	-0.00862124841660261	NaN	6.13405791227706E-06	0	0	0	0	0	0	Infinity	NaN	NaN	0	0	0	1	16423.3484972775	-0.344010499306023
0.35148161649704	2.14713672903599E-05	0.00326	0.2	8.95182949352602E-08	0.0016784731997177	2.14713672903599E-05	NaN	0	0	0	0	0	0	Infinity	NaN	NaN	0	0	0	1	16369.7826851877	-0.353160089696758
0.350101441144943	2.14713672903599E-05	0.00328	0.2	8.99477222810673E-08	0.00518800783902407	NaN	0	0	0	0	0	0	0	Infinity	NaN	NaN	0	0	0	1	16305.5028778782	-0.355289448983967
0.353091806173325	2.91389387712115E-05	0.0033	0.2	9.04538253416831E-08	0.00129700195975602	2.91389387712115E-05	NaN	0	0	0	0	0	0	Infinity	NaN	NaN	0	0	0	1	12117.5245586558	-0.354388808133081
0.349181324243546	2.30048826779239E-05	0.00332	0.2	9.09752635561744E-08	-0.0028991810977459	NaN	6.13405609328765E-06	0	0	0	0	0	0	Infinity	NaN	NaN	0	0	0	1	15178.5744414437	-0.3462821431458
0.35148161649704	1.68708247656468E-05	0.00334	0.2	9.13740206306101E-08	0.00717165833339095	1.68708247656468E-05	NaN	0	0	0	0	0	0	Infinity	NaN	NaN	0	0	0	1	20833.6949366425	-0.358653274830431
0.352861762046814	2.6071909815073E-05	0.00336	0.2	9.18034479764173E-08	0.00259400391951203	NaN	-9.20108504942618E-06	0	0	0	0	0	0	Infinity	NaN	NaN	0	0	0	1	13534.1739270214	-0.355455765966326
0.348721295595169	1.3803796719003E-05	0.00338	0.2	9.22022050417581E-08	0.00144959054887295	1.3803796719003E-05	NaN	0	0	0	0	0	0	Infinity	NaN	NaN	0	0	0	1	25262.7087093438	-0.350170886144042
0.353091806173325	2.6071909815073E-05	0.0034	0.2	9.26009621070988E-08	0.000152588472701609	NaN	-1.226811309607E-05	0	0	0	0	0	0	Infinity	NaN	NaN	0	0	0	1	13542.9973744843	-0.353244394646026
0.354241937398911	2.7605425202637E-05	0.00342	0.2	9.31377354572759E-08	0.00999454502016306	2.7605425202637E-05	NaN	0	0	0	0	0	0	Infinity	NaN	NaN	0	0	0	1	12832.330413265	-0.364236482419074
0.351711630821228	2.7605425202637E-05	0.00344	0.2	9.36898439613287E-08	0.0016784731997177	NaN	0	0	0	0	0	0	0	Infinity	NaN	NaN	0	0	0	1	12740.6706558402	-0.353390104020946
0.353321820497513	4.14070527767763E-05	0.00346	0.2	9.43799687411228E-08	-0.017929146066308	4.14070527767763E-05	NaN	0	0	0	0	0	0	Infinity	NaN	NaN	0	0	0	1	8532.88985338455	-0.335392674431205
0.352401703596115	2.6071909815073E-05	0.00348	0.2	9.50547583670413E-08	0.000610353890806437	NaN	1.53351429617032E-05	0	0	0	0	0	0	Infinity	NaN	NaN	0	0	0	1	13516.5281751773	-0.353012057486922
0.349181324243546	1.68708247656468E-05	0.0035	0.2	9.54841857128485E-08	0.0067138927988708	1.68708247656468E-05	NaN	0	0	0	0	0	0	Infinity	NaN	NaN	0	0	0	1	20697.3475863827	-0.355895217042416
0.354471951723099	3.52729948644992E-05	0.00352	0.2	9.600562390915E-08	0.00175476749427617	NaN	-1.84021700988524E-05	0	0	0	0	0	0	Infinity	NaN	NaN	0	0	0	1	10049.3863105415	-0.356226719217375
0.352861762046814	2.45383962464985E-05	0.00354	0.2	9.66037378202599E-08	-0.00473024277016521	2.45383962464985E-05	NaN	0	0	0	0	0	0	Infinity	NaN	NaN	0	0	0	1	14379.9846779785	-0.348131519276649
0.349641382694244	2.14713672903599E-05	0.00356	0.2	9.70638354556285E-08	0.00404359446838498	NaN	3.06702895613853E-06	0	0	0	0	0	0	Infinity	NaN	NaN	0	0	0	1	16284.0762754417	-0.353684977162629
0.353551864624023	2.91389387712115E-05	0.00358	0.2	9.75699385162442E-08	0.00373841752298176	2.91389387712115E-05	NaN	0	0	0	0	0	0	Infinity	NaN	NaN	0	0	0	1	12133.3130008606	-0.357290282147005
0.351251572370529	3.22059677273501E-05	0.0036	0.2	9.81833875812298E-08	0.00137329625431448	NaN	-3.06702895613853E-06	0	0	0	0	0	0	Infinity	NaN	NaN	0	0	0	1	10906.4126047744	-0.352624868624844
0.349641382694244	2.7605425202637E-05	0.00362	0.2	9.87815015105297E-08	-0.00144959054887295	2.7605425202637E-05	NaN	0	0	0	0	0	0	Infinity	NaN	NaN	0	0	0	1	12665.6764070001	-0.348191792145371
0.354701995849609	1.99378537217854E-05	0.00364	0.2	9.92569342997739E-08	0.00831607170403004	NaN	7.66757148085162E-06	0	0	0	0	0	0	Infinity	NaN	NaN	0	0	0	1	17790.3800880051	-0.363018067553639
0.351021558046341	3.06724541587755E-05	0.00366	0.2	9.97630373785795E-08	0.00282288668677211	3.06724541587755E-05	NaN	0	0	0	0	0	0	Infinity	NaN	NaN	0	0	0	1	11444.1953757363	-0.353844444733113
0.352631747722626	3.52729948644992E-05	0.00368	0.2	1.00422491868812E-07	0.00122070778161287	NaN	-4.60054070572369E-06	0	0	0	0	0	0	Infinity	NaN	NaN	0	0	0	1	9997.21597435252	-0.353852455504239
0.353321820497513	2.45383962464985E-05	0.0037	0.2	1.01020605779922E-07	-0.000305176945403218	2.45383962464985E-05	NaN	0	0	0	0	0	0	Infinity	NaN	NaN	0	0	0	1	14398.7331913727	-0.35301664355211
0.351251572370529	1.3803796719003E-05	0.00372	0.2	1.01404027709577E-07	0.0102997217327356	NaN	1.07345995274954E-05	0	0	0	0	0	0	Infinity	NaN	NaN	0	0	0	1	25446.0116677159	-0.361551294103265
0.352861762046814	3.22059677273501E-05	0.00374	0.2	1.01864125354041E-07	0.00183106167241931	3.22059677273501E-05	NaN	0	0	0	0	0	0	Infinity	NaN	NaN	0	0	0	1	10956.4092293105	-0.354692823719233
0.351021558046341	4.75411070510745E-05	0.00376	0.2	1.02661596101825E-07	-0.0181580279022455	NaN	-1.53351393237244E-05	0	0	0	0	0	0	Infinity	NaN	NaN	0	0	0	1	7383.5377385981	-0.332863530144095
0.350561499595642	5.06081378262024E-05	0.00378	0.2	1.03643088550598E-07	0.000305176945403218	5.06081378262024E-05	NaN	0	0	0	0	0	0	Infinity	NaN	NaN	0	0	0	1	6926.97883489675	-0.350866676541045
0.353781878948212	2.45383962464985E-05	0.0038	0.2	1.04394553891325E-07	0.0077057178132236	NaN	2.6069741579704E-05	0	0	0	0	0	0	Infinity	NaN	NaN	0	0	0	1	14417.4817047669	-0.361487596761435
0.35079151391983	2.45383962464985E-05	0.00382	0.2	1.04885321816255E-07	0.00122070778161287	2.45383962464985E-05	NaN	0	0	0	0	0	0	Infinity	NaN	NaN	0	0	0	1	14295.6169749638	-0.352012221701443
0.349641382694244	3.06724541587755E-05	0.00384	0.2	1.05437430320308E-07	-0.00640871562063694	NaN	-6.13405791227706E-06	0	0	0	0	0	0	Infinity	NaN	NaN	0	0	0	1	11399.1981497252	-0.343232667073607
0.354701995849609	2.30048826779239E-05	0.00386	0.2	1.05974203688675E-07	0.00427247723564506	2.30048826779239E-05	NaN	0	0	0	0	0	0	Infinity	NaN	NaN	0	0	0	1	15418.5526966408	-0.358974473085254
0.351251572370529	2.7605425202637E-05	0.00388	0.2	1.0648030676748E-07	0.00381471170112491	NaN	-4.60054252471309E-06	0	0	0	0	0	0	Infinity	NaN	NaN	0	0	0	1	12724.0051472555	-0.355066284071654
0.351251572370529	3.68065084330738E-05	0.0039	0.2	1.07124426103837E-07	0.00122070778161287	3.68065084330738E-05	NaN	0	0	0	0	0	0	Infinity	NaN	NaN	0	0	0	1	9543.19187893682	-0.352472280152142
0.353551864624023	2.6071909815073E-05	0.00392	0.2	1.07753210286319E-07	-0.000152588472701609	NaN	1.07345986180007E-05	0	0	0	0	0	0	Infinity	NaN	NaN	0	0	0	1	13560.6431263284	-0.353399276151322
0.35079151391983	1.99378537217854E-05	0.00394	0.2	1.08213307921687E-07	0.00953677948564291	1.99378537217854E-05	NaN	0	0	0	0	0	0	Infinity	NaN	NaN	0	0	0	1	17594.2465430235	-0.360328293405473
0.353551864624023	3.68065084330738E-05	0.00396	0.2	1.08780751543236E-07	0.0019836500287056	NaN	-1.68686547112884E-05	0	0	0	0	0	0	Infinity	NaN	NaN	0	0	0	1	9605.68876743351	-0.355535514652729
0.352861762046814	5.98092228756286E-05	0.00398	0.2	1.09746908856323E-07	-0.00915530882775784	5.98092228756286E-05	NaN	0	0	0	0	0	0	Infinity	NaN	NaN	0	0	0	1	5899.78844534695	-0.343706453219056
0.351021558046341	2.30048826779239E-05	0.004	0.2	1.10575049911858E-07	0.000534059654455632	NaN	3.68043401977047E-05	0	0	0	0	0	0	Infinity	NaN	NaN	0	0	0	1	15258.5676250021	-0.351555617700797
0.352861762046814	1.3803796719003E-05	0.00402	0.2	1.10943136705828E-07	0.00923160277307034	1.3803796719003E-05	NaN	0	0	0	0	0	0	Infinity	NaN	NaN	0	0	0	1	25562.659986223	-0.362093364819884
0.354701995849609	2.7605425202637E-05	0.00404	0.2	1.11357228925044E-07	0.00144959054887295	NaN	-1.3801628483634E-05	0	0	0	0	0	0	Infinity	NaN	NaN	0	0	0	1	12848.9959218497	-0.356151586398482
0.350331485271454	2.6071909815073E-05	0.00406	0.2	1.11894002275221E-07	-0.00846866052597761	2.6071909815073E-05	NaN	0	0	0	0	0	0	Infinity	NaN	NaN	0	0	0	1	13437.1240065013	-0.341862824745476
0.353781878948212	1.07367686723592E-05	0.00408	0.2	1.12262089060096E-07	0.00320435781031847	NaN	1.53351411427138E-05	0	0	0	0	0	0	Infinity	NaN	NaN	0	0	0	1	32950.4983989262	-0.35698623675853
0.352631747722626	3.37394812959246E-05	0.0041	0.2	1.12706851559778E-07	0.00457765441387892	3.37394812959246E-05	NaN	0	0	0	0	0	0	Infinity	NaN	NaN	0	0	0	1	10451.6054834909	-0.357209402136505
0.350331485271454	3.06724541587755E-05	0.00412	0.2	1.13350970914325E-07	0.0016784731997177	NaN	3.06702713714913E-06	0	0	0	0	0	0	Infinity	NaN	NaN	0	0	0	1	11421.6972485465	-0.352009958471172
0.354241937398911	3.22059677273501E-05	0.00414	0.2	1.13979755133187E-07	-0.00160217890515924	3.22059677273501E-05	NaN	0	0	0	0	0	0	Infinity	NaN	NaN	0	0	0	1	10999.2638754984	-0.352639758493751
0.355392068624496	2.45383962464985E-05	0.00416	0.2	1.14547198772925E-07	0.00877383723855019	NaN	7.66757148085162E-06	0	0	0	0	0	0	Infinity	NaN	NaN	0	0	0	1	14483.1008943875	-0.364165905863047
0.349871426820755	2.45383962464985E-05	0.00418	0.2	1.15037966697855E-07	0.00221253279596567	2.45383962464985E-05	NaN	0	0	0	0	0	0	Infinity	NaN	NaN	0	0	0	1	14258.1211626934	-0.352083959616721
0.352861762046814	4.60075934824999E-05	0.0042	0.2	1.15743426595145E-07	-0.00366212334483862	NaN	-2.14691972360015E-05	0	0	0	0	0	0	Infinity	NaN	NaN	0	0	0	1	7669.64179904418	-0.349199638701975
0.35079151391983	2.6071909815073E-05	0.00422	0.2	1.16464221628121E-07	7.62942363508046E-05	2.6071909815073E-05	NaN	0	0	0	0	0	0	Infinity	NaN	NaN	0	0	0	1	13454.7686152637	-0.350867808156181
0.350561499595642	2.14713672903599E-05	0.00424	0.2	1.16939654399175E-07	0.00961307343095541	NaN	4.60054252471309E-06	0	0	0	0	0	0	Infinity	NaN	NaN	0	0	0	1	16326.9294803147	-0.360174573026598
0.353551864624023	1.3803796719003E-05	0.00426	0.2	1.17292406039269E-07	0.00106811930891126	1.3803796719003E-05	NaN	0	0	0	0	0	0	Infinity	NaN	NaN	0	0	0	1	25612.653664865	-0.354619983932935
0.35148161649704	2.6071909815073E-05	0.00428	0.2	1.17691163104609E-07	-0.00892642606049776	NaN	-1.226811309607E-05	0	0	0	0	0	0	Infinity	NaN	NaN	0	0	0	1	13481.2378145707	-0.342555190436542
0.351251572370529	2.7605425202637E-05	0.0043	0.2	1.18227936454787E-07	0.00175476749427617	2.7605425202637E-05	NaN	0	0	0	0	0	0	Infinity	NaN	NaN	0	0	0	1	12724.0051472555	-0.353006339864805
0.355392068624496	3.52729948644992E-05	0.00432	0.2	1.18856720655458E-07	0.00534059666097164	NaN	-7.66756966186222E-06	0	0	0	0	0	0	Infinity	NaN	NaN	0	0	0	1	10075.4719010884	-0.360732665285468
0.351711630821228	2.6071909815073E-05	0.00434	0.2	1.19470169702254E-07	0.00137329625431448	2.6071909815073E-05	NaN	0	0	0	0	0	0	Infinity	NaN	NaN	0	0	0	1	13490.0601189519	-0.353084927075543
0.351941674947739	2.7605425202637E-05	0.00436	0.2	1.20006943052431E-07	-0.00267029833048582	NaN	-1.53351538756397E-06	0	0	0	0	0	0	Infinity	NaN	NaN	0	0	0	1	12749.0039499236	-0.349271376617253
0.354932010173798	2.45383962464985E-05	0.00438	0.2	1.20528381266922E-07	0.00740054110065103	2.45383962464985E-05	NaN	0	0	0	0	0	0	Infinity	NaN	NaN	0	0	0	1	14464.3523809933	-0.362332551274449
0.352401703596115	2.14713672903599E-05	0.0044	0.2	1.20988478902291E-07	0.00305176945403218	NaN	3.06702895613853E-06	0	0	0	0	0	0	Infinity	NaN	NaN	0	0	0	1	16412.6345020577	-0.355453473050147
0.353091806173325	3.22059677273501E-05	0.00442	0.2	1.21525252252468E-07	0.00122070778161287	3.22059677273501E-05	NaN	0	0	0	0	0	0	Infinity	NaN	NaN	0	0	0	1	10963.552133025	-0.354312513954937
0.353781878948212	1.3803796719003E-05	0.00444	0.2	1.21985349896931E-07	0.000534059654455632	NaN	1.84021710083471E-05	0	0	0	0	0	0	Infinity	NaN	NaN	0	0	0	1	25629.3167850826	-0.354315938602667
0.351251572370529	2.14713672903599E-05	0.00446	0.2	1.22338101537025E-07	0.00961307343095541	2.14713672903599E-05	NaN	0	0	0	0	0	0	Infinity	NaN	NaN	0	0	0	1	16359.068689968	-0.360864645801485
0.356082141399384	2.91389387712115E-05	0.00448	0.2	1.22844204597641E-07	0.00137329625431448	NaN	-7.66757148085162E-06	0	0	0	0	0	0	Infinity	NaN	NaN	0	0	0	1	12220.1478988378	-0.357455437653698
0.353091806173325	2.45383962464985E-05	0.0045	0.2	1.23380977947818E-07	-0.0167084373533726	2.45383962464985E-05	NaN	0	0	0	0	0	0	Infinity	NaN	NaN	0	0	0	1	14389.3595419346	-0.336383368819952
0.350331485271454	3.22059677273501E-05	0.00452	0.2	1.23948421587556E-07	0.00114441360346973	NaN	-7.66757148085162E-06	0	0	0	0	0	0	Infinity	NaN	NaN	0	0	0	1	10877.8437660156	-0.351475898874924
0.355162054300308	3.06724541587755E-05	0.00454	0.2	1.24577205806417E-07	0.00617983331903815	3.06724541587755E-05	NaN	0	0	0	0	0	0	Infinity	NaN	NaN	0	0	0	1	11579.186082138	-0.361341887619346
0.353321820497513	3.06724541587755E-05	0.00456	0.2	1.25190654889593E-07	0.00122070778161287	NaN	0	0	0	0	0	0	0	Infinity	NaN	NaN	0	0	0	1	11519.1897807899	-0.354542528279126
0.350561499595642	1.53373111970723E-05	0.00458	0.2	1.25650752543151E-07	-0.00366212334483862	1.53373111970723E-05	NaN	0	0	0	0	0	0	Infinity	NaN	NaN	0	0	0	1	22856.7768555521	-0.346899376250803
0.356772243976593	2.45383962464985E-05	0.0046	0.2	1.26049509617587E-07	0.0067138927988708	NaN	-9.20108504942618E-06	0	0	0	0	0	0	Infinity	NaN	NaN	0	0	0	1	14539.34643457	-0.363486136775464
0.352401703596115	3.52729948644992E-05	0.00462	0.2	1.26647623528697E-07	0.00251770974136889	3.52729948644992E-05	NaN	0	0	0	0	0	0	Infinity	NaN	NaN	0	0	0	1	9990.6941542634	-0.354919413337484
0.353321820497513	3.37394812959246E-05	0.00464	0.2	1.27337748290301E-07	0.00152588472701609	NaN	1.53351356857456E-06	0	0	0	0	0	0	Infinity	NaN	NaN	0	0	0	1	10472.0584587111	-0.354847705224529
0.354701995849609	3.52729948644992E-05	0.00466	0.2	1.28027873051906E-07	-0.000152588472701609	3.52729948644992E-05	NaN	0	0	0	0	0	0	Infinity	NaN	NaN	0	0	0	1	10055.9081306306	-0.354549407376908
0.352171689271927	2.91389387712115E-05	0.00468	0.2	1.28671992388263E-07	0.0100708389654756	NaN	6.13405609328765E-06	0	0	0	0	0	0	Infinity	NaN	NaN	0	0	0	1	12085.9476742462	-0.362242528237402
0.353321820497513	1.99378537217854E-05	0.0047	0.2	1.29162760313193E-07	0.00144959054887295	1.99378537217854E-05	NaN	0	0	0	0	0	0	Infinity	NaN	NaN	0	0	0	1	17721.1562201127	-0.354771411046386
0.356312185525894	2.91389387712115E-05	0.00472	0.2	1.29653528238123E-07	-0.0109863700345159	NaN	-9.20108504942618E-06	0	0	0	0	0	0	Infinity	NaN	NaN	0	0	0	1	12228.0426313233	-0.345325815491378
0.351711630821228	1.68708247656468E-05	0.00474	0.2	1.30113625873491E-07	0.00175476749427617	1.68708247656468E-05	NaN	0	0	0	0	0	0	Infinity	NaN	NaN	0	0	0	1	20847.3287884182	-0.353466398315504
0.357002258300781	6.28762500127777E-05	0.00476	0.2	1.30911096621275E-07	0.00541689060628414	NaN	-4.60054252471309E-05	0	0	0	0	0	0	Infinity	NaN	NaN	0	0	0	1	5677.85544189151	-0.362419148907065
0.354241937398911	3.68065084330738E-05	0.00478	0.2	1.31907924205734E-07	0.00137329625431448	3.68065084330738E-05	NaN	0	0	0	0	0	0	Infinity	NaN	NaN	0	0	0	1	9624.43742913126	-0.355615233653225
0.351021558046341	3.52729948644992E-05	0.0048	0.2	1.3262871923871E-07	-0.00267029833048582	NaN	1.53351356857456E-06	0	0	0	0	0	0	Infinity	NaN	NaN	0	0	0	1	9951.56661334787	-0.348351259715855
0.355392068624496	1.68708247656468E-05	0.00482	0.2	1.33150157435011E-07	0.00823977775871754	1.68708247656468E-05	NaN	0	0	0	0	0	0	Infinity	NaN	NaN	0	0	0	1	21065.4827823334	-0.363631846383214
0.3540118932724	2.30048826779239E-05	0.00484	0.2	1.33548914509447E-07	0.00267029833048582	NaN	-6.13405791227706E-06	0	0	0	0	0	0	Infinity	NaN	NaN	0	0	0	1	15388.5546050674	-0.356682191602886
0.351021558046341	3.83400220016483E-05	0.00486	0.2	1.34162363556243E-07	-0.00137329625431448	3.83400220016483E-05	NaN	0	0	0	0	0	0	Infinity	NaN	NaN	0	0	0	1	9155.48660956036	-0.349648261792026
0.353091806173325	3.06724541587755E-05	0.00488	0.2	1.34852488317847E-07	0.000457765418104827	NaN	7.66756784287281E-06	0	0	0	0	0	0	Infinity	NaN	NaN	0	0	0	1	11511.6907289371	-0.353549571591429
0.352861762046814	1.84043401532108E-05	0.0049	0.2	1.35343256260967E-07	0.00976566225290298	1.84043401532108E-05	NaN	0	0	0	0	0	0	Infinity	NaN	NaN	0	0	0	1	19172.7472492544	-0.362627424299717
0.35148161649704	2.91389387712115E-05	0.00492	0.2	1.35818689050211E-07	0.00144959054887295	NaN	-1.07345986180007E-05	0	0	0	0	0	0	Infinity	NaN	NaN	0	0	0	1	12062.2655223221	-0.352931207045913
0.354471951723099	3.98735392082017E-05	0.00494	0.2	1.36508813830005E-07	-0.00946048554033041	3.98735392082017E-05	NaN	0	0	0	0	0	0	Infinity	NaN	NaN	0	0	0	1	8889.9044018191	-0.345011466182768
0.352401703596115	2.30048826779239E-05	0.00496	0.2	1.37137598048866E-07	0.00175476749427617	NaN	1.68686565302778E-05	0	0	0	0	0	0	Infinity	NaN	NaN	0	0	0	1	15318.5612171928	-0.354156471090391
0.351941674947739	3.83400220016483E-05	0.00498	0.2	1.37751047095662E-07	0.00534059666097164	3.83400220016483E-05	NaN	0	0	0	0	0	0	Infinity	NaN	NaN	0	0	0	1	9179.4854716726	-0.35728227160871
0.355852127075195	3.37394812959246E-05	0.005	0.2	1.38471842128638E-07	0.00137329625431448	NaN	4.60054070572369E-06	0	0	0	0	0	0	Infinity	NaN	NaN	0	0	0	1	10547.0538789278	-0.35722542332951
0.349181324243546	1.99378537217854E-05	0.00502	0.2	1.39008615478815E-07	-0.00244141556322575	1.99378537217854E-05	NaN	0	0	0	0	0	0	Infinity	NaN	NaN	0	0	0	1	17513.486111196	-0.34673990868032
0.351711630821228	1.53373111970723E-05	0.00504	0.2	1.39361367128003E-07	0.00755312945693731	NaN	4.60054252471309E-06	0	0	0	0	0	0	Infinity	NaN	NaN	0	0	0	1	22931.765959627	-0.359264760278165
0.356772243976593	2.30048826779239E-05	0.00506	0.2	1.39744789066753E-07	0.0023651213850826	2.30048826779239E-05	NaN	0	0	0	0	0	0	Infinity	NaN	NaN	0	0	0	1	15508.544380405	-0.359137365361676
0.350331485271454	2.14713672903599E-05	0.00508	0.2	1.40189551566436E-07	0.00152588472701609	NaN	1.53351538756397E-06	0	0	0	0	0	0	Infinity	NaN	NaN	0	0	0	1	16316.2168730979	-0.35185736999847
0.353321820497513	3.22059677273501E-05	0.0051	0.2	1.40726324916613E-07	0.000152588472701609	3.22059677273501E-05	NaN	0	0	0	0	0	0	Infinity	NaN	NaN	0	0	0	1	10970.6941113731	-0.353474408970214
0.356312185525894	3.06724541587755E-05	0.00512	0.2	1.41355109135475E-07	0.00991825107485056	NaN	1.53351356857456E-06	0	0	0	0	0	0	Infinity	NaN	NaN	0	0	0	1	11616.6832846648	-0.366230436600745
0.35079151391983	3.52729948644992E-05	0.00514	0.2	1.42014563625707E-07	0.00160217890515924	3.52729948644992E-05	NaN	0	0	0	0	0	0	Infinity	NaN	NaN	0	0	0	1	9945.04479325875	-0.35239369282499
0.355162054300308	2.6071909815073E-05	0.00516	0.2	1.42628012672503E-07	-0.013122608885169	NaN	9.20108504942618E-06	0	0	0	0	0	0	Infinity	NaN	NaN	0	0	0	1	13622.4026862419	-0.342039445415139
0.352861762046814	2.91389387712115E-05	0.00518	0.2	1.43180121158366E-07	0.00122070778161287	2.91389387712115E-05	NaN	0	0	0	0	0	0	Infinity	NaN	NaN	0	0	0	1	12109.6298261703	-0.354082469828427
0.352171689271927	2.7605425202637E-05	0.0052	0.2	1.43747564798104E-07	0.00564577337354422	NaN	1.53351356857456E-06	0	0	0	0	0	0	Infinity	NaN	NaN	0	0	0	1	12757.3361644249	-0.357817462645471
0.355162054300308	1.84043401532108E-05	0.00522	0.2	1.44207662451663E-07	0.00129700195975602	1.84043401532108E-05	NaN	0	0	0	0	0	0	Infinity	NaN	NaN	0	0	0	1	19297.7336510675	-0.356459056260064
0.352861762046814	2.91389387712115E-05	0.00524	0.2	1.44683095240907E-07	-0.00175476749427617	NaN	-1.07345986180007E-05	0	0	0	0	0	0	Infinity	NaN	NaN	0	0	0	1	12109.6298261703	-0.351106994552538
0.352861762046814	3.22059677273501E-05	0.00526	0.2	1.45296544305893E-07	0.00831607170403004	3.22059677273501E-05	NaN	0	0	0	0	0	0	Infinity	NaN	NaN	0	0	0	1	10956.4092293105	-0.361177833750844
0.356772243976593	3.98735392082017E-05	0.00528	0.2	1.46017339375248E-07	0.0023651213850826	NaN	-7.66757148085162E-06	0	0	0	0	0	0	Infinity	NaN	NaN	0	0	0	1	8947.59409526425	-0.359137365361676
0.351941674947739	4.44740799139254E-05	0.0053	0.2	1.4686081556647E-07	-0.00312806363217533	4.44740799139254E-05	NaN	0	0	0	0	0	0	Infinity	NaN	NaN	0	0	0	1	7913.41103916894	-0.348813611315563
0.352171689271927	2.91389387712115E-05	0.00532	0.2	1.47596945753321E-07	0.000457765418104827	NaN	1.53351411427138E-05	0	0	0	0	0	0	Infinity	NaN	NaN	0	0	0	1	12085.9476742462	-0.352629454690032
0.356312185525894	1.99378537217854E-05	0.00534	0.2	1.48087713678251E-07	0.00892642606049776	1.99378537217854E-05	NaN	0	0	0	0	0	0	Infinity	NaN	NaN	0	0	0	1	17871.1405198326	-0.365238611586392
0.351251572370529	3.06724541587755E-05	0.00536	0.2	1.48593816757056E-07	0.00083923659985885	NaN	-1.07346004369901E-05	0	0	0	0	0	0	Infinity	NaN	NaN	0	0	0	1	11451.694427589	-0.352090808970388
0.352861762046814	3.68065084330738E-05	0.00538	0.2	1.49268606382975E-07	-0.00801089499145746	3.68065084330738E-05	NaN	0	0	0	0	0	0	Infinity	NaN	NaN	0	0	0	1	9586.93929603325	-0.344850867055357
0.35746231675148	7.66974062571535E-06	0.0054	0.2	1.49713368873563E-07	0.00404359446838498	NaN	2.91367678073584E-05	0	0	0	0	0	0	Infinity	NaN	NaN	0	0	0	1	46606.8325117761	-0.361505911219865
0.351251572370529	2.7605425202637E-05	0.00542	0.2	1.50066120531846E-07	0.00381471170112491	2.7605425202637E-05	NaN	0	0	0	0	0	0	Infinity	NaN	NaN	0	0	0	1	12724.0051472555	-0.355066284071654
0.35746231675148	3.68065084330738E-05	0.00544	0.2	1.50710239868203E-07	0.00205994443967938	NaN	-9.20108323043678E-06	0	0	0	0	0	0	Infinity	NaN	NaN	0	0	0	1	9711.93226332411	-0.359522261191159
0.354471951723099	2.14713672903599E-05	0.00546	0.2	1.51293018625438E-07	-0.000610353890806437	2.14713672903599E-05	NaN	0	0	0	0	0	0	Infinity	NaN	NaN	0	0	0	1	16509.0535190205	-0.353861597832292
0.352631747722626	2.6071909815073E-05	0.00548	0.2	1.51768451396492E-07	0.00915530882775784	NaN	-4.60054252471309E-06	0	0	0	0	0	0	Infinity	NaN	NaN	0	0	0	1	13525.3516226402	-0.361787056550384
0.355622082948685	2.45383962464985E-05	0.0055	0.2	1.52274554457108E-07	0.00183106167241931	2.45383962464985E-05	NaN	0	0	0	0	0	0	Infinity	NaN	NaN	0	0	0	1	14492.4745438256	-0.357453144621104
0.352401703596115	4.75411070510745E-05	0.00552	0.2	1.52995349490084E-07	-0.0148773761466146	NaN	-2.30027108045761E-05	0	0	0	0	0	0	Infinity	NaN	NaN	0	0	0	1	7412.56831098868	-0.337524327449501
0.353091806173325	2.6071909815073E-05	0.00554	0.2	1.53731479658745E-07	0.000610353890806437	2.6071909815073E-05	NaN	0	0	0	0	0	0	Infinity	NaN	NaN	0	0	0	1	13542.9973744843	-0.353702160064131
0.355392068624496	1.99378537217854E-05	0.00556	0.2	1.54191577294114E-07	0.00709536392241716	NaN	6.13405609328765E-06	0	0	0	0	0	0	Infinity	NaN	NaN	0	0	0	1	17824.991274571	-0.362487432546914
0.354471951723099	2.14713672903599E-05	0.00558	0.2	1.54605669504235E-07	0.00137329625431448	2.14713672903599E-05	NaN	0	0	0	0	0	0	Infinity	NaN	NaN	0	0	0	1	16509.0535190205	-0.355845247977413
0.353321820497513	3.83400220016483E-05	0.0056	0.2	1.55203783397155E-07	-0.00488283112645149	NaN	-1.68686547112884E-05	0	0	0	0	0	0	Infinity	NaN	NaN	0	0	0	1	9215.4829875247	-0.348438989371061
0.354932010173798	2.6071909815073E-05	0.00562	0.2	1.55847902715322E-07	0.00495912553742528	2.6071909815073E-05	NaN	0	0	0	0	0	0	Infinity	NaN	NaN	0	0	0	1	13613.579238779	-0.359891135711223
0.354241937398911	2.14713672903599E-05	0.00564	0.2	1.56323335486377E-07	0.00358582916669548	NaN	4.60054252471309E-06	0	0	0	0	0	0	Infinity	NaN	NaN	0	0	0	1	16498.3409118038	-0.357827766565606
0.352401703596115	3.06724541587755E-05	0.00566	0.2	1.56844773700868E-07	0.00144959054887295	3.06724541587755E-05	NaN	0	0	0	0	0	0	Infinity	NaN	NaN	0	0	0	1	11489.1916301158	-0.353851294144988
0.3540118932724	2.45383962464985E-05	0.00568	0.2	1.57396882204921E-07	-0.000457765418104827	NaN	6.13405791227706E-06	0	0	0	0	0	0	Infinity	NaN	NaN	0	0	0	1	14426.855354205	-0.353554127854295
0.353781878948212	2.45383962464985E-05	0.0057	0.2	1.57887650129851E-07	0.00938419066369534	2.45383962464985E-05	NaN	0	0	0	0	0	0	Infinity	NaN	NaN	0	0	0	1	14417.4817047669	-0.363166069611907
0.354241937398911	3.68065084330738E-05	0.00572	0.2	1.58501099176646E-07	0.0019836500287056	NaN	-1.22681121865753E-05	0	0	0	0	0	0	Infinity	NaN	NaN	0	0	0	1	9624.43742913126	-0.356225587427616
0.353781878948212	4.60075934824999E-05	0.00574	0.2	1.59329240195802E-07	-0.0151825528591871	4.60075934824999E-05	NaN	0	0	0	0	0	0	Infinity	NaN	NaN	0	0	0	1	7689.64103899024	-0.338599326089025
0.35079151391983	3.37394812959246E-05	0.00576	0.2	1.60126710943586E-07	0.000305176945403218	NaN	1.22681121865753E-05	0	0	0	0	0	0	Infinity	NaN	NaN	0	0	0	1	10397.0630384944	-0.351096690865234
0.3540118932724	3.68065084330738E-05	0.00578	0.2	1.60832170840876E-07	0.00740054110065103	3.68065084330738E-05	NaN	0	0	0	0	0	0	Infinity	NaN	NaN	0	0	0	1	9618.18733543034	-0.361412434373051
0.356082141399384	2.91389387712115E-05	0.0058	0.2	1.61491625312919E-07	0.00114441360346973	NaN	7.66756966186222E-06	0	0	0	0	0	0	Infinity	NaN	NaN	0	0	0	1	12220.1478988378	-0.357226555002853
0.35148161649704	2.91389387712115E-05	0.00582	0.2	1.62074404088344E-07	-0.00457765441387892	2.91389387712115E-05	NaN	0	0	0	0	0	0	Infinity	NaN	NaN	0	0	0	1	12062.2655223221	-0.346903962083161
0.356082141399384	1.99378537217854E-05	0.00584	0.2	1.62565172013273E-07	0.00511171389371157	NaN	9.20108504942618E-06	0	0	0	0	0	0	Infinity	NaN	NaN	0	0	0	1	17859.6024611368	-0.361193855293095
0.3540118932724	2.91389387712115E-05	0.00586	0.2	1.63055939938203E-07	0.00312806363217533	2.91389387712115E-05	NaN	0	0	0	0	0	0	Infinity	NaN	NaN	0	0	0	1	12149.1004202992	-0.357139956904575
0.353091806173325	3.37394812959246E-05	0.00588	0.2	1.63684724138875E-07	0.000915530836209655	NaN	-4.60054252471309E-06	0	0	0	0	0	0	Infinity	NaN	NaN	0	0	0	1	10465.2410947401	-0.354007337009534
0.355392068624496	2.6071909815073E-05	0.0059	0.2	1.64282838049985E-07	-0.000228882709052414	2.6071909815073E-05	NaN	0	0	0	0	0	0	Infinity	NaN	NaN	0	0	0	1	13631.2249906232	-0.355163185915444
0.355392068624496	3.83400220016483E-05	0.00592	0.2	1.64926957368152E-07	0.00923160277307034	NaN	-1.22681121865753E-05	0	0	0	0	0	0	Infinity	NaN	NaN	0	0	0	1	9269.48003861911	-0.364623671397567
0.355162054300308	3.22059677273501E-05	0.00594	0.2	1.65632417265442E-07	0.00175476749427617	3.22059677273501E-05	NaN	0	0	0	0	0	0	Infinity	NaN	NaN	0	0	0	1	11027.8336396238	-0.356916821794584
0.356772243976593	5.36751649633516E-05	0.00596	0.2	1.66491228592349E-07	-0.0134277855977416	NaN	-2.14691972360015E-05	0	0	0	0	0	0	Infinity	NaN	NaN	0	0	0	1	6646.87745664481	-0.343344458378851
0.353321820497513	2.30048826779239E-05	0.00598	0.2	1.67258029068762E-07	0.00137329625431448	2.30048826779239E-05	NaN	0	0	0	0	0	0	Infinity	NaN	NaN	0	0	0	1	15358.557808972	-0.354695116751827
0.356312185525894	3.06919810100226E-06	0.006	0.2	1.67518769876551E-07	0.00617983331903815	NaN	1.99356845769216E-05	0	0	0	0	0	0	Infinity	NaN	NaN	0	0	0	1	116092.925187703	-0.362492018844932
0.356312185525894	1.84043401532108E-05	0.00602	0.2	1.67733505259093E-07	0.00122070778161287	1.84043401532108E-05	NaN	0	0	0	0	0	0	Infinity	NaN	NaN	0	0	0	1	19360.2260423193	-0.357532893307507
0.355852127075195	3.52729948644992E-05	0.00604	0.2	1.6827027860927E-07	-0.0019836500287056	NaN	-1.68686547112884E-05	0	0	0	0	0	0	Infinity	NaN	NaN	0	0	0	1	10088.5146963618	-0.35386847704649
0.354701995849609	2.14713672903599E-05	0.00606	0.2	1.68837722230819E-07	0.00839236564934254	2.14713672903599E-05	NaN	0	0	0	0	0	0	Infinity	NaN	NaN	0	0	0	1	16519.7675142403	-0.363094361498952
0.355622082948685	3.22059677273501E-05	0.00608	0.2	1.69374495580996E-07	0.00228882720693946	NaN	-1.07346004369901E-05	0	0	0	0	0	0	Infinity	NaN	NaN	0	0	0	1	11042.11759632	-0.357910910155624
0.351251572370529	4.14070527767763E-05	0.0061	0.2	1.70110625786037E-07	-0.00396730005741119	4.14070527767763E-05	NaN	0	0	0	0	0	0	Infinity	NaN	NaN	0	0	0	1	8482.89237739552	-0.347284272313118
0.354241937398911	3.22059677273501E-05	0.00612	0.2	1.70846755991078E-07	0	NaN	9.20108504942618E-06	0	0	0	0	0	0	Infinity	NaN	NaN	0	0	0	1	10999.2638754984	-0.354241937398911
0.356772243976593	2.30048826779239E-05	0.00614	0.2	1.71398864495131E-07	0.00923160277307034	2.30048826779239E-05	NaN	0	0	0	0	0	0	Infinity	NaN	NaN	0	0	0	1	15508.544380405	-0.366003846749663
0.352171689271927	3.83400220016483E-05	0.00616	0.2	1.72012313541927E-07	0.00137329625431448	NaN	-1.53351393237244E-05	0	0	0	0	0	0	Infinity	NaN	NaN	0	0	0	1	9185.48479854253	-0.353544985526241
0.353781878948212	3.22059677273501E-05	0.00618	0.2	1.72717773439217E-07	-0.00877383723855019	3.22059677273501E-05	NaN	0	0	0	0	0	0	Infinity	NaN	NaN	0	0	0	1	10984.9789934358	-0.345008041709661
0.354932010173798	1.22702831504284E-05	0.0062	0.2	1.73162535947995E-07	0.00244141556322575	NaN	1.99356845769216E-05	0	0	0	0	0	0	Infinity	NaN	NaN	0	0	0	1	28926.1466766889	-0.357373425737023
0.353091806173325	2.30048826779239E-05	0.00622	0.2	1.73515287606278E-07	0.00480653671547771	2.30048826779239E-05	NaN	0	0	0	0	0	0	Infinity	NaN	NaN	0	0	0	1	15348.5593087663	-0.357898342888802
0.356082141399384	2.14713672903599E-05	0.00624	0.2	1.73960050105961E-07	0.00160217890515924	NaN	1.53351538756397E-06	0	0	0	0	0	0	Infinity	NaN	NaN	0	0	0	1	16584.0459335468	-0.357684320304543
0.354471951723099	3.06724541587755E-05	0.00626	0.2	1.74481488320452E-07	-0.00129700195975602	3.06724541587755E-05	NaN	0	0	0	0	0	0	Infinity	NaN	NaN	0	0	0	1	11556.6869833167	-0.353174949763343
0.354932010173798	1.53373111970723E-05	0.00628	0.2	1.74941585974011E-07	0.00907901395112276	NaN	1.53351429617032E-05	0	0	0	0	0	0	Infinity	NaN	NaN	0	0	0	1	23141.7362282869	-0.36401102412492
0.356542199850082	3.98735392082017E-05	0.0063	0.2	1.75493694478064E-07	0.00183106167241931	3.98735392082017E-05	NaN	0	0	0	0	0	0	Infinity	NaN	NaN	0	0	0	1	8941.82475220921	-0.358373261522502
0.352171689271927	5.52086785319261E-05	0.00632	0.2	1.76444516655465E-07	-0.00808718893676996	NaN	-1.53351393237244E-05	0	0	0	0	0	0	Infinity	NaN	NaN	0	0	0	1	6378.91901484787	-0.344084500335157
0.354701995849609	2.6071909815073E-05	0.00634	0.2	1.77257322538935E-07	0.000534059654455632	2.6071909815073E-05	NaN	0	0	0	0	0	0	Infinity	NaN	NaN	0	0	0	1	13604.7569343978	-0.355236055504065
0.355852127075195	3.83400220016483E-05	0.00636	0.2	1.77901441857102E-07	0.00854495447129011	NaN	-1.22681121865753E-05	0	0	0	0	0	0	Infinity	NaN	NaN	0	0	0	1	9281.47946967523	-0.364397081546485
0.3540118932724	2.6071909815073E-05	0.00638	0.2	1.78545561175269E-07	0.0016784731997177	2.6071909815073E-05	NaN	0	0	0	0	0	0	Infinity	NaN	NaN	0	0	0	1	13578.2877350908	-0.355690366472118
0.3540118932724	2.45383962464985E-05	0.0064	0.2	1.79051664235885E-07	-0.0077057178132236	NaN	1.53351356857456E-06	0	0	0	0	0	0	Infinity	NaN	NaN	0	0	0	1	14426.855354205	-0.346306175459176
0.357922375202179	6.44097672193311E-05	0.00642	0.2	1.79941145870543E-07	0.00312806363217533	6.44097672193311E-05	NaN	0	0	0	0	0	0	Infinity	NaN	NaN	0	0	0	1	5556.95806170771	-0.361050438834354
0.353321820497513	3.37394812959246E-05	0.00644	0.2	1.80922638355696E-07	0.00411988887935877	NaN	3.06702859234065E-05	0	0	0	0	0	0	Infinity	NaN	NaN	0	0	0	1	10472.0584587111	-0.357441709376872
0.356312185525894	3.98735392082017E-05	0.00646	0.2	1.81658768560737E-07	0.00144959054887295	3.98735392082017E-05	NaN	0	0	0	0	0	0	Infinity	NaN	NaN	0	0	0	1	8936.05615657522	-0.357761776074767
0.354241937398911	2.30048826779239E-05	0.00648	0.2	1.82287552779598E-07	-0.00129700195975602	NaN	1.68686565302778E-05	0	0	0	0	0	0	Infinity	NaN	NaN	0	0	0	1	15398.5544007512	-0.352944935439155
0.353551864624023	1.3803796719003E-05	0.0065	0.2	1.82655639573568E-07	0.00984195619821548	1.3803796719003E-05	NaN	0	0	0	0	0	0	Infinity	NaN	NaN	0	0	0	1	25612.653664865	-0.363393820822239
0.354932010173798	1.99378537217854E-05	0.00652	0.2	1.82993056077976E-07	0.00228882720693946	NaN	-6.13405700278236E-06	0	0	0	0	0	0	Infinity	NaN	NaN	0	0	0	1	17801.9166519401	-0.357220837380737
0.354932010173798	6.13427328062244E-05	0.00654	0.2	1.83805861943256E-07	-0.0120544889941812	6.13427328062244E-05	NaN	0	0	0	0	0	0	Infinity	NaN	NaN	0	0	0	1	5786.04822343003	-0.342877521179616
0.352401703596115	2.30048826779239E-05	0.00656	0.2	1.84649338098097E-07	0.000457765418104827	NaN	3.83378501283005E-05	0	0	0	0	0	0	Infinity	NaN	NaN	0	0	0	1	15318.5612171928	-0.35285946901422
0.357002258300781	3.52729948644992E-05	0.00658	0.2	1.85232116873521E-07	0.00831607170403004	3.52729948644992E-05	NaN	0	0	0	0	0	0	Infinity	NaN	NaN	0	0	0	1	10121.121262093	-0.365318330004811
0.356772243976593	2.7605425202637E-05	0.0066	0.2	1.85860901074193E-07	0.00106811930891126	NaN	7.66756966186222E-06	0	0	0	0	0	0	Infinity	NaN	NaN	0	0	0	1	12923.9901706898	-0.357840363285504
0.354241937398911	3.37394812959246E-05	0.00662	0.2	1.86474350139178E-07	-0.00602724449709058	3.37394812959246E-05	NaN	0	0	0	0	0	0	Infinity	NaN	NaN	0	0	0	1	10499.3296812094	-0.34821469290182
0.356082141399384	2.45383962464985E-05	0.00664	0.2	1.87057128914603E-07	0.00473024277016521	NaN	9.20108504942618E-06	0	0	0	0	0	0	Infinity	NaN	NaN	0	0	0	1	14511.2230572198	-0.360812384169549
0.353091806173325	3.68065084330738E-05	0.00666	0.2	1.87670577961398E-07	0.00373841752298176	3.68065084330738E-05	NaN	0	0	0	0	0	0	Infinity	NaN	NaN	0	0	0	1	9593.18938973417	-0.356830223696306
0.352631747722626	3.98735392082017E-05	0.00668	0.2	1.88437378437811E-07	7.62942363508046E-05	NaN	-3.06703077512793E-06	0	0	0	0	0	0	Infinity	NaN	NaN	0	0	0	1	8843.75339448403	-0.352708041958977
0.354701995849609	2.6071909815073E-05	0.0067	0.2	1.89096832928044E-07	-0.000534059654455632	2.6071909815073E-05	NaN	0	0	0	0	0	0	Infinity	NaN	NaN	0	0	0	1	13604.7569343978	-0.354167936195154
0.355162054300308	2.30048826779239E-05	0.00672	0.2	1.89587600852974E-07	0.0102234277874231	NaN	3.06702713714913E-06	0	0	0	0	0	0	Infinity	NaN	NaN	0	0	0	1	15438.5509925304	-0.365385482087731
0.356542199850082	2.7605425202637E-05	0.00674	0.2	1.90093703931779E-07	0.00175476749427617	2.7605425202637E-05	NaN	0	0	0	0	0	0	Infinity	NaN	NaN	0	0	0	1	12915.6568766064	-0.358296967344359
0.354701995849609	3.52729948644992E-05	0.00676	0.2	1.90722488132451E-07	-0.0180054400116205	NaN	-7.66756966186222E-06	0	0	0	0	0	0	Infinity	NaN	NaN	0	0	0	1	10055.9081306306	-0.336696555837989
0.351711630821228	3.37394812959246E-05	0.00678	0.2	1.91412612894055E-07	0.00083923659985885	3.37394812959246E-05	NaN	0	0	0	0	0	0	Infinity	NaN	NaN	0	0	0	1	10424.3342609927	-0.352550867421087
0.354471951723099	2.91389387712115E-05	0.0068	0.2	1.92041397094726E-07	0.00610353890806437	NaN	4.60054252471309E-06	0	0	0	0	0	0	Infinity	NaN	NaN	0	0	0	1	12164.8888625041	-0.360575490631163
0.356772243976593	2.7605425202637E-05	0.00682	0.2	1.92608840734465E-07	0.00122070778161287	2.7605425202637E-05	NaN	0	0	0	0	0	0	Infinity	NaN	NaN	0	0	0	1	12923.9901706898	-0.357992951758206
0.352631747722626	2.6071909815073E-05	0.00684	0.2	1.93145614084642E-07	-0.00389100611209869	NaN	1.53351538756397E-06	0	0	0	0	0	0	Infinity	NaN	NaN	0	0	0	1	13525.3516226402	-0.348740741610527
0.354701995849609	1.99378537217854E-05	0.00686	0.2	1.93605711720011E-07	0.00617983331903815	1.99378537217854E-05	NaN	0	0	0	0	0	0	Infinity	NaN	NaN	0	0	0	1	17790.3800880051	-0.360881829168648
0.355392068624496	2.91389387712115E-05	0.00688	0.2	1.9409647964494E-07	0.00328065222129226	NaN	-9.20108504942618E-06	0	0	0	0	0	0	Infinity	NaN	NaN	0	0	0	1	12196.4657469137	-0.358672720845789
0.355392068624496	2.6071909815073E-05	0.0069	0.2	1.94648588130803E-07	0.00175476749427617	2.6071909815073E-05	NaN	0	0	0	0	0	0	Infinity	NaN	NaN	0	0	0	1	13631.2249906232	-0.357146836118773
0.354701995849609	3.83400220016483E-05	0.00692	0.2	1.95292707448971E-07	-0.000457765418104827	NaN	-1.22681121865753E-05	0	0	0	0	0	0	Infinity	NaN	NaN	0	0	0	1	9251.48128069306	-0.354244230431505
0.354241937398911	1.68708247656468E-05	0.00694	0.2	1.95844815916644E-07	0.00946048554033041	1.68708247656468E-05	NaN	0	0	0	0	0	0	Infinity	NaN	NaN	0	0	0	1	20997.3099904537	-0.363702422939241
0.354932010173798	4.29405663453508E-05	0.00696	0.2	1.96442929827753E-07	0.0019836500287056	NaN	-2.6069741579704E-05	0	0	0	0	0	0	Infinity	NaN	NaN	0	0	0	1	8265.65740468456	-0.356915660202503
0.354701995849609	5.52086785319261E-05	0.00698	0.2	1.97424422276526E-07	-0.0183106176555157	5.52086785319261E-05	NaN	0	0	0	0	0	0	Infinity	NaN	NaN	0	0	0	1	6424.75069647776	-0.336391378194094
0.353321820497513	1.84043401532108E-05	0.007	0.2	1.98160552463378E-07	0.000457765418104827	NaN	3.68043383787153E-05	0	0	0	0	0	0	Infinity	NaN	NaN	0	0	0	1	19197.744529617	-0.353779585915618
0.354932010173798	2.30048826779239E-05	0.00702	0.2	1.98574644691689E-07	0.00762942340224981	2.30048826779239E-05	NaN	0	0	0	0	0	0	Infinity	NaN	NaN	0	0	0	1	15428.5511968466	-0.362561433576047
0.357922375202179	3.06724541587755E-05	0.00704	0.2	1.99111418060056E-07	0.00152588472701609	NaN	-7.66757148085162E-06	0	0	0	0	0	0	Infinity	NaN	NaN	0	0	0	1	11669.1795625286	-0.359448259929195
0.354241937398911	4.44740799139254E-05	0.00706	0.2	1.99862883400783E-07	-0.00610353890806437	4.44740799139254E-05	NaN	0	0	0	0	0	0	Infinity	NaN	NaN	0	0	0	1	7965.13245657934	-0.348138398490846
0.356312185525894	1.53373111970723E-05	0.00708	0.2	2.00460997311893E-07	0.00450136000290513	NaN	2.91367687168531E-05	0	0	0	0	0	0	Infinity	NaN	NaN	0	0	0	1	23231.7243190521	-0.360813545528799
0.355852127075195	2.7605425202637E-05	0.0071	0.2	2.0089042467589E-07	0.00389100611209869	2.7605425202637E-05	NaN	0	0	0	0	0	0	Infinity	NaN	NaN	0	0	0	1	12890.6591535204	-0.359743133187294
0.355162054300308	1.84043401532108E-05	0.00712	0.2	2.01350522329449E-07	0.00129700195975602	NaN	9.20108504942618E-06	0	0	0	0	0	0	Infinity	NaN	NaN	0	0	0	1	19297.7336510675	-0.356459056260064
0.357232302427292	3.37394812959246E-05	0.00714	0.2	2.0187196054394E-07	-0.000762942363508046	3.37394812959246E-05	NaN	0	0	0	0	0	0	Infinity	NaN	NaN	0	0	0	1	10587.9607126753	-0.356469360063784
0.35746231675148	2.45383962464985E-05	0.00716	0.2	2.02454739319364E-07	0.00999454502016306	NaN	9.20108504942618E-06	0	0	0	0	0	0	Infinity	NaN	NaN	0	0	0	1	14567.4685974023	-0.367456861771643
0.355392068624496	2.45383962464985E-05	0.00718	0.2	2.02945507244294E-07	0.00213623861782253	2.45383962464985E-05	NaN	0	0	0	0	0	0	Infinity	NaN	NaN	0	0	0	1	14483.1008943875	-0.357528307242319
0.353781878948212	4.75411070510745E-05	0.0072	0.2	2.0366630227727E-07	-0.0143433166667819	NaN	-2.30027108045761E-05	0	0	0	0	0	0	Infinity	NaN	NaN	0	0	0	1	7441.59951025406	-0.33943856228143
0.355162054300308	3.06724541587755E-05	0.00722	0.2	2.04448437889368E-07	0.000534059654455632	3.06724541587755E-05	NaN	0	0	0	0	0	0	Infinity	NaN	NaN	0	0	0	1	11579.186082138	-0.355696113954764
0.355162054300308	2.6071909815073E-05	0.00724	0.2	2.05015881529107E-07	0.00778201222419739	NaN	4.6005443437025E-06	0	0	0	0	0	0	Infinity	NaN	NaN	0	0	0	1	13622.4026862419	-0.362944066524506
0.354932010173798	2.6071909815073E-05	0.00726	0.2	2.05537319725408E-07	0.00114441360346973	2.6071909815073E-05	NaN	0	0	0	0	0	0	Infinity	NaN	NaN	0	0	0	1	13613.579238779	-0.356076423777267
0.356082141399384	3.68065084330738E-05	0.00728	0.2	2.0616610390789E-07	-0.00549318501725793	NaN	-1.07345986180007E-05	0	0	0	0	0	0	Infinity	NaN	NaN	0	0	0	1	9674.4341302261	-0.350588956382126
0.354471951723099	1.99378537217854E-05	0.0073	0.2	2.06733547529438E-07	0.00465394835919142	1.99378537217854E-05	NaN	0	0	0	0	0	0	Infinity	NaN	NaN	0	0	0	1	17778.8420293093	-0.35912590008229
0.357002258300781	2.6071909815073E-05	0.00732	0.2	2.07193645164807E-07	0.00366212334483862	NaN	-6.13405609328765E-06	0	0	0	0	0	0	Infinity	NaN	NaN	0	0	0	1	13692.9845505367	-0.36066438164562
0.354471951723099	3.22059677273501E-05	0.00734	0.2	2.07776423940231E-07	0.000686648127157241	3.22059677273501E-05	NaN	0	0	0	0	0	0	Infinity	NaN	NaN	0	0	0	1	11006.4058538465	-0.355158599850256
0.354241937398911	3.52729948644992E-05	0.00736	0.2	2.0845121356615E-07	-0.000152588472701609	NaN	-3.06702713714913E-06	0	0	0	0	0	0	Infinity	NaN	NaN	0	0	0	1	10042.8653353572	-0.354089348926209
0.359532564878464	5.2141651394777E-05	0.00738	0.2	2.09325360028742E-07	0.00968936830759048	5.2141651394777E-05	NaN	0	0	0	0	0	0	Infinity	NaN	NaN	0	0	0	1	6895.30452644003	-0.369221933186054
0.355392068624496	2.7605425202637E-05	0.0074	0.2	2.10122830794717E-07	0.00183106167241931	NaN	2.453622619214E-05	0	0	0	0	0	0	Infinity	NaN	NaN	0	0	0	1	12873.9936449357	-0.357223130296916
0.355392068624496	5.06081378262024E-05	0.00742	0.2	2.10904966425005E-07	-0.0188446771353483	5.06081378262024E-05	NaN	0	0	0	0	0	0	Infinity	NaN	NaN	0	0	0	1	7022.42927501062	-0.336547391489148
0.3540118932724	2.30048826779239E-05	0.00744	0.2	2.11641096630046E-07	0.000762942363508046	NaN	2.76032551482785E-05	0	0	0	0	0	0	Infinity	NaN	NaN	0	0	0	1	15388.5546050674	-0.354774835635908
0.355622082948685	1.3803796719003E-05	0.00746	0.2	2.12009183424016E-07	0.00694277556613088	1.3803796719003E-05	NaN	0	0	0	0	0	0	Infinity	NaN	NaN	0	0	0	1	25762.6282238072	-0.362564858514816
0.356312185525894	3.52729948644992E-05	0.00748	0.2	2.12499951339851E-07	0.000991825014352798	NaN	-2.14691981454962E-05	0	0	0	0	0	0	Infinity	NaN	NaN	0	0	0	1	10101.5574916353	-0.357304010540247
0.355162054300308	4.14070527767763E-05	0.0075	0.2	2.13266751816263E-07	-0.00457765441387892	4.14070527767763E-05	NaN	0	0	0	0	0	0	Infinity	NaN	NaN	0	0	0	1	8577.33237414825	-0.350584399886429
0.355162054300308	3.06724541587755E-05	0.00752	0.2	2.13987546885619E-07	0.00526430224999785	NaN	1.07345986180007E-05	0	0	0	0	0	0	Infinity	NaN	NaN	0	0	0	1	11579.186082138	-0.360426356550306
0.357002258300781	2.7605425202637E-05	0.00754	0.2	2.14570325679233E-07	0.0033569463994354	2.7605425202637E-05	NaN	0	0	0	0	0	0	Infinity	NaN	NaN	0	0	0	1	12932.3223851911	-0.360359204700217
0.354701995849609	3.52729948644992E-05	0.00756	0.2	2.15199109879904E-07	0.00152588472701609	NaN	-7.66756966186222E-06	0	0	0	0	0	0	Infinity	NaN	NaN	0	0	0	1	10055.9081306306	-0.356227880576625
0.355852127075195	3.83400220016483E-05	0.00758	0.2	2.15935240048566E-07	-0.000686648127157241	3.83400220016483E-05	NaN	0	0	0	0	0	0	Infinity	NaN	NaN	0	0	0	1	9281.47946967523	-0.355165478948038
0.354471951723099	1.3803796719003E-05	0.0076	0.2	2.16456678235772E-07	0.00915530882775784	NaN	2.45362252826453E-05	0	0	0	0	0	0	Infinity	NaN	NaN	0	0	0	1	25679.30830473	-0.363627260550857
0.355622082948685	2.7605425202637E-05	0.00762	0.2	2.16870770454989E-07	0.0019836500287056	2.7605425202637E-05	NaN	0	0	0	0	0	0	Infinity	NaN	NaN	0	0	0	1	12882.325859437	-0.35760573297739
0.354471951723099	5.2141651394777E-05	0.00764	0.2	2.17668241220963E-07	-0.00663759838789701	NaN	-2.453622619214E-05	0	0	0	0	0	0	Infinity	NaN	NaN	0	0	0	1	6798.24942710974	-0.347834353335202
0.355392068624496	2.30048826779239E-05	0.00766	0.2	2.1841970656169E-07	0.000534059654455632	2.30048826779239E-05	NaN	0	0	0	0	0	0	Infinity	NaN	NaN	0	0	0	1	15448.5494927362	-0.355926128278952
0.356772243976593	9.20325510378461E-06	0.00768	0.2	2.18741787939507E-07	0.00930789671838284	NaN	1.38016275741393E-05	0	0	0	0	0	0	Infinity	NaN	NaN	0	0	0	1	38765.8757638783	-0.366080140694976
0.353091806173325	3.06724541587755E-05	0.0077	0.2	2.19140545032133E-07	0.00144959054887295	3.06724541587755E-05	NaN	0	0	0	0	0	0	Infinity	NaN	NaN	0	0	0	1	11511.6907289371	-0.354541396722198
0.355852127075195	2.91389387712115E-05	0.00772	0.2	2.19738658961432E-07	-0.00892642606049776	NaN	1.53351538756397E-06	0	0	0	0	0	0	Infinity	NaN	NaN	0	0	0	1	12212.2541891185	-0.346925701014698
0.356082141399384	2.14713672903599E-05	0.00774	0.2	2.20244762022048E-07	0.00160217890515924	2.14713672903599E-05	NaN	0	0	0	0	0	0	Infinity	NaN	NaN	0	0	0	1	16584.0459335468	-0.357684320304543
0.356772243976593	2.6071909815073E-05	0.00776	0.2	2.20720194793102E-07	0.00518800783902407	NaN	-4.60054252471309E-06	0	0	0	0	0	0	Infinity	NaN	NaN	0	0	0	1	13684.1622461555	-0.361960251815617
0.356772243976593	2.30048826779239E-05	0.00778	0.2	2.21210962718032E-07	0.000686648127157241	2.30048826779239E-05	NaN	0	0	0	0	0	0	Infinity	NaN	NaN	0	0	0	1	15508.544380405	-0.35745889210375
0.3540118932724	1.68708247656468E-05	0.0078	0.2	2.21609719792468E-07	-0.00205994443967938	NaN	6.13405791227706E-06	0	0	0	0	0	0	Infinity	NaN	NaN	0	0	0	1	20983.6743721774	-0.351951948832721
0.358612447977066	-7.66540051699849E-06	0.00782	0.2	2.21701774034955E-07	0.00885013118386269	-7.66540051699849E-06	NaN	0	0	0	0	0	0	Infinity	NaN	NaN	0	0	0	1	46783.2629465116	-0.367462579160929
0.356542199850082	3.37394812959246E-05	0.00784	0.2	2.21962514842744E-07	0.00251770974136889	NaN	-4.14048818129231E-05	0	0	0	0	0	0	Infinity	NaN	NaN	0	0	0	1	10567.506854148	-0.359059909591451
0.356082141399384	4.60075934824999E-05	0.00786	0.2	2.22759985590528E-07	-0.00137329625431448	4.60075934824999E-05	NaN	0	0	0	0	0	0	Infinity	NaN	NaN	0	0	0	1	7739.63849108577	-0.354708845145069
0.355622082948685	2.30048826779239E-05	0.00788	0.2	2.23450110352132E-07	0.000457765418104827	NaN	2.30027108045761E-05	0	0	0	0	0	0	Infinity	NaN	NaN	0	0	0	1	15458.5479929419	-0.35607984836679
0.356082141399384	1.22702831504284E-05	0.0079	0.2	2.23802862010416E-07	0.00923160277307034	1.22702831504284E-05	NaN	0	0	0	0	0	0	Infinity	NaN	NaN	0	0	0	1	29019.8797398535	-0.365313744172454
0.356312185525894	3.37394812959246E-05	0.00792	0.2	2.24262959654879E-07	0.00114441360346973	NaN	-2.14691981454962E-05	0	0	0	0	0	0	Infinity	NaN	NaN	0	0	0	1	10560.689490177	-0.357456599129364
0.355852127075195	2.91389387712115E-05	0.00794	0.2	2.24891743855551E-07	-0.00892642606049776	2.91389387712115E-05	NaN	0	0	0	0	0	0	Infinity	NaN	NaN	0	0	0	1	12212.2541891185	-0.346925701014698
0.355852127075195	2.91389387712115E-05	0.00796	0.2	2.25474522630975E-07	0.00175476749427617	NaN	0	0	0	0	0	0	0	Infinity	NaN	NaN	0	0	0	1	12212.2541891185	-0.357606894569471
0.354932010173798	2.6071909815073E-05	0.00798	0.2	2.26026631116838E-07	0.00526430224999785	2.6071909815073E-05	NaN	0	0	0	0	0	0	Infinity	NaN	NaN	0	0	0	1	13613.579238779	-0.360196312423795
0.355852127075195	3.52729948644992E-05	0.008	0.2	2.26640080163634E-07	0.00144959054887295	NaN	-9.20108504942618E-06	0	0	0	0	0	0	Infinity	NaN	NaN	0	0	0	1	10088.5146963618	-0.357301717624068
0.357232302427292	3.52729948644992E-05	0.00802	0.2	2.27345540060924E-07	-0.00228882720693946	3.52729948644992E-05	NaN	0	0	0	0	0	0	Infinity	NaN	NaN	0	0	0	1	10127.6430821822	-0.354943475220352
0.358842492103577	1.07367686723592E-05	0.00804	0.2	2.27805637696292E-07	0.00846866052597761	NaN	2.453622619214E-05	0	0	0	0	0	0	Infinity	NaN	NaN	0	0	0	1	33421.8332399564	-0.367311152629554
0.354241937398911	3.22059677273501E-05	0.00806	0.2	2.28235065060289E-07	0.00267029833048582	3.22059677273501E-05	NaN	0	0	0	0	0	0	Infinity	NaN	NaN	0	0	0	1	10999.2638754984	-0.356912235729396
0.354471951723099	2.91389387712115E-05	0.00808	0.2	2.28848514125275E-07	0.00106811930891126	NaN	3.06702895613853E-06	0	0	0	0	0	0	Infinity	NaN	NaN	0	0	0	1	12164.8888625041	-0.35554007103201
0.355622082948685	3.06724541587755E-05	0.0081	0.2	2.29446628054575E-07	7.62942363508046E-05	3.06724541587755E-05	NaN	0	0	0	0	0	0	Infinity	NaN	NaN	0	0	0	1	11594.1841858435	-0.355698377185036
0.357692331075668	1.68708247656468E-05	0.00812	0.2	2.29922060843819E-07	0.00991825107485056	NaN	1.38016293931287E-05	0	0	0	0	0	0	Infinity	NaN	NaN	0	0	0	1	21201.8283660926	-0.367610582150519
0.354701995849609	2.6071909815073E-05	0.00814	0.2	2.30351488189626E-07	0.00152588472701609	2.6071909815073E-05	NaN	0	0	0	0	0	0	Infinity	NaN	NaN	0	0	0	1	13604.7569343978	-0.356227880576625
0.3540118932724	3.83400220016483E-05	0.00816	0.2	2.30995607507793E-07	-0.0185394994914532	NaN	-1.22681121865753E-05	0	0	0	0	0	0	Infinity	NaN	NaN	0	0	0	1	9233.48174545075	-0.335472393780947
0.354932010173798	3.37394812959246E-05	0.00818	0.2	2.31716402540769E-07	0.000610353890806437	3.37394812959246E-05	NaN	0	0	0	0	0	0	Infinity	NaN	NaN	0	0	0	1	10519.7826564296	-0.355542364064604
0.355622082948685	3.83400220016483E-05	0.0082	0.2	2.32437197573745E-07	0.00717165833339095	NaN	-4.60054070572369E-06	0	0	0	0	0	0	Infinity	NaN	NaN	0	0	0	1	9275.47936548904	-0.362793741282076
0.356542199850082	2.7605425202637E-05	0.00822	0.2	2.33096652045788E-07	0.00160217890515924	2.7605425202637E-05	NaN	0	0	0	0	0	0	Infinity	NaN	NaN	0	0	0	1	12915.6568766064	-0.358144378755242
0.353551864624023	3.06724541587755E-05	0.00824	0.2	2.33679430839402E-07	-0.00633242167532444	NaN	-3.06702895613853E-06	0	0	0	0	0	0	Infinity	NaN	NaN	0	0	0	1	11526.6898042741	-0.347219442948699
0.354932010173798	2.14713672903599E-05	0.00826	0.2	2.34200869053893E-07	0.00381471170112491	2.14713672903599E-05	NaN	0	0	0	0	0	0	Infinity	NaN	NaN	0	0	0	1	16530.480121457	-0.358746721874923
0.356082141399384	2.45383962464985E-05	0.00828	0.2	2.34660966689262E-07	0.00404359446838498	NaN	-3.06702895613853E-06	0	0	0	0	0	0	Infinity	NaN	NaN	0	0	0	1	14511.2230572198	-0.360125735867769
0.352401703596115	2.30048826779239E-05	0.0083	0.2	2.35136399478506E-07	0.00129700195975602	2.30048826779239E-05	NaN	0	0	0	0	0	0	Infinity	NaN	NaN	0	0	0	1	15318.5612171928	-0.353698705555871
0.355852127075195	2.30048826779239E-05	0.00832	0.2	2.35596497132064E-07	-0.00144959054887295	NaN	0	0	0	0	0	0	0	Infinity	NaN	NaN	0	0	0	1	15468.5477886258	-0.354402536526322
0.354701995849609	9.20325510378461E-06	0.00834	0.2	2.35918578509881E-07	0.00885013118386269	9.20325510378461E-06	NaN	0	0	0	0	0	0	Infinity	NaN	NaN	0	0	0	1	38540.9283834528	-0.363552127033472
0.354932010173798	1.99378537217854E-05	0.00836	0.2	2.36209989598137E-07	0.0023651213850826	NaN	-1.07345986180007E-05	0	0	0	0	0	0	Infinity	NaN	NaN	0	0	0	1	17801.9166519401	-0.35729713155888
0.354471951723099	2.7605425202637E-05	0.00838	0.2	2.36685422387381E-07	-0.00106811930891126	2.7605425202637E-05	NaN	0	0	0	0	0	0	Infinity	NaN	NaN	0	0	0	1	12840.6626277663	-0.353403832414187
0.354932010173798	2.30048826779239E-05	0.0084	0.2	2.37191525466187E-07	7.62942363508046E-05	NaN	4.60054252471309E-06	0	0	0	0	0	0	Infinity	NaN	NaN	0	0	0	1	15428.5511968466	-0.355008304410148
0.35746231675148	2.45383962464985E-05	0.00842	0.2	2.37666958255431E-07	0.00968936830759048	2.45383962464985E-05	NaN	0	0	0	0	0	0	Infinity	NaN	NaN	0	0	0	1	14567.4685974023	-0.367151685059071
0.355622082948685	2.6071909815073E-05	0.00844	0.2	2.38173061316047E-07	0.00144959054887295	NaN	-1.53351356857456E-06	0	0	0	0	0	0	Infinity	NaN	NaN	0	0	0	1	13640.0472950044	-0.357071673497558
0.356312185525894	3.98735392082017E-05	0.00846	0.2	2.3883251580628E-07	-0.0129700200632215	3.98735392082017E-05	NaN	0	0	0	0	0	0	Infinity	NaN	NaN	0	0	0	1	8936.05615657522	-0.343342165462673
0.355852127075195	2.45383962464985E-05	0.00848	0.2	2.39476635160827E-07	0.00106811930891126	NaN	1.53351429617032E-05	0	0	0	0	0	0	Infinity	NaN	NaN	0	0	0	1	14501.8494077817	-0.356920246384107
0.355162054300308	3.83400220016483E-05	0.0085	0.2	2.40105419343308E-07	0.00564577337354422	3.83400220016483E-05	NaN	0	0	0	0	0	0	Infinity	NaN	NaN	0	0	0	1	9263.48071174917	-0.360807827673852
0.356082141399384	4.29405663453508E-05	0.00852	0.2	2.40918225226778E-07	0.00144959054887295	NaN	-4.6005443437025E-06	0	0	0	0	0	0	Infinity	NaN	NaN	0	0	0	1	8292.44166310202	-0.357531731948256
0.355852127075195	1.99378537217854E-05	0.00854	0.2	2.4154700942745E-07	-0.00358582916669548	1.99378537217854E-05	NaN	0	0	0	0	0	0	Infinity	NaN	NaN	0	0	0	1	17848.0658972018	-0.3522662979085
0.354932010173798	1.84043401532108E-05	0.00856	0.2	2.41930431366199E-07	0.00663759838789701	NaN	1.53351356857456E-06	0	0	0	0	0	0	Infinity	NaN	NaN	0	0	0	1	19285.2342012314	-0.361569608561695
0.356082141399384	2.7605425202637E-05	0.00858	0.2	2.42390529019758E-07	0.00305176945403218	2.7605425202637E-05	NaN	0	0	0	0	0	0	Infinity	NaN	NaN	0	0	0	1	12898.9913680217	-0.359133910853416
0.354932010173798	6.13622660239344E-06	0.0086	0.2	2.42727945537808E-07	0.0019836500287056	NaN	2.14691986002435E-05	0	0	0	0	0	0	Infinity	NaN	NaN	0	0	0	1	57842.0637261597	-0.356915660202503
0.356772243976593	3.06724541587755E-05	0.00862	0.2	2.4309603234542E-07	-7.62942363508046E-05	3.06724541587755E-05	NaN	0	0	0	0	0	0	Infinity	NaN	NaN	0	0	0	1	11631.6823600018	-0.356695949740242
0.355622082948685	1.22702831504284E-05	0.00864	0.2	2.43525459718512E-07	0.00976566225290298	NaN	1.84021710083471E-05	0	0	0	0	0	0	Infinity	NaN	NaN	0	0	0	1	28982.3860288234	-0.365387745201588
0.356542199850082	2.45383962464985E-05	0.00866	0.2	2.43893546512481E-07	0.00152588472701609	2.45383962464985E-05	NaN	0	0	0	0	0	0	Infinity	NaN	NaN	0	0	0	1	14529.9715706139	-0.358068084577098
0.354701995849609	3.98735392082017E-05	0.00868	0.2	2.44537665867028E-07	-0.0185394994914532	NaN	-1.53351429617032E-05	0	0	0	0	0	0	Infinity	NaN	NaN	0	0	0	1	8895.67374487414	-0.336162496358156
0.354701995849609	3.68065084330738E-05	0.0087	0.2	2.45304466343441E-07	0.000534059654455632	3.68065084330738E-05	NaN	0	0	0	0	0	0	Infinity	NaN	NaN	0	0	0	1	9636.9368068306	-0.355236055504065
0.35746231675148	2.6071909815073E-05	0.00872	0.2	2.45933250525922E-07	0.00663759838789701	NaN	1.07345986180007E-05	0	0	0	0	0	0	Infinity	NaN	NaN	0	0	0	1	13710.6303023808	-0.364099915139377
0.355162054300308	3.68065084330738E-05	0.00874	0.2	2.46562034708404E-07	0.00160217890515924	3.68065084330738E-05	NaN	0	0	0	0	0	0	Infinity	NaN	NaN	0	0	0	1	9649.43618452994	-0.356764233205467
0.357692331075668	2.14713672903599E-05	0.00876	0.2	2.47144813465638E-07	-0.00495912553742528	NaN	1.53351411427138E-05	0	0	0	0	0	0	Infinity	NaN	NaN	0	0	0	1	16659.0383480731	-0.352733205538243
0.355622082948685	2.45383962464985E-05	0.00878	0.2	2.47604911101007E-07	0.00450136000290513	2.45383962464985E-05	NaN	0	0	0	0	0	0	Infinity	NaN	NaN	0	0	0	1	14492.4745438256	-0.36012344295159
0.354471951723099	2.14713672903599E-05	0.0088	0.2	2.48065008736375E-07	0.00373841752298176	NaN	3.06702895613853E-06	0	0	0	0	0	0	Infinity	NaN	NaN	0	0	0	1	16509.0535190205	-0.358210369246081
0.355622082948685	3.22059677273501E-05	0.00882	0.2	2.48601782086553E-07	0.00122070778161287	3.22059677273501E-05	NaN	0	0	0	0	0	0	Infinity	NaN	NaN	0	0	0	1	11042.11759632	-0.356842790730298
0.355622082948685	2.7605425202637E-05	0.00884	0.2	2.49199896015852E-07	-0.00122070778161287	NaN	4.60054252471309E-06	0	0	0	0	0	0	Infinity	NaN	NaN	0	0	0	1	12882.325859437	-0.354401375167072
0.357692331075668	9.20325510378461E-06	0.00886	0.2	2.49567982818917E-07	0.00938419066369534	9.20325510378461E-06	NaN	0	0	0	0	0	0	Infinity	NaN	NaN	0	0	0	1	38865.8498587718	-0.367076521739364
0.355392068624496	3.22059677273501E-05	0.00888	0.2	2.49982075047228E-07	0.00213623861782253	NaN	-2.30027126235655E-05	0	0	0	0	0	0	Infinity	NaN	NaN	0	0	0	1	11034.9756179719	-0.357528307242319
0.354701995849609	3.52729948644992E-05	0.0089	0.2	2.50656864673146E-07	-0.00129700195975602	3.52729948644992E-05	NaN	0	0	0	0	0	0	Infinity	NaN	NaN	0	0	0	1	10055.9081306306	-0.353404993889853
0.356542199850082	1.3803796719003E-05	0.00892	0.2	2.51147632588982E-07	7.62942363508046E-05	NaN	2.14691981454962E-05	0	0	0	0	0	0	Infinity	NaN	NaN	0	0	0	1	25829.2850226669	-0.356618494086433
0.356312185525894	1.53373111970723E-05	0.00894	0.2	2.51439043668142E-07	0.0105286044999957	1.53373111970723E-05	NaN	0	0	0	0	0	0	Infinity	NaN	NaN	0	0	0	1	23231.7243190521	-0.36684079002589
0.357922375202179	2.45383962464985E-05	0.00896	0.2	2.51837800742578E-07	0.0016784731997177	NaN	-9.20108504942618E-06	0	0	0	0	0	0	Infinity	NaN	NaN	0	0	0	1	14586.2171107964	-0.359600848401897
0.352401703596115	1.84043401532108E-05	0.00898	0.2	2.52267228106575E-07	-0.0172424968332052	1.84043401532108E-05	NaN	0	0	0	0	0	0	Infinity	NaN	NaN	0	0	0	1	19147.7499688917	-0.33515920676291
0.354701995849609	3.22059677273501E-05	0.009	0.2	2.52773331185381E-07	0.000457765418104827	NaN	-1.38016275741393E-05	0	0	0	0	0	0	Infinity	NaN	NaN	0	0	0	1	11013.5487575611	-0.355159761267714
0.360452681779861	2.91389387712115E-05	0.00902	0.2	2.53386780250366E-07	0.00755312945693731	2.91389387712115E-05	NaN	0	0	0	0	0	0	Infinity	NaN	NaN	0	0	0	1	12370.1375884004	-0.368005811236799
0.356082141399384	1.22702831504284E-05	0.00904	0.2	2.53800872469583E-07	0.00129700195975602	NaN	1.68686556207831E-05	0	0	0	0	0	0	Infinity	NaN	NaN	0	0	0	1	29019.8797398535	-0.35737914335914
0.357692331075668	3.68065084330738E-05	0.00906	0.2	2.54291640385418E-07	-0.00518800783902407	3.68065084330738E-05	NaN	0	0	0	0	0	0	Infinity	NaN	NaN	0	0	0	1	9718.18154732253	-0.352504323236644
0.353321820497513	3.68065084330738E-05	0.00908	0.2	2.55027770554079E-07	0.00442506559193134	NaN	0	0	0	0	0	0	0	Infinity	NaN	NaN	0	0	0	1	9599.43867373259	-0.357746886089444
0.355162054300308	2.14713672903599E-05	0.0091	0.2	2.55610549311314E-07	0.00366212334483862	2.14713672903599E-05	NaN	0	0	0	0	0	0	Infinity	NaN	NaN	0	0	0	1	16541.1941166768	-0.358824177645147
0.356542199850082	3.37394812959246E-05	0.00912	0.2	2.56162657797176E-07	0.00144959054887295	NaN	-1.22681140055647E-05	0	0	0	0	0	0	Infinity	NaN	NaN	0	0	0	1	10567.506854148	-0.357991790398955
0.355622082948685	1.84043401532108E-05	0.00914	0.2	2.56684096011668E-07	-0.00160217890515924	1.84043401532108E-05	NaN	0	0	0	0	0	0	Infinity	NaN	NaN	0	0	0	1	19322.7293121206	-0.354019904043525
0.35746231675148	1.84043401532108E-05	0.00916	0.2	2.57052182814732E-07	0.00915530882775784	NaN	0	0	0	0	0	0	0	Infinity	NaN	NaN	0	0	0	1	19422.7184335711	-0.366617625579238
0.356312185525894	2.14713672903599E-05	0.00918	0.2	2.57450939889168E-07	0.0023651213850826	2.14713672903599E-05	NaN	0	0	0	0	0	0	Infinity	NaN	NaN	0	0	0	1	16594.7599287666	-0.358677306910977
0.355852127075195	4.44740799139254E-05	0.0092	0.2	2.58110394361211E-07	-0.00549318501725793	NaN	-2.30027126235655E-05	0	0	0	0	0	0	Infinity	NaN	NaN	0	0	0	1	8001.33758278771	-0.350358942057937
0.357692331075668	3.06724541587755E-05	0.00922	0.2	2.58861859701938E-07	0.000152588472701609	3.06724541587755E-05	NaN	0	0	0	0	0	0	Infinity	NaN	NaN	0	0	0	1	11661.6795390444	-0.35784491954837
0.356082141399384	1.99378537217854E-05	0.00924	0.2	2.59367962780743E-07	0.00961307343095541	NaN	1.07346004369901E-05	0	0	0	0	0	0	Infinity	NaN	NaN	0	0	0	1	17859.6024611368	-0.365695214830339
0.356772243976593	3.52729948644992E-05	0.00926	0.2	2.59920071266606E-07	0.00137329625431448	3.52729948644992E-05	NaN	0	0	0	0	0	0	Infinity	NaN	NaN	0	0	0	1	10114.6002869087	-0.358145540230908
0.3540118932724	3.22059677273501E-05	0.00928	0.2	2.60594860892524E-07	-0.00930789671838284	NaN	3.06702713714913E-06	0	0	0	0	0	0	Infinity	NaN	NaN	0	0	0	1	10992.1209717839	-0.344703996554017
0.358152389526367	3.22059677273501E-05	0.0093	0.2	2.61238980247071E-07	0.00205994443967938	3.22059677273501E-05	NaN	0	0	0	0	0	0	Infinity	NaN	NaN	0	0	0	1	11120.6839849813	-0.360212333966047
0.356312185525894	2.14713672903599E-05	0.00932	0.2	2.61775753597249E-07	0.00556947942823172	NaN	1.07346004369901E-05	0	0	0	0	0	0	Infinity	NaN	NaN	0	0	0	1	16594.7599287666	-0.361881664954126
0.355852127075195	3.52729948644992E-05	0.00934	0.2	2.62343197218797E-07	0.00083923659985885	3.52729948644992E-05	NaN	0	0	0	0	0	0	Infinity	NaN	NaN	0	0	0	1	10088.5146963618	-0.356691363675054
0.357922375202179	2.6071909815073E-05	0.00936	0.2	2.62956646265593E-07	-0.00244141556322575	NaN	9.20108504942618E-06	0	0	0	0	0	0	Infinity	NaN	NaN	0	0	0	1	13728.2760542249	-0.355480959638953
0.356772243976593	1.84043401532108E-05	0.00938	0.2	2.63401408765276E-07	0.00808718893676996	1.84043401532108E-05	NaN	0	0	0	0	0	0	Infinity	NaN	NaN	0	0	0	1	19385.2233226819	-0.364859432913363
0.356542199850082	2.7605425202637E-05	0.0094	0.2	2.63861506418834E-07	0.00267029833048582	NaN	-9.20108504942618E-06	0	0	0	0	0	0	Infinity	NaN	NaN	0	0	0	1	12915.6568766064	-0.359212498180568
0.354471951723099	2.91389387712115E-05	0.00942	0.2	2.64428950058573E-07	0.00114441360346973	2.91389387712115E-05	NaN	0	0	0	0	0	0	Infinity	NaN	NaN	0	0	0	1	12164.8888625041	-0.355616365326568
0.354932010173798	2.14713672903599E-05	0.00944	0.2	2.64935053119188E-07	0	NaN	7.66757148085162E-06	0	0	0	0	0	0	Infinity	NaN	NaN	0	0	0	1	16530.480121457	-0.354932010173798
0.357692331075668	1.84043401532108E-05	0.00946	0.2	2.65333810193624E-07	0.00984195619821548	1.84043401532108E-05	NaN	0	0	0	0	0	0	Infinity	NaN	NaN	0	0	0	1	19435.2162640977	-0.367534287273884
0.358152389526367	2.6071909815073E-05	0.00948	0.2	2.65778572693307E-07	0.0016784731997177	NaN	-7.66756966186222E-06	0	0	0	0	0	0	Infinity	NaN	NaN	0	0	0	1	13737.0983586062	-0.359830862726085
0.356082141399384	6.44097672193311E-05	0.0095	0.2	2.66683389463651E-07	-0.0146484933793545	6.44097672193311E-05	NaN	0	0	0	0	0	0	Infinity	NaN	NaN	0	0	0	1	5528.38733583427	-0.341433648020029
0.355852127075195	2.91389387712115E-05	0.00952	0.2	2.67618876523556E-07	0.000762942363508046	NaN	3.52708284481196E-05	0	0	0	0	0	0	Infinity	NaN	NaN	0	0	0	1	12212.2541891185	-0.356615069438703
0.356772243976593	2.45383962464985E-05	0.00954	0.2	2.68155649873734E-07	0.00839236564934254	2.45383962464985E-05	NaN	0	0	0	0	0	0	Infinity	NaN	NaN	0	0	0	1	14539.34643457	-0.365164609625936
0.357922375202179	3.22059677273501E-05	0.00956	0.2	2.68723093513472E-07	0.00152588472701609	NaN	-7.66757148085162E-06	0	0	0	0	0	0	Infinity	NaN	NaN	0	0	0	1	11113.5420066332	-0.359448259929195
0.355852127075195	1.68708247656468E-05	0.00958	0.2	2.69213861438402E-07	-0.00885013118386269	1.68708247656468E-05	NaN	0	0	0	0	0	0	Infinity	NaN	NaN	0	0	0	1	21092.7522523853	-0.347001995891333
0.356312185525894	2.6071909815073E-05	0.0096	0.2	2.69643288784209E-07	0.00205994443967938	NaN	-9.20108504942618E-06	0	0	0	0	0	0	Infinity	NaN	NaN	0	0	0	1	13666.5164943114	-0.358372129965574
0.357002258300781	1.68708247656468E-05	0.00962	0.2	2.70072716130016E-07	0.00564577337354422	1.68708247656468E-05	NaN	0	0	0	0	0	0	Infinity	NaN	NaN	0	0	0	1	21160.9250442649	-0.362648031674325
0.357692331075668	3.22059677273501E-05	0.00964	0.2	2.70563484054946E-07	0.00114441360346973	NaN	-1.53351429617032E-05	0	0	0	0	0	0	Infinity	NaN	NaN	0	0	0	1	11106.3991029187	-0.358836744679138
0.356772243976593	2.30048826779239E-05	0.00966	0.2	2.71115592558999E-07	-0.00305176945403218	2.30048826779239E-05	NaN	0	0	0	0	0	0	Infinity	NaN	NaN	0	0	0	1	15508.544380405	-0.353720474522561
0.356542199850082	1.84043401532108E-05	0.00968	0.2	2.71529684787311E-07	0.00610353890806437	NaN	4.60054252471309E-06	0	0	0	0	0	0	Infinity	NaN	NaN	0	0	0	1	19372.7238728459	-0.362645738758147
0.358152389526367	2.45383962464985E-05	0.0097	0.2	2.71959112151308E-07	0.00297547527588904	2.45383962464985E-05	NaN	0	0	0	0	0	0	Infinity	NaN	NaN	0	0	0	1	14595.5907602346	-0.361127864802256
0.355162054300308	1.84043401532108E-05	0.00972	0.2	2.72388539515305E-07	0.00137329625431448	NaN	6.13405609328765E-06	0	0	0	0	0	0	Infinity	NaN	NaN	0	0	0	1	19297.7336510675	-0.356535350554623
0.358152389526367	2.30048826779239E-05	0.00974	0.2	2.72802631743616E-07	-0.000610353890806437	2.30048826779239E-05	NaN	0	0	0	0	0	0	Infinity	NaN	NaN	0	0	0	1	15568.5379725957	-0.357542035635561
0.357922375202179	2.91389387712115E-05	0.00976	0.2	2.73324069958107E-07	0.00946048554033041	NaN	-6.13405609328765E-06	0	0	0	0	0	0	Infinity	NaN	NaN	0	0	0	1	12283.301667657	-0.367382860742509
0.358382433652878	1.84043401532108E-05	0.00978	0.2	2.73799502747352E-07	0.00213623861782253	1.84043401532108E-05	NaN	0	0	0	0	0	0	Infinity	NaN	NaN	0	0	0	1	19472.7129942963	-0.3605186722707
0.355852127075195	4.90746242576279E-05	0.0098	0.2	2.7447429239146E-07	-0.00816348288208246	NaN	-3.06702841044171E-05	0	0	0	0	0	0	Infinity	NaN	NaN	0	0	0	1	7251.24506724845	-0.347688644193113
0.352631747722626	1.3803796719003E-05	0.00982	0.2	2.75103076601226E-07	0	1.3803796719003E-05	NaN	0	0	0	0	0	0	Infinity	NaN	NaN	0	0	0	1	25545.9968660054	-0.352631747722626
0.357232302427292	1.3803796719003E-05	0.00984	0.2	2.75379152535606E-07	0.00923160277307034	NaN	0	0	0	0	0	0	0	Infinity	NaN	NaN	0	0	0	1	25879.2787013089	-0.366463905200362
0.358382433652878	3.83400220016483E-05	0.00986	0.2	2.75900590722813E-07	0.0019836500287056	3.83400220016483E-05	NaN	0	0	0	0	0	0	Infinity	NaN	NaN	0	0	0	1	9347.47595182575	-0.360366083681583
0.357002258300781	3.37394812959246E-05	0.00988	0.2	2.76621385755789E-07	-0.00907901395112276	NaN	4.60054070572369E-06	0	0	0	0	0	0	Infinity	NaN	NaN	0	0	0	1	10581.1424653972	-0.347923244349658
0.358152389526367	3.06724541587755E-05	0.0099	0.2	2.77265505110336E-07	0.00175476749427617	3.06724541587755E-05	NaN	0	0	0	0	0	0	Infinity	NaN	NaN	0	0	0	1	11676.6786143814	-0.359907157020643
0.356082141399384	1.84043401532108E-05	0.00992	0.2	2.77756273053455E-07	0.00526430224999785	NaN	1.22681140055647E-05	0	0	0	0	0	0	Infinity	NaN	NaN	0	0	0	1	19347.7265924832	-0.361346443649381
0.356772243976593	3.83400220016483E-05	0.00994	0.2	2.78323716675004E-07	0.00129700195975602	3.83400220016483E-05	NaN	0	0	0	0	0	0	Infinity	NaN	NaN	0	0	0	1	9305.47833178746	-0.358069245936349
0.354471951723099	2.91389387712115E-05	0.00996	0.2	2.78998506282733E-07	-0.0028991810977459	NaN	9.20108323043678E-06	0	0	0	0	0	0	Infinity	NaN	NaN	0	0	0	1	12164.8888625041	-0.351572770625353
0.357002258300781	1.84043401532108E-05	0.00998	0.2	2.79473939071977E-07	0.00747683504596353	1.84043401532108E-05	NaN	0	0	0	0	0	0	Infinity	NaN	NaN	0	0	0	1	19397.7211532085	-0.364479093346745
0.357692331075668	3.52729948644992E-05	0.01	0.2	2.80010712422154E-07	0.00297547527588904	NaN	-1.68686547112884E-05	0	0	0	0	0	0	Infinity	NaN	NaN	0	0	0	1	10140.6850325508	-0.360667806351557
6.0248703956604	0.00549918413162231	0.01002	0.2	3.3535528368702E-07	0.00122070778161287	0.00549918413162231	NaN	0	0	0	0	0	0	Infinity	NaN	NaN	0	0	0	1	1095.59350104595	-6.02609110344201
7.37927007675171	0.00675053149461746	0.01004	0.2	4.57852439949423E-07	-0.000381471181754023	NaN	-0.00125134736299515	0	0	0	0	0	0	Infinity	NaN	NaN	0	0	0	1	1093.13912284323	-7.37888860556996
7.63022994995117	0.00694682123139501	0.01006	0.2	5.94825967209542E-07	0.0101471338421106	0.00694682123139501	NaN	0	0	0	0	0	0	Infinity	NaN	NaN	0	0	0	1	1098.37718516026	-7.64037708379328
7.68451642990112	0.00700202770531178	0.01008	0.2	7.34314456576617E-07	0.00183106167241931	NaN	-5.5206473916769E-05	0	0	0	0	0	0	Infinity	NaN	NaN	0	0	0	1	1097.47015483409	-7.68634749157354
7.70015811920166	0.00705110002309084	0.0101	0.2	8.74845733860637E-07	-0.0112915467470884	0.00705110002309084	NaN	0	0	0	0	0	0	Infinity	NaN	NaN	0	0	0	1	1092.05061536289	-7.68886657245457
7.71234941482544	0.00701122870668769	0.01012	0.2	1.01546902115843E-06	0.000228882709052414	NaN	3.98713164031506E-05	0	0	0	0	0	0	Infinity	NaN	NaN	0	0	0	1	1099.99969156176	-7.71257829753449
7.72500085830688	0.00700202770531178	0.01014	0.2	1.15560158527842E-06	0.00915530882775784	0.00700202770531178	NaN	0	0	0	0	0	0	Infinity	NaN	NaN	0	0	0	1	1103.25196977536	-7.73415616713464
7.73397207260132	0.00702043017372489	0.01016	0.2	1.29582616406879E-06	0.00190735585056245	NaN	-1.84024684131145E-05	0	0	0	0	0	0	Infinity	NaN	NaN	0	0	0	1	1101.63791693947	-7.73587942845188
7.74248313903809	0.00702196359634399	0.01018	0.2	1.43625010176947E-06	-0.0115204295143485	0.00702196359634399	NaN	0	0	0	0	0	0	Infinity	NaN	NaN	0	0	0	1	1102.60941014693	-7.73096270952374
7.75030422210693	0.00701582944020629	0.0102	0.2	1.57662803213498E-06	0.000686648127157241	NaN	6.13415613770485E-06	0	0	0	0	0	0	Infinity	NaN	NaN	0	0	0	1	1104.68823225541	-7.75099087023409
7.75950527191162	0.00701429601758718	0.01022	0.2	1.71692928671291E-06	0.0067138927988708	0.00701429601758718	NaN	0	0	0	0	0	0	Infinity	NaN	NaN	0	0	0	1	1106.24148916099	-7.76621916471049
7.76640605926514	0.00701122870668769	0.01024	0.2	1.85718453395567E-06	0.00137329625431448	NaN	3.06731089949608E-06	0	0	0	0	0	0	Infinity	NaN	NaN	0	0	0	1	1107.70970170423	-7.76777935551945
7.776526927948	0.00703116459771991	0.01026	0.2	1.99760846699974E-06	-0.00556947942823172	0.00703116459771991	NaN	0	0	0	0	0	0	Infinity	NaN	NaN	0	0	0	1	1106.00837455431	-7.77095744851977
7.78342771530151	0.00701429601758718	0.01028	0.2	2.1380630731528E-06	0.00411988887935877	NaN	1.68685801327229E-05	0	0	0	0	0	0	Infinity	NaN	NaN	0	0	0	1	1109.65201579544	-7.78754760418087
7.79285907745361	0.0070188962854445	0.0103	0.2	2.27839499618313E-06	0.00434877164661884	0.0070188962854445	NaN	0	0	0	0	0	0	Infinity	NaN	NaN	0	0	0	1	1110.2684468517	-7.79720784910023
7.79745960235596	0.0070188962854445	0.01032	0.2	2.41877292189201E-06	0.00144959054887295	NaN	0	0	0	0	0	0	0	Infinity	NaN	NaN	0	0	0	1	1110.92389533181	-7.79890919290483
7.80574035644531	0.00701736286282539	0.01034	0.2	2.55913551337472E-06	-0.00152588472701609	0.00701736286282539	NaN	0	0	0	0	0	0	Infinity	NaN	NaN	0	0	0	1	1112.346690492	-7.8042144717183
7.81402158737183	0.0070188962854445	0.01036	0.2	2.69949810485741E-06	0.00823977775871754	NaN	-1.53342261910439E-06	0	0	0	0	0	0	Infinity	NaN	NaN	0	0	0	1	1113.28352344744	-7.82226136513054
7.81977224349976	0.00702196359634399	0.01038	0.2	2.8399067036753E-06	0.00267029833048582	0.00702196359634399	NaN	0	0	0	0	0	0	Infinity	NaN	NaN	0	0	0	1	1113.61617533465	-7.82244254183024
7.82506275177002	0.00701276259496808	0.0104	0.2	2.98025396558842E-06	0.00129700195975602	NaN	9.20100137591362E-06	0	0	0	0	0	0	Infinity	NaN	NaN	0	0	0	1	1115.83169197611	-7.82635975372978
7.83173370361328	0.0070250304415822	0.01042	0.2	3.12063189595392E-06	7.62942363508046E-05	0.0070250304415822	NaN	0	0	0	0	0	0	Infinity	NaN	NaN	0	0	0	1	1114.83270695257	-7.83180999784963
7.83978462219238	0.00701122870668769	0.01044	0.2	3.26099448743662E-06	0.00984195619821548	NaN	1.38017348945141E-05	0	0	0	0	0	0	Infinity	NaN	NaN	0	0	0	1	1118.17556524927	-7.8496265783906
7.84369516372681	0.00701276259496808	0.01046	0.2	3.40123440045318E-06	0.00190735585056245	0.00701276259496808	NaN	0	0	0	0	0	0	Infinity	NaN	NaN	0	0	0	1	1118.48862092593	-7.84560251957737
7.84714555740356	0.00705110002309084	0.01048	0.2	3.54187302663376E-06	-0.0152588468044996	NaN	-3.83374281227589E-05	0	0	0	0	0	0	Infinity	NaN	NaN	0	0	0	1	1112.89664473711	-7.83188671059906
7.85450649261475	0.00702196359634399	0.0105	0.2	3.68260366282812E-06	0.00122070778161287	0.00702196359634399	NaN	0	0	0	0	0	0	Infinity	NaN	NaN	0	0	0	1	1118.56269045659	-7.85572720039636
7.86163711547852	0.00700662843883038	0.01052	0.2	3.82288958317986E-06	0.00846866052597761	NaN	1.53351575136185E-05	0	0	0	0	0	0	Infinity	NaN	NaN	0	0	0	1	1122.02854541419	-7.87010577600449
7.86623764038086	0.00703423144295812	0.01054	0.2	3.96329818199775E-06	0.00129700195975602	0.00703423144295812	NaN	0	0	0	0	0	0	Infinity	NaN	NaN	0	0	0	1	1118.27961649679	-7.86753464234062
7.87037801742554	0.0070188962854445	0.01056	0.2	4.10382945928177E-06	-0.00877383723855019	NaN	1.53351575136185E-05	0	0	0	0	0	0	Infinity	NaN	NaN	0	0	0	1	1121.31276732879	-7.86160418018699
7.8770489692688	0.0070234970189631	0.01058	0.2	4.24425339232585E-06	0.00205994443967938	0.0070234970189631	NaN	0	0	0	0	0	0	Infinity	NaN	NaN	0	0	0	1	1121.52805760452	-7.87910891370848
7.88233947753906	0.00702043017372489	0.0106	0.2	4.38469266425273E-06	0.00534059666097164	NaN	3.06684523820877E-06	0	0	0	0	0	0	Infinity	NaN	NaN	0	0	0	1	1122.7715798727	-7.88768007420003
7.88762998580933	0.0070188962854445	0.01062	0.2	4.52508592884441E-06	0.00129700195975602	0.0070188962854445	NaN	0	0	0	0	0	0	Infinity	NaN	NaN	0	0	0	1	1123.7706991292	-7.88892698776908
7.89154052734375	0.00701582944020629	0.01064	0.2	4.66543318610093E-06	-0.00358582916669548	NaN	3.06684523820877E-06	0	0	0	0	0	0	Infinity	NaN	NaN	0	0	0	1	1124.81932387337	-7.88795469817705
7.89844131469727	0.00701276259496808	0.01066	0.2	4.80571910645267E-06	0.00663759838789701	0.00701276259496808	NaN	0	0	0	0	0	0	Infinity	NaN	NaN	0	0	0	1	1126.29526634264	-7.90507891308516
7.90143203735352	0.00701276259496808	0.01068	0.2	4.94597435835204E-06	0.00343324057757854	NaN	0	0	0	0	0	0	0	Infinity	NaN	NaN	0	0	0	1	1126.72173488706	-7.90486527793109
7.9074125289917	0.00702043017372489	0.0107	0.2	5.08630628603896E-06	0.00129700195975602	0.00702043017372489	NaN	0	0	0	0	0	0	Infinity	NaN	NaN	0	0	0	1	1126.34302077193	-7.90870953095146
7.91017293930054	0.0070250304415822	0.01072	0.2	5.22676089219204E-06	-0.000610353890806437	NaN	-4.60026785731316E-06	0	0	0	0	0	0	Infinity	NaN	NaN	0	0	0	1	1125.99838606806	-7.90956258540973
7.91661357879639	0.0070188962854445	0.01074	0.2	5.3672001594623E-06	0.00968936830759048	0.0070188962854445	NaN	0	0	0	0	0	0	Infinity	NaN	NaN	0	0	0	1	1127.90006531562	-7.92630294710398
7.91937398910522	0.00701582944020629	0.01076	0.2	5.50754741671881E-06	0.00205994443967938	NaN	3.06684523820877E-06	0	0	0	0	0	0	Infinity	NaN	NaN	0	0	0	1	1128.78656138944	-7.9214339335449
7.92190408706665	0.00704649975523353	0.01078	0.2	5.6481707086732E-06	-0.00442506559193134	0.00704649975523353	NaN	0	0	0	0	0	0	Infinity	NaN	NaN	0	0	0	1	1124.23250723637	-7.91747902147472
7.92811489105225	0.00701736286282539	0.0108	0.2	5.7888093348538E-06	7.62942363508046E-05	NaN	2.91368924081326E-05	0	0	0	0	0	0	Infinity	NaN	NaN	0	0	0	1	1129.78551145639	-7.9281911852886
7.93363571166992	0.00701582944020629	0.01082	0.2	5.92914125788411E-06	0.00961307343095541	0.00701582944020629	NaN	0	0	0	0	0	0	Infinity	NaN	NaN	0	0	0	1	1130.81935347571	-7.94324878510088
7.93593597412109	0.00701429601758718	0.01084	0.2	6.06944251246205E-06	0.00122070778161287	NaN	1.53342261910439E-06	0	0	0	0	0	0	Infinity	NaN	NaN	0	0	0	1	1131.39450548181	-7.93715668190271
7.94007635116577	0.00703116459771991	0.01086	0.2	6.20989711861512E-06	-0.0183106176555157	0.00703116459771991	NaN	0	0	0	0	0	0	Infinity	NaN	NaN	0	0	0	1	1129.26901949367	-7.92176573351026
7.94237661361694	0.0070234970189631	0.01088	0.2	6.35044373478195E-06	0.000686648127157241	NaN	7.66757875680923E-06	0	0	0	0	0	0	Infinity	NaN	NaN	0	0	0	1	1130.82935639795	-7.9430632617441
7.94628715515137	0.00701582944020629	0.0109	0.2	6.49083699937364E-06	0.00747683504596353	0.00701582944020629	NaN	0	0	0	0	0	0	Infinity	NaN	NaN	0	0	0	1	1132.62262471958	-7.95376399019733
7.95111751556396	0.0070250304415822	0.01092	0.2	6.63124559819152E-06	0.00122070778161287	NaN	-9.20100137591362E-06	0	0	0	0	0	0	Infinity	NaN	NaN	0	0	0	1	1131.82677024431	-7.95233822334558
7.95617818832397	0.0070296311751008	0.01094	0.2	6.77179221435836E-06	-0.00747683504596353	0.0070296311751008	NaN	0	0	0	0	0	0	Infinity	NaN	NaN	0	0	0	1	1131.8059212701	-7.94870135327801
7.95939874649048	0.00701736286282539	0.01096	0.2	6.91226215473761E-06	0.00312806363217533	NaN	1.22683122754097E-05	0	0	0	0	0	0	Infinity	NaN	NaN	0	0	0	1	1134.24357583894	-7.96252681012265
7.96169900894165	0.00701276259496808	0.01098	0.2	7.05256340931556E-06	0.00473024277016521	0.00701276259496808	NaN	0	0	0	0	0	0	Infinity	NaN	NaN	0	0	0	1	1135.31563362126	-7.96642925171182
7.96583938598633	0.0070296311751008	0.011	0.2	7.19298734701624E-06	0.000991825014352798	NaN	-1.68685801327229E-05	0	0	0	0	0	0	Infinity	NaN	NaN	0	0	0	1	1133.18027469231	-7.96683121100068
7.96882963180542	0.0070234970189631	0.01102	0.2	7.33351862895688E-06	-0.00282288668677211	0.0070234970189631	NaN	0	0	0	0	0	0	Infinity	NaN	NaN	0	0	0	1	1134.5957163917	-7.96600674511865
7.97343015670776	0.00701582944020629	0.01104	0.2	7.47391189354857E-06	0.00686648115515709	NaN	7.66757875680923E-06	0	0	0	0	0	0	Infinity	NaN	NaN	0	0	0	1	1136.49144761326	-7.98029663786292
7.97642087936401	0.00701429601758718	0.01106	0.2	7.61421314812651E-06	0.0028991810977459	0.00701429601758718	NaN	0	0	0	0	0	0	Infinity	NaN	NaN	0	0	0	1	1137.16627575518	-7.97932006046176
7.97964096069336	0.0070250304415822	0.01108	0.2	7.7546064127182E-06	0.00152588472701609	NaN	-1.0734423995018E-05	0	0	0	0	0	0	Infinity	NaN	NaN	0	0	0	1	1135.88702953665	-7.98116684542038
7.98286151885986	0.0070234970189631	0.0111	0.2	7.89509168732366E-06	-0.000534059654455632	0.0070234970189631	NaN	0	0	0	0	0	0	Infinity	NaN	NaN	0	0	0	1	1136.59356547124	-7.98232745920541
7.98608160018921	0.00700662843883038	0.01112	0.2	8.03539294190159E-06	0.00923160277307034	NaN	1.68685801327229E-05	0	0	0	0	0	0	Infinity	NaN	NaN	0	0	0	1	1139.78951073397	-7.99531320296228
7.9904522895813	0.0070188962854445	0.01114	0.2	8.17564818914435E-06	0.00221253279596567	0.0070188962854445	NaN	0	0	0	0	0	0	Infinity	NaN	NaN	0	0	0	1	1138.4200541831	-7.99266482237726
7.99206256866455	0.0070250304415822	0.01116	0.2	8.31608745641461E-06	-0.0019836500287056	NaN	-6.13415613770485E-06	0	0	0	0	0	0	Infinity	NaN	NaN	0	0	0	1	1137.65522229745	-7.99007891863585
7.99528312683105	0.0070250304415822	0.01118	0.2	8.45658806524626E-06	0.000305176945403218	0.0070250304415822	NaN	0	0	0	0	0	0	Infinity	NaN	NaN	0	0	0	1	1138.11366275451	-7.99558830377646
8.00011348724365	0.00703116459771991	0.0112	0.2	8.59715001563927E-06	0.00961307343095541	NaN	-6.13415613770485E-06	0	0	0	0	0	0	Infinity	NaN	NaN	0	0	0	1	1137.80773811467	-8.00972656067461
8.00149345397949	0.00702196359634399	0.01122	0.2	8.73768129757992E-06	0.00160217890515924	0.00702196359634399	NaN	0	0	0	0	0	0	Infinity	NaN	NaN	0	0	0	1	1139.4951489275	-8.00309563288465
8.00195407867432	0.0070296311751008	0.01124	0.2	8.87819724529436E-06	-0.0181580279022455	NaN	-7.66757875680923E-06	0	0	0	0	0	0	Infinity	NaN	NaN	0	0	0	1	1138.31776936143	-7.98379605077207
8.00816440582275	0.00702656386420131	0.01126	0.2	9.01875919568738E-06	0.000381471181754023	0.00702656386420131	NaN	0	0	0	0	0	0	Infinity	NaN	NaN	0	0	0	1	1139.6985156034	-8.00854587700451
8.01069450378418	0.00701582944020629	0.01128	0.2	9.15918312873146E-06	0.00755312945693731	NaN	1.0734423995018E-05	0	0	0	0	0	0	Infinity	NaN	NaN	0	0	0	1	1141.80291468839	-8.01824763324112
8.0127649307251	0.00701429601758718	0.0113	0.2	9.29948438330939E-06	0.00137329625431448	0.00701429601758718	NaN	0	0	0	0	0	0	Infinity	NaN	NaN	0	0	0	1	1142.34770112844	-8.01413822697941
8.01506519317627	0.0070296311751008	0.01132	0.2	9.43992365523627E-06	-0.00831607170403004	NaN	-1.53351575136185E-05	0	0	0	0	0	0	Infinity	NaN	NaN	0	0	0	1	1140.18289061394	-8.00674912147224
8.01345539093018	0.00696982396766543	0.01134	0.2	9.57991820666393E-06	0.00267029833048582	0.00696982396766543	NaN	0	0	0	0	0	0	Infinity	NaN	NaN	0	0	0	1	1149.73569319776	-8.01612568926066
8.02196598052979	0.00702043017372489	0.01136	0.2	9.71982074807784E-06	0.00526430224999785	NaN	-5.06062060594559E-05	0	0	0	0	0	0	Infinity	NaN	NaN	0	0	0	1	1142.66017637399	-8.02723028277978
8.0256462097168	0.00702196359634399	0.01138	0.2	9.86024468577852E-06	0.00152588472701609	0.00702196359634399	NaN	0	0	0	0	0	0	Infinity	NaN	NaN	0	0	0	1	1142.93475031619	-8.02717209444381
8.02610683441162	0.0070250304415822	0.0114	0.2	1.00007146261578E-05	-0.00350953498855233	NaN	-3.06684523820877E-06	0	0	0	0	0	0	Infinity	NaN	NaN	0	0	0	1	1142.50136012278	-8.02259729942307
8.0316276550293	0.00702043017372489	0.01142	0.2	1.01411692323109E-05	0.00595095055177808	0.00702043017372489	NaN	0	0	0	0	0	0	Infinity	NaN	NaN	0	0	0	1	1144.03639895016	-8.03757860558108
8.03185749053955	0.0070280977524817	0.01144	0.2	1.02816545115729E-05	0.00366212334483862	NaN	-7.66757875680923E-06	0	0	0	0	0	0	Infinity	NaN	NaN	0	0	0	1	1142.82096997063	-8.03551961388439
8.03438758850098	0.00702656386420131	0.01146	0.2	1.04222011277398E-05	0.00144959054887295	0.00702656386420131	NaN	0	0	0	0	0	0	Infinity	NaN	NaN	0	0	0	1	1143.43052219795	-8.03583717904985
8.03875827789307	0.00702196359634399	0.01148	0.2	1.05626864023452E-05	-0.00137329625431448	NaN	4.60026785731316E-06	0	0	0	0	0	0	Infinity	NaN	NaN	0	0	0	1	1144.80204398645	-8.03738498163875
8.04082870483398	0.0070188962854445	0.0115	0.2	1.07030950011631E-05	0.00839236564934254	0.0070188962854445	NaN	0	0	0	0	0	0	Infinity	NaN	NaN	0	0	0	1	1145.59731015099	-8.04922107048333
8.04128837585449	0.00701276259496808	0.01152	0.2	1.08434115899672E-05	0.0028991810977459	NaN	6.13369047641754E-06	0	0	0	0	0	0	Infinity	NaN	NaN	0	0	0	1	1146.66485097106	-8.04418755695224
8.04519844055176	0.00702043017372489	0.01154	0.2	1.09837435176541E-05	0.00122070778161287	0.00702043017372489	NaN	0	0	0	0	0	0	Infinity	NaN	NaN	0	0	0	1	1145.96944082746	-8.04641914833337
8.04749870300293	0.00703729875385761	0.01156	0.2	1.112432080693E-05	-0.000534059654455632	NaN	-1.68685801327229E-05	0	0	0	0	0	0	Infinity	NaN	NaN	0	0	0	1	1143.54939082152	-8.04696464334847
8.0497989654541	0.00701276259496808	0.01158	0.2	1.12648214204182E-05	0.00984195619821548	0.00701276259496808	NaN	0	0	0	0	0	0	Infinity	NaN	NaN	0	0	0	1	1147.87843684173	-8.05964092165232
8.0525598526001	0.00701276259496808	0.0116	0.2	1.14050766723176E-05	0.0019836500287056	NaN	0	0	0	0	0	0	0	Infinity	NaN	NaN	0	0	0	1	1148.2721314961	-8.0545435026288
8.05163955688477	0.00704496633261442	0.01162	0.2	1.15456539615934E-05	-0.00762942340224981	0.00704496633261442	NaN	0	0	0	0	0	0	Infinity	NaN	NaN	0	0	0	1	1142.89255288701	-8.04401013348252
8.05624008178711	0.00702043017372489	0.01164	0.2	1.16863079266568E-05	0	NaN	2.45361588895321E-05	0	0	0	0	0	0	Infinity	NaN	NaN	0	0	0	1	1147.5422278166	-8.05624008178711
8.06130027770996	0.00702043017372489	0.01166	0.2	1.18267165301313E-05	0.00984195619821548	0.00702043017372489	NaN	0	0	0	0	0	0	Infinity	NaN	NaN	0	0	0	1	1148.26300927836	-8.07114223390818
8.06199073791504	0.0070188962854445	0.01168	0.2	1.1967109794723E-05	0.00144959054887295	NaN	1.53388828039169E-06	0	0	0	0	0	0	Infinity	NaN	NaN	0	0	0	1	1148.61231881053	-8.06344032846391
8.06406116485596	0.00703269802033901	0.0117	0.2	1.21076257377808E-05	-0.0165558494627476	0.00703269802033901	NaN	0	0	0	0	0	0	Infinity	NaN	NaN	0	0	0	1	1146.65255660547	-8.04750531539321
8.06728172302246	0.00701582944020629	0.01172	0.2	1.22481110123863E-05	0.00083923659985885	NaN	1.68685801327229E-05	0	0	0	0	0	0	Infinity	NaN	NaN	0	0	0	1	1149.86856390643	-8.06812095962232
8.06797122955322	0.0070250304415822	0.01174	0.2	1.23885196112042E-05	0.00732424668967724	0.0070250304415822	NaN	0	0	0	0	0	0	Infinity	NaN	NaN	0	0	0	1	1148.46067880328	-8.0752954762429
8.07326221466064	0.00703729875385761	0.01176	0.2	1.25291429031586E-05	0.00129700195975602	NaN	-1.22683122754097E-05	0	0	0	0	0	0	Infinity	NaN	NaN	0	0	0	1	1147.21038526823	-8.0745592166204
8.07303237915039	0.00702656386420131	0.01178	0.2	1.26697815293392E-05	-0.00648501003161073	0.00702656386420131	NaN	0	0	0	0	0	0	Infinity	NaN	NaN	0	0	0	1	1148.93033567667	-8.06654736911878
8.07395172119141	0.00700816186144948	0.0118	0.2	1.28101287865957E-05	0.00358582916669548	NaN	1.84020027518272E-05	0	0	0	0	0	0	Infinity	NaN	NaN	0	0	0	1	1152.07837387499	-8.0775375503581
8.07924270629883	0.00701582944020629	0.01182	0.2	1.29503686996122E-05	0.00465394835919142	0.00701582944020629	NaN	0	0	0	0	0	0	Infinity	NaN	NaN	0	0	0	1	1151.57342052792	-8.08389665465802
8.08131313323975	0.00703269802033901	0.01184	0.2	1.30908539742177E-05	0.00129700195975602	NaN	-1.68685801327229E-05	0	0	0	0	0	0	Infinity	NaN	NaN	0	0	0	1	1149.105664692	-8.0826101351995
8.08039283752441	0.0070280977524817	0.01186	0.2	1.32314619319459E-05	-0.00221253279596567	0.0070280977524817	NaN	0	0	0	0	0	0	Infinity	NaN	NaN	0	0	0	1	1149.72687092622	-8.07818030472845
8.08568382263184	0.00702196359634399	0.01188	0.2	1.33719625454341E-05	0.00801089499145746	NaN	6.13415613770485E-06	0	0	0	0	0	0	Infinity	NaN	NaN	0	0	0	1	1151.48472527566	-8.09369471762329
8.08775424957275	0.0070296311751008	0.0119	0.2	1.35124784931486E-05	0.00297547527588904	0.0070296311751008	NaN	0	0	0	0	0	0	Infinity	NaN	NaN	0	0	0	1	1150.52327044125	-8.09072972484864
8.08683395385742	0.0070234970189631	0.01192	0.2	1.36530097750892E-05	0.00129700195975602	NaN	6.13415613770485E-06	0	0	0	0	0	0	Infinity	NaN	NaN	0	0	0	1	1151.39707926456	-8.08813095581718
8.09189414978027	0.00700202770531178	0.01194	0.2	1.3793265022332E-05	0.000381471181754023	0.00700202770531178	NaN	0	0	0	0	0	0	Infinity	NaN	NaN	0	0	0	1	1155.65011884225	-8.09227562096203
8.09419441223145	0.00701582944020629	0.01196	0.2	1.39334435937872E-05	0.00991825107485056	NaN	-1.38017348945141E-05	0	0	0	0	0	0	Infinity	NaN	NaN	0	0	0	1	1153.70455927068	-8.1041126633063
8.09488487243652	0.0070280977524817	0.01198	0.2	1.4073882865714E-05	0.00175476749427617	0.0070280977524817	NaN	0	0	0	0	0	0	Infinity	NaN	NaN	0	0	0	1	1151.78888477727	-8.0966396399308
8.09603500366211	0.00705570075660944	0.012	0.2	1.4214720850805E-05	-0.013275196775794	NaN	-2.76030041277409E-05	0	0	0	0	0	0	Infinity	NaN	NaN	0	0	0	1	1147.44591401189	-8.08275980688632
8.09833526611328	0.00701122870668769	0.01202	0.2	1.43553901454379E-05	0.000534059654455632	0.00701122870668769	NaN	0	0	0	0	0	0	Infinity	NaN	NaN	0	0	0	1	1155.05221765033	-8.09886932576774
8.10063552856445	0.00702196359634399	0.01204	0.2	1.44957220684682E-05	0.00892642606049776	NaN	-1.07348896563053E-05	0	0	0	0	0	0	Infinity	NaN	NaN	0	0	0	1	1153.6140023258	-8.10956195462495
8.10477542877197	0.0070250304415822	0.01206	0.2	1.46361920088475E-05	0.00122070778161287	0.0070250304415822	NaN	0	0	0	0	0	0	Infinity	NaN	NaN	0	0	0	1	1153.69968801823	-8.10599613655359
8.10362529754639	0.0070250304415822	0.01208	0.2	1.47766926176792E-05	-0.0103760156780481	NaN	0	0	0	0	0	0	0	Infinity	NaN	NaN	0	0	0	1	1153.53596898027	-8.09324928186834
8.10707569122314	0.0070234970189631	0.0121	0.2	1.49171778922846E-05	0.00137329625431448	0.0070234970189631	NaN	0	0	0	0	0	0	Infinity	NaN	NaN	0	0	0	1	1154.27908196365	-8.10844898747746
8.11006641387939	0.00701582944020629	0.01212	0.2	1.50575711568763E-05	0.00617983331903815	NaN	7.66757875680923E-06	0	0	0	0	0	0	Infinity	NaN	NaN	0	0	0	1	1155.96687219935	-8.11624624719843
8.1105260848999	0.00701582944020629	0.01214	0.2	1.51978877456804E-05	0.00251770974136889	0.00701582944020629	NaN	0	0	0	0	0	0	Infinity	NaN	NaN	0	0	0	1	1156.03239132641	-8.11304379464127
8.11466693878174	0.00703116459771991	0.01216	0.2	1.53383576860597E-05	-0.00518800783902407	NaN	-1.53351575136185E-05	0	0	0	0	0	0	Infinity	NaN	NaN	0	0	0	1	1154.09998244291	-8.10947893094271
8.11512660980225	0.00702196359634399	0.01218	0.2	1.54788889680003E-05	0.00427247723564506	0.00702196359634399	NaN	0	0	0	0	0	0	Infinity	NaN	NaN	0	0	0	1	1155.67768167118	-8.11939908703789
8.1165075302124	0.00702043017372489	0.0122	0.2	1.5619312905701E-05	0.00419618282467127	NaN	1.53342261910439E-06	0	0	0	0	0	0	Infinity	NaN	NaN	0	0	0	1	1156.12680838131	-8.12070371303707
8.12087726593018	0.00703729875385761	0.01222	0.2	1.57598901949768E-05	0.00106811930891126	0.00703729875385761	NaN	0	0	0	0	0	0	Infinity	NaN	NaN	0	0	0	1	1153.97648301894	-8.12194538523909
8.12156772613525	0.0070296311751008	0.01224	0.2	1.59005594942664E-05	-0.00144959054887295	NaN	7.66757875680923E-06	0	0	0	0	0	0	Infinity	NaN	NaN	0	0	0	1	1155.33340567029	-8.12011813558638
8.12225818634033	0.00701582944020629	0.01226	0.2	1.60410141004195E-05	0.00801089499145746	0.00701582944020629	NaN	0	0	0	0	0	0	Infinity	NaN	NaN	0	0	0	1	1157.70462431617	-8.13026908133179
8.12570858001709	0.0070188962854445	0.01228	0.2	1.6181361357676E-05	0.00267029833048582	NaN	-3.06684523820877E-06	0	0	0	0	0	0	Infinity	NaN	NaN	0	0	0	1	1157.6903617835	-8.12837887834758
8.12524795532227	0.00702656386420131	0.0123	0.2	1.63218159591725E-05	0.000991825014352798	0.00702656386420131	NaN	0	0	0	0	0	0	Infinity	NaN	NaN	0	0	0	1	1156.36150362462	-8.12623978033662
8.12800884246826	0.00703423144295812	0.01232	0.2	1.6462423912244E-05	0.000228882709052414	NaN	-7.66757875680923E-06	0	0	0	0	0	0	Infinity	NaN	NaN	0	0	0	1	1155.49351885558	-8.12823772517731
8.13214874267578	0.0070234970189631	0.01234	0.2	1.66030011968633E-05	0.00976566225290298	0.0070234970189631	NaN	0	0	0	0	0	0	Infinity	NaN	NaN	0	0	0	1	1157.84896337528	-8.14191440492868
8.13145923614502	0.00702656386420131	0.01236	0.2	1.67435018056949E-05	0.00137329625431448	NaN	-3.06684523820877E-06	0	0	0	0	0	0	Infinity	NaN	NaN	0	0	0	1	1157.24547492878	-8.13283253239933
8.13237953186035	0.00705110002309084	0.01238	0.2	1.68842784445678E-05	-0.0176239684224129	0.00705110002309084	NaN	0	0	0	0	0	0	Infinity	NaN	NaN	0	0	0	1	1153.3490526625	-8.11475556343794
8.1390495300293	0.00706490175798535	0.0124	0.2	1.70254384623786E-05	-0.000686648127157241	NaN	-1.38017348945141E-05	0	0	0	0	0	0	Infinity	NaN	NaN	0	0	0	1	1152.04001539439	-8.13836288190214
8.13720989227295	0.00703116459771991	0.01242	0.2	1.71663991259356E-05	0.00785830616950989	0.00703116459771991	NaN	0	0	0	0	0	0	Infinity	NaN	NaN	0	0	0	1	1157.30613032608	-8.14506819844246
8.13951015472412	0.00702196359634399	0.01244	0.2	1.73069304078763E-05	0.00122070778161287	NaN	9.20100137591362E-06	0	0	0	0	0	0	Infinity	NaN	NaN	0	0	0	1	1159.15014981877	-8.14073086250573
8.14134979248047	0.00703423144295812	0.01246	0.2	1.74474923582693E-05	-0.00816348288208246	0.00703423144295812	NaN	0	0	0	0	0	0	Infinity	NaN	NaN	0	0	0	1	1157.39009421288	-8.13318630959839
8.14111995697021	0.00702196359634399	0.01248	0.2	1.75880543086623E-05	0.00251770974136889	NaN	1.22678466141224E-05	0	0	0	0	0	0	Infinity	NaN	NaN	0	0	0	1	1159.3794022528	-8.14363766671158
8.14733123779297	0.0070188962854445	0.0125	0.2	1.77284629074802E-05	0.00473024277016521	0.0070188962854445	NaN	0	0	0	0	0	0	Infinity	NaN	NaN	0	0	0	1	1160.7709968145	-8.15206148056313
8.14618110656738	0.00702043017372489	0.01252	0.2	1.78688561720719E-05	0.00144959054887295	NaN	-1.53388828039169E-06	0	0	0	0	0	0	Infinity	NaN	NaN	0	0	0	1	1160.35355455223	-8.14763069711626
8.14618110656738	0.00702656386420131	0.01254	0.2	1.80093261124512E-05	-0.00244141556322575	0.00702656386420131	NaN	0	0	0	0	0	0	Infinity	NaN	NaN	0	0	0	1	1159.34064843134	-8.14373969100416
8.15239143371582	0.00702196359634399	0.01256	0.2	1.81498113870566E-05	0.00724795227870345	NaN	4.60026785731316E-06	0	0	0	0	0	0	Infinity	NaN	NaN	0	0	0	1	1160.98457673013	-8.15963938599452
8.15216159820557	0.00703423144295812	0.01258	0.2	1.82903733374496E-05	0.00259400391951203	0.00703423144295812	NaN	0	0	0	0	0	0	Infinity	NaN	NaN	0	0	0	1	1158.92712150758	-8.15475560212508
8.15377140045166	0.00703116459771991	0.0126	0.2	1.84310272978564E-05	0.00190735585056245	NaN	3.06684523820877E-06	0	0	0	0	0	0	Infinity	NaN	NaN	0	0	0	1	1159.66157343206	-8.15567875630222
8.15814208984375	0.00702196359634399	0.01262	0.2	1.85715585797971E-05	-7.62942363508046E-05	0.00702196359634399	NaN	0	0	0	0	0	0	Infinity	NaN	NaN	0	0	0	1	1161.80352944172	-8.1580657956074
8.158371925354	0.00701276259496808	0.01264	0.2	1.87119058417102E-05	0.00999454502016306	NaN	9.20100137591362E-06	0	0	0	0	0	0	Infinity	NaN	NaN	0	0	0	1	1163.36063211493	-8.16836647037417
8.1551513671875	0.00701736286282539	0.01266	0.2	1.88522070962881E-05	0.000381471181754023	0.00701736286282539	NaN	0	0	0	0	0	0	Infinity	NaN	NaN	0	0	0	1	1162.1390437695	-8.15553283836925
8.1611328125	0.00705110002309084	0.01268	0.2	1.89928917251473E-05	-0.0155640244483948	NaN	-3.37371602654457E-05	0	0	0	0	0	0	Infinity	NaN	NaN	0	0	0	1	1157.42689591327	-8.14556878805161
8.16044235229492	0.00703116459771991	0.0127	0.2	1.91337143713554E-05	0.000534059654455632	0.00703116459771991	NaN	0	0	0	0	0	0	Infinity	NaN	NaN	0	0	0	1	1160.61034255139	-8.16097641194938
8.16504287719727	0.00701429601758718	0.01272	0.2	1.92741689775085E-05	0.00816348288208246	NaN	1.68685801327229E-05	0	0	0	0	0	0	Infinity	NaN	NaN	0	0	0	1	1164.05735610883	-8.17320636007935
8.16734313964844	0.00703269802033901	0.01274	0.2	1.94146389178877E-05	0.00160217890515924	0.00703269802033901	NaN	0	0	0	0	0	0	Infinity	NaN	NaN	0	0	0	1	1161.33852413796	-8.1689453185536
8.1659631729126	0.0070296311751008	0.01276	0.2	1.95552622098421E-05	-0.00915530882775784	NaN	3.06684523820877E-06	0	0	0	0	0	0	Infinity	NaN	NaN	0	0	0	1	1161.64887879704	-8.15680786408484
8.16803359985352	0.0070280977524817	0.01278	0.2	1.96958394991179E-05	0.00175476749427617	0.0070280977524817	NaN	0	0	0	0	0	0	Infinity	NaN	NaN	0	0	0	1	1162.19692547237	-8.16978836734779
8.17378425598145	0.0070280977524817	0.0128	0.2	1.98364014541676E-05	0.00541689060628414	NaN	0	0	0	0	0	0	0	Infinity	NaN	NaN	0	0	0	1	1163.01516339826	-8.17920114658773
8.1707935333252	0.0070280977524817	0.01282	0.2	1.99769634092172E-05	0.00129700195975602	0.0070280977524817	NaN	0	0	0	0	0	0	Infinity	NaN	NaN	0	0	0	1	1162.58962539899	-8.17209053528495
8.17562389373779	0.00702043017372489	0.01284	0.2	2.01174486884793E-05	-0.00396730005741119	NaN	7.66757875680923E-06	0	0	0	0	0	0	Infinity	NaN	NaN	0	0	0	1	1164.54742678538	-8.17165659368038
8.1772346496582	0.00701276259496808	0.01286	0.2	2.02577806161662E-05	0.00587465614080429	0.00701276259496808	NaN	0	0	0	0	0	0	Infinity	NaN	NaN	0	0	0	1	1166.05040295043	-8.18310930579901
8.17631435394287	0.00702043017372489	0.01288	0.2	2.03981125438531E-05	0.00358582916669548	NaN	-7.66757875680923E-06	0	0	0	0	0	0	Infinity	NaN	NaN	0	0	0	1	1164.64577691323	-8.17990018310957
8.18045425415039	0.0070250304415822	0.0129	0.2	2.05385671500062E-05	0.00152588472701609	0.0070250304415822	NaN	0	0	0	0	0	0	Infinity	NaN	NaN	0	0	0	1	1164.47242786723	-8.18198013887741
8.18068504333496	0.00703729875385761	0.01292	0.2	2.06791904419606E-05	-0.00160217890515924	NaN	-1.22683122754097E-05	0	0	0	0	0	0	Infinity	NaN	NaN	0	0	0	1	1162.47516688851	-8.1790828644298
8.1820650100708	0.00700969528406858	0.01294	0.2	2.08196603823399E-05	0.00915530882775784	0.00700969528406858	NaN	0	0	0	0	0	0	Infinity	NaN	NaN	0	0	0	1	1167.24974174937	-8.19122031889856
8.18620586395264	0.0070280977524817	0.01296	0.2	2.09600383127054E-05	0.0023651213850826	NaN	-1.84024684131145E-05	0	0	0	0	0	0	Infinity	NaN	NaN	0	0	0	1	1164.78258445708	-8.18857098533772
8.18505573272705	0.00704803317785263	0.01298	0.2	2.11007996220087E-05	-0.00503541948273778	0.00704803317785263	NaN	0	0	0	0	0	0	Infinity	NaN	NaN	0	0	0	1	1161.32480171168	-8.18002031324431
8.18781566619873	0.00702196359634399	0.013	0.2	2.12414995897507E-05	0.000152588472701609	NaN	2.60695815086365E-05	0	0	0	0	0	0	Infinity	NaN	NaN	0	0	0	1	1166.02935259615	-8.18796825467143
8.19057559967041	0.00701582944020629	0.01302	0.2	2.13818775201162E-05	0.00953677948564291	0.00701582944020629	NaN	0	0	0	0	0	0	Infinity	NaN	NaN	0	0	0	1	1167.44223466037	-8.20011237915605
8.18919563293457	0.0070250304415822	0.01304	0.2	2.15222861189341E-05	0.00152588472701609	NaN	-9.20100137591362E-06	0	0	0	0	0	0	Infinity	NaN	NaN	0	0	0	1	1165.71674685728	-8.19072151766159
8.19126605987549	0.00703116459771991	0.01306	0.2	2.16628480693271E-05	-0.0134277855977416	0.00703116459771991	NaN	0	0	0	0	0	0	Infinity	NaN	NaN	0	0	0	1	1164.99421198755	-8.17783827427775
8.19724655151367	0.0070234970189631	0.01308	0.2	2.18033946854939E-05	0.000686648127157241	NaN	7.66757875680923E-06	0	0	0	0	0	0	Infinity	NaN	NaN	0	0	0	1	1167.11753836892	-8.19793319964083
8.19425678253174	0.0070280977524817	0.0131	0.2	2.19439106332084E-05	0.00648501003161073	0.0070280977524817	NaN	0	0	0	0	0	0	Infinity	NaN	NaN	0	0	0	1	1165.92811755332	-8.20074179256335
8.19701671600342	0.00702196359634399	0.01312	0.2	2.20844112466966E-05	0.00129700195975602	NaN	6.13415613770485E-06	0	0	0	0	0	0	Infinity	NaN	NaN	0	0	0	1	1167.3396769347	-8.19831371796317
8.19862651824951	0.00701582944020629	0.01314	0.2	2.22247891770621E-05	-0.00389100611209869	0.00701582944020629	NaN	0	0	0	0	0	0	Infinity	NaN	NaN	0	0	0	1	1168.58977090647	-8.19473551213741
8.19724655151367	0.00701736286282539	0.01316	0.2	2.23651211000924E-05	0.00617983331903815	NaN	-1.53342261910439E-06	0	0	0	0	0	0	Infinity	NaN	NaN	0	0	0	1	1168.13776225521	-8.20342638483271
8.20207691192627	0.00704036559909582	0.01318	0.2	2.25056983847117E-05	0.00320435781031847	0.00704036559909582	NaN	0	0	0	0	0	0	Infinity	NaN	NaN	0	0	0	1	1165.00724237668	-8.20528126973659
8.20552730560303	0.0070250304415822	0.0132	0.2	2.26463523451184E-05	0.00144959054887295	NaN	1.53351575136185E-05	0	0	0	0	0	0	Infinity	NaN	NaN	0	0	0	1	1168.04153004566	-8.2069768961519
8.20276737213135	0.00702043017372489	0.01322	0.2	2.27868069512715E-05	0	0.00702043017372489	NaN	0	0	0	0	0	0	Infinity	NaN	NaN	0	0	0	1	1168.41378222542	-8.20276737213135
8.20874786376953	0.0070188962854445	0.01324	0.2	2.29272002158632E-05	0.00976566225290298	NaN	1.53388828039169E-06	0	0	0	0	0	0	Infinity	NaN	NaN	0	0	0	1	1169.521179675	-8.21851352602243
8.20989799499512	0.00701582944020629	0.01326	0.2	2.30675474731197E-05	0.0016784731997177	0.00701582944020629	NaN	0	0	0	0	0	0	Infinity	NaN	NaN	0	0	0	1	1170.19634883737	-8.21157646819483
8.20621776580811	0.00704956660047174	0.01328	0.2	2.32082014335265E-05	-0.0151062589138746	NaN	-3.37371602654457E-05	0	0	0	0	0	0	Infinity	NaN	NaN	0	0	0	1	1164.07408155545	-8.19111150689423
8.21242809295654	0.00700969528406858	0.0133	0.2	2.33487940523719E-05	0.000762942363508046	0.00700969528406858	NaN	0	0	0	0	0	0	Infinity	NaN	NaN	0	0	0	1	1171.58132559934	-8.21319103532005
8.21288871765137	0.00702656386420131	0.01332	0.2	2.34891566438546E-05	0.00816348288208246	NaN	-1.68685801327229E-05	0	0	0	0	0	0	Infinity	NaN	NaN	0	0	0	1	1168.83428036485	-8.22105220053345
8.21357822418213	0.0070234970189631	0.01334	0.2	2.36296572526862E-05	0.00106811930891126	0.0070234970189631	NaN	0	0	0	0	0	0	Infinity	NaN	NaN	0	0	0	1	1169.44282912143	-8.21464634349104
8.21610927581787	0.00703269802033901	0.01336	0.2	2.37702192030793E-05	-0.00808718893676996	NaN	-9.20100137591362E-06	0	0	0	0	0	0	Infinity	NaN	NaN	0	0	0	1	1168.27272435932	-8.2080220868811
8.21679878234863	0.00699742743745446	0.01338	0.2	2.39105204576572E-05	0.00419618282467127	0.00699742743745446	NaN	0	0	0	0	0	0	Infinity	NaN	NaN	0	0	0	1	1174.25994850155	-8.2209949651733
8.21886920928955	0.0070296311751008	0.0134	0.2	2.40507910437827E-05	0.00450136000290513	NaN	-3.22037376463413E-05	0	0	0	0	0	0	Infinity	NaN	NaN	0	0	0	1	1169.17502562596	-8.22337056929246
8.22277927398682	0.00703269802033901	0.01342	0.2	2.41914143357371E-05	0.00122070778161287	0.00703269802033901	NaN	0	0	0	0	0	0	Infinity	NaN	NaN	0	0	0	1	1169.22115100151	-8.22399998176843
8.22093963623047	0.0070280977524817	0.01344	0.2	2.43320222934654E-05	-0.00160217890515924	NaN	4.60026785731316E-06	0	0	0	0	0	0	Infinity	NaN	NaN	0	0	0	1	1169.72471439054	-8.21933745732531
8.22439002990723	0.00701429601758718	0.01346	0.2	2.4472446231166E-05	0.00831607170403004	0.00701429601758718	NaN	0	0	0	0	0	0	Infinity	NaN	NaN	0	0	0	1	1172.51824121564	-8.23270610161126
8.22599983215332	0.00701122870668769	0.01348	0.2	2.46127014784088E-05	0.00244141556322575	NaN	3.06731089949608E-06	0	0	0	0	0	0	Infinity	NaN	NaN	0	0	0	1	1173.26080438753	-8.22844124771655
8.22416019439697	0.00702196359634399	0.0135	0.2	2.47530334014391E-05	0.00106811930891126	0.00702196359634399	NaN	0	0	0	0	0	0	Infinity	NaN	NaN	0	0	0	1	1171.20518805864	-8.22522831370588
8.22852993011475	0.0070234970189631	0.01352	0.2	2.48934880075922E-05	0.000152588472701609	NaN	-1.53342261910439E-06	0	0	0	0	0	0	Infinity	NaN	NaN	0	0	0	1	1171.57164129181	-8.22868251858745
8.23221111297607	0.00702043017372489	0.01354	0.2	2.50339272795191E-05	0.00968936830759048	0.00702043017372489	NaN	0	0	0	0	0	0	Infinity	NaN	NaN	0	0	0	1	1172.60779030129	-8.24190048128366
8.22968006134033	0.0070250304415822	0.01356	0.2	2.51743818856721E-05	0.0016784731997177	NaN	-4.60026785731316E-06	0	0	0	0	0	0	Infinity	NaN	NaN	0	0	0	1	1171.47962984297	-8.23135853454005
8.23014068603516	0.00700202770531178	0.01358	0.2	2.53146524671411E-05	-0.0183869116008282	0.00700202770531178	NaN	0	0	0	0	0	0	Infinity	NaN	NaN	0	0	0	1	1175.39390479585	-8.21175377443433
8.23497104644775	0.0070250304415822	0.0136	0.2	2.545492304861E-05	0.000228882709052414	NaN	-2.30027362704277E-05	0	0	0	0	0	0	Infinity	NaN	NaN	0	0	0	1	1172.23279171913	-8.23519992915681
8.23290061950684	0.0070250304415822	0.01362	0.2	2.55954236574416E-05	0.0077057178132236	0.0070250304415822	NaN	0	0	0	0	0	0	Infinity	NaN	NaN	0	0	0	1	1171.93807030003	-8.24060633732006
8.24003219604492	0.00703729875385761	0.01364	0.2	2.5736046949396E-05	0.00137329625431448	NaN	-1.22683122754097E-05	0	0	0	0	0	0	Infinity	NaN	NaN	0	0	0	1	1170.90839599896	-8.24140549229924
8.23819160461426	0.00704649975523353	0.01366	0.2	2.5876884934487E-05	-0.0067138927988708	0.00704649975523353	NaN	0	0	0	0	0	0	Infinity	NaN	NaN	0	0	0	1	1169.11827017317	-8.23147771181539
8.23635101318359	0.00700816186144948	0.01368	0.2	2.60174315506538E-05	0.00396730005741119	NaN	3.83378937840462E-05	0	0	0	0	0	0	Infinity	NaN	NaN	0	0	0	1	1175.2512536119	-8.240318313241
8.24348258972168	0.0070250304415822	0.0137	0.2	2.61577634736841E-05	0.00419618282467127	0.0070250304415822	NaN	0	0	0	0	0	0	Infinity	NaN	NaN	0	0	0	1	1173.44439405234	-8.24767877254635
8.24233245849609	0.00702043017372489	0.01372	0.2	2.62982180798372E-05	0.00114441360346973	NaN	4.60026785731316E-06	0	0	0	0	0	0	Infinity	NaN	NaN	0	0	0	1	1174.04948906755	-8.24347687209956
8.24463272094727	0.0070188962854445	0.01374	0.2	2.64386113444289E-05	-0.00106811930891126	0.0070188962854445	NaN	0	0	0	0	0	0	Infinity	NaN	NaN	0	0	0	1	1174.63378651778	-8.24356460163835
8.24877262115479	0.0070296311751008	0.01376	0.2	2.65790966190343E-05	0.00877383723855019	NaN	-1.07348896563053E-05	0	0	0	0	0	0	Infinity	NaN	NaN	0	0	0	1	1173.42893470318	-8.25754645839334
8.24325180053711	0.00698362570255995	0.01378	0.2	2.67192291878109E-05	0.00221253279596567	0.00698362570255995	NaN	0	0	0	0	0	0	Infinity	NaN	NaN	0	0	0	1	1180.36850077968	-8.24546433333308
8.2476224899292	0.00704649975523353	0.0138	0.2	2.68595304423889E-05	-0.00549318501725793	NaN	-6.28740526735783E-05	0	0	0	0	0	0	Infinity	NaN	NaN	0	0	0	1	1170.45664889204	-8.24212930491194
8.25222301483154	0.0070234970189631	0.01382	0.2	2.70002304101308E-05	0.000305176945403218	0.0070234970189631	NaN	0	0	0	0	0	0	Infinity	NaN	NaN	0	0	0	1	1174.94504412132	-8.25252819177695
8.24969291687012	0.00702043017372489	0.01384	0.2	2.71406696820577E-05	0.00923160277307034	NaN	3.06684523820877E-06	0	0	0	0	0	0	Infinity	NaN	NaN	0	0	0	1	1175.09792316516	-8.25892451964319
8.25452327728271	0.0070234970189631	0.01386	0.2	2.72811089539846E-05	0.00152588472701609	0.0070234970189631	NaN	0	0	0	0	0	0	Infinity	NaN	NaN	0	0	0	1	1175.27255368599	-8.25604916200973
8.25590324401855	0.0070234970189631	0.01388	0.2	2.74215788943638E-05	-0.00885013118386269	NaN	0	0	0	0	0	0	0	Infinity	NaN	NaN	0	0	0	1	1175.46903226812	-8.24705311283469
8.25383377075195	0.0070250304415822	0.0139	0.2	2.75620641689693E-05	0.00213623861782253	0.0070250304415822	NaN	0	0	0	0	0	0	Infinity	NaN	NaN	0	0	0	1	1174.91786539405	-8.25597000936978
8.25866413116455	0.0070250304415822	0.01392	0.2	2.77025647778009E-05	0.00488283112645149	NaN	0	0	0	0	0	0	0	Infinity	NaN	NaN	0	0	0	1	1175.60545820276	-8.263546962291
8.26165390014648	0.00700969528406858	0.01394	0.2	2.78429120350574E-05	0.00129700195975602	0.00700969528406858	NaN	0	0	0	0	0	0	Infinity	NaN	NaN	0	0	0	1	1178.60385727798	-8.26295090210624
8.2588939666748	0.00703729875385761	0.01396	0.2	2.79833819754367E-05	-0.00190735585056245	NaN	-2.76034697890282E-05	0	0	0	0	0	0	Infinity	NaN	NaN	0	0	0	1	1173.5886531956	-8.25698661082424
8.26349449157715	0.00700662843883038	0.01398	0.2	2.81238212473636E-05	0.00846866052597761	0.00700662843883038	NaN	0	0	0	0	0	0	Infinity	NaN	NaN	0	0	0	1	1179.38243246656	-8.27196315210313
8.26441478729248	0.0070188962854445	0.014	0.2	2.82640764946063E-05	0.00259400391951203	NaN	-1.22678466141224E-05	0	0	0	0	0	0	Infinity	NaN	NaN	0	0	0	1	1177.45218780777	-8.26700879121199
8.26303482055664	0.00703116459771991	0.01402	0.2	2.8404577103438E-05	-0.000228882709052414	0.00703116459771991	NaN	0	0	0	0	0	0	Infinity	NaN	NaN	0	0	0	1	1175.2014485959	-8.26280593784759
8.26740455627441	0.00702043017372489	0.01404	0.2	2.85450930511524E-05	0.000152588472701609	NaN	1.0734423995018E-05	0	0	0	0	0	0	Infinity	NaN	NaN	0	0	0	1	1177.62079412406	-8.26755714474712
8.26878547668457	0.00700356112793088	0.01406	0.2	2.8685332964169E-05	0.00976566225290298	0.00700356112793088	NaN	0	0	0	0	0	0	Infinity	NaN	NaN	0	0	0	1	1180.65443074493	-8.27855113893747
8.26763534545898	0.00701736286282539	0.01408	0.2	2.88255422040766E-05	0.00152588472701609	NaN	-1.38017348945141E-05	0	0	0	0	0	0	Infinity	NaN	NaN	0	0	0	1	1178.16842410372	-8.269161230186
8.27338600158691	0.00703576486557722	0.0141	0.2	2.89660734813606E-05	-0.0151062589138746	0.00703576486557722	NaN	0	0	0	0	0	0	Infinity	NaN	NaN	0	0	0	1	1175.90427759529	-8.25827974267304
8.27016544342041	0.00703729875385761	0.01412	0.2	2.91068041175549E-05	0.000534059654455632	NaN	-1.53388828039169E-06	0	0	0	0	0	0	Infinity	NaN	NaN	0	0	0	1	1175.19032979621	-8.27069950307487
8.27384567260742	0.0070234970189631	0.01414	0.2	2.92474120752831E-05	0.00648501003161073	0.0070234970189631	NaN	0	0	0	0	0	0	Infinity	NaN	NaN	0	0	0	1	1178.02366118594	-8.28033068263903
8.27775573730469	0.00703269802033901	0.01416	0.2	2.93879740256762E-05	0.00175476749427617	NaN	-9.20100137591362E-06	0	0	0	0	0	0	Infinity	NaN	NaN	0	0	0	1	1177.03841589172	-8.27951050479896
8.27637577056885	0.00702043017372489	0.01418	0.2	2.95285053076168E-05	-0.00389100611209869	0.00702043017372489	NaN	0	0	0	0	0	0	Infinity	NaN	NaN	0	0	0	1	1178.89866657239	-8.27248476445675
8.27913665771484	0.0070188962854445	0.0142	0.2	2.96688985722085E-05	0.00587465614080429	NaN	1.53388828039169E-06	0	0	0	0	0	0	Infinity	NaN	NaN	0	0	0	1	1179.54965011861	-8.28501131385565
8.28120613098145	0.00703423144295812	0.01422	0.2	2.98094298494925E-05	0.00320435781031847	0.00703423144295812	NaN	0	0	0	0	0	0	Infinity	NaN	NaN	0	0	0	1	1177.2723428473	-8.28441048879176
8.28028678894043	0.00701429601758718	0.01424	0.2	2.9949915124098E-05	0.00122070778161287	NaN	1.99354253709316E-05	0	0	0	0	0	0	Infinity	NaN	NaN	0	0	0	1	1180.48721755954	-8.28150749672204
8.27982616424561	0.00701429601758718	0.01426	0.2	3.00902010444497E-05	-0.00190735585056245	0.00701429601758718	NaN	0	0	0	0	0	0	Infinity	NaN	NaN	0	0	0	1	1180.42154814757	-8.27791880839504
8.28603744506836	0.00701736286282539	0.01428	0.2	3.02305176332538E-05	0.00946048554033041	NaN	-3.06684523820877E-06	0	0	0	0	0	0	Infinity	NaN	NaN	0	0	0	1	1180.79079093427	-8.29549793060869
8.2841968536377	0.0070296311751008	0.0143	0.2	3.03709875736331E-05	0.00160217890515924	0.0070296311751008	NaN	0	0	0	0	0	0	Infinity	NaN	NaN	0	0	0	1	1178.46820797379	-8.28579903254285
8.28442668914795	0.00705263391137123	0.01432	0.2	3.05118102244978E-05	-0.0141907278448343	NaN	-2.30027362704277E-05	0	0	0	0	0	0	Infinity	NaN	NaN	0	0	0	1	1174.65712714659	-8.27023596130311
8.28994750976563	0.0070188962854445	0.01434	0.2	3.0652525526466E-05	0.000610353890806437	0.0070188962854445	NaN	0	0	0	0	0	0	Infinity	NaN	NaN	0	0	0	1	1181.0898996979	-8.29055786365643
8.28925800323486	0.0070280977524817	0.01436	0.2	3.07929954668452E-05	0.00755312945693731	NaN	-9.20146703720093E-06	0	0	0	0	0	0	Infinity	NaN	NaN	0	0	0	1	1179.4454623668	-8.2968111326918
8.29385852813721	0.00702196359634399	0.01438	0.2	3.09334960803335E-05	0.00122070778161287	0.00702196359634399	NaN	0	0	0	0	0	0	Infinity	NaN	NaN	0	0	0	1	1181.13094924836	-8.29507923591882
8.29270839691162	0.00700049428269267	0.0144	0.2	3.10737206591239E-05	-0.00511171389371157	NaN	2.14693136513233E-05	0	0	0	0	0	0	Infinity	NaN	NaN	0	0	0	1	1184.58898215426	-8.28759668301791
8.29316806793213	0.0070296311751008	0.01442	0.2	3.12140219137018E-05	0.00488283112645149	0.0070296311751008	NaN	0	0	0	0	0	0	Infinity	NaN	NaN	0	0	0	1	1179.74440782993	-8.29805089905858
8.29799842834473	0.00702656386420131	0.01444	0.2	3.13545838640948E-05	0.00343324057757854	NaN	3.06731089949608E-06	0	0	0	0	0	0	Infinity	NaN	NaN	0	0	0	1	1180.94684524552	-8.30143166892231
8.2954683303833	0.0070188962854445	0.01446	0.2	3.14950384655913E-05	0.00152588472701609	0.0070188962854445	NaN	0	0	0	0	0	0	Infinity	NaN	NaN	0	0	0	1	1181.87646504852	-8.29699421511032
8.29937839508057	0.00702043017372489	0.01448	0.2	3.1635431730183E-05	-0.000228882709052414	NaN	-1.53388828039169E-06	0	0	0	0	0	0	Infinity	NaN	NaN	0	0	0	1	1182.17519293082	-8.29914951237151
8.30305957794189	0.00703423144295812	0.0145	0.2	3.17759783463498E-05	0.00976566225290298	0.00703423144295812	NaN	0	0	0	0	0	0	Infinity	NaN	NaN	0	0	0	1	1180.37907129911	-8.3128252401948
8.30006885528564	0.00701582944020629	0.01452	0.2	3.19164789551814E-05	0.00175476749427617	NaN	1.84020027518272E-05	0	0	0	0	0	0	Infinity	NaN	NaN	0	0	0	1	1183.04883635278	-8.30182362277992
8.30535984039307	0.00709403865039349	0.01454	0.2	3.20575776360874E-05	-0.0189209710806608	0.00709403865039349	NaN	0	0	0	0	0	0	Infinity	NaN	NaN	0	0	0	1	1170.7519862374	-8.28643886931241
8.30489921569824	0.00702656386420131	0.01456	0.2	3.21987836612334E-05	0.000610353890806437	NaN	6.74747861921787E-05	0	0	0	0	0	0	Infinity	NaN	NaN	0	0	0	1	1181.92894510071	-8.30550956958905
8.30397891998291	0.0070280977524817	0.01458	0.2	3.23393302774002E-05	0.00686648115515709	0.0070280977524817	NaN	0	0	0	0	0	0	Infinity	NaN	NaN	0	0	0	1	1181.54004290146	-8.31084540113807
8.30766010284424	0.0070296311751008	0.0146	0.2	3.2479907566676E-05	0.00160217890515924	NaN	-1.53342261910439E-06	0	0	0	0	0	0	Infinity	NaN	NaN	0	0	0	1	1181.80597187947	-8.3092622817494
8.31064987182617	0.0070188962854445	0.01462	0.2	3.26203928412815E-05	-0.00389100611209869	0.0070188962854445	NaN	0	0	0	0	0	0	Infinity	NaN	NaN	0	0	0	1	1184.0394178584	-8.30675886571407
8.30904006958008	0.00702196359634399	0.01464	0.2	3.27608014400994E-05	0.00617983331903815	NaN	-3.06731089949608E-06	0	0	0	0	0	0	Infinity	NaN	NaN	0	0	0	1	1183.29295724435	-8.31521990289912
8.31341075897217	0.00703269802033901	0.01466	0.2	3.29013480562662E-05	0.00328065222129226	0.00703269802033901	NaN	0	0	0	0	0	0	Infinity	NaN	NaN	0	0	0	1	1182.10830820963	-8.31669141119346
8.31180000305176	0.0070188962854445	0.01468	0.2	3.3041863999324E-05	0.00175476749427617	NaN	1.38017348945141E-05	0	0	0	0	0	0	Infinity	NaN	NaN	0	0	0	1	1184.20327997842	-8.31355477054603
8.31226062774658	0.00703423144295812	0.0147	0.2	3.31823952766081E-05	-0.000305176945403218	0.00703423144295812	NaN	0	0	0	0	0	0	Infinity	NaN	NaN	0	0	0	1	1181.68711040463	-8.31195545080118
8.31571102142334	0.00699129328131676	0.01472	0.2	3.33226505238508E-05	0.00991825107485056	NaN	4.29381616413593E-05	0	0	0	0	0	0	Infinity	NaN	NaN	0	0	0	1	1189.43816069709	-8.32562927249819
8.31663036346436	0.0070234970189631	0.01474	0.2	3.34627984268536E-05	0.00183106167241931	0.0070234970189631	NaN	0	0	0	0	0	0	Infinity	NaN	NaN	0	0	0	1	1184.1153119322	-8.31846142513677
8.31571102142334	0.00705110002309084	0.01476	0.2	3.36035443972742E-05	-0.0155640244483948	NaN	-2.76030041277409E-05	0	0	0	0	0	0	Infinity	NaN	NaN	0	0	0	1	1179.3494623805	-8.30014699697495
8.32215118408203	0.00701276259496808	0.01478	0.2	3.37441830234548E-05	0.000381471181754023	0.00701276259496808	NaN	0	0	0	0	0	0	Infinity	NaN	NaN	0	0	0	1	1186.71508858057	-8.32253265526379
8.32054138183594	0.00701429601758718	0.0148	0.2	3.38844536095803E-05	0.00785830616950989	NaN	-1.53342261910439E-06	0	0	0	0	0	0	Infinity	NaN	NaN	0	0	0	1	1186.22615312692	-8.32839968800545
8.32330131530762	0.00702196359634399	0.01482	0.2	3.40248162057196E-05	0.00152588472701609	0.00702196359634399	NaN	0	0	0	0	0	0	Infinity	NaN	NaN	0	0	0	1	1185.32390564388	-8.32482720003463
8.32698154449463	0.0070250304415822	0.01484	0.2	3.41652861460989E-05	-0.00579836219549179	NaN	-3.06684523820877E-06	0	0	0	0	0	0	Infinity	NaN	NaN	0	0	0	1	1185.3303147565	-8.32118318229914
8.32353115081787	0.00700816186144948	0.01486	0.2	3.43056180691292E-05	0.00419618282467127	0.00700816186144948	NaN	0	0	0	0	0	0	Infinity	NaN	NaN	0	0	0	1	1187.69105442669	-8.32772733364254
8.32698154449463	0.00702656386420131	0.01488	0.2	3.44459653263857E-05	0.00396730005741119	NaN	-1.84020027518272E-05	0	0	0	0	0	0	Infinity	NaN	NaN	0	0	0	1	1185.07163749249	-8.33094884455204
8.3325023651123	0.00706796906888485	0.0149	0.2	3.45869106557166E-05	0.00129700195975602	0.00706796906888485	NaN	0	0	0	0	0	0	Infinity	NaN	NaN	0	0	0	1	1178.91041739193	-8.33379936707206
8.32951259613037	0.00703423144295812	0.01492	0.2	3.4727932660835E-05	-0.00083923659985885	NaN	3.3737625926733E-05	0	0	0	0	0	0	Infinity	NaN	NaN	0	0	0	1	1184.13968372749	-8.32867335953051
8.33227252960205	0.00701122870668769	0.01494	0.2	3.48683872623315E-05	0.00930789671838284	0.00701122870668769	NaN	0	0	0	0	0	0	Infinity	NaN	NaN	0	0	0	1	1188.41830414893	-8.34158042632043
8.33572292327881	0.00703576486557722	0.01496	0.2	3.50088571980541E-05	0.00205994443967938	NaN	-2.45361588895321E-05	0	0	0	0	0	0	Infinity	NaN	NaN	0	0	0	1	1184.76428398875	-8.33778286771849
8.32951259613037	0.00704956660047174	0.01498	0.2	3.51497105127146E-05	-0.012893726117909	0.00704956660047174	NaN	0	0	0	0	0	0	Infinity	NaN	NaN	0	0	0	1	1181.56378515141	-8.31661887001246
8.33733367919922	0.00703116459771991	0.015	0.2	3.52905178246965E-05	0.000381471181754023	NaN	1.84020027518272E-05	0	0	0	0	0	0	Infinity	NaN	NaN	0	0	0	1	1185.76852572942	-8.33771515038097
8.33710289001465	0.0070234970189631	0.01502	0.2	3.54310644408633E-05	0.00778201222419739	0.0070234970189631	NaN	0	0	0	0	0	0	Infinity	NaN	NaN	0	0	0	1	1187.03017421448	-8.34488490223885
8.33618354797363	0.0070280977524817	0.01504	0.2	3.55715803885778E-05	0.0016784731997177	NaN	-4.60073351860046E-06	0	0	0	0	0	0	Infinity	NaN	NaN	0	0	0	1	1186.12231098095	-8.33786202117335
8.34262371063232	0.00704496633261442	0.01506	0.2	3.57123110294287E-05	-0.00602724449709058	0.00704496633261442	NaN	0	0	0	0	0	0	Infinity	NaN	NaN	0	0	0	1	1184.19639168614	-8.33659646613523
8.34078407287598	0.00699896086007357	0.01508	0.2	3.58527503013556E-05	0.00465394835919142	NaN	4.60054725408554E-05	0	0	0	0	0	0	Infinity	NaN	NaN	0	0	0	1	1191.71749058592	-8.34543802123517
8.34078407287598	0.00703116459771991	0.0151	0.2	3.59930515559336E-05	0.00366212334483862	0.00703116459771991	NaN	0	0	0	0	0	0	Infinity	NaN	NaN	0	0	0	1	1186.25925434611	-8.34444619622082
8.34699440002441	0.00703423144295812	0.01512	0.2	3.61337055163403E-05	0.00152588472701609	NaN	-3.06684523820877E-06	0	0	0	0	0	0	Infinity	NaN	NaN	0	0	0	1	1186.62493091274	-8.34852028475143
8.34446430206299	0.0070296311751008	0.01514	0.2	3.62743441425209E-05	-0.000762942363508046	0.0070296311751008	NaN	0	0	0	0	0	0	Infinity	NaN	NaN	0	0	0	1	1187.0415522822	-8.34370135969948
8.34699440002441	0.00700969528406858	0.01516	0.2	3.64147374071126E-05	0.00999454502016306	NaN	1.99358910322189E-05	0	0	0	0	0	0	Infinity	NaN	NaN	0	0	0	1	1190.77849489338	-8.35698894504458
8.34952449798584	0.00703729875385761	0.01518	0.2	3.65552073474919E-05	0.00190735585056245	0.00703729875385761	NaN	0	0	0	0	0	0	Infinity	NaN	NaN	0	0	0	1	1186.46724972546	-8.3514318538364
8.34400367736816	0.00701276259496808	0.0152	0.2	3.66957079609801E-05	-0.0168610271066427	NaN	2.45361588895321E-05	0	0	0	0	0	0	Infinity	NaN	NaN	0	0	0	1	1189.83119196924	-8.32714265026152
8.35182476043701	0.00701276259496808	0.01522	0.2	3.68359632128795E-05	0.000534059654455632	0.00701276259496808	NaN	0	0	0	0	0	0	Infinity	NaN	NaN	0	0	0	1	1190.94645616975	-8.35235882009147
8.35573577880859	0.0070250304415822	0.01524	0.2	3.6976341143245E-05	0.00686648115515709	NaN	-1.22678466141224E-05	0	0	0	0	0	0	Infinity	NaN	NaN	0	0	0	1	1189.42342645944	-8.36260225996375
8.35274505615234	0.0070296311751008	0.01526	0.2	3.71168877594118E-05	0.00129700195975602	0.0070296311751008	NaN	0	0	0	0	0	0	Infinity	NaN	NaN	0	0	0	1	1188.21953073983	-8.3540420581121
8.35688591003418	0.00702656386420131	0.01528	0.2	3.72574497098049E-05	-0.00450136000290513	NaN	3.06731089949608E-06	0	0	0	0	0	0	Infinity	NaN	NaN	0	0	0	1	1189.32753925579	-8.35238455003127
8.35803604125977	0.0070188962854445	0.0153	0.2	3.73979043113013E-05	0.00526430224999785	0.0070188962854445	NaN	0	0	0	0	0	0	Infinity	NaN	NaN	0	0	0	1	1190.79064590145	-8.36330034350976
8.35550498962402	0.00702656386420131	0.01532	0.2	3.75383589127978E-05	0.00381471170112491	NaN	-7.66757875680923E-06	0	0	0	0	0	0	Infinity	NaN	NaN	0	0	0	1	1189.13101070544	-8.35931970132515
8.35964584350586	0.00703269802033901	0.01534	0.2	3.76789515316432E-05	0.00129700195975602	0.00703269802033901	NaN	0	0	0	0	0	0	Infinity	NaN	NaN	0	0	0	1	1188.68261076037	-8.36094284546562
8.36148643493652	0.00702196359634399	0.01536	0.2	3.781949814781E-05	-0.000686648127157241	NaN	1.0734423995018E-05	0	0	0	0	0	0	Infinity	NaN	NaN	0	0	0	1	1190.7618602993	-8.36079978680937
8.35872554779053	0.00701122870668769	0.01538	0.2	3.79598300708403E-05	0.00991825107485056	0.00701122870668769	NaN	0	0	0	0	0	0	Infinity	NaN	NaN	0	0	0	1	1192.19125455393	-8.36864379886538
8.36355590820313	0.0070234970189631	0.0154	0.2	3.81001773280968E-05	0.00183106167241931	NaN	-1.22683122754097E-05	0	0	0	0	0	0	Infinity	NaN	NaN	0	0	0	1	1190.79653420823	-8.36538696987554
8.36240577697754	0.00705723417922854	0.01542	0.2	3.82409846400787E-05	-0.0135803744196892	0.00705723417922854	NaN	0	0	0	0	0	0	Infinity	NaN	NaN	0	0	0	1	1184.94095060505	-8.34882540255785
8.36470603942871	0.00702196359634399	0.01544	0.2	3.83817766178345E-05	0.000610353890806437	NaN	3.52705828845501E-05	0	0	0	0	0	0	Infinity	NaN	NaN	0	0	0	1	1191.22036516735	-8.36531639331952
8.36976718902588	0.0070188962854445	0.01546	0.2	3.85221852166524E-05	0.00846866052597761	0.0070188962854445	NaN	0	0	0	0	0	0	Infinity	NaN	NaN	0	0	0	1	1192.46201235125	-8.37823584955186
8.36654663085938	0.0070280977524817	0.01548	0.2	3.86626551570316E-05	0.00114441360346973	NaN	-9.20146703720093E-06	0	0	0	0	0	0	Infinity	NaN	NaN	0	0	0	1	1190.44255295184	-8.36769104446284
8.36930656433105	0.00704189902171493	0.0155	0.2	3.88033551247736E-05	-0.00747683504596353	0.00704189902171493	NaN	0	0	0	0	0	0	Infinity	NaN	NaN	0	0	0	1	1188.50136000571	-8.36182972928509
8.37367725372314	0.00701276259496808	0.01552	0.2	3.89439017409404E-05	0.00350953498855233	NaN	2.91364267468452E-05	0	0	0	0	0	0	Infinity	NaN	NaN	0	0	0	1	1194.06255955842	-8.3771867887117
8.37091732025146	0.0070296311751008	0.01554	0.2	3.90843256786411E-05	0.00442506559193134	0.0070296311751008	NaN	0	0	0	0	0	0	Infinity	NaN	NaN	0	0	0	1	1190.80462569666	-8.3753423858434
8.37528800964355	0.00701736286282539	0.01556	0.2	3.92247956190204E-05	0.00122070778161287	NaN	1.22683122754097E-05	0	0	0	0	0	0	Infinity	NaN	NaN	0	0	0	1	1193.50932442325	-8.37650871742517
8.37551784515381	0.00700509501621127	0.01558	0.2	3.93650201978107E-05	-0.00129700195975602	0.00700509501621127	NaN	0	0	0	0	0	0	Infinity	NaN	NaN	0	0	0	1	1195.6322970311	-8.37422084319405
8.37666797637939	0.00700969528406858	0.0156	0.2	3.95051681008135E-05	0.00892642606049776	NaN	-4.60026785731316E-06	0	0	0	0	0	0	Infinity	NaN	NaN	0	0	0	1	1195.01171404949	-8.38559440243989
8.37919807434082	0.00701276259496808	0.01562	0.2	3.96453926796039E-05	0.00205994443967938	0.00701276259496808	NaN	0	0	0	0	0	0	Infinity	NaN	NaN	0	0	0	1	1194.84981287591	-8.3812580187805
8.37942790985107	0.00705263391137123	0.01564	0.2	3.97860466446673E-05	-0.00465394835919142	NaN	-3.98713164031506E-05	0	0	0	0	0	0	Infinity	NaN	NaN	0	0	0	1	1188.12744503023	-8.37477396149188
8.37850761413574	0.00698209227994084	0.01566	0.2	3.99263939065804E-05	0.000381471181754023	0.00698209227994084	NaN	0	0	0	0	0	0	Infinity	NaN	NaN	0	0	0	1	1199.9995528857	-8.3788890853175
8.38333892822266	0.00702043017372489	0.01568	0.2	4.00664191311171E-05	0.00946048554033041	NaN	-3.83378937840462E-05	0	0	0	0	0	0	Infinity	NaN	NaN	0	0	0	1	1194.1346499818	-8.39279941376299
8.3847188949585	0.00700356112793088	0.0157	0.2	4.02066590441336E-05	0.00190735585056245	0.00700356112793088	NaN	0	0	0	0	0	0	Infinity	NaN	NaN	0	0	0	1	1197.20792633899	-8.38662625080906
8.38379859924316	0.0070250304415822	0.01572	0.2	4.03469449598288E-05	-0.00892642606049776	NaN	-2.14693136513233E-05	0	0	0	0	0	0	Infinity	NaN	NaN	0	0	0	1	1193.41811668434	-8.37487217318267
8.38931941986084	0.00704189902171493	0.01574	0.2	4.04876142544617E-05	0.00221253279596567	0.00704189902171493	NaN	0	0	0	0	0	0	Infinity	NaN	NaN	0	0	0	1	1191.34332855256	-8.39153195265681
8.38908958435059	0.00702043017372489	0.01576	0.2	4.06282375464161E-05	0.00457765441387892	NaN	2.1468847990036E-05	0	0	0	0	0	0	Infinity	NaN	NaN	0	0	0	1	1194.95378157141	-8.39366723876446
8.38839912414551	0.0070188962854445	0.01578	0.2	4.07686308110078E-05	0.00160217890515924	0.0070188962854445	NaN	0	0	0	0	0	0	Infinity	NaN	NaN	0	0	0	1	1195.11655152122	-8.39000130305067
8.39299964904785	0.0070250304415822	0.0158	0.2	4.09090700782781E-05	-0.000991825014352798	NaN	-6.13415613770485E-06	0	0	0	0	0	0	Infinity	NaN	NaN	0	0	0	1	1194.72786898807	-8.3920078240335
8.39046955108643	0.0070250304415822	0.01582	0.2	4.10495706871097E-05	0.00968936830759048	0.0070250304415822	NaN	0	0	0	0	0	0	Infinity	NaN	NaN	0	0	0	1	1194.3677142553	-8.40015891939402
8.39369010925293	0.00701429601758718	0.01584	0.2	4.11899639517014E-05	0.00221253279596567	NaN	1.0734423995018E-05	0	0	0	0	0	0	Infinity	NaN	NaN	0	0	0	1	1196.65467328541	-8.3959026420489
8.39645004272461	0.00705570075660944	0.01586	0.2	4.13306639194434E-05	-0.00816348288208246	0.00705570075660944	NaN	0	0	0	0	0	0	Infinity	NaN	NaN	0	0	0	1	1190.02354725138	-8.38828655984253
8.39346027374268	0.0070234970189631	0.01588	0.2	4.14714558971991E-05	0.000457765418104827	NaN	3.22037376463413E-05	0	0	0	0	0	0	Infinity	NaN	NaN	0	0	0	1	1195.0542943324	-8.39391803916078
8.39944076538086	0.00702043017372489	0.0159	0.2	4.1611895169126E-05	0.00900272000581026	0.00702043017372489	NaN	0	0	0	0	0	0	Infinity	NaN	NaN	0	0	0	1	1196.4282184327	-8.40844348538667
8.40036106109619	0.00703883217647672	0.01592	0.2	4.1752487792628E-05	0.00129700195975602	NaN	-1.84020027518272E-05	0	0	0	0	0	0	Infinity	NaN	NaN	0	0	0	1	1193.43107641771	-8.40165806305595
8.39875030517578	0.0070280977524817	0.01594	0.2	4.18931570919176E-05	-0.00877383723855019	0.0070280977524817	NaN	0	0	0	0	0	0	Infinity	NaN	NaN	0	0	0	1	1195.02468533681	-8.38997646793723
8.4008207321167	0.00702196359634399	0.01596	0.2	4.20336577054058E-05	0.00373841752298176	NaN	6.13415613770485E-06	0	0	0	0	0	0	Infinity	NaN	NaN	0	0	0	1	1196.36346968398	-8.40455914963968
8.4040412902832	0.00702196359634399	0.01598	0.2	4.21740969773327E-05	0.00495912553742528	0.00702196359634399	NaN	0	0	0	0	0	0	Infinity	NaN	NaN	0	0	0	1	1196.82211036508	-8.40900041582063
8.40358066558838	0.00701429601758718	0.016	0.2	4.23144595734721E-05	0.00144959054887295	NaN	7.66757875680923E-06	0	0	0	0	0	0	Infinity	NaN	NaN	0	0	0	1	1198.0647301622	-8.40503025613725
8.4056510925293	0.00701429601758718	0.01602	0.2	4.24547454938238E-05	-0.000534059654455632	0.00701429601758718	NaN	0	0	0	0	0	0	Infinity	NaN	NaN	0	0	0	1	1198.35990261225	-8.40511703287484
8.40818119049072	0.00701122870668769	0.01604	0.2	4.25950007410665E-05	0.00923160277307034	NaN	3.06731089949608E-06	0	0	0	0	0	0	Infinity	NaN	NaN	0	0	0	1	1199.24503139807	-8.41741279326379
8.41163158416748	0.00704343244433403	0.01606	0.2	4.27355473525768E-05	0.00228882720693946	0.00704343244433403	NaN	0	0	0	0	0	0	Infinity	NaN	NaN	0	0	0	1	1194.25175873364	-8.41392041137442
8.41255187988281	0.00705110002309084	0.01608	0.2	4.2876492677251E-05	-0.00892642606049776	NaN	-7.66757875680923E-06	0	0	0	0	0	0	Infinity	NaN	NaN	0	0	0	1	1193.08361139872	-8.40362545382231
8.41002178192139	0.00700202770531178	0.0161	0.2	4.3017023954535E-05	0.000305176945403218	0.00700202770531178	NaN	0	0	0	0	0	0	Infinity	NaN	NaN	0	0	0	1	1201.08376257088	-8.41032695886679
8.41140174865723	0.0070234970189631	0.01612	0.2	4.31572792017778E-05	0.00892642606049776	NaN	-2.14693136513233E-05	0	0	0	0	0	0	Infinity	NaN	NaN	0	0	0	1	1197.60878746682	-8.42032817471772
8.41646289825439	0.00698362570255995	0.01614	0.2	4.3297350428993E-05	0.000991825014352798	0.00698362570255995	NaN	0	0	0	0	0	0	Infinity	NaN	NaN	0	0	0	1	1205.17096086195	-8.41745472326875
8.41393184661865	0.00703729875385761	0.01616	0.2	4.34375596735572E-05	-0.00854495447129011	NaN	-5.36730512976646E-05	0	0	0	0	0	0	Infinity	NaN	NaN	0	0	0	1	1195.61953256659	-8.40538689214736
8.4137020111084	0.00700662843883038	0.01618	0.2	4.35779989454841E-05	0.00297547527588904	0.00700662843883038	NaN	0	0	0	0	0	0	Infinity	NaN	NaN	0	0	0	1	1200.82034955359	-8.41667748638429
8.42129325866699	0.0070296311751008	0.0162	0.2	4.37183615416234E-05	0.00465394835919142	NaN	-2.30027362704277E-05	0	0	0	0	0	0	Infinity	NaN	NaN	0	0	0	1	1197.97085350587	-8.42594720702618
8.41600227355957	0.00698515912517905	0.01622	0.2	4.38585094446262E-05	0.00144959054887295	0.00698515912517905	NaN	0	0	0	0	0	0	Infinity	NaN	NaN	0	0	0	1	1204.84045141117	-8.41745186410844
8.42267322540283	0.00703576486557722	0.01624	0.2	4.39987186845338E-05	-0.00122070778161287	NaN	-5.06057403981686E-05	0	0	0	0	0	0	Infinity	NaN	NaN	0	0	0	1	1197.12261372052	-8.42145251762122
8.42612361907959	0.00703116459771991	0.01626	0.2	4.41393879791667E-05	0.00892642606049776	0.00703116459771991	NaN	0	0	0	0	0	0	Infinity	NaN	NaN	0	0	0	1	1198.39658167184	-8.43505004514009
8.4217529296875	0.00703116459771991	0.01628	0.2	4.42800112711211E-05	0.00213623861782253	NaN	0	0	0	0	0	0	0	Infinity	NaN	NaN	0	0	0	1	1197.77496496363	-8.42388916830532
8.424973487854	0.00704036559909582	0.0163	0.2	4.44207265730893E-05	-0.00373841752298176	0.00704036559909582	NaN	0	0	0	0	0	0	Infinity	NaN	NaN	0	0	0	1	1196.66704367398	-8.42123507033102
8.42589378356934	0.00703883217647672	0.01632	0.2	4.4561518550845E-05	0.000457765418104827	NaN	1.53342261910439E-06	0	0	0	0	0	0	Infinity	NaN	NaN	0	0	0	1	1197.05848531637	-8.42635154898744
8.42819404602051	0.00702656386420131	0.01634	0.2	4.47021725112518E-05	0.00923160277307034	0.00702656386420131	NaN	0	0	0	0	0	0	Infinity	NaN	NaN	0	0	0	1	1199.47590442608	-8.43742564879358
8.43118381500244	0.00702656386420131	0.01636	0.2	4.48427037885358E-05	0.00137329625431448	NaN	0	0	0	0	0	0	0	Infinity	NaN	NaN	0	0	0	1	1199.90139959552	-8.43255711125676
8.42842388153076	0.00703116459771991	0.01638	0.2	4.4983281073155E-05	-0.00862124841660261	0.00703116459771991	NaN	0	0	0	0	0	0	Infinity	NaN	NaN	0	0	0	1	1198.72373408297	-8.41980263311416
8.4325647354126	0.0070234970189631	0.0164	0.2	4.51238276893219E-05	0.00358582916669548	NaN	7.66757875680923E-06	0	0	0	0	0	0	Infinity	NaN	NaN	0	0	0	1	1200.62195693187	-8.43615056457929
8.43371486663818	0.00701582944020629	0.01642	0.2	4.52642209539136E-05	0.00396730005741119	0.00701582944020629	NaN	0	0	0	0	0	0	Infinity	NaN	NaN	0	0	0	1	1202.0980467835	-8.43768216669559
8.43647480010986	0.0070234970189631	0.01644	0.2	4.54046142185052E-05	0.00144959054887295	NaN	-7.66757875680923E-06	0	0	0	0	0	0	Infinity	NaN	NaN	0	0	0	1	1201.17866887845	-8.43792439065874
8.43555450439453	0.00702196359634399	0.01646	0.2	4.55450688246583E-05	-0.000534059654455632	0.00702196359634399	NaN	0	0	0	0	0	0	Infinity	NaN	NaN	0	0	0	1	1201.30991689939	-8.43502044474008
8.4378547668457	0.00701276259496808	0.01648	0.2	4.56854160865714E-05	0.00984195619821548	NaN	9.20100137591362E-06	0	0	0	0	0	0	Infinity	NaN	NaN	0	0	0	1	1203.21409039288	-8.44769672304392
8.43808555603027	0.00702043017372489	0.0165	0.2	4.58257480142584E-05	0.00144959054887295	0.00702043017372489	NaN	0	0	0	0	0	0	Infinity	NaN	NaN	0	0	0	1	1201.93283705195	-8.43953514657915
8.43693542480469	0.00704649975523353	0.01652	0.2	4.59664173135479E-05	-0.0164032615721226	NaN	-2.60695815086365E-05	0	0	0	0	0	0	Infinity	NaN	NaN	0	0	0	1	1197.32288623702	-8.42053216323256
8.44245529174805	0.00701582944020629	0.01654	0.2	4.61070406055023E-05	0.000762942363508046	0.00701582944020629	NaN	0	0	0	0	0	0	Infinity	NaN	NaN	0	0	0	1	1203.34386172019	-8.44321823411155
8.44107532501221	0.00702043017372489	0.01656	0.2	4.62474032016417E-05	0.00740054110065103	NaN	-4.60073351860046E-06	0	0	0	0	0	0	Infinity	NaN	NaN	0	0	0	1	1202.35870397292	-8.44847586611286
8.44452571868896	0.0070188962854445	0.01658	0.2	4.63877964662334E-05	0.00114441360346973	0.0070188962854445	NaN	0	0	0	0	0	0	Infinity	NaN	NaN	0	0	0	1	1203.11305015304	-8.44567013229243
8.44682598114014	0.00700509501621127	0.0166	0.2	4.65280363792499E-05	-0.00373841752298176	NaN	1.38012692332268E-05	0	0	0	0	0	0	Infinity	NaN	NaN	0	0	0	1	1205.81176437898	-8.44308756361716
8.44498634338379	0.00701582944020629	0.01662	0.2	4.66682456238141E-05	0.00587465614080429	0.00701582944020629	NaN	0	0	0	0	0	0	Infinity	NaN	NaN	0	0	0	1	1203.70462471441	-8.45086099952459
8.45280647277832	0.00706490175798535	0.01664	0.2	4.6809052935796E-05	0.00274659250862896	NaN	-4.90723177790642E-05	0	0	0	0	0	0	Infinity	NaN	NaN	0	0	0	1	1196.45067438117	-8.45555306528695
8.45004653930664	0.0070234970189631	0.01666	0.2	4.69499369235655E-05	0.00160217890515924	0.0070234970189631	NaN	0	0	0	0	0	0	Infinity	NaN	NaN	0	0	0	1	1203.11100246671	-8.4516487182118
8.4486665725708	0.00702656386420131	0.01668	0.2	4.70904375323971E-05	-0.000228882709052414	NaN	-3.06684523820877E-06	0	0	0	0	0	0	Infinity	NaN	NaN	0	0	0	1	1202.38949447464	-8.44843768986175
8.45441722869873	0.00701582944020629	0.0167	0.2	4.72308614654412E-05	0.00984195619821548	0.00701582944020629	NaN	0	0	0	0	0	0	Infinity	NaN	NaN	0	0	0	1	1205.04885427348	-8.46425918489695
8.45303726196289	0.0070234970189631	0.01672	0.2	4.73712547300329E-05	0.00213623861782253	NaN	-7.66757875680923E-06	0	0	0	0	0	0	Infinity	NaN	NaN	0	0	0	1	1203.53681921415	-8.45517350058071
8.45372676849365	0.00705110002309084	0.01674	0.2	4.75120007004535E-05	-0.0150299649685621	0.00705110002309084	NaN	0	0	0	0	0	0	Infinity	NaN	NaN	0	0	0	1	1198.92310998419	-8.43869680352509
8.45510673522949	0.00703423144295812	0.01676	0.2	4.76528540151139E-05	0.000381471181754023	NaN	1.68685801327229E-05	0	0	0	0	0	0	Infinity	NaN	NaN	0	0	0	1	1201.99439040264	-8.45548820641125
8.45740699768066	0.00702656386420131	0.01678	0.2	4.77934619681855E-05	0.00762942340224981	0.00702656386420131	NaN	0	0	0	0	0	0	Infinity	NaN	NaN	0	0	0	1	1203.63340619007	-8.46503642108291
8.45786762237549	0.00703269802033901	0.0168	0.2	4.79340545870309E-05	0.00122070778161287	NaN	-6.13415613770485E-06	0	0	0	0	0	0	Infinity	NaN	NaN	0	0	0	1	1202.64905416311	-8.4590883301571
8.46039772033691	0.00703423144295812	0.01682	0.2	4.80747238816639E-05	-0.00587465614080429	0.00703423144295812	NaN	0	0	0	0	0	0	Infinity	NaN	NaN	0	0	0	1	1202.74656711879	-8.45452306419611
8.46177768707275	0.00702043017372489	0.01684	0.2	4.82152704978307E-05	0.00419618282467127	NaN	1.38012692332268E-05	0	0	0	0	0	0	Infinity	NaN	NaN	0	0	0	1	1205.3075776955	-8.46597386989743
8.46246814727783	0.0070188962854445	0.01686	0.2	4.83556637624224E-05	0.00404359446838498	0.0070188962854445	NaN	0	0	0	0	0	0	Infinity	NaN	NaN	0	0	0	1	1205.66935357443	-8.46651174174622
8.46430778503418	0.0070250304415822	0.01688	0.2	4.84961030296927E-05	0.00160217890515924	NaN	-6.13415613770485E-06	0	0	0	0	0	0	Infinity	NaN	NaN	0	0	0	1	1204.87844934204	-8.46590996393934
8.46522808074951	0.00704803317785263	0.0169	0.2	4.8636833665887E-05	-0.00114441360346973	0.00704803317785263	NaN	0	0	0	0	0	0	Infinity	NaN	NaN	0	0	0	1	1201.07665034129	-8.46408366714604
8.46752834320068	0.00700969528406858	0.01692	0.2	4.87774109505063E-05	0.00953677948564291	NaN	3.83378937840462E-05	0	0	0	0	0	0	Infinity	NaN	NaN	0	0	0	1	1207.97381341888	-8.47706512268633
8.47074890136719	0.00701736286282539	0.01694	0.2	4.89176815319752E-05	0.0019836500287056	0.00701736286282539	NaN	0	0	0	0	0	0	Infinity	NaN	NaN	0	0	0	1	1207.11285235671	-8.47273255139589
8.46614837646484	0.00706796906888485	0.01696	0.2	4.90585348512923E-05	-0.0117493122816086	NaN	-5.06062060594559E-05	0	0	0	0	0	0	Infinity	NaN	NaN	0	0	0	1	1197.81910389721	-8.45439906418324
8.47097873687744	0.0070188962854445	0.01698	0.2	4.91994035048356E-05	0.000915530836209655	0.0070188962854445	NaN	0	0	0	0	0	0	Infinity	NaN	NaN	0	0	0	1	1206.88187891367	-8.47189426771365
8.47143936157227	0.00702196359634399	0.017	0.2	4.93398121036535E-05	0.00816348288208246	NaN	-3.06731089949608E-06	0	0	0	0	0	0	Infinity	NaN	NaN	0	0	0	1	1206.42029047017	-8.47960284445435
8.47051906585693	0.0070296311751008	0.01702	0.2	4.94803280513679E-05	0.000915530836209655	0.0070296311751008	NaN	0	0	0	0	0	0	Infinity	NaN	NaN	0	0	0	1	1204.9734694275	-8.47143459669314
8.47695922851563	0.0070296311751008	0.01704	0.2	4.96209206748699E-05	-0.00564577337354422	NaN	0	0	0	0	0	0	0	Infinity	NaN	NaN	0	0	0	1	1205.88961459903	-8.47131345514208
8.47419929504395	0.00701736286282539	0.01706	0.2	4.97613906152492E-05	0.00457765441387892	0.00701736286282539	NaN	0	0	0	0	0	0	Infinity	NaN	NaN	0	0	0	1	1207.60454613743	-8.47877694945782
8.47695922851563	0.0070296311751008	0.01708	0.2	4.99018605556285E-05	0.00350953498855233	NaN	-1.22683122754097E-05	0	0	0	0	0	0	Infinity	NaN	NaN	0	0	0	1	1205.88961459903	-8.48046876350418
8.48132991790771	0.0070188962854445	0.0171	0.2	5.00423458302339E-05	0.00152588472701609	0.0070188962854445	NaN	0	0	0	0	0	0	Infinity	NaN	NaN	0	0	0	1	1208.35663799392	-8.48285580263473
8.4776496887207	0.0070296311751008	0.01712	0.2	5.01828311048394E-05	-0.00106811930891126	NaN	-1.07348896563053E-05	0	0	0	0	0	0	Infinity	NaN	NaN	0	0	0	1	1205.98783599755	-8.47658156941179
8.48340034484863	0.00701276259496808	0.01714	0.2	5.03232550425401E-05	0.00976566225290298	0.00701276259496808	NaN	0	0	0	0	0	0	Infinity	NaN	NaN	0	0	0	1	1209.70876027313	-8.49316600710154
8.48616123199463	0.00706490175798535	0.01716	0.2	5.04640316860696E-05	0.00129700195975602	NaN	-5.21391630172729E-05	0	0	0	0	0	0	Infinity	NaN	NaN	0	0	0	1	1201.17186660138	-8.48745823395438
8.48225021362305	0.00704956660047174	0.01718	0.2	5.06051763696542E-05	-0.0181580279022455	0.00704956660047174	NaN	0	0	0	0	0	0	Infinity	NaN	NaN	0	0	0	1	1203.2300273687	-8.4640921857208
8.48432064056396	0.00702196359634399	0.0172	0.2	5.07458916716223E-05	0.000152588472701609	NaN	2.76030041277409E-05	0	0	0	0	0	0	Infinity	NaN	NaN	0	0	0	1	1208.25471738152	-8.48447322903667
8.48731136322021	0.00701582944020629	0.01722	0.2	5.08862696019878E-05	0.0067138927988708	0.00701582944020629	NaN	0	0	0	0	0	0	Infinity	NaN	NaN	0	0	0	1	1209.73741388027	-8.49402525601909
8.48800086975098	0.00702196359634399	0.01724	0.2	5.10266475323533E-05	0.00129700195975602	NaN	-6.13415613770485E-06	0	0	0	0	0	0	Infinity	NaN	NaN	0	0	0	1	1208.77881995433	-8.48929787171073
8.48823070526123	0.0070296311751008	0.01726	0.2	5.11671634800678E-05	-0.00411988887935877	0.0070296311751008	NaN	0	0	0	0	0	0	Infinity	NaN	NaN	0	0	0	1	1207.49303823035	-8.48411081638187
8.49099159240723	0.0070250304415822	0.01728	0.2	5.13077100962346E-05	0.00579836219549179	NaN	4.60073351860046E-06	0	0	0	0	0	0	Infinity	NaN	NaN	0	0	0	1	1208.67683962589	-8.49678995460272
8.49099159240723	0.00703116459771991	0.0173	0.2	5.14482720466276E-05	0.00328065222129226	0.00703116459771991	NaN	0	0	0	0	0	0	Infinity	NaN	NaN	0	0	0	1	1207.62236104681	-8.49427224462852
8.49122142791748	0.00703729875385761	0.01732	0.2	5.15889566801434E-05	0.00137329625431448	NaN	-6.13415613770485E-06	0	0	0	0	0	0	Infinity	NaN	NaN	0	0	0	1	1206.60238038962	-8.4925947241718
8.49559211730957	0.00701736286282539	0.01734	0.2	5.17295032963102E-05	-0.000381471181754023	0.00701736286282539	NaN	0	0	0	0	0	0	Infinity	NaN	NaN	0	0	0	1	1210.65310193878	-8.49521064612782
8.49398136138916	0.0070188962854445	0.01736	0.2	5.18698658877929E-05	0.00968936830759048	NaN	-1.53342261910439E-06	0	0	0	0	0	0	Infinity	NaN	NaN	0	0	0	1	1210.15912131422	-8.50367072969675
8.49743175506592	0.00703576486557722	0.01738	0.2	5.20104124993031E-05	0.0016784731997177	0.00703576486557722	NaN	0	0	0	0	0	0	Infinity	NaN	NaN	0	0	0	1	1207.74811515376	-8.49911022826564
8.49513149261475	0.00704803317785263	0.0174	0.2	5.21512504797374E-05	-0.0160980839282274	NaN	-1.22683122754097E-05	0	0	0	0	0	0	Infinity	NaN	NaN	0	0	0	1	1205.3194527105	-8.47903340868652
8.4965124130249	0.0070188962854445	0.01742	0.2	5.22919197743704E-05	0.000534059654455632	0.0070188962854445	NaN	0	0	0	0	0	0	Infinity	NaN	NaN	0	0	0	1	1210.5197266762	-8.49704647267936
8.50295257568359	0.0070188962854445	0.01744	0.2	5.24322977000793E-05	0.00755312945693731	NaN	0	0	0	0	0	0	0	Infinity	NaN	NaN	0	0	0	1	1211.43727302492	-8.51050570514053
8.50088214874268	0.00703423144295812	0.01746	0.2	5.25728289773633E-05	0.0016784731997177	0.00703423144295812	NaN	0	0	0	0	0	0	Infinity	NaN	NaN	0	0	0	1	1208.50191206785	-8.50256062194239
8.50295257568359	0.00703116459771991	0.01748	0.2	5.27134829377701E-05	-0.005722067784518	NaN	3.06684523820877E-06	0	0	0	0	0	0	Infinity	NaN	NaN	0	0	0	1	1209.32349933053	-8.49723050789908
8.50410270690918	0.00702043017372489	0.0175	0.2	5.28539988854846E-05	0.00442506559193134	0.00702043017372489	NaN	0	0	0	0	0	0	Infinity	NaN	NaN	0	0	0	1	1211.33641336355	-8.50852777250111
8.50525283813477	0.0070234970189631	0.01752	0.2	5.29944381574114E-05	0.00366212334483862	NaN	-3.06684523820877E-06	0	0	0	0	0	0	Infinity	NaN	NaN	0	0	0	1	1210.97123201889	-8.5089149614796
8.50732326507568	0.0070296311751008	0.01754	0.2	5.31349694393521E-05	0.00160217890515924	0.0070296311751008	NaN	0	0	0	0	0	0	Infinity	NaN	NaN	0	0	0	1	1210.20904983023	-8.50892544398084
8.50847339630127	0.00703729875385761	0.01756	0.2	5.32756387386417E-05	-0.00129700195975602	NaN	-7.66757875680923E-06	0	0	0	0	0	0	Infinity	NaN	NaN	0	0	0	1	1209.05388472206	-8.50717639434151
8.51008319854736	0.00702196359634399	0.01758	0.2	5.34162313621437E-05	0.00923160277307034	0.00702196359634399	NaN	0	0	0	0	0	0	Infinity	NaN	NaN	0	0	0	1	1211.92357120424	-8.51931480132043
8.51445388793945	0.00704649975523353	0.0176	0.2	5.35569159956595E-05	0.00244141556322575	NaN	-2.45361588895321E-05	0	0	0	0	0	0	Infinity	NaN	NaN	0	0	0	1	1208.32387478842	-8.51689530350268
8.50985336303711	0.00704189902171493	0.01762	0.2	5.36977999834289E-05	-0.00885013118386269	0.00704189902171493	NaN	0	0	0	0	0	0	Infinity	NaN	NaN	0	0	0	1	1208.46001011879	-8.50100323185325
8.51399421691895	0.0070296311751008	0.01764	0.2	5.38385152853971E-05	-7.62942363508046E-05	NaN	1.22678466141224E-05	0	0	0	0	0	0	Infinity	NaN	NaN	0	0	0	1	1211.1580259112	-8.51391792268259
8.51307392120361	0.00701276259496808	0.01766	0.2	5.39789392230978E-05	0.00877383723855019	0.00701276259496808	NaN	0	0	0	0	0	0	Infinity	NaN	NaN	0	0	0	1	1213.94012786232	-8.52184775844216
8.51468372344971	0.00703729875385761	0.01768	0.2	5.4119439836586E-05	0.00160217890515924	NaN	-2.45361588895321E-05	0	0	0	0	0	0	Infinity	NaN	NaN	0	0	0	1	1209.9363720749	-8.51628590235487
8.51376438140869	0.00703269802033901	0.0177	0.2	5.4260139804328E-05	-0.00862124841660261	0.00703269802033901	NaN	0	0	0	0	0	0	Infinity	NaN	NaN	0	0	0	1	1210.59717860576	-8.50514313299209
8.51836490631104	0.0070296311751008	0.01772	0.2	5.44007630962824E-05	0.0028991810977459	NaN	3.06684523820877E-06	0	0	0	0	0	0	Infinity	NaN	NaN	0	0	0	1	1211.77977821701	-8.52126408740878
8.5190544128418	0.00701582944020629	0.01774	0.2	5.45412177024355E-05	0.00480653671547771	0.00701582944020629	NaN	0	0	0	0	0	0	Infinity	NaN	NaN	0	0	0	1	1214.26190380582	-8.52386094955727
8.51859474182129	0.00702656386420131	0.01776	0.2	5.46816416354796E-05	0.00129700195975602	NaN	-1.0734423995018E-05	0	0	0	0	0	0	Infinity	NaN	NaN	0	0	0	1	1212.34146681873	-8.51989174378105
8.52158451080322	0.00701736286282539	0.01778	0.2	5.48220809027498E-05	-0.00129700195975602	0.00701736286282539	NaN	0	0	0	0	0	0	Infinity	NaN	NaN	0	0	0	1	1214.35711354567	-8.52028750884347
8.52388477325439	0.00700816186144948	0.0178	0.2	5.49623361499926E-05	0.00923160277307034	NaN	9.20100137591362E-06	0	0	0	0	0	0	Infinity	NaN	NaN	0	0	0	1	1216.27966673296	-8.53311637602746
8.52342510223389	0.00701736286282539	0.01782	0.2	5.51025913972353E-05	0.00190735585056245	0.00701736286282539	NaN	0	0	0	0	0	0	Infinity	NaN	NaN	0	0	0	1	1214.61940458956	-8.52533245808445
8.52411556243896	0.00703576486557722	0.01784	0.2	5.52431226745193E-05	-0.00869754329323769	NaN	-1.84020027518272E-05	0	0	0	0	0	0	Infinity	NaN	NaN	0	0	0	1	1211.54071025647	-8.51541801914573
8.52457523345947	0.00702043017372489	0.01786	0.2	5.53836846249124E-05	7.62942363508046E-05	0.00702043017372489	NaN	0	0	0	0	0	0	Infinity	NaN	NaN	0	0	0	1	1214.2525489911	-8.52465152769582
8.52848529815674	0.00701736286282539	0.01788	0.2	5.55240625552779E-05	0.00900272000581026	NaN	3.06731089949608E-06	0	0	0	0	0	0	Infinity	NaN	NaN	0	0	0	1	1215.34050110712	-8.53748801816255
8.52894592285156	0.0070296311751008	0.0179	0.2	5.56645324956571E-05	0.00152588472701609	0.0070296311751008	NaN	0	0	0	0	0	0	Infinity	NaN	NaN	0	0	0	1	1213.28498044981	-8.53047180757858
8.52917575836182	0.00703269802033901	0.01792	0.2	5.58051557876115E-05	-0.00854495447129011	NaN	-3.06684523820877E-06	0	0	0	0	0	0	Infinity	NaN	NaN	0	0	0	1	1212.78856758742	-8.52063080389053
8.53147602081299	0.0070280977524817	0.01794	0.2	5.59457637453397E-05	0.00267029833048582	0.0070280977524817	NaN	0	0	0	0	0	0	Infinity	NaN	NaN	0	0	0	1	1213.90969808302	-8.53414631914347
8.53262615203857	0.00701429601758718	0.01796	0.2	5.60861876830404E-05	0.00473024277016521	NaN	1.38017348945141E-05	0	0	0	0	0	0	Infinity	NaN	NaN	0	0	0	1	1216.46222666458	-8.53735639480874
8.53377628326416	0.0070250304415822	0.01798	0.2	5.62265809476321E-05	0.00144959054887295	0.0070250304415822	NaN	0	0	0	0	0	0	Infinity	NaN	NaN	0	0	0	1	1214.76716068751	-8.53522587381303
8.53446674346924	0.00704036559909582	0.018	0.2	5.63672349080389E-05	-0.00183106167241931	NaN	-1.53351575136185E-05	0	0	0	0	0	0	Infinity	NaN	NaN	0	0	0	1	1212.21925528488	-8.53263568179682
8.53584671020508	0.00700662843883038	0.01802	0.2	5.65077048484182E-05	0.00831607170403004	0.00700662843883038	NaN	0	0	0	0	0	0	Infinity	NaN	NaN	0	0	0	1	1218.25308487886	-8.54416278190911
8.53998756408691	0.0070280977524817	0.01804	0.2	5.66480521103313E-05	0.00274659250862896	NaN	-2.14693136513233E-05	0	0	0	0	0	0	Infinity	NaN	NaN	0	0	0	1	1215.12077163004	-8.54273415659554
8.53699684143066	0.00703576486557722	0.01806	0.2	5.67886907365119E-05	-0.000610353890806437	0.00703576486557722	NaN	0	0	0	0	0	0	Infinity	NaN	NaN	0	0	0	1	1213.37153877872	-8.53638648753986
8.53929710388184	0.00702043017372489	0.01808	0.2	5.69292526869049E-05	0.000305176945403218	NaN	1.53346918523312E-05	0	0	0	0	0	0	Infinity	NaN	NaN	0	0	0	1	1216.34955302904	-8.53960228082724
8.53998756408691	0.00701122870668769	0.0181	0.2	5.7069569275709E-05	0.00976566225290298	0.00701122870668769	NaN	0	0	0	0	0	0	Infinity	NaN	NaN	0	0	0	1	1218.0443573237	-8.54975322633982
8.54159736633301	0.00702043017372489	0.01812	0.2	5.72098858645131E-05	0.00152588472701609	NaN	-9.20146703720093E-06	0	0	0	0	0	0	Infinity	NaN	NaN	0	0	0	1	1216.67720566488	-8.54312325106002
8.54182720184326	0.0070280977524817	0.01814	0.2	5.73503711437752E-05	-0.0139618450775743	0.0070280977524817	NaN	0	0	0	0	0	0	Infinity	NaN	NaN	0	0	0	1	1215.38252634962	-8.52786535676569
8.54412746429443	0.0070250304415822	0.01816	0.2	5.74909024257158E-05	0.000686648127157241	NaN	3.06731089949608E-06	0	0	0	0	0	0	Infinity	NaN	NaN	0	0	0	1	1216.24063202922	-8.54481411242159
8.54734802246094	0.00701276259496808	0.01818	0.2	5.76312803560814E-05	0.00633242167532444	0.00701276259496808	NaN	0	0	0	0	0	0	Infinity	NaN	NaN	0	0	0	1	1218.82751721753	-8.55368044413626
8.5459680557251	0.0070188962854445	0.0182	0.2	5.77715969448855E-05	0.00137329625431448	NaN	-6.13369047641754E-06	0	0	0	0	0	0	Infinity	NaN	NaN	0	0	0	1	1217.56579783739	-8.54734135197941
8.54734802246094	0.00701429601758718	0.01822	0.2	5.79119288679158E-05	-0.00381471170112491	0.00701429601758718	NaN	0	0	0	0	0	0	Infinity	NaN	NaN	0	0	0	1	1218.56106457867	-8.54353331075981
8.54849815368652	0.0070234970189631	0.01824	0.2	5.80523067982813E-05	0.00625612726435065	NaN	-9.20100137591362E-06	0	0	0	0	0	0	Infinity	NaN	NaN	0	0	0	1	1217.12846614813	-8.55475428095087
8.5491886138916	0.0070250304415822	0.01826	0.2	5.81927920728867E-05	0.00297547527588904	0.0070250304415822	NaN	0	0	0	0	0	0	Infinity	NaN	NaN	0	0	0	1	1216.96107724853	-8.55216408916749
8.55056858062744	0.00702656386420131	0.01828	0.2	5.83333080159446E-05	0.00160217890515924	NaN	-1.53342261910439E-06	0	0	0	0	0	0	Infinity	NaN	NaN	0	0	0	1	1216.89188995927	-8.5521707595326
8.54849815368652	0.00697749154642224	0.0183	0.2	5.84733485700508E-05	-0.000534059654455632	0.00697749154642224	NaN	0	0	0	0	0	0	Infinity	NaN	NaN	0	0	0	1	1225.15349489314	-8.54796409403207
8.55309867858887	0.0070188962854445	0.01832	0.2	5.86133124483695E-05	0.00984195619821548	NaN	-4.14047390222549E-05	0	0	0	0	0	0	Infinity	NaN	NaN	0	0	0	1	1218.58171580708	-8.56294063478708
8.55447864532471	0.0070280977524817	0.01834	0.2	5.87537823887487E-05	0.00190735585056245	0.0070280977524817	NaN	0	0	0	0	0	0	Infinity	NaN	NaN	0	0	0	1	1217.18264978657	-8.55638600117527
8.55286884307861	0.00704036559909582	0.01836	0.2	5.88944670222645E-05	-0.0157166123390198	NaN	-1.22678466141224E-05	0	0	0	0	0	0	Infinity	NaN	NaN	0	0	0	1	1214.83305414949	-8.53715223073959
8.55493927001953	0.0070250304415822	0.01838	0.2	5.90351209826713E-05	0.00083923659985885	0.0070250304415822	NaN	0	0	0	0	0	0	Infinity	NaN	NaN	0	0	0	1	1217.77967243837	-8.55577850661939
8.55631923675537	0.00701122870668769	0.0184	0.2	5.9175483574154E-05	0.00778201222419739	NaN	1.38017348945141E-05	0	0	0	0	0	0	Infinity	NaN	NaN	0	0	0	1	1220.37371689129	-8.56410124897957
8.55838966369629	0.00702196359634399	0.01842	0.2	5.93158154971843E-05	0.00137329625431448	0.00702196359634399	NaN	0	0	0	0	0	0	Infinity	NaN	NaN	0	0	0	1	1218.80290979467	-8.5597629599506
8.55953979492188	0.00701736286282539	0.01844	0.2	5.9456208761776E-05	-0.005722067784518	NaN	4.60073351860046E-06	0	0	0	0	0	0	Infinity	NaN	NaN	0	0	0	1	1219.76588103577	-8.55381772713736
8.56045913696289	0.0070188962854445	0.01846	0.2	5.95965713532587E-05	0.00442506559193134	0.0070188962854445	NaN	0	0	0	0	0	0	Infinity	NaN	NaN	0	0	0	1	1219.63037902629	-8.56488420255482
8.56229972839355	0.00700969528406858	0.01848	0.2	5.97368572689538E-05	0.00404359446838498	NaN	9.20100137591362E-06	0	0	0	0	0	0	Infinity	NaN	NaN	0	0	0	1	1221.49385692324	-8.56634332286194
8.56275939941406	0.0070250304415822	0.0185	0.2	5.98772045262103E-05	0.00122070778161287	0.0070250304415822	NaN	0	0	0	0	0	0	Infinity	NaN	NaN	0	0	0	1	1218.89285329353	-8.56398010719568
8.5652904510498	0.00702043017372489	0.01852	0.2	6.00176591323634E-05	-0.000686648127157241	NaN	4.60026785731316E-06	0	0	0	0	0	0	Infinity	NaN	NaN	0	0	0	1	1220.05208215115	-8.56460380292265
8.56575012207031	0.00701736286282539	0.01854	0.2	6.01580370627289E-05	0.00938419066369534	0.00701736286282539	NaN	0	0	0	0	0	0	Infinity	NaN	NaN	0	0	0	1	1220.65087548024	-8.57513431273401
8.56552028656006	0.0070234970189631	0.01856	0.2	6.02984456615468E-05	0.00221253279596567	NaN	-6.13415613770485E-06	0	0	0	0	0	0	Infinity	NaN	NaN	0	0	0	1	1219.5520640834	-8.56773281935602
8.56667041778564	0.00704189902171493	0.01858	0.2	6.04390996219536E-05	-0.00450136000290513	0.00704189902171493	NaN	0	0	0	0	0	0	Infinity	NaN	NaN	0	0	0	1	1216.528438049	-8.56216905778274
8.56713008880615	0.00700202770531178	0.0186	0.2	6.05795388892238E-05	0.000991825014352798	NaN	3.98713164031506E-05	0	0	0	0	0	0	Infinity	NaN	NaN	0	0	0	1	1223.52130687902	-8.56812191382051
8.56897068023682	0.00702196359634399	0.01862	0.2	6.07197788022404E-05	0.00961307343095541	0.00702196359634399	NaN	0	0	0	0	0	0	Infinity	NaN	NaN	0	0	0	1	1220.30975562139	-8.57858375366777
8.56851005554199	0.00702196359634399	0.01864	0.2	6.08602180741673E-05	0.00106811930891126	NaN	0	0	0	0	0	0	0	Infinity	NaN	NaN	0	0	0	1	1220.24415791663	-8.5695781748509
8.57196044921875	0.0070296311751008	0.01866	0.2	6.10007340218817E-05	-0.0113678416237235	0.0070296311751008	NaN	0	0	0	0	0	0	Infinity	NaN	NaN	0	0	0	1	1219.40401077953	-8.56059260759503
8.57127094268799	0.00703116459771991	0.01868	0.2	6.11413419796099E-05	0.00137329625431448	NaN	-1.53342261910439E-06	0	0	0	0	0	0	Infinity	NaN	NaN	0	0	0	1	1219.04000732219	-8.5726442389423
8.57242107391357	0.00700509501621127	0.0187	0.2	6.12817045757493E-05	0.00610353890806437	0.00700509501621127	NaN	0	0	0	0	0	0	Infinity	NaN	NaN	0	0	0	1	1223.74087061991	-8.57852461282164
8.57334136962891	0.00701276259496808	0.01872	0.2	6.14218831518611E-05	0.00152588472701609	NaN	-7.66757875680923E-06	0	0	0	0	0	0	Infinity	NaN	NaN	0	0	0	1	1222.53409459214	-8.57486725435592
8.57472133636475	0.00701736286282539	0.01874	0.2	6.1562184406439E-05	-0.00381471170112491	0.00701736286282539	NaN	0	0	0	0	0	0	Infinity	NaN	NaN	0	0	0	1	1221.92930649055	-8.57090662466362
8.57725143432617	0.00701582944020629	0.01876	0.2	6.17025163294693E-05	0.00617983331903815	NaN	1.53342261910439E-06	0	0	0	0	0	0	Infinity	NaN	NaN	0	0	0	1	1222.55700590036	-8.58343126764521
8.57932186126709	0.00702196359634399	0.01878	0.2	6.18428942598348E-05	0.00328065222129226	0.00702196359634399	NaN	0	0	0	0	0	0	Infinity	NaN	NaN	0	0	0	1	1221.78387050225	-8.58260251348838
8.57656097412109	0.0070296311751008	0.0188	0.2	6.19834102075493E-05	0.00144959054887295	NaN	-7.66757875680923E-06	0	0	0	0	0	0	Infinity	NaN	NaN	0	0	0	1	1220.05845832987	-8.57801056466997
8.58047199249268	0.00702656386420131	0.01882	0.2	6.21239721579423E-05	-0.000610353890806437	0.00702656386420131	NaN	0	0	0	0	0	0	Infinity	NaN	NaN	0	0	0	1	1221.14765599843	-8.57986163860187
8.57955169677734	0.00701122870668769	0.01884	0.2	6.22643500836512E-05	0.00946048554033041	NaN	1.53351575136185E-05	0	0	0	0	0	0	Infinity	NaN	NaN	0	0	0	1	1223.68732439062	-8.58901218231767
8.58208179473877	0.0070188962854445	0.01886	0.2	6.24046513335725E-05	0.0019836500287056	0.0070188962854445	NaN	0	0	0	0	0	0	Infinity	NaN	NaN	0	0	0	1	1222.71101405729	-8.58406544476748
8.58001136779785	0.00705110002309084	0.01888	0.2	6.25453512966579E-05	-0.00846866052597761	NaN	-3.22037376463413E-05	0	0	0	0	0	0	Infinity	NaN	NaN	0	0	0	1	1216.83302459193	-8.57154270727187
8.58369255065918	0.00701736286282539	0.0189	0.2	6.2686035925517E-05	0.000762942363508046	0.00701736286282539	NaN	0	0	0	0	0	0	Infinity	NaN	NaN	0	0	0	1	1223.20773750086	-8.58445549302269
8.58461284637451	0.00703116459771991	0.01892	0.2	6.28265212001225E-05	0.00907901395112276	NaN	-1.38017348945141E-05	0	0	0	0	0	0	Infinity	NaN	NaN	0	0	0	1	1220.93754556085	-8.59369186032563
8.58507251739502	0.0070234970189631	0.01894	0.2	6.29670678162893E-05	0.00160217890515924	0.0070234970189631	NaN	0	0	0	0	0	0	Infinity	NaN	NaN	0	0	0	1	1222.33589538313	-8.58667469630018
8.58599281311035	0.00701429601758718	0.01896	0.2	6.31074457466548E-05	-0.00976566225290298	NaN	9.20100137591362E-06	0	0	0	0	0	0	Infinity	NaN	NaN	0	0	0	1	1224.07049710796	-8.57622715085745
8.58737277984619	0.00701276259496808	0.01898	0.2	6.32477163327804E-05	0.00129700195975602	0.00701276259496808	NaN	0	0	0	0	0	0	Infinity	NaN	NaN	0	0	0	1	1224.5349337803	-8.58866978180595
8.58760261535645	0.0070296311751008	0.019	0.2	6.3388140270481E-05	0.00587465614080429	NaN	-1.68685801327229E-05	0	0	0	0	0	0	Infinity	NaN	NaN	0	0	0	1	1221.62918671666	-8.59347727149725
8.5905933380127	0.00702196359634399	0.01902	0.2	6.35286562181955E-05	0.00144959054887295	0.00702196359634399	NaN	0	0	0	0	0	0	Infinity	NaN	NaN	0	0	0	1	1223.38904497959	-8.59204292856157
8.58967304229736	0.00702043017372489	0.01904	0.2	6.36690801558962E-05	-0.00343324057757854	NaN	1.53342261910439E-06	0	0	0	0	0	0	Infinity	NaN	NaN	0	0	0	1	1223.52517292254	-8.58623980171978
8.59197330474854	0.00701122870668769	0.01906	0.2	6.38093967447003E-05	0.00617983331903815	0.00701122870668769	NaN	0	0	0	0	0	0	Infinity	NaN	NaN	0	0	0	1	1225.45899787195	-8.59815313806757
8.59151363372803	0.00701736286282539	0.01908	0.2	6.39496826603954E-05	0.00312806363217533	NaN	-6.13415613770485E-06	0	0	0	0	0	0	Infinity	NaN	NaN	0	0	0	1	1224.32227058426	-8.5946416973602
8.59312343597412	0.0070296311751008	0.0191	0.2	6.40901526007747E-05	0.00122070778161287	0.0070296311751008	NaN	0	0	0	0	0	0	Infinity	NaN	NaN	0	0	0	1	1222.41455091005	-8.59434414375573
8.59519386291504	0.0070250304415822	0.01912	0.2	6.42306992169415E-05	-0.000228882709052414	NaN	4.60073351860046E-06	0	0	0	0	0	0	Infinity	NaN	NaN	0	0	0	1	1223.50983876722	-8.59496498020599
8.59542369842529	0.00700509501621127	0.01914	0.2	6.43710004715195E-05	0.0110626639798284	0.00700509501621127	NaN	0	0	0	0	0	0	Infinity	NaN	NaN	0	0	0	1	1227.02456976439	-8.60648636240512
8.59795379638672	0.00702196359634399	0.01916	0.2	6.4511271057645E-05	0.00183106167241931	NaN	-1.68685801327229E-05	0	0	0	0	0	0	Infinity	NaN	NaN	0	0	0	1	1224.4372501252	-8.59978485805914
8.59427356719971	0.00704343244433403	0.01918	0.2	6.46519250180518E-05	-0.0141144338995218	0.00704343244433403	NaN	0	0	0	0	0	0	Infinity	NaN	NaN	0	0	0	1	1220.18257932086	-8.58015913330019
8.59772396087646	0.00702043017372489	0.0192	0.2	6.47925636442324E-05	0.000305176945403218	NaN	2.30022706091404E-05	0	0	0	0	0	0	Infinity	NaN	NaN	0	0	0	1	1224.67195714799	-8.59802913782187
8.60232448577881	0.00703576486557722	0.01922	0.2	6.49331255946254E-05	0.00862124841660261	0.00703576486557722	NaN	0	0	0	0	0	0	Infinity	NaN	NaN	0	0	0	1	1222.65661944816	-8.61094573419541
8.60048389434814	0.0070280977524817	0.01924	0.2	6.5073764220806E-05	0.00137329625431448	NaN	7.66711309552193E-06	0	0	0	0	0	0	Infinity	NaN	NaN	0	0	0	1	1223.72855319367	-8.60185719060246
8.60071468353271	0.00701276259496808	0.01926	0.2	6.52141728242805E-05	-0.00801089499145746	0.00701276259496808	NaN	0	0	0	0	0	0	Infinity	NaN	NaN	0	0	0	1	1226.4374512983	-8.59270378854126
8.60140419006348	0.0070250304415822	0.01928	0.2	6.5354550754646E-05	0.00221253279596567	NaN	-1.22678466141224E-05	0	0	0	0	0	0	Infinity	NaN	NaN	0	0	0	1	1224.39386727074	-8.60361672285944
8.60094451904297	0.00705416733399034	0.0193	0.2	6.54953427324017E-05	0.00373841752298176	0.00705416733399034	NaN	0	0	0	0	0	0	Infinity	NaN	NaN	0	0	0	1	1219.2714053719	-8.60468293656595
8.60416507720947	0.0070296311751008	0.01932	0.2	6.56361807174926E-05	0.00137329625431448	NaN	2.45361588895321E-05	0	0	0	0	0	0	Infinity	NaN	NaN	0	0	0	1	1223.98527929683	-8.60553837346379
8.60163402557373	0.00703576486557722	0.01934	0.2	6.57768346778994E-05	-0.00343324057757854	0.00703576486557722	NaN	0	0	0	0	0	0	Infinity	NaN	NaN	0	0	0	1	1222.55848367781	-8.59820078499615
8.60508441925049	0.00701582944020629	0.01936	0.2	6.59173506209572E-05	0.00602724449709058	NaN	1.99354253709316E-05	0	0	0	0	0	0	Infinity	NaN	NaN	0	0	0	1	1226.52417545052	-8.61111166374758
8.60508441925049	0.00703729875385761	0.01938	0.2	6.60578819028979E-05	0.00205994443967938	0.00703729875385761	NaN	0	0	0	0	0	0	Infinity	NaN	NaN	0	0	0	1	1222.78230898375	-8.60714436369017
8.60738468170166	0.0070280977524817	0.0194	0.2	6.61985358679613E-05	0.00106811930891126	NaN	9.20100137591362E-06	0	0	0	0	0	0	Infinity	NaN	NaN	0	0	0	1	1224.71043870474	-8.60845280101057
8.60784530639648	0.00701122870668769	0.01942	0.2	6.6338929132553E-05	-0.000305176945403218	0.00701122870668769	NaN	0	0	0	0	0	0	Infinity	NaN	NaN	0	0	0	1	1227.72279531915	-8.60754012945108
8.61083507537842	0.00701122870668769	0.01944	0.2	6.64791537066867E-05	0.00930789671838284	NaN	0	0	0	0	0	0	0	Infinity	NaN	NaN	0	0	0	1	1228.14922114364	-8.6201429720968
8.61497592926025	0.0070296311751008	0.01946	0.2	6.66195623055046E-05	0.0023651213850826	0.0070296311751008	NaN	0	0	0	0	0	0	Infinity	NaN	NaN	0	0	0	1	1225.52317677417	-8.61734105064534
8.6115255355835	0.00704496633261442	0.01948	0.2	6.67603082805818E-05	-0.00305176945403218	NaN	-1.53351575136185E-05	0	0	0	0	0	0	Infinity	NaN	NaN	0	0	0	1	1222.36574725939	-8.60847376612946
8.6115255355835	0.00703116459771991	0.0195	0.2	6.69010695898851E-05	0.000152588472701609	0.00703116459771991	NaN	0	0	0	0	0	0	Infinity	NaN	NaN	0	0	0	1	1224.7651745169	-8.6116781240562
8.61543560028076	0.00701582944020629	0.01952	0.2	6.70415395302644E-05	0.00984195619821548	NaN	1.53351575136185E-05	0	0	0	0	0	0	Infinity	NaN	NaN	0	0	0	1	1227.99957919551	-8.62527755647898
8.61336612701416	0.00702196359634399	0.01954	0.2	6.71819174606299E-05	0.00183106167241931	0.00702196359634399	NaN	0	0	0	0	0	0	Infinity	NaN	NaN	0	0	0	1	1226.6321248801	-8.61519718868658
8.61474609375	0.00703883217647672	0.01956	0.2	6.73225254183581E-05	-0.0186157934367657	NaN	-1.68685801327229E-05	0	0	0	0	0	0	Infinity	NaN	NaN	0	0	0	1	1223.88854823672	-8.59613030031323
8.61589622497559	0.0070234970189631	0.01958	0.2	6.74631487103125E-05	0.000534059654455632	0.0070234970189631	NaN	0	0	0	0	0	0	Infinity	NaN	NaN	0	0	0	1	1226.72455070645	-8.61643028463004
8.61658573150635	0.00702043017372489	0.0196	0.2	6.76035879822394E-05	0.00732424668967724	NaN	3.06684523820877E-06	0	0	0	0	0	0	Infinity	NaN	NaN	0	0	0	1	1227.35865442481	-8.62390997819602
8.61727619171143	0.00702656386420131	0.01962	0.2	6.77440579226186E-05	0.00144959054887295	0.00702656386420131	NaN	0	0	0	0	0	0	Infinity	NaN	NaN	0	0	0	1	1226.38552189277	-8.6187257822603
8.6179666519165	0.00703883217647672	0.01964	0.2	6.78847118830254E-05	-0.00633242167532444	NaN	-1.22683122754097E-05	0	0	0	0	0	0	Infinity	NaN	NaN	0	0	0	1	1224.3460897842	-8.61163423024118
8.62164688110352	0.00701736286282539	0.01966	0.2	6.80252738334184E-05	0.00366212334483862	0.00701736286282539	NaN	0	0	0	0	0	0	Infinity	NaN	NaN	0	0	0	1	1228.61636908886	-8.62530900444835
8.61980628967285	0.0070280977524817	0.01968	0.2	6.81657284395715E-05	0.00411988887935877	NaN	-1.07348896563053E-05	0	0	0	0	0	0	Infinity	NaN	NaN	0	0	0	1	1226.47785976356	-8.62392617855221
8.62187671661377	0.0070250304415822	0.0197	0.2	6.83062597215121E-05	0.00152588472701609	0.0070250304415822	NaN	0	0	0	0	0	0	Infinity	NaN	NaN	0	0	0	1	1227.3080932973	-8.62340260134079
8.6227970123291	0.00703729875385761	0.01972	0.2	6.84468830134666E-05	-0.00129700195975602	NaN	-1.22683122754097E-05	0	0	0	0	0	0	Infinity	NaN	NaN	0	0	0	1	1225.29926807532	-8.62150001036935
8.6244068145752	0.00701122870668769	0.01974	0.2	6.8587368288072E-05	0.00846866052597761	0.00701122870668769	NaN	0	0	0	0	0	0	Infinity	NaN	NaN	0	0	0	1	1230.08493594693	-8.63287547510117
8.6244068145752	0.00703883217647672	0.01976	0.2	6.87278688969036E-05	0.00274659250862896	NaN	-2.76034697890282E-05	0	0	0	0	0	0	Infinity	NaN	NaN	0	0	0	1	1225.26103739159	-8.62715340708382
8.62302684783936	0.00702656386420131	0.01978	0.2	6.88685228573104E-05	0.000915530836209655	0.00702656386420131	NaN	0	0	0	0	0	0	Infinity	NaN	NaN	0	0	0	1	1227.20393843877	-8.62394237867557
8.62555694580078	0.00702196359634399	0.0198	0.2	6.90090081319159E-05	0.000152588472701609	NaN	4.60026785731316E-06	0	0	0	0	0	0	Infinity	NaN	NaN	0	0	0	1	1228.36822314085	-8.62570953427348
8.62693691253662	0.00701429601758718	0.01982	0.2	6.91493707280552E-05	0.0100708389654756	0.00701429601758718	NaN	0	0	0	0	0	0	Infinity	NaN	NaN	0	0	0	1	1229.90773285102	-8.6370077515021
8.62831783294678	0.00703269802033901	0.01984	0.2	6.92898406684345E-05	0.00175476749427617	NaN	-1.84020027518272E-05	0	0	0	0	0	0	Infinity	NaN	NaN	0	0	0	1	1226.88587054259	-8.63007260044105
8.62716770172119	0.00704803317785263	0.01986	0.2	6.94306479804164E-05	-0.0164795555174351	0.00704803317785263	NaN	0	0	0	0	0	0	Infinity	NaN	NaN	0	0	0	1	1224.05321939045	-8.61068814620376
8.62693691253662	0.00702196359634399	0.01988	0.2	6.95713479481583E-05	0.000610353890806437	NaN	2.60695815086365E-05	0	0	0	0	0	0	Infinity	NaN	NaN	0	0	0	1	1228.56474462902	-8.62754726642743
8.63061809539795	0.00703116459771991	0.0199	0.2	6.9711879230099E-05	0.00846866052597761	0.00703116459771991	NaN	0	0	0	0	0	0	Infinity	NaN	NaN	0	0	0	1	1227.48059378339	-8.63908675592393
8.63429832458496	0.00704956660047174	0.01992	0.2	6.98526865420809E-05	0.00175476749427617	NaN	-1.84020027518272E-05	0	0	0	0	0	0	Infinity	NaN	NaN	0	0	0	1	1224.79846122841	-8.63605309207924
8.62969779968262	0.00702196359634399	0.01994	0.2	6.99934018440491E-05	-0.00930789671838284	0.00702196359634399	NaN	0	0	0	0	0	0	Infinity	NaN	NaN	0	0	0	1	1228.95792341841	-8.62038990296423
8.63222789764404	0.0070188962854445	0.01996	0.2	7.01338104428669E-05	0.00152588472701609	NaN	3.06731089949608E-06	0	0	0	0	0	0	Infinity	NaN	NaN	0	0	0	1	1229.85545683945	-8.63375378237106
8.63222789764404	0.00703269802033901	0.01998	0.2	7.02743263859248E-05	0.00633242167532444	0.00703269802033901	NaN	0	0	0	0	0	0	Infinity	NaN	NaN	0	0	0	1	1227.44185413323	-8.63856031931937
8.63521862030029	0.0070250304415822	0.02	0.2	7.0414903670544E-05	0.00160217890515924	NaN	7.66757875680923E-06	0	0	0	0	0	0	Infinity	NaN	NaN	0	0	0	1	1229.20728843923	-8.63682079920545
8.6356782913208	0.0070296311751008	0.02002	0.2	7.05554502867108E-05	-0.00488283112645149	0.0070296311751008	NaN	0	0	0	0	0	0	Infinity	NaN	NaN	0	0	0	1	1228.4681907507	-8.63079546019435
8.63613891601563	0.0070250304415822	0.02004	0.2	7.06959969028776E-05	0.00434877164661884	NaN	4.60073351860046E-06	0	0	0	0	0	0	Infinity	NaN	NaN	0	0	0	1	1229.33829082035	-8.64048768766224
8.63636875152588	0.0070296311751008	0.02006	0.2	7.08365435190445E-05	0.00442506559193134	0.0070296311751008	NaN	0	0	0	0	0	0	Infinity	NaN	NaN	0	0	0	1	1228.56641214922	-8.64079381711781
8.63774871826172	0.0070250304415822	0.02008	0.2	7.09770901352113E-05	0.00137329625431448	NaN	4.60073351860046E-06	0	0	0	0	0	0	Infinity	NaN	NaN	0	0	0	1	1229.567443172	-8.63912201451603
8.63751888275146	0.0070234970189631	0.0201	0.2	7.11175754098168E-05	-0.00205994443967938	0.0070234970189631	NaN	0	0	0	0	0	0	Infinity	NaN	NaN	0	0	0	1	1229.80316777107	-8.63545893831179
8.63912868499756	0.00702043017372489	0.02012	0.2	7.12580146817436E-05	0.00755312945693731	NaN	3.06684523820877E-06	0	0	0	0	0	0	Infinity	NaN	NaN	0	0	0	1	1230.56970459316	-8.6466818144545
8.63935852050781	0.00701736286282539	0.02014	0.2	7.13983926121092E-05	0.00312806363217533	0.00701736286282539	NaN	0	0	0	0	0	0	Infinity	NaN	NaN	0	0	0	1	1231.14034280242	-8.64248658413999
8.64027881622314	0.0070234970189631	0.02016	0.2	7.1538801210927E-05	0.00160217890515924	NaN	-6.13415613770485E-06	0	0	0	0	0	0	Infinity	NaN	NaN	0	0	0	1	1230.19612493532	-8.6418809951283
8.64073944091797	0.00703269802033901	0.02018	0.2	7.16793631613201E-05	0	0.00703269802033901	NaN	0	0	0	0	0	0	Infinity	NaN	NaN	0	0	0	1	1228.65213548604	-8.64073944091797
8.64303970336914	0.0070188962854445	0.0202	0.2	7.18198791043779E-05	0.00984195619821548	NaN	1.38017348945141E-05	0	0	0	0	0	0	Infinity	NaN	NaN	0	0	0	1	1231.39584229115	-8.65288165956736
8.64280891418457	0.0070188962854445	0.02022	0.2	7.19602570300868E-05	0.00190735585056245	0.0070188962854445	NaN	0	0	0	0	0	0	Infinity	NaN	NaN	0	0	0	1	1231.36296116922	-8.64471627003513
8.64073944091797	0.00704956660047174	0.02024	0.2	7.2100941658946E-05	-0.00961307343095541	NaN	-3.06703150272369E-05	0	0	0	0	0	0	Infinity	NaN	NaN	0	0	0	1	1225.71215092	-8.63112636748701
8.64349937438965	0.0070250304415822	0.02026	0.2	7.22416876293665E-05	0.000228882709052414	0.0070250304415822	NaN	0	0	0	0	0	0	Infinity	NaN	NaN	0	0	0	1	1230.38603836184	-8.6437282570987
8.6437292098999	0.00701122870668769	0.02028	0.2	7.23820502208492E-05	0.00930789671838284	NaN	1.38017348945141E-05	0	0	0	0	0	0	Infinity	NaN	NaN	0	0	0	1	1232.84085736	-8.65303710661829
8.64556980133057	0.00702656386420131	0.0203	0.2	7.25224281465581E-05	0.00152588472701609	0.00702656386420131	NaN	0	0	0	0	0	0	Infinity	NaN	NaN	0	0	0	1	1230.41218558871	-8.64709568605758
8.64602947235107	0.0070280977524817	0.02032	0.2	7.26629747627249E-05	-0.0102997217327356	NaN	-1.53388828039169E-06	0	0	0	0	0	0	Infinity	NaN	NaN	0	0	0	1	1230.20905184451	-8.63572975061834
8.6464900970459	0.0070280977524817	0.02034	0.2	7.28035367177746E-05	0.00144959054887295	0.0070280977524817	NaN	0	0	0	0	0	0	Infinity	NaN	NaN	0	0	0	1	1230.27459229529	-8.64793968759477
8.64740943908691	0.00702043017372489	0.02036	0.2	7.29440219970366E-05	0.00595095055177808	NaN	7.66757875680923E-06	0	0	0	0	0	0	Infinity	NaN	NaN	0	0	0	1	1231.74922691365	-8.65336038963869
8.64787006378174	0.0070234970189631	0.02038	0.2	7.30844612689635E-05	0.00114441360346973	0.0070234970189631	NaN	0	0	0	0	0	0	Infinity	NaN	NaN	0	0	0	1	1231.2769608121	-8.64901447738521
8.65040016174316	0.00704649975523353	0.0204	0.2	7.32251612367055E-05	-0.00358582916669548	NaN	-2.30027362704277E-05	0	0	0	0	0	0	Infinity	NaN	NaN	0	0	0	1	1227.61661281807	-8.64681433257647
8.64902019500732	0.0070250304415822	0.02042	0.2	7.33658765386736E-05	0.00564577337354422	0.0070250304415822	NaN	0	0	0	0	0	0	Infinity	NaN	NaN	0	0	0	1	1231.17191689483	-8.65466596838087
8.65040016174316	0.0070280977524817	0.02044	0.2	7.35064078206143E-05	0.00366212334483862	NaN	-3.06731089949608E-06	0	0	0	0	0	0	Infinity	NaN	NaN	0	0	0	1	1230.83093980709	-8.654062285088
8.65017032623291	0.0070234970189631	0.02046	0.2	7.36469237683287E-05	0.00137329625431448	0.0070234970189631	NaN	0	0	0	0	0	0	Infinity	NaN	NaN	0	0	0	1	1231.60447037678	-8.65154362248722
8.651780128479	0.0070280977524817	0.02048	0.2	7.37874397160432E-05	-0.00114441360346973	NaN	-4.60073351860046E-06	0	0	0	0	0	0	Infinity	NaN	NaN	0	0	0	1	1231.0272897704	-8.65063571487553
8.65316009521484	0.00701582944020629	0.0205	0.2	7.392787898797E-05	0.00862124841660261	0.00701582944020629	NaN	0	0	0	0	0	0	Infinity	NaN	NaN	0	0	0	1	1233.3766333636	-8.66178134363145
8.65477085113525	0.0070280977524817	0.02052	0.2	7.40683182598969E-05	0.00274659250862896	NaN	-1.22683122754097E-05	0	0	0	0	0	0	Infinity	NaN	NaN	0	0	0	1	1231.45282776967	-8.65751744364388
8.65523052215576	0.00703423144295812	0.02054	0.2	7.42089415518513E-05	0.000991825014352798	0.00703423144295812	NaN	0	0	0	0	0	0	Infinity	NaN	NaN	0	0	0	1	1230.44437652395	-8.65622234717011
8.65247058868408	0.0070234970189631	0.02056	0.2	7.43495188364705E-05	0.000305176945403218	NaN	1.0734423995018E-05	0	0	0	0	0	0	Infinity	NaN	NaN	0	0	0	1	1231.93197994145	-8.65277576562949
8.65960121154785	0.00700202770531178	0.02058	0.2	7.44897740837133E-05	0.0106048984453082	0.00700202770531178	NaN	0	0	0	0	0	0	Infinity	NaN	NaN	0	0	0	1	1236.72764176278	-8.67020610999316
8.65523052215576	0.00702656386420131	0.0206	0.2	7.46300599994084E-05	0.00190735585056245	NaN	-2.45361588895321E-05	0	0	0	0	0	0	Infinity	NaN	NaN	0	0	0	1	1231.78707109632	-8.65713787800632
8.65569114685059	0.00705263391137123	0.02062	0.2	7.47708519771641E-05	-0.013122608885169	0.00705263391137123	NaN	0	0	0	0	0	0	Infinity	NaN	NaN	0	0	0	1	1227.29908508291	-8.64256853796542
8.65776062011719	0.00701122870668769	0.02064	0.2	7.49114906033447E-05	7.62942363508046E-05	NaN	4.14052046835423E-05	0	0	0	0	0	0	Infinity	NaN	NaN	0	0	0	1	1234.84213428367	-8.65783691435354
8.65891075134277	0.00702656386420131	0.02066	0.2	7.50518685290536E-05	0.00892642606049776	0.00702656386420131	NaN	0	0	0	0	0	0	Infinity	NaN	NaN	0	0	0	1	1232.31083054093	-8.66783717740327
8.6593713760376	0.00702196359634399	0.02068	0.2	7.51923538036591E-05	0.00190735585056245	NaN	4.60026785731316E-06	0	0	0	0	0	0	Infinity	NaN	NaN	0	0	0	1	1233.18374657284	-8.66127873188816
8.66098117828369	0.0070296311751008	0.0207	0.2	7.53328697513735E-05	-0.0109863700345159	0.0070296311751008	NaN	0	0	0	0	0	0	Infinity	NaN	NaN	0	0	0	1	1232.06765227757	-8.64999480824918
8.6646614074707	0.00705570075660944	0.02072	0.2	7.54737230706906E-05	0.00152588472701609	NaN	-2.60695815086365E-05	0	0	0	0	0	0	Infinity	NaN	NaN	0	0	0	1	1228.03697412395	-8.66618729219772
8.66190147399902	0.00702196359634399	0.02074	0.2	7.56144997142202E-05	0.0067138927988708	0.00702196359634399	NaN	0	0	0	0	0	0	Infinity	NaN	NaN	0	0	0	1	1233.54405860333	-8.66861536679789
8.66075134277344	0.0070296311751008	0.02076	0.2	7.57550156619346E-05	0.00152588472701609	NaN	-7.66757875680923E-06	0	0	0	0	0	0	Infinity	NaN	NaN	0	0	0	1	1232.03495703304	-8.66227722750045
8.66190147399902	0.0070296311751008	0.02078	0.2	7.58956082854366E-05	-0.00526430224999785	0.0070296311751008	NaN	0	0	0	0	0	0	Infinity	NaN	NaN	0	0	0	1	1232.19856892063	-8.65663717174903
8.66374206542969	0.0070250304415822	0.0208	0.2	7.60361549016034E-05	0.00450136000290513	NaN	4.60073351860046E-06	0	0	0	0	0	0	Infinity	NaN	NaN	0	0	0	1	1233.26754773157	-8.66824342543259
8.66443157196045	0.00703269802033901	0.02082	0.2	7.61767321862227E-05	0.00450136000290513	0.00703269802033901	NaN	0	0	0	0	0	0	Infinity	NaN	NaN	0	0	0	1	1232.02098922808	-8.66893293196335
8.66374206542969	0.00702196359634399	0.02084	0.2	7.63172788023895E-05	0.00144959054887295	NaN	1.0734423995018E-05	0	0	0	0	0	0	Infinity	NaN	NaN	0	0	0	1	1233.80617779626	-8.66519165597856
8.66167163848877	0.00698515912517905	0.02086	0.2	7.64573500296047E-05	-0.00183106167241931	0.00698515912517905	NaN	0	0	0	0	0	0	Infinity	NaN	NaN	0	0	0	1	1240.01064016802	-8.65984057681635
8.6674222946167	0.00701276259496808	0.02088	0.2	7.65973292468062E-05	0.00839236564934254	NaN	-2.76034697890282E-05	0	0	0	0	0	0	Infinity	NaN	NaN	0	0	0	1	1235.94976690583	-8.67581466026604
8.66581153869629	0.0070280977524817	0.0209	0.2	7.67377378502807E-05	0.00297547527588904	0.0070280977524817	NaN	0	0	0	0	0	0	Infinity	NaN	NaN	0	0	0	1	1233.02376317067	-8.66878701397218
8.66765213012695	0.0070234970189631	0.02092	0.2	7.68782537979952E-05	0.00122070778161287	NaN	4.60073351860046E-06	0	0	0	0	0	0	Infinity	NaN	NaN	0	0	0	1	1234.09351591162	-8.66887283790857
8.6674222946167	0.00702043017372489	0.02094	0.2	7.7018693069922E-05	-0.000152588472701609	0.00702043017372489	NaN	0	0	0	0	0	0	Infinity	NaN	NaN	0	0	0	1	1234.59988635112	-8.667269706144
8.66857242584229	0.00701582944020629	0.02096	0.2	7.71590556660613E-05	0.0100708389654756	NaN	4.60073351860046E-06	0	0	0	0	0	0	Infinity	NaN	NaN	0	0	0	1	1235.57342716521	-8.67864326480776
8.67041206359863	0.0070250304415822	0.02098	0.2	7.72994642648792E-05	0.0016784731997177	0.0070250304415822	NaN	0	0	0	0	0	0	Infinity	NaN	NaN	0	0	0	1	1234.21700954877	-8.67209053679835
8.66995239257813	0.00709403865039349	0.021	0.2	7.7440654955799E-05	-0.0139618450775743	NaN	-6.90082088112831E-05	0	0	0	0	0	0	Infinity	NaN	NaN	0	0	0	1	1222.14620188138	-8.65599054750055
8.66972255706787	0.0070296311751008	0.02102	0.2	7.75818916540539E-05	0.000305176945403218	0.0070296311751008	NaN	0	0	0	0	0	0	Infinity	NaN	NaN	0	0	0	1	1233.31115688919	-8.67002773401327
8.6722526550293	0.00701582944020629	0.02104	0.2	7.7722346260207E-05	0.00885013118386269	NaN	1.38017348945141E-05	0	0	0	0	0	0	Infinity	NaN	NaN	0	0	0	1	1236.09798797707	-8.68110278621316
8.66995239257813	0.0070280977524817	0.02106	0.2	7.78627855321339E-05	0.00152588472701609	0.0070280977524817	NaN	0	0	0	0	0	0	Infinity	NaN	NaN	0	0	0	1	1233.61294875511	-8.67147827730514
8.67156219482422	0.0070234970189631	0.02108	0.2	7.80033014798483E-05	-0.00900272000581026	NaN	4.60073351860046E-06	0	0	0	0	0	0	Infinity	NaN	NaN	0	0	0	1	1234.65022785821	-8.66255947481841
8.67409324645996	0.00702043017372489	0.0211	0.2	7.81437407517752E-05	0.0016784731997177	0.00702043017372489	NaN	0	0	0	0	0	0	Infinity	NaN	NaN	0	0	0	1	1235.5501061636	-8.67577171965968
8.67248249053955	0.00701736286282539	0.02112	0.2	7.82841186821407E-05	0.00595095055177808	NaN	3.06731089949608E-06	0	0	0	0	0	0	Infinity	NaN	NaN	0	0	0	1	1235.86063027782	-8.67843344109133
8.67409324645996	0.00702196359634399	0.02114	0.2	7.84245119467324E-05	0.000915530836209655	0.00702196359634399	NaN	0	0	0	0	0	0	Infinity	NaN	NaN	0	0	0	1	1235.28029267713	-8.67500877729617
8.67478275299072	0.00701736286282539	0.02116	0.2	7.85649052113241E-05	-0.00411988887935877	NaN	4.60073351860046E-06	0	0	0	0	0	0	Infinity	NaN	NaN	0	0	0	1	1236.18842613164	-8.67066286411136
8.6754732131958	0.00701582944020629	0.02118	0.2	7.87052371343544E-05	0.00534059666097164	0.00701582944020629	NaN	0	0	0	0	0	0	Infinity	NaN	NaN	0	0	0	1	1236.55702966187	-8.68081380985677
8.67639350891113	0.00703423144295812	0.0212	0.2	7.88457377431861E-05	0.00350953498855233	NaN	-1.84020027518272E-05	0	0	0	0	0	0	Infinity	NaN	NaN	0	0	0	1	1233.45294781237	-8.67990304389969
8.67708301544189	0.00703729875385761	0.02122	0.2	7.89864530451542E-05	0.00114441360346973	0.00703729875385761	NaN	0	0	0	0	0	0	Infinity	NaN	NaN	0	0	0	1	1233.01330793799	-8.67822742904536
8.67800331115723	0.00704649975523353	0.02124	0.2	7.91272910302451E-05	0	NaN	-9.20100137591362E-06	0	0	0	0	0	0	Infinity	NaN	NaN	0	0	0	1	1231.53389804803	-8.67800331115723
8.67823314666748	0.00701276259496808	0.02126	0.2	7.92678836537472E-05	0.00877383723855019	0.00701276259496808	NaN	0	0	0	0	0	0	Infinity	NaN	NaN	0	0	0	1	1237.49136365951	-8.68700698390603
8.67846298217773	0.0070296311751008	0.02128	0.2	7.94083075914478E-05	0.00228882720693946	NaN	-1.68685801327229E-05	0	0	0	0	0	0	Infinity	NaN	NaN	0	0	0	1	1234.55452583589	-8.68075180938467
8.67846298217773	0.0070280977524817	0.0213	0.2	7.95488848807236E-05	0.000610353890806437	0.0070280977524817	NaN	0	0	0	0	0	0	Infinity	NaN	NaN	0	0	0	1	1234.82388660762	-8.67907333606854
8.68122386932373	0.0070280977524817	0.02132	0.2	7.96894468357733E-05	0.000228882709052414	NaN	0	0	0	0	0	0	0	Infinity	NaN	NaN	0	0	0	1	1235.21672222876	-8.68145275203278
8.67685317993164	0.00697289081290364	0.02134	0.2	7.98294567214271E-05	0.0102234277874231	0.00697289081290364	NaN	0	0	0	0	0	0	Infinity	NaN	NaN	0	0	0	1	1244.36957536675	-8.68707660771906
8.68007373809814	0.00702656386420131	0.02136	0.2	7.99694512681982E-05	0.00152588472701609	NaN	-5.36730512976646E-05	0	0	0	0	0	0	Infinity	NaN	NaN	0	0	0	1	1235.32268486466	-8.68159962282516
8.6803035736084	0.00704803317785263	0.02138	0.2	8.01101972386187E-05	-0.0148773761466146	0.00704803317785263	NaN	0	0	0	0	0	0	Infinity	NaN	NaN	0	0	0	1	1231.59232576897	-8.66542619746178
8.68053340911865	0.0070234970189631	0.0214	0.2	8.02509125405869E-05	0.000762942363508046	NaN	2.45361588895321E-05	0	0	0	0	0	0	Infinity	NaN	NaN	0	0	0	1	1235.92754231712	-8.68129635148216
8.68191432952881	0.00702043017372489	0.02142	0.2	8.03913518125138E-05	0.00877383723855019	0.00702043017372489	NaN	0	0	0	0	0	0	Infinity	NaN	NaN	0	0	0	1	1236.66415229401	-8.69068816676736
8.68375396728516	0.00703116459771991	0.02144	0.2	8.05318677602282E-05	0.00160217890515924	NaN	-1.0734423995018E-05	0	0	0	0	0	0	Infinity	NaN	NaN	0	0	0	1	1235.03778735334	-8.68535614619032
8.68283367156982	0.0070250304415822	0.02146	0.2	8.06724297106212E-05	-0.0102234277874231	0.0070250304415822	NaN	0	0	0	0	0	0	Infinity	NaN	NaN	0	0	0	1	1235.98520230956	-8.6726102437824
8.68306446075439	0.0070234970189631	0.02148	0.2	8.08129149852267E-05	0.00122070778161287	NaN	1.53342261910439E-06	0	0	0	0	0	0	Infinity	NaN	NaN	0	0	0	1	1236.28791146498	-8.68428516853601
8.68490409851074	0.00701736286282539	0.0215	0.2	8.09533235840446E-05	0.00617983331903815	0.00701736286282539	NaN	0	0	0	0	0	0	Infinity	NaN	NaN	0	0	0	1	1237.63075506886	-8.69108393182978
8.68421459197998	0.00701736286282539	0.02152	0.2	8.10936708413011E-05	0.00160217890515924	NaN	0	0	0	0	0	0	0	Infinity	NaN	NaN	0	0	0	1	1237.53249785397	-8.68581677088514
8.68651485443115	0.0070296311751008	0.02154	0.2	8.12341407816803E-05	-0.00411988887935877	0.0070296311751008	NaN	0	0	0	0	0	0	Infinity	NaN	NaN	0	0	0	1	1235.6999447139	-8.68239496555179
8.68697452545166	0.00702656386420131	0.02156	0.2	8.13747027320734E-05	0.00457765441387892	NaN	3.06731089949608E-06	0	0	0	0	0	0	Infinity	NaN	NaN	0	0	0	1	1236.30478471985	-8.69155217986554
8.68812465667725	0.00703116459771991	0.02158	0.2	8.15152800166926E-05	0.00419618282467127	0.00703116459771991	NaN	0	0	0	0	0	0	Infinity	NaN	NaN	0	0	0	1	1235.65940406155	-8.69232083950192
8.68651485443115	0.00701736286282539	0.0216	0.2	8.1655765291298E-05	0.00137329625431448	NaN	1.38017348945141E-05	0	0	0	0	0	0	Infinity	NaN	NaN	0	0	0	1	1237.86029370779	-8.68788815068547
8.68766498565674	0.0070250304415822	0.02162	0.2	8.17961892243421E-05	-0.00122070778161287	0.0070250304415822	NaN	0	0	0	0	0	0	Infinity	NaN	NaN	0	0	0	1	1236.67293087204	-8.68644427787513
8.68720436096191	0.0070188962854445	0.02164	0.2	8.19366284916124E-05	0.00877383723855019	NaN	6.13415613770485E-06	0	0	0	0	0	0	Infinity	NaN	NaN	0	0	0	1	1237.68809335124	-8.69597819820046
8.69019508361816	0.0070234970189631	0.02166	0.2	8.20770524246564E-05	0.0023651213850826	0.0070234970189631	NaN	0	0	0	0	0	0	Infinity	NaN	NaN	0	0	0	1	1237.30316395879	-8.69256020500325
8.68812465667725	0.00703423144295812	0.02168	0.2	8.22176297092757E-05	-0.00114441360346973	NaN	-1.0734423995018E-05	0	0	0	0	0	0	Infinity	NaN	NaN	0	0	0	1	1235.12067055667	-8.68698024307378
8.68858432769775	0.00702043017372489	0.0217	0.2	8.23581763254425E-05	0.000457765418104827	0.00702043017372489	NaN	0	0	0	0	0	0	Infinity	NaN	NaN	0	0	0	1	1237.61423626378	-8.68904209311586
8.69019508361816	0.00700662843883038	0.02172	0.2	8.24984469115681E-05	0.00984195619821548	NaN	1.38017348945141E-05	0	0	0	0	0	0	Infinity	NaN	NaN	0	0	0	1	1240.2819928994	-8.70003703981638
8.691575050354	0.00703576486557722	0.02174	0.2	8.26388708446121E-05	0.00129700195975602	0.00703576486557722	NaN	0	0	0	0	0	0	Infinity	NaN	NaN	0	0	0	1	1235.34188768557	-8.69287205231376
8.68950462341309	0.00703423144295812	0.02176	0.2	8.27795708076975E-05	-0.0160217899829149	NaN	1.53342261910439E-06	0	0	0	0	0	0	Infinity	NaN	NaN	0	0	0	1	1235.31684930726	-8.67348283343017
8.6931848526001	0.00702656386420131	0.02178	0.2	8.29201787607691E-05	0.000991825014352798	0.00702656386420131	NaN	0	0	0	0	0	0	Infinity	NaN	NaN	0	0	0	1	1237.18862029986	-8.69417667761445
8.69088459014893	0.00702656386420131	0.0218	0.2	8.30607100380531E-05	0.0067138927988708	NaN	0	0	0	0	0	0	0	Infinity	NaN	NaN	0	0	0	1	1236.86125368147	-8.6975984829478
8.69295501708984	0.0070234970189631	0.02182	0.2	8.32012106468847E-05	0.00144959054887295	0.0070234970189631	NaN	0	0	0	0	0	0	Infinity	NaN	NaN	0	0	0	1	1237.69612112304	-8.69440460763872
8.69502544403076	0.0070188962854445	0.02184	0.2	8.33416345799288E-05	-0.00503541948273778	NaN	4.60073351860046E-06	0	0	0	0	0	0	Infinity	NaN	NaN	0	0	0	1	1238.80238294191	-8.68999002454802
8.69295501708984	0.00701276259496808	0.02186	0.2	8.3481951168733E-05	0.00427247723564506	0.00701276259496808	NaN	0	0	0	0	0	0	Infinity	NaN	NaN	0	0	0	1	1239.59066050908	-8.69722749432549
8.69502544403076	0.00701582944020629	0.02188	0.2	8.36222370890847E-05	0.00411988887935877	NaN	-3.06684523820877E-06	0	0	0	0	0	0	Infinity	NaN	NaN	0	0	0	1	1239.3439034024	-8.69914533291012
8.69571590423584	0.0070296311751008	0.0219	0.2	8.37626916952378E-05	0.00122070778161287	0.0070296311751008	NaN	0	0	0	0	0	0	Infinity	NaN	NaN	0	0	0	1	1237.00883981458	-8.69693661201745
8.69364547729492	0.00703269802033901	0.02192	0.2	8.39033149871921E-05	-0.00205994443967938	NaN	-3.06684523820877E-06	0	0	0	0	0	0	Infinity	NaN	NaN	0	0	0	1	1236.17500028472	-8.69158553285524
8.69249534606934	0.00698822597041726	0.02194	0.2	8.40435242270997E-05	0.00617983331903815	0.00698822597041726	NaN	0	0	0	0	0	0	Infinity	NaN	NaN	0	0	0	1	1243.87725624023	-8.69867517938837
8.69778537750244	0.0070234970189631	0.02196	0.2	8.41836414569935E-05	0.00297547527588904	NaN	-3.52710485458374E-05	0	0	0	0	0	0	Infinity	NaN	NaN	0	0	0	1	1238.38386405217	-8.70076085277833
8.69571590423584	0.00701429601758718	0.02198	0.2	8.4324019387359E-05	0.00160217890515924	0.00701429601758718	NaN	0	0	0	0	0	0	Infinity	NaN	NaN	0	0	0	1	1239.71327734569	-8.697318083141
8.69870567321777	0.0070296311751008	0.022	0.2	8.44644586592859E-05	-0.000228882709052414	NaN	-1.53351575136185E-05	0	0	0	0	0	0	Infinity	NaN	NaN	0	0	0	1	1237.43414932335	-8.69847679050872
8.69778537750244	0.00701276259496808	0.02202	0.2	8.46048825969866E-05	0.00976566225290298	0.00701276259496808	NaN	0	0	0	0	0	0	Infinity	NaN	NaN	0	0	0	1	1240.27945616517	-8.70755103975534
8.69778537750244	0.0070250304415822	0.02204	0.2	8.47452605273521E-05	0.00183106167241931	NaN	-1.22678466141224E-05	0	0	0	0	0	0	Infinity	NaN	NaN	0	0	0	1	1238.11354980314	-8.69961643917486
8.69847583770752	0.00705263391137123	0.02206	0.2	8.48860371708816E-05	-0.00991825107485056	0.00705263391137123	NaN	0	0	0	0	0	0	Infinity	NaN	NaN	0	0	0	1	1233.36556909365	-8.68855758663267
8.6991662979126	0.00700969528406858	0.02208	0.2	8.5026660462836E-05	0.000457765418104827	NaN	4.29386273026466E-05	0	0	0	0	0	0	Infinity	NaN	NaN	0	0	0	1	1241.01918063169	-8.6996240633307
8.69962596893311	0.00701122870668769	0.0221	0.2	8.51668697027436E-05	0.00915530882775784	0.00701122870668769	NaN	0	0	0	0	0	0	Infinity	NaN	NaN	0	0	0	1	1240.8133200155	-8.70878127776086
8.70215606689453	0.00702043017372489	0.02212	0.2	8.53071862915477E-05	0.0016784731997177	NaN	-9.20146703720093E-06	0	0	0	0	0	0	Infinity	NaN	NaN	0	0	0	1	1239.5474139838	-8.70383454009425
8.70054626464844	0.0070296311751008	0.02214	0.2	8.5447686905036E-05	-0.0121307838708162	0.0070296311751008	NaN	0	0	0	0	0	0	Infinity	NaN	NaN	0	0	0	1	1237.69598260945	-8.68841548077762
8.69985580444336	0.0070280977524817	0.02216	0.2	8.55882641943118E-05	0.00106811930891126	NaN	1.53342261910439E-06	0	0	0	0	0	0	Infinity	NaN	NaN	0	0	0	1	1237.86778596973	-8.70092392375227
8.70192623138428	0.00702656386420131	0.02218	0.2	8.57288108104786E-05	0.00648501003161073	0.00702656386420131	NaN	0	0	0	0	0	0	Infinity	NaN	NaN	0	0	0	1	1238.43266773943	-8.70841124141589
8.69847583770752	0.00698515912517905	0.0222	0.2	8.58689280403724E-05	0.00144959054887295	NaN	4.14047390222549E-05	0	0	0	0	0	0	Infinity	NaN	NaN	0	0	0	1	1245.27955366866	-8.69992542825639
8.70376682281494	0.0070280977524817	0.02222	0.2	8.6009060609149E-05	-0.00473024277016521	0.0070280977524817	NaN	0	0	0	0	0	0	Infinity	NaN	NaN	0	0	0	1	1238.42426917604	-8.69903658004478
8.70491695404053	0.0070234970189631	0.02224	0.2	8.61495765568635E-05	0.00495912553742528	NaN	4.60073351860046E-06	0	0	0	0	0	0	Infinity	NaN	NaN	0	0	0	1	1239.39925232938	-8.70987607957795
8.70146656036377	0.00701582944020629	0.02226	0.2	8.62899698214552E-05	0.00389100611209869	0.00701582944020629	NaN	0	0	0	0	0	0	Infinity	NaN	NaN	0	0	0	1	1240.261986772	-8.70535756647587
8.70468616485596	0.00702043017372489	0.02228	0.2	8.64303324175945E-05	0.00137329625431448	NaN	-4.60073351860046E-06	0	0	0	0	0	0	Infinity	NaN	NaN	0	0	0	1	1239.90780471468	-8.70605946111027
8.70468616485596	0.00701429601758718	0.0223	0.2	8.65706796795076E-05	-0.000686648127157241	0.00701429601758718	NaN	0	0	0	0	0	0	Infinity	NaN	NaN	0	0	0	1	1240.99213136007	-8.7039995167288
8.70537662506104	0.00700969528406858	0.02232	0.2	8.67109195925241E-05	0.00907901395112276	NaN	4.60073351860046E-06	0	0	0	0	0	0	Infinity	NaN	NaN	0	0	0	1	1241.90514313031	-8.71445563901216
8.70859718322754	0.0070296311751008	0.02234	0.2	8.68513128571158E-05	0.0023651213850826	0.0070296311751008	NaN	0	0	0	0	0	0	Infinity	NaN	NaN	0	0	0	1	1238.84126582255	-8.71096230461262
8.70353603363037	0.00704803317785263	0.02236	0.2	8.69920895006454E-05	-0.00381471170112491	NaN	-1.84020027518272E-05	0	0	0	0	0	0	Infinity	NaN	NaN	0	0	0	1	1234.88862977829	-8.69972132192925
8.70468616485596	0.0070280977524817	0.02238	0.2	8.71328508099487E-05	0.000305176945403218	0.0070280977524817	NaN	0	0	0	0	0	0	Infinity	NaN	NaN	0	0	0	1	1238.55507868857	-8.70499134180136
8.70767688751221	0.00702043017372489	0.0224	0.2	8.72733360892108E-05	0.00984195619821548	NaN	7.66757875680923E-06	0	0	0	0	0	0	Infinity	NaN	NaN	0	0	0	1	1240.33380747837	-8.71751884371042
8.70698642730713	0.0070296311751008	0.02242	0.2	8.7413836702699E-05	0.00175476749427617	0.0070296311751008	NaN	0	0	0	0	0	0	Infinity	NaN	NaN	0	0	0	1	1238.61212778098	-8.70874119480141
8.7039966583252	0.00703576486557722	0.02244	0.2	8.75544906631058E-05	-0.0150299649685621	NaN	-6.13369047641754E-06	0	0	0	0	0	0	Infinity	NaN	NaN	0	0	0	1	1237.10738272535	-8.68896669335663
8.71112728118896	0.00705110002309084	0.02246	0.2	8.76953593119925E-05	0.00114441360346973	0.00705110002309084	NaN	0	0	0	0	0	0	Infinity	NaN	NaN	0	0	0	1	1235.42812506728	-8.71227169479243
8.70790672302246	0.0070234970189631	0.02248	0.2	8.78361052824131E-05	0.00686648115515709	NaN	2.76030041277409E-05	0	0	0	0	0	0	Infinity	NaN	NaN	0	0	0	1	1239.82493329342	-8.71477320417762
8.70744705200195	0.00702196359634399	0.0225	0.2	8.79765598885661E-05	0.00137329625431448	0.00702196359634399	NaN	0	0	0	0	0	0	Infinity	NaN	NaN	0	0	0	1	1240.03021840437	-8.70882034825627
8.71089744567871	0.0070296311751008	0.02252	0.2	8.81170758362806E-05	-0.00602724449709058	NaN	-7.66757875680923E-06	0	0	0	0	0	0	Infinity	NaN	NaN	0	0	0	1	1239.16848959772	-8.70487020118162
8.70836734771729	0.00701429601758718	0.02254	0.2	8.82575151082075E-05	0.00389100611209869	0.00701429601758718	NaN	0	0	0	0	0	0	Infinity	NaN	NaN	0	0	0	1	1241.51694280973	-8.71225835382938
8.71089744567871	0.00703729875385761	0.02256	0.2	8.83980310559219E-05	0.00381471170112491	NaN	-2.30027362704277E-05	0	0	0	0	0	0	Infinity	NaN	NaN	0	0	0	1	1237.81833773984	-8.71471215737984
8.71158695220947	0.0070280977524817	0.02258	0.2	8.85386850209853E-05	0.00137329625431448	0.0070280977524817	NaN	0	0	0	0	0	0	Infinity	NaN	NaN	0	0	0	1	1239.53696419964	-8.71296024846379
8.70951747894287	0.00703729875385761	0.0226	0.2	8.86793389860487E-05	-0.00183106167241931	NaN	-9.20100137591362E-06	0	0	0	0	0	0	Infinity	NaN	NaN	0	0	0	1	1237.62224449667	-8.70768641727045
8.71273708343506	0.00702043017372489	0.02262	0.2	8.88199162753245E-05	0.00762942340224981	0.00702043017372489	NaN	0	0	0	0	0	0	Infinity	NaN	NaN	0	0	0	1	1241.05458894013	-8.72036650683731
8.71296787261963	0.00701582944020629	0.02264	0.2	8.89602788714638E-05	0.00244141556322575	NaN	4.60073351860046E-06	0	0	0	0	0	0	Infinity	NaN	NaN	0	0	0	1	1241.90132426643	-8.71540928818285
8.70974731445313	0.0070250304415822	0.02266	0.2	8.91006874702817E-05	0.00183106167241931	0.0070250304415822	NaN	0	0	0	0	0	0	Infinity	NaN	NaN	0	0	0	1	1239.81630925025	-8.71157837612554
8.71549797058105	0.00701582944020629	0.02268	0.2	8.92410960690996E-05	7.62942363508046E-05	NaN	9.20100137591362E-06	0	0	0	0	0	0	Infinity	NaN	NaN	0	0	0	1	1242.26195132885	-8.71557426481741
8.71319770812988	0.00701736286282539	0.0227	0.2	8.93814279921299E-05	0.0101471338421106	0.00701736286282539	NaN	0	0	0	0	0	0	Infinity	NaN	NaN	0	0	0	1	1241.66269843166	-8.72334484197199
8.71227741241455	0.00705876760184765	0.02272	0.2	8.95221892967766E-05	0.000686648127157241	NaN	-4.14047390222549E-05	0	0	0	0	0	0	Infinity	NaN	NaN	0	0	0	1	1234.24907913587	-8.71296406054171
8.71411800384521	0.00706030149012804	0.02274	0.2	8.96633799876964E-05	-0.0163269657641649	0.00706030149012804	NaN	0	0	0	0	0	0	Infinity	NaN	NaN	0	0	0	1	1234.24162778737	-8.69779103808105
8.71342754364014	0.0070188962854445	0.02276	0.2	8.98041719654521E-05	0.000534059654455632	NaN	4.14052046835423E-05	0	0	0	0	0	0	Infinity	NaN	NaN	0	0	0	1	1241.42417686235	-8.71396160329459
8.71480751037598	0.0070234970189631	0.02278	0.2	8.99445958984962E-05	0.00762942340224981	0.0070234970189631	NaN	0	0	0	0	0	0	Infinity	NaN	NaN	0	0	0	1	1240.80746198744	-8.72243693377823
8.71664810180664	0.0070250304415822	0.0228	0.2	9.00850811731016E-05	0.00122070778161287	NaN	-1.53342261910439E-06	0	0	0	0	0	0	Infinity	NaN	NaN	0	0	0	1	1240.79862347806	-8.71786880958825
8.71158695220947	0.00703116459771991	0.02282	0.2	9.02256431234947E-05	-0.00846866052597761	0.00703116459771991	NaN	0	0	0	0	0	0	Infinity	NaN	NaN	0	0	0	1	1238.99630440091	-8.7031182916835
8.71434783935547	0.0070188962854445	0.02284	0.2	9.03661437323263E-05	0.0028991810977459	NaN	1.22683122754097E-05	0	0	0	0	0	0	Infinity	NaN	NaN	0	0	0	1	1241.55529373285	-8.71724702045321
8.71917819976807	0.0070250304415822	0.02286	0.2	9.05065829995965E-05	0.00480653671547771	0.0070250304415822	NaN	0	0	0	0	0	0	Infinity	NaN	NaN	0	0	0	1	1241.15877821083	-8.72398473648354
8.71687793731689	0.0070250304415822	0.02288	0.2	9.06470836084282E-05	0.00144959054887295	NaN	0	0	0	0	0	0	0	Infinity	NaN	NaN	0	0	0	1	1240.8313401349	-8.71832752786577
8.71595764160156	0.0070250304415822	0.0229	0.2	9.07875842172598E-05	-0.0023651213850826	0.0070250304415822	NaN	0	0	0	0	0	0	Infinity	NaN	NaN	0	0	0	1	1240.70033775377	-8.71359252021648
8.71940803527832	0.0070188962854445	0.02292	0.2	9.09280234845301E-05	0.00778201222419739	NaN	6.13415613770485E-06	0	0	0	0	0	0	Infinity	NaN	NaN	0	0	0	1	1242.27623271201	-8.72719004750252
8.71411800384521	0.0070250304415822	0.02294	0.2	9.10684627518004E-05	0.00282288668677211	0.0070250304415822	NaN	0	0	0	0	0	0	Infinity	NaN	NaN	0	0	0	1	1240.43846874528	-8.71694089053199
8.71825790405273	0.00703269802033901	0.02296	0.2	9.12090400364196E-05	0.00137329625431448	NaN	-7.66757875680923E-06	0	0	0	0	0	0	Infinity	NaN	NaN	0	0	0	1	1239.67471357919	-8.71963120030705
8.72147846221924	0.00699589354917407	0.02298	0.2	9.13493259521147E-05	7.62942363508046E-05	0.00699589354917407	NaN	0	0	0	0	0	0	Infinity	NaN	NaN	0	0	0	1	1246.6568281687	-8.72155475645559
8.71687793731689	0.00700662843883038	0.023	0.2	9.14893511719948E-05	0.00999454502016306	NaN	-1.07348896563053E-05	0	0	0	0	0	0	Infinity	NaN	NaN	0	0	0	1	1244.09022305342	-8.72687248233706
8.72101879119873	0.0070234970189631	0.02302	0.2	9.16296524265727E-05	0.00144959054887295	0.0070234970189631	NaN	0	0	0	0	0	0	Infinity	NaN	NaN	0	0	0	1	1241.6918192821	-8.7224683817476
8.71917819976807	0.00704649975523353	0.02304	0.2	9.17703523943147E-05	-0.0183106176555157	NaN	-2.30027362704277E-05	0	0	0	0	0	0	Infinity	NaN	NaN	0	0	0	1	1237.37720891741	-8.70086758211255
8.71894836425781	0.00703116459771991	0.02306	0.2	9.19111290378442E-05	0.000457765418104827	0.00703116459771991	NaN	0	0	0	0	0	0	Infinity	NaN	NaN	0	0	0	1	1240.04327349771	-8.71940612967592
8.72124862670898	0.00701122870668769	0.02308	0.2	9.20515529708883E-05	0.00679018720984459	NaN	1.99358910322189E-05	0	0	0	0	0	0	Infinity	NaN	NaN	0	0	0	1	1243.89732407248	-8.72803881391883
8.72101879119873	0.00703269802033901	0.0231	0.2	9.21919922381585E-05	0.00160217890515924	0.00703269802033901	NaN	0	0	0	0	0	0	Infinity	NaN	NaN	0	0	0	1	1240.06729223649	-8.72262097010389
8.71917819976807	0.00703116459771991	0.02312	0.2	9.23326308643391E-05	-0.00602724449709058	NaN	1.53342261910439E-06	0	0	0	0	0	0	Infinity	NaN	NaN	0	0	0	1	1240.07596161176	-8.71315095527098
8.72308826446533	0.0070296311751008	0.02314	0.2	9.24732388220673E-05	0.00373841752298176	0.0070296311751008	NaN	0	0	0	0	0	0	Infinity	NaN	NaN	0	0	0	1	1240.90269420717	-8.72682668198831
8.72032833099365	0.00702043017372489	0.02316	0.2	9.26137394355556E-05	0.00419618282467127	NaN	9.20100137591362E-06	0	0	0	0	0	0	Infinity	NaN	NaN	0	0	0	1	1242.1358969755	-8.72452451381832
8.72170829772949	0.0070280977524817	0.02318	0.2	9.27542247148176E-05	0.00160217890515924	0.0070280977524817	NaN	0	0	0	0	0	0	Infinity	NaN	NaN	0	0	0	1	1240.97709008811	-8.72331047663465
8.72446918487549	0.0070234970189631	0.0232	0.2	9.28947406625321E-05	-0.00114441360346973	NaN	4.60073351860046E-06	0	0	0	0	0	0	Infinity	NaN	NaN	0	0	0	1	1242.18308362912	-8.72332477127202
8.72170829772949	0.00701122870668769	0.02322	0.2	9.30350879197886E-05	0.00862124841660261	0.00701122870668769	NaN	0	0	0	0	0	0	Infinity	NaN	NaN	0	0	0	1	1243.96288619287	-8.73032954614609
8.72446918487549	0.00706336833536625	0.02324	0.2	9.31758338902091E-05	0.0023651213850826	NaN	-5.21396286785603E-05	0	0	0	0	0	0	Infinity	NaN	NaN	0	0	0	1	1235.17120595172	-8.72683430626057
8.72469902038574	0.00703423144295812	0.02326	0.2	9.33168098879924E-05	-0.00083923659985885	0.00703423144295812	NaN	0	0	0	0	0	0	Infinity	NaN	NaN	0	0	0	1	1240.32015311636	-8.72385978378588
8.72078800201416	0.00701582944020629	0.02328	0.2	9.3457310496824E-05	0.000152588472701609	NaN	1.84020027518272E-05	0	0	0	0	0	0	Infinity	NaN	NaN	0	0	0	1	1243.01596501721	-8.72094059048686
8.72515869140625	0.00702043017372489	0.0233	0.2	9.35976730929633E-05	0.00984195619821548	0.00702043017372489	NaN	0	0	0	0	0	0	Infinity	NaN	NaN	0	0	0	1	1242.82394034223	-8.73500064760447
8.72676944732666	0.00703423144295812	0.02332	0.2	9.37382197091302E-05	0.00144959054887295	NaN	-1.38012692332268E-05	0	0	0	0	0	0	Infinity	NaN	NaN	0	0	0	1	1240.61448903034	-8.72821903787553
8.71940803527832	0.00702196359634399	0.02334	0.2	9.38787816595232E-05	-0.0155640244483948	0.00702196359634399	NaN	0	0	0	0	0	0	Infinity	NaN	NaN	0	0	0	1	1241.73358571926	-8.70384401082993
8.72377872467041	0.00703116459771991	0.02336	0.2	9.40193129414638E-05	0.000762942363508046	NaN	-9.20100137591362E-06	0	0	0	0	0	0	Infinity	NaN	NaN	0	0	0	1	1240.73026643401	-8.72454166703392
8.72676944732666	0.0070280977524817	0.02338	0.2	9.41599055649659E-05	0.0067138927988708	0.0070280977524817	NaN	0	0	0	0	0	0	Infinity	NaN	NaN	0	0	0	1	1241.6972208796	-8.73348334012553
8.72308826446533	0.00701736286282539	0.0234	0.2	9.43003601711189E-05	0.00144959054887295	NaN	1.07348896563053E-05	0	0	0	0	0	0	Infinity	NaN	NaN	0	0	0	1	1243.07213906182	-8.72453785501421
8.72699928283691	0.0070234970189631	0.02342	0.2	9.44407687699368E-05	-0.00427247723564506	0.0070234970189631	NaN	0	0	0	0	0	0	Infinity	NaN	NaN	0	0	0	1	1242.54331699358	-8.72272680560127
8.72607898712158	0.00701276259496808	0.02344	0.2	9.45811313660761E-05	0.00633242167532444	NaN	1.0734423995018E-05	0	0	0	0	0	0	Infinity	NaN	NaN	0	0	0	1	1244.31404442279	-8.73241140879691
8.72561931610107	0.00701736286282539	0.02346	0.2	9.47214326206541E-05	0.00358582916669548	0.00701736286282539	NaN	0	0	0	0	0	0	Infinity	NaN	NaN	0	0	0	1	1243.4328232227	-8.72920514526777
8.72860908508301	0.00703269802033901	0.02348	0.2	9.48619332294857E-05	0.00129700195975602	NaN	-1.53351575136185E-05	0	0	0	0	0	0	Infinity	NaN	NaN	0	0	0	1	1241.14657843111	-8.72990608704276
8.7253885269165	0.0070188962854445	0.0235	0.2	9.50024491725435E-05	-0.000915530836209655	0.0070188962854445	NaN	0	0	0	0	0	0	Infinity	NaN	NaN	0	0	0	1	1243.12828856167	-8.72447299608029
8.7253885269165	0.00701582944020629	0.02352	0.2	9.51427964298E-05	0.00968936830759048	NaN	3.06684523820877E-06	0	0	0	0	0	0	Infinity	NaN	NaN	0	0	0	1	1243.67170001498	-8.73507789522409
8.72952938079834	0.0070250304415822	0.02354	0.2	9.52832050286179E-05	0.00183106167241931	0.0070250304415822	NaN	0	0	0	0	0	0	Infinity	NaN	NaN	0	0	0	1	1242.63224955254	-8.73136044247076
8.7253885269165	0.00705110002309084	0.02356	0.2	9.54239663332647E-05	-0.00923160277307034	NaN	-2.60695815086365E-05	0	0	0	0	0	0	Infinity	NaN	NaN	0	0	0	1	1237.45068121892	-8.71615692414343
8.72676944732666	0.00704189902171493	0.02358	0.2	9.55648963237127E-05	0.000534059654455632	0.00704189902171493	NaN	0	0	0	0	0	0	Infinity	NaN	NaN	0	0	0	1	1239.26364470949	-8.72730350698112
8.73182964324951	0.00700816186144948	0.0236	0.2	9.57053969325443E-05	0.00846866052597761	NaN	3.37371602654457E-05	0	0	0	0	0	0	Infinity	NaN	NaN	0	0	0	1	1245.9514799853	-8.74029830377549
8.72607898712158	0.00702196359634399	0.02362	0.2	9.58456981871223E-05	0.00144959054887295	0.00702196359634399	NaN	0	0	0	0	0	0	Infinity	NaN	NaN	0	0	0	1	1242.68359802732	-8.72752857767046
8.72607898712158	0.00702043017372489	0.02364	0.2	9.5986122124823E-05	-0.00846866052597761	NaN	1.53342261910439E-06	0	0	0	0	0	0	Infinity	NaN	NaN	0	0	0	1	1242.95502856511	-8.7176103265956
8.7329797744751	0.0070296311751008	0.02366	0.2	9.61266227383112E-05	0.0033569463994354	0.0070296311751008	NaN	0	0	0	0	0	0	Infinity	NaN	NaN	0	0	0	1	1242.30981070637	-8.73633672087453
8.72837924957275	0.0070234970189631	0.02368	0.2	9.62671540202519E-05	0.00480653671547771	NaN	6.13415613770485E-06	0	0	0	0	0	0	Infinity	NaN	NaN	0	0	0	1	1242.7397955757	-8.73318578628823
8.73044967651367	0.0070234970189631	0.0237	0.2	9.64076239606311E-05	0.00144959054887295	0.0070234970189631	NaN	0	0	0	0	0	0	Infinity	NaN	NaN	0	0	0	1	1243.03458134059	-8.73189926706254
8.73113918304443	0.0070234970189631	0.02372	0.2	9.65480939010104E-05	-0.00129700195975602	NaN	0	0	0	0	0	0	0	Infinity	NaN	NaN	0	0	0	1	1243.13275273995	-8.72984218108468
8.731369972229	0.00700969528406858	0.02374	0.2	9.66884258240407E-05	0.00831607170403004	0.00700969528406858	NaN	0	0	0	0	0	0	Infinity	NaN	NaN	0	0	0	1	1245.6133424335	-8.73968604393303
8.73344039916992	0.00703116459771991	0.02376	0.2	9.68288344228586E-05	0.00221253279596567	NaN	-2.14693136513233E-05	0	0	0	0	0	0	Infinity	NaN	NaN	0	0	0	1	1242.10438794194	-8.73565293196589
8.73090934753418	0.00703576486557722	0.02378	0.2	9.69695037174916E-05	-0.00122070778161287	0.00703576486557722	NaN	0	0	0	0	0	0	Infinity	NaN	NaN	0	0	0	1	1240.93250902265	-8.72968863975257
8.7281494140625	0.00703116459771991	0.0238	0.2	9.71101730121245E-05	0.000152588472701609	NaN	4.60026785731316E-06	0	0	0	0	0	0	Infinity	NaN	NaN	0	0	0	1	1241.35188314222	-8.7283020025352
8.73344039916992	0.00701429601758718	0.02382	0.2	9.72506276182776E-05	0.00961307343095541	0.00701429601758718	NaN	0	0	0	0	0	0	Infinity	NaN	NaN	0	0	0	1	1245.09150701257	-8.74305347260088
8.73412990570068	0.00702196359634399	0.02384	0.2	9.73909902144169E-05	0.00183106167241931	NaN	-7.66757875680923E-06	0	0	0	0	0	0	Infinity	NaN	NaN	0	0	0	1	1243.83013182354	-8.7359609673731
8.73090934753418	0.00703729875385761	0.02386	0.2	9.75315828379189E-05	-0.0160980839282274	0.00703729875385761	NaN	0	0	0	0	0	0	Infinity	NaN	NaN	0	0	0	1	1240.66202855864	-8.71481126360595
8.73252010345459	0.0070188962854445	0.02388	0.2	9.7672144788312E-05	0.000915530836209655	NaN	1.84024684131145E-05	0	0	0	0	0	0	Infinity	NaN	NaN	0	0	0	1	1244.14434240377	-8.7334356342908
8.73274993896484	0.0070188962854445	0.0239	0.2	9.78125227140209E-05	0.00679018720984459	0.0070188962854445	NaN	0	0	0	0	0	0	Infinity	NaN	NaN	0	0	0	1	1244.17708765329	-8.73954012617469
8.73390007019043	0.0070188962854445	0.02392	0.2	9.79529006397297E-05	0.00137329625431448	NaN	0	0	0	0	0	0	0	Infinity	NaN	NaN	0	0	0	1	1244.34094977332	-8.73527336644474
8.73643016815186	0.00701276259496808	0.02394	0.2	9.80932172285339E-05	-0.00419618282467127	0.00701276259496808	NaN	0	0	0	0	0	0	Infinity	NaN	NaN	0	0	0	1	1245.79009339637	-8.73223398532718
8.73274993896484	0.00700662843883038	0.02396	0.2	9.82334111388718E-05	0.00495912553742528	NaN	6.13415613770485E-06	0	0	0	0	0	0	Infinity	NaN	NaN	0	0	0	1	1246.35550681814	-8.73770906450227
8.73505020141602	0.0070188962854445	0.02398	0.2	9.83736663861146E-05	0.00381471170112491	0.0070188962854445	NaN	0	0	0	0	0	0	Infinity	NaN	NaN	0	0	0	1	1244.50481189335	-8.73886491311714
8.73712062835693	0.0070296311751008	0.024	0.2	9.85141516607201E-05	0.00144959054887295	NaN	-1.07348896563053E-05	0	0	0	0	0	0	Infinity	NaN	NaN	0	0	0	1	1242.89886776765	-8.73857021890581
8.7329797744751	0.0070280977524817	0.02402	0.2	9.86547289499959E-05	-0.000991825014352798	0.0070280977524817	NaN	0	0	0	0	0	0	Infinity	NaN	NaN	0	0	0	1	1242.58086356175	-8.73198794946074
8.73735046386719	0.00697289081290364	0.02404	0.2	9.87947388356497E-05	0.00953677948564291	NaN	5.52069395780563E-05	0	0	0	0	0	0	Infinity	NaN	NaN	0	0	0	1	1253.04564466983	-8.74688724335283
8.73666000366211	0.0070234970189631	0.02406	0.2	9.89347027139684E-05	0.00205994443967938	0.0070234970189631	NaN	0	0	0	0	0	0	Infinity	NaN	NaN	0	0	0	1	1243.91880285185	-8.73871994810179
8.73067951202393	0.00705110002309084	0.02408	0.2	9.90754486843889E-05	-0.00663759838789701	NaN	-2.76030041277409E-05	0	0	0	0	0	0	Infinity	NaN	NaN	0	0	0	1	1238.2010584778	-8.72404191363603
8.7362003326416	0.00702196359634399	0.0241	0.2	9.92161793205833E-05	0.000457765418104827	0.00702196359634399	NaN	0	0	0	0	0	0	Infinity	NaN	NaN	0	0	0	1	1244.12498196233	-8.73665809805971
8.73850059509277	0.0070188962854445	0.02412	0.2	9.93565879194012E-05	0.00938419066369534	NaN	3.06731089949608E-06	0	0	0	0	0	0	Infinity	NaN	NaN	0	0	0	1	1244.99639825343	-8.74788478575647
8.73574066162109	0.0070234970189631	0.02414	0.2	9.94970118524453E-05	0.00129700195975602	0.0070234970189631	NaN	0	0	0	0	0	0	Infinity	NaN	NaN	0	0	0	1	1243.7879076527	-8.73703766358085
8.73735046386719	0.00702043017372489	0.02416	0.2	9.96374511243721E-05	-0.00915530882775784	NaN	3.06684523820877E-06	0	0	0	0	0	0	Infinity	NaN	NaN	0	0	0	1	1244.56055364928	-8.72819515503943
8.73758029937744	0.0070234970189631	0.02418	0.2	9.9777890396299E-05	0.00213623861782253	0.0070234970189631	NaN	0	0	0	0	0	0	Infinity	NaN	NaN	0	0	0	1	1244.0498338344	-8.73971653799526
8.73550987243652	0.0070250304415822	0.0242	0.2	9.99183756709045E-05	0.00526430224999785	NaN	-1.53342261910439E-06	0	0	0	0	0	0	Infinity	NaN	NaN	0	0	0	1	1243.48356139921	-8.74077417468652
8.73965072631836	0.00702043017372489	0.02422	0.2	0.000100058830277058	0.00144959054887295	0.00702043017372489	NaN	0	0	0	0	0	0	Infinity	NaN	NaN	0	0	0	1	1244.88820628513	-8.74110031686723
8.73643016815186	0.00702043017372489	0.02424	0.2	0.000100199238880532	-0.00251770974136889	NaN	0	0	0	0	0	0	0	Infinity	NaN	NaN	0	0	0	1	1244.4294654264	-8.73391245841049
8.73827075958252	0.00702196359634399	0.02426	0.2	0.000100339662818233	0.00740054110065103	0.00702196359634399	NaN	0	0	0	0	0	0	Infinity	NaN	NaN	0	0	0	1	1244.41983210111	-8.74567130068317
8.74080085754395	0.00701122870668769	0.02428	0.2	0.000100479994741263	0.0023651213850826	NaN	1.07348896563053E-05	0	0	0	0	0	0	Infinity	NaN	NaN	0	0	0	1	1246.68602654575	-8.74316597892903
8.73574066162109	0.00701429601758718	0.0243	0.2	0.000100620249988506	0.00129700195975602	0.00701429601758718	NaN	0	0	0	0	0	0	Infinity	NaN	NaN	0	0	0	1	1245.41944618785	-8.73703766358085
8.73850059509277	0.0070234970189631	0.02432	0.2	0.000100760627918871	-7.62942363508046E-05	NaN	-9.20100137591362E-06	0	0	0	0	0	0	Infinity	NaN	NaN	0	0	0	1	1244.18086481695	-8.73842430085642
8.74195098876953	0.00701736286282539	0.02434	0.2	0.000100901036517689	0.00984195619821548	0.00701736286282539	NaN	0	0	0	0	0	0	Infinity	NaN	NaN	0	0	0	1	1245.76014660439	-8.75179294496775
8.73712062835693	0.0070188962854445	0.02436	0.2	0.000101041399109172	0.00144959054887295	NaN	-1.53342261910439E-06	0	0	0	0	0	0	Infinity	NaN	NaN	0	0	0	1	1244.79979088388	-8.73857021890581
8.73735046386719	0.0070188962854445	0.02438	0.2	0.000101181777034881	-0.0160217899829149	0.0070188962854445	NaN	0	0	0	0	0	0	Infinity	NaN	NaN	0	0	0	1	1244.8325361334	-8.72132867388427
8.74080085754395	0.0070280977524817	0.0244	0.2	0.00010132224697526	0.000762942363508046	NaN	-9.20146703720093E-06	0	0	0	0	0	0	Infinity	NaN	NaN	0	0	0	1	1243.69369427986	-8.74156379990745
8.73758029937744	0.0070296311751008	0.02442	0.2	0.000101462824264536	0.00602724449709058	0.0070296311751008	NaN	0	0	0	0	0	0	Infinity	NaN	NaN	0	0	0	1	1242.96425825671	-8.74360754387453
8.74264144897461	0.00701582944020629	0.02444	0.2	0.000101603278870689	0.00144959054887295	NaN	1.38017348945141E-05	0	0	0	0	0	0	Infinity	NaN	NaN	0	0	0	1	1246.13084218843	-8.74409103952348
8.74149131774902	0.0070296311751008	0.02446	0.2	0.000101743733476842	-0.00381471170112491	0.0070296311751008	NaN	0	0	0	0	0	0	Infinity	NaN	NaN	0	0	0	1	1243.52062007345	-8.7376766060479
8.74011039733887	0.0070250304415822	0.02448	0.2	0.000101884280093009	0.00556947942823172	NaN	4.60073351860046E-06	0	0	0	0	0	0	Infinity	NaN	NaN	0	0	0	1	1244.13843755108	-8.7456798767671
8.74264144897461	0.00703576486557722	0.0245	0.2	0.00010202488804608	0.00366212334483862	0.00703576486557722	NaN	0	0	0	0	0	0	Infinity	NaN	NaN	0	0	0	1	1242.60000383872	-8.74630357231945
8.74126052856445	0.0070280977524817	0.02452	0.2	0.000102165526672261	0.00137329625431448	NaN	7.66711309552193E-06	0	0	0	0	0	0	Infinity	NaN	NaN	0	0	0	1	1243.75909903613	-8.74263382481877
8.7410306930542	0.0070234970189631	0.02454	0.2	0.000102306042619975	-0.000534059654455632	0.0070234970189631	NaN	0	0	0	0	0	0	Infinity	NaN	NaN	0	0	0	1	1244.54109818141	-8.74049663339974
8.74448108673096	0.00701582944020629	0.02456	0.2	0.000102446435884567	0.00946048554033041	NaN	7.66757875680923E-06	0	0	0	0	0	0	Infinity	NaN	NaN	0	0	0	1	1246.39305462845	-8.75394157227129
8.74011039733887	0.00703116459771991	0.02458	0.2	0.000102586905824946	0.0019836500287056	0.00703116459771991	NaN	0	0	0	0	0	0	Infinity	NaN	NaN	0	0	0	1	1243.05302142594	-8.74209404736757
8.74034118652344	0.00703729875385761	0.0246	0.2	0.000102727590458462	-0.00885013118386269	NaN	-6.13415613770485E-06	0	0	0	0	0	0	Infinity	NaN	NaN	0	0	0	1	1242.00229267406	-8.73149105533957
8.7442512512207	0.0070280977524817	0.02462	0.2	0.000102868244423526	0.000457765418104827	0.0070280977524817	NaN	0	0	0	0	0	0	Infinity	NaN	NaN	0	0	0	1	1244.18463703539	-8.74470901663881
8.74034118652344	0.00702196359634399	0.02464	0.2	0.000103008745037014	0.00900272000581026	NaN	6.13415613770485E-06	0	0	0	0	0	0	Infinity	NaN	NaN	0	0	0	1	1244.7146822399	-8.74934390652925
8.74310111999512	0.00704036559909582	0.02466	0.2	0.000103149368328968	0.00122070778161287	0.00704036559909582	NaN	0	0	0	0	0	0	Infinity	NaN	NaN	0	0	0	1	1241.85328118727	-8.74432182777673
8.74609184265137	0.00702043017372489	0.02468	0.2	0.000103289976286696	-0.00900272000581026	NaN	1.99354253709316E-05	0	0	0	0	0	0	Infinity	NaN	NaN	0	0	0	1	1245.80568800257	-8.73708912264556
8.7410306930542	0.0070234970189631	0.0247	0.2	0.000103430415558623	0.00221253279596567	0.0070234970189631	NaN	0	0	0	0	0	0	Infinity	NaN	NaN	0	0	0	1	1244.54109818141	-8.74324322585016
8.74517154693604	0.00701276259496808	0.02472	0.2	0.000103570778154763	0.00503541948273778	NaN	1.0734423995018E-05	0	0	0	0	0	0	Infinity	NaN	NaN	0	0	0	1	1247.03658914834	-8.75020696641877
8.74770164489746	0.00703269802033901	0.02474	0.2	0.000103711232760916	0.00129700195975602	0.00703269802033901	NaN	0	0	0	0	0	0	Infinity	NaN	NaN	0	0	0	1	1243.8614056225	-8.74899864685722
8.74310111999512	0.0070234970189631	0.02476	0.2	0.000103851794711309	-0.0023651213850826	NaN	9.20100137591362E-06	0	0	0	0	0	0	Infinity	NaN	NaN	0	0	0	1	1244.8358839463	-8.74073599861003
8.74540138244629	0.00702196359634399	0.02478	0.2	0.000103992249317462	0.00755312945693731	0.00702196359634399	NaN	0	0	0	0	0	0	Infinity	NaN	NaN	0	0	0	1	1245.43530630088	-8.75295451190323
8.74632167816162	0.0070296311751008	0.0248	0.2	0.000104132765265176	0.00267029833048582	NaN	-7.66757875680923E-06	0	0	0	0	0	0	Infinity	NaN	NaN	0	0	0	1	1244.20776286833	-8.74899197649211
8.74287128448486	0.00702196359634399	0.02482	0.2	0.000104273281212891	0.000915530836209655	0.00702196359634399	NaN	0	0	0	0	0	0	Infinity	NaN	NaN	0	0	0	1	1245.07499427039	-8.74378681532107
8.74609184265137	0.0070280977524817	0.02484	0.2	0.000104413781826379	0.000457765418104827	NaN	-6.13415613770485E-06	0	0	0	0	0	0	Infinity	NaN	NaN	0	0	0	1	1244.44652744948	-8.74654960806947
8.74609184265137	0.00702656386420131	0.02486	0.2	0.000104554328442546	0.00946048554033041	0.00702656386420131	NaN	0	0	0	0	0	0	Infinity	NaN	NaN	0	0	0	1	1244.71818824712	-8.7555523281917
8.74287128448486	0.0070234970189631	0.02488	0.2	0.000104694829051377	0.00259400391951203	NaN	3.06684523820877E-06	0	0	0	0	0	0	Infinity	NaN	NaN	0	0	0	1	1244.80316014651	-8.74546528840438
8.74747180938721	0.00703269802033901	0.0249	0.2	0.00010483539100177	-0.00976566225290298	0.00703269802033901	NaN	0	0	0	0	0	0	Infinity	NaN	NaN	0	0	0	1	1243.82872463583	-8.7377061471343
8.7458610534668	0.0070280977524817	0.02492	0.2	0.000104975998959499	0.0016784731997177	NaN	4.60026785731316E-06	0	0	0	0	0	0	Infinity	NaN	NaN	0	0	0	1	1244.41368937684	-8.74753952666651
8.7437915802002	0.00703269802033901	0.02494	0.2	0.000105116606917227	0.00511171389371157	0.00703269802033901	NaN	0	0	0	0	0	0	Infinity	NaN	NaN	0	0	0	1	1243.30542203186	-8.74890329409391
8.74793148040771	0.00702196359634399	0.02496	0.2	0.000105257153533394	0.00144959054887295	NaN	1.0734423995018E-05	0	0	0	0	0	0	Infinity	NaN	NaN	0	0	0	1	1245.79561833137	-8.74938107095659
8.74563121795654	0.00702656386420131	0.02498	0.2	0.000105397638807999	-0.00175476749427617	0.00702656386420131	NaN	0	0	0	0	0	0	Infinity	NaN	NaN	0	0	0	1	1244.65263348896	-8.74387645046227
8.74609184265137	0.00701582944020629	0.025	0.2	0.000105538062741043	0.00862124841660261	NaN	1.0734423995018E-05	0	0	0	0	0	0	Infinity	NaN	NaN	0	0	0	1	1246.62264343675	-8.75471309106797
8.74770164489746	0.00702196359634399	0.02502	0.2	0.000105678440671409	0.00228882720693946	0.00702196359634399	NaN	0	0	0	0	0	0	Infinity	NaN	NaN	0	0	0	1	1245.76288738551	-8.7499904721044
8.74402141571045	0.00704189902171493	0.02504	0.2	0.000105819079297589	-0.00579836219549179	NaN	-1.99354253709316E-05	0	0	0	0	0	0	Infinity	NaN	NaN	0	0	0	1	1241.71354754545	-8.73822305351496
8.74931144714355	0.00703576486557722	0.02506	0.2	0.000105959855936462	0.000381471181754023	0.00703576486557722	NaN	0	0	0	0	0	0	Infinity	NaN	NaN	0	0	0	1	1243.54801706776	-8.74969291832531
8.74839210510254	0.00701122870668769	0.02508	0.2	0.000106100325872185	0.00892642606049776	NaN	2.45361588895321E-05	0	0	0	0	0	0	Infinity	NaN	NaN	0	0	0	1	1247.76875367906	-8.75731853116304
8.74471092224121	0.00703116459771991	0.0251	0.2	0.000106240749805229	0.00183106167241931	0.00703116459771991	NaN	0	0	0	0	0	0	Infinity	NaN	NaN	0	0	0	1	1243.7073262482	-8.74654198391363
8.74862194061279	0.00703423144295812	0.02512	0.2	0.000106381403765636	-0.00877383723855019	NaN	-3.06684523820877E-06	0	0	0	0	0	0	Infinity	NaN	NaN	0	0	0	1	1243.72108190596	-8.73984810337424
8.74977207183838	0.00703116459771991	0.02514	0.2	0.000106522057726042	0.00259400391951203	0.00703116459771991	NaN	0	0	0	0	0	0	Infinity	NaN	NaN	0	0	0	1	1244.42714293387	-8.75236607575789
8.7458610534668	0.00702043017372489	0.02516	0.2	0.000106662573673757	0.00488283112645149	NaN	1.0734423995018E-05	0	0	0	0	0	0	Infinity	NaN	NaN	0	0	0	1	1245.77281406482	-8.75074388459325
8.75092220306396	0.0070280977524817	0.02518	0.2	0.000106803058953019	0.00144959054887295	0.0070280977524817	NaN	0	0	0	0	0	0	Infinity	NaN	NaN	0	0	0	1	1245.13382016833	-8.75237179361284
8.74977207183838	0.00702043017372489	0.0252	0.2	0.000106943544232281	-0.0016784731997177	NaN	7.66757875680923E-06	0	0	0	0	0	0	Infinity	NaN	NaN	0	0	0	1	1246.32990505138	-8.74809359863866
8.74862194061279	0.00701736286282539	0.02522	0.2	0.000107083922162647	0.00839236564934254	0.00701736286282539	NaN	0	0	0	0	0	0	Infinity	NaN	NaN	0	0	0	1	1246.71078176088	-8.75701430626214
8.7523021697998	0.00703423144295812	0.02524	0.2	0.000107224438105704	0.00221253279596567	NaN	-1.68685801327229E-05	0	0	0	0	0	0	Infinity	NaN	NaN	0	0	0	1	1244.24427043293	-8.75451470259577
8.75069236755371	0.0070280977524817	0.02526	0.2	0.000107365061397659	0.000152588472701609	0.0070280977524817	NaN	0	0	0	0	0	0	Infinity	NaN	NaN	0	0	0	1	1245.10111779019	-8.75084495602641
8.74931144714355	0.00702043017372489	0.02528	0.2	0.000107505546676921	-0.000228882709052414	NaN	7.66757875680923E-06	0	0	0	0	0	0	Infinity	NaN	NaN	0	0	0	1	1246.26429301858	-8.7490825644345
8.75115203857422	0.00701736286282539	0.0253	0.2	0.000107645924607286	0.00953677948564291	0.00701736286282539	NaN	0	0	0	0	0	0	Infinity	NaN	NaN	0	0	0	1	1247.07133001966	-8.76068881805986
8.74885177612305	0.00700969528406858	0.02532	0.2	0.000107786195188755	0.00144959054887295	NaN	7.66757875680923E-06	0	0	0	0	0	0	Infinity	NaN	NaN	0	0	0	1	1248.1072887729	-8.75030136667192
8.74977207183838	0.0070234970189631	0.02534	0.2	0.000107926527111786	-0.0120544889941812	0.0070234970189631	NaN	0	0	0	0	0	0	Infinity	NaN	NaN	0	0	0	1	1245.78568884053	-8.7377175828442
8.75529289245605	0.00704343244433403	0.02536	0.2	0.000108067196406419	0.00213623861782253	NaN	-1.99354253709316E-05	0	0	0	0	0	0	Infinity	NaN	NaN	0	0	0	1	1243.04349642753	-8.75742913107388
8.74885177612305	0.0070296311751008	0.02538	0.2	0.000108207927042613	0.005722067784518	0.0070296311751008	NaN	0	0	0	0	0	0	Infinity	NaN	NaN	0	0	0	1	1244.56768188803	-8.75457384390756
8.7523021697998	0.00702656386420131	0.0254	0.2	0.000108348488993006	0.0023651213850826	NaN	3.06731089949608E-06	0	0	0	0	0	0	Infinity	NaN	NaN	0	0	0	1	1245.60202382714	-8.75466729118489
8.75368213653564	0.0070234970189631	0.02542	0.2	0.000108488989601838	-0.0028991810977459	0.0070234970189631	NaN	0	0	0	0	0	0	Infinity	NaN	NaN	0	0	0	1	1246.34240078712	-8.7507829554379
8.75046157836914	0.00702043017372489	0.02544	0.2	0.000108629428873764	0.00740054110065103	NaN	3.06684523820877E-06	0	0	0	0	0	0	Infinity	NaN	NaN	0	0	0	1	1246.4281193365	-8.75786211946979
8.75299263000488	0.0070280977524817	0.02546	0.2	0.000108769914153027	0.00274659250862896	0.0070280977524817	NaN	0	0	0	0	0	0	Infinity	NaN	NaN	0	0	0	1	1245.42841296055	-8.75573922251351
8.75276184082031	0.0070296311751008	0.02548	0.2	0.000108910491442302	0.00083923659985885	NaN	-1.53342261910439E-06	0	0	0	0	0	0	Infinity	NaN	NaN	0	0	0	1	1245.12390803986	-8.75360107742017
8.74977207183838	0.0070188962854445	0.0255	0.2	0.000109050976716908	0.000152588472701609	0.0070188962854445	NaN	0	0	0	0	0	0	Infinity	NaN	NaN	0	0	0	1	1246.60227420418	-8.74992466031108
8.75483226776123	0.00702196359634399	0.02552	0.2	0.000109191385315726	0.00946048554033041	NaN	-3.06731089949608E-06	0	0	0	0	0	0	Infinity	NaN	NaN	0	0	0	1	1246.77836158528	-8.76429275330156
8.75322246551514	0.0070250304415822	0.02554	0.2	0.000109331855256105	0.00137329625431448	0.0070250304415822	NaN	0	0	0	0	0	0	Infinity	NaN	NaN	0	0	0	1	1246.00491603617	-8.75459576176945
8.75069236755371	0.0070250304415822	0.02556	0.2	0.000109472355864937	-0.00930789671838284	NaN	0	0	0	0	0	0	0	Infinity	NaN	NaN	0	0	0	1	1245.64476130339	-8.74138447083533
8.75460243225098	0.0070250304415822	0.02558	0.2	0.000109612856473768	0.00183106167241931	0.0070250304415822	NaN	0	0	0	0	0	0	Infinity	NaN	NaN	0	0	0	1	1246.20135173097	-8.7564334939234
8.75161170959473	0.0070280977524817	0.0256	0.2	0.000109753387755709	0.00518800783902407	NaN	-3.06731089949608E-06	0	0	0	0	0	0	Infinity	NaN	NaN	0	0	0	1	1245.23192730272	-8.75679971743375
8.75161170959473	0.00701736286282539	0.02562	0.2	0.000109893842361862	0.00175476749427617	0.00701736286282539	NaN	0	0	0	0	0	0	Infinity	NaN	NaN	0	0	0	1	1247.13683482958	-8.753366477089
8.75621223449707	0.00703423144295812	0.02564	0.2	0.00011003435830492	-0.00213623861782253	NaN	-1.68685801327229E-05	0	0	0	0	0	0	Infinity	NaN	NaN	0	0	0	1	1244.8001328223	-8.75407599587925
8.75437259674072	0.00700509501621127	0.02566	0.2	0.000110174751569511	0.00846866052597761	0.00700509501621127	NaN	0	0	0	0	0	0	Infinity	NaN	NaN	0	0	0	1	1249.71503976481	-8.7628412572667
8.75345230102539	0.00703269802033901	0.02568	0.2	0.000110315129499877	0.00251770974136889	NaN	-2.76030041277409E-05	0	0	0	0	0	0	Infinity	NaN	NaN	0	0	0	1	1244.67910831801	-8.75597001076676
8.75529289245605	0.00705570075660944	0.0257	0.2	0.000110456013487646	-0.00473024277016521	0.00705570075660944	NaN	0	0	0	0	0	0	Infinity	NaN	NaN	0	0	0	1	1240.88211709581	-8.75056264968589
8.75299263000488	0.00703116459771991	0.02572	0.2	0.00011059688214119	0.000305176945403218	NaN	2.45361588895321E-05	0	0	0	0	0	0	Infinity	NaN	NaN	0	0	0	1	1244.88518343652	-8.75329780695029
8.7539119720459	0.00701736286282539	0.02574	0.2	0.000110737367415795	0.00923160277307034	0.00701736286282539	NaN	0	0	0	0	0	0	Infinity	NaN	NaN	0	0	0	1	1247.4646306834	-8.76314357481897
8.75644302368164	0.00702196359634399	0.02576	0.2	0.000110877760680387	0.00144959054887295	NaN	-4.60073351860046E-06	0	0	0	0	0	0	Infinity	NaN	NaN	0	0	0	1	1247.00774983236	-8.75789261423051
8.75069236755371	0.00703423144295812	0.02578	0.2	0.00011101832263078	-0.00862124841660261	0.00703423144295812	NaN	0	0	0	0	0	0	Infinity	NaN	NaN	0	0	0	1	1244.01541781994	-8.74207111913711
8.75644302368164	0.00702196359634399	0.0258	0.2	0.000111158884581173	0.00297547527588904	NaN	1.22678466141224E-05	0	0	0	0	0	0	Infinity	NaN	NaN	0	0	0	1	1247.00774983236	-8.75941849895753
8.75552272796631	0.00702656386420131	0.02582	0.2	0.000111299369855778	0.00473024277016521	0.00702656386420131	NaN	0	0	0	0	0	0	Infinity	NaN	NaN	0	0	0	1	1246.06036423772	-8.76025297073647
8.75161170959473	0.00701429601758718	0.02584	0.2	0.000111439778454596	0.00152588472701609	NaN	1.22678466141224E-05	0	0	0	0	0	0	Infinity	NaN	NaN	0	0	0	1	1247.68211772807	-8.75313759432174
8.75598239898682	0.00702656386420131	0.02586	0.2	0.000111580187053414	-0.00144959054887295	0.00702656386420131	NaN	0	0	0	0	0	0	Infinity	NaN	NaN	0	0	0	1	1246.12578327175	-8.75453280843794
8.75483226776123	0.00700816186144948	0.02588	0.2	0.000111720534310671	0.00915530882775784	NaN	1.84020027518272E-05	0	0	0	0	0	0	Infinity	NaN	NaN	0	0	0	1	1249.23374214854	-8.76398757658899
8.75345230102539	0.0070296311751008	0.0259	0.2	0.000111860912241036	0.00228882720693946	0.0070296311751008	NaN	0	0	0	0	0	0	Infinity	NaN	NaN	0	0	0	1	1245.22212943837	-8.75574112823233
8.75621223449707	0.00705570075660944	0.02592	0.2	0.000112001765560353	-0.0110626639798284	NaN	-2.60695815086365E-05	0	0	0	0	0	0	Infinity	NaN	NaN	0	0	0	1	1241.01241486109	-8.74514957051724
8.75368213653564	0.00703269802033901	0.02594	0.2	0.000112142649548123	0.000457765418104827	0.00703269802033901	NaN	0	0	0	0	0	0	Infinity	NaN	NaN	0	0	0	1	1244.71178930468	-8.75413990195375
8.75690269470215	0.0070188962854445	0.02596	0.2	0.000112283165491181	0.00846866052597761	NaN	1.38017348945141E-05	0	0	0	0	0	0	Infinity	NaN	NaN	0	0	0	1	1247.61819217387	-8.76537135522813
8.75759315490723	0.00702043017372489	0.02598	0.2	0.000112423558755772	0.00129700195975602	0.00702043017372489	NaN	0	0	0	0	0	0	Infinity	NaN	NaN	0	0	0	1	1247.44395118179	-8.75889015686698
8.75437259674072	0.00703423144295812	0.026	0.2	0.000112564105371939	-0.00732424668967724	NaN	-1.38012692332268E-05	0	0	0	0	0	0	Infinity	NaN	NaN	0	0	0	1	1244.53860634691	-8.74704835005105
8.75736236572266	0.00701582944020629	0.02602	0.2	0.000112704605980771	0.00396730005741119	0.00701582944020629	NaN	0	0	0	0	0	0	Infinity	NaN	NaN	0	0	0	1	1248.22908543586	-8.76132966578007
8.76035308837891	0.0070280977524817	0.02604	0.2	0.000112845045252698	0.00404359446838498	NaN	-1.22683122754097E-05	0	0	0	0	0	0	Infinity	NaN	NaN	0	0	0	1	1246.47570322788	-8.76439668284729
8.75644302368164	0.00703116459771991	0.02606	0.2	0.0001129856378762	0.00137329625431448	0.00703116459771991	NaN	0	0	0	0	0	0	Infinity	NaN	NaN	0	0	0	1	1245.37591205321	-8.75781631993596
8.7571325302124	0.00702043017372489	0.02608	0.2	0.000113126153823914	-0.00083923659985885	NaN	1.0734423995018E-05	0	0	0	0	0	0	Infinity	NaN	NaN	0	0	0	1	1247.37833914899	-8.75629329361254
8.75943279266357	0.00701736286282539	0.0261	0.2	0.00011326653175428	0.00946048554033041	0.00701736286282539	NaN	0	0	0	0	0	0	Infinity	NaN	NaN	0	0	0	1	1248.25136791298	-8.7688932782039
8.75529289245605	0.0070188962854445	0.02612	0.2	0.000113406894345762	0.00244141556322575	NaN	-1.53342261910439E-06	0	0	0	0	0	0	Infinity	NaN	NaN	0	0	0	1	1247.38883955479	-8.75773430801928
8.75667285919189	0.00704189902171493	0.02614	0.2	0.000113547502298834	-0.0120544889941812	0.00704189902171493	NaN	0	0	0	0	0	0	Infinity	NaN	NaN	0	0	0	1	1243.51014295848	-8.74461837019771
8.75805282592773	0.0070250304415822	0.02616	0.2	0.000113688171593467	0.000305176945403218	NaN	1.68685801327229E-05	0	0	0	0	0	0	Infinity	NaN	NaN	0	0	0	1	1246.69250884487	-8.75835800287314
8.75621223449707	0.00701582944020629	0.02618	0.2	0.000113828580192285	0.00755312945693731	0.00701582944020629	NaN	0	0	0	0	0	0	Infinity	NaN	NaN	0	0	0	1	1248.06515168641	-8.76376536395401
8.76219367980957	0.00701582944020629	0.0262	0.2	0.000113968896781089	0.00129700195975602	NaN	0	0	0	0	0	0	0	Infinity	NaN	NaN	0	0	0	1	1248.91771592896	-8.76349068176933
8.75897312164307	0.00702656386420131	0.02622	0.2	0.000114109320714133	-0.00511171389371157	0.00702656386420131	NaN	0	0	0	0	0	0	Infinity	NaN	NaN	0	0	0	1	1246.55141416532	-8.75386140774935
8.7571325302124	0.00701429601758718	0.02624	0.2	0.000114249729312951	0.00541689060628414	NaN	1.22678466141224E-05	0	0	0	0	0	0	Infinity	NaN	NaN	0	0	0	1	1248.46919894104	-8.76254942081869
8.76265335083008	0.0070188962854445	0.02626	0.2	0.000114390061235981	0.00343324057757854	0.0070188962854445	NaN	0	0	0	0	0	0	Infinity	NaN	NaN	0	0	0	1	1248.43750277401	-8.76608659140766
8.75805282592773	0.0070234970189631	0.02628	0.2	0.000114530485169025	0.00160217890515924	NaN	-4.60073351860046E-06	0	0	0	0	0	0	Infinity	NaN	NaN	0	0	0	1	1246.96469611668	-8.75965500483289
8.76035308837891	0.0070296311751008	0.0263	0.2	0.000114671016450966	-0.000534059654455632	0.0070296311751008	NaN	0	0	0	0	0	0	Infinity	NaN	NaN	0	0	0	1	1246.20380076388	-8.75981902872445
8.76127338409424	0.00701429601758718	0.02632	0.2	0.000114811455722893	0.00946048554033041	NaN	1.53351575136185E-05	0	0	0	0	0	0	Infinity	NaN	NaN	0	0	0	1	1249.05954384115	-8.77073386963457
8.75874328613281	0.00702043017372489	0.02634	0.2	0.000114951802984806	0.00152588472701609	0.00702043017372489	NaN	0	0	0	0	0	0	Infinity	NaN	NaN	0	0	0	1	1247.60777749971	-8.76026917085983
8.76081275939941	0.00700816186144948	0.02636	0.2	0.000115092088905158	-0.0164795555174351	NaN	1.22683122754097E-05	0	0	0	0	0	0	Infinity	NaN	NaN	0	0	0	1	1250.08710309488	-8.74433320388198
8.76058292388916	0.00701736286282539	0.02638	0.2	0.0001152323441524	0.00083923659985885	0.00701736286282539	NaN	0	0	0	0	0	0	Infinity	NaN	NaN	0	0	0	1	1248.41526583989	-8.76142216048902
8.7598934173584	0.00701736286282539	0.0264	0.2	0.000115372691409657	0.00602724449709058	NaN	0	0	0	0	0	0	0	Infinity	NaN	NaN	0	0	0	1	1248.31700862501	-8.76592066185549
8.75920295715332	0.0070234970189631	0.02642	0.2	0.000115513100008475	0.00114441360346973	0.0070234970189631	NaN	0	0	0	0	0	0	Infinity	NaN	NaN	0	0	0	1	1247.12845089902	-8.76034737075679
8.76035308837891	0.00700969528406858	0.02644	0.2	0.000115653431931505	-0.00328065222129226	NaN	1.38017348945141E-05	0	0	0	0	0	0	Infinity	NaN	NaN	0	0	0	1	1249.74806084498	-8.75707243615761
8.75943279266357	0.00700662843883038	0.02646	0.2	0.000115793595168734	0.00724795227870345	0.00700662843883038	NaN	0	0	0	0	0	0	Infinity	NaN	NaN	0	0	0	1	1250.16373697216	-8.76668074494228
8.75943279266357	0.00702656386420131	0.02648	0.2	0.000115933927091764	0.00267029833048582	NaN	-1.99354253709316E-05	0	0	0	0	0	0	Infinity	NaN	NaN	0	0	0	1	1246.61683319934	-8.76210309099406
8.76265335083008	0.00702043017372489	0.0265	0.2	0.000116074397032144	0.00122070778161287	0.00702043017372489	NaN	0	0	0	0	0	0	Infinity	NaN	NaN	0	0	0	1	1248.16473264356	-8.76387405861169
8.75851249694824	0.00702196359634399	0.02652	0.2	0.000116214820969844	0	NaN	-1.53342261910439E-06	0	0	0	0	0	0	Infinity	NaN	NaN	0	0	0	1	1247.30246415809	-8.75851249694824
8.76334381103516	0.00700816186144948	0.02654	0.2	0.000116355122224422	0.00984195619821548	0.00700816186144948	NaN	0	0	0	0	0	0	Infinity	NaN	NaN	0	0	0	1	1250.44826079726	-8.77318576723337
8.76288318634033	0.0070234970189631	0.02656	0.2	0.000116495438813226	0.0016784731997177	NaN	-1.53351575136185E-05	0	0	0	0	0	0	Infinity	NaN	NaN	0	0	0	1	1247.65243904582	-8.76456165954005
8.75943279266357	0.0070280977524817	0.02658	0.2	0.000116635954760941	-0.0177765563130379	0.0070280977524817	NaN	0	0	0	0	0	0	Infinity	NaN	NaN	0	0	0	1	1246.34475802083	-8.74165623635054
8.76357364654541	0.00702043017372489	0.0266	0.2	0.000116776440040203	0.000915530836209655	NaN	7.66757875680923E-06	0	0	0	0	0	0	Infinity	NaN	NaN	0	0	0	1	1248.29582086644	-8.76448917738162
8.76242351531982	0.00702196359634399	0.02662	0.2	0.000116916863977904	0.00648501003161073	0.00702196359634399	NaN	0	0	0	0	0	0	Infinity	NaN	NaN	0	0	0	1	1247.8594334898	-8.76890852535143
8.76058292388916	0.00701736286282539	0.02664	0.2	0.000117057257242495	0.00137329625431448	NaN	4.60073351860046E-06	0	0	0	0	0	0	Infinity	NaN	NaN	0	0	0	1	1248.41526583989	-8.76195622014347
8.76288318634033	0.00701582944020629	0.02666	0.2	0.000117197589165526	-0.00442506559193134	0.00701582944020629	NaN	0	0	0	0	0	0	Infinity	NaN	NaN	0	0	0	1	1249.01599461954	-8.7584581207484
8.76150321960449	0.00700816186144948	0.02668	0.2	0.000117337829078542	0.00633242167532444	NaN	7.66757875680923E-06	0	0	0	0	0	0	Infinity	NaN	NaN	0	0	0	1	1250.18562539199	-8.76783564127982
8.75943279266357	0.00698975985869765	0.0267	0.2	0.000117477808295744	0.0023651213850826	0.00698975985869765	NaN	0	0	0	0	0	0	Infinity	NaN	NaN	0	0	0	1	1253.1807915781	-8.76179791404866
8.761962890625	0.0070280977524817	0.02672	0.2	0.000117617986871855	0.00137329625431448	NaN	-3.83378937840462E-05	0	0	0	0	0	0	Infinity	NaN	NaN	0	0	0	1	1246.70475556932	-8.76333618687931
8.76265335083008	0.00702196359634399	0.02674	0.2	0.000117758487485344	0.000305176945403218	0.00702196359634399	NaN	0	0	0	0	0	0	Infinity	NaN	NaN	0	0	0	1	1247.89216443565	-8.76295852777548
8.76311302185059	0.00701582944020629	0.02676	0.2	0.000117898865415709	0.00991825107485056	NaN	6.13415613770485E-06	0	0	0	0	0	0	Infinity	NaN	NaN	0	0	0	1	1249.04875418307	-8.77303127292544
8.76265335083008	0.00702656386420131	0.02678	0.2	0.000118039289348753	0.00152588472701609	0.00702656386420131	NaN	0	0	0	0	0	0	Infinity	NaN	NaN	0	0	0	1	1247.07517360993	-8.76417923555709
8.76173305511475	0.00704803317785263	0.0268	0.2	0.000118180035319174	-0.0170899089425802	NaN	-2.14693136513233E-05	0	0	0	0	0	0	Infinity	NaN	NaN	0	0	0	1	1243.14583005187	-8.74464314617217
8.76219367980957	0.00701582944020629	0.02682	0.2	0.000118320673945354	0.00106811930891126	0.00701582944020629	NaN	0	0	0	0	0	0	Infinity	NaN	NaN	0	0	0	1	1248.91771592896	-8.76326179911848
8.76610374450684	0.0070250304415822	0.02684	0.2	0.000118461082544172	0.00595095055177808	NaN	-9.20100137591362E-06	0	0	0	0	0	0	Infinity	NaN	NaN	0	0	0	1	1247.83854211065	-8.77205469505861
8.76426315307617	0.0070188962854445	0.02686	0.2	0.000118601521811443	0.00122070778161287	0.0070188962854445	NaN	0	0	0	0	0	0	Infinity	NaN	NaN	0	0	0	1	1248.66685539308	-8.76548386085778
8.764723777771	0.00703423144295812	0.02688	0.2	0.000118742053088727	-0.00282288668677211	NaN	-1.53351575136185E-05	0	0	0	0	0	0	Infinity	NaN	NaN	0	0	0	1	1246.01015034063	-8.76190089108422
8.76564407348633	0.00701276259496808	0.0269	0.2	0.000118882523029106	0.00831607170403004	0.00701276259496808	NaN	0	0	0	0	0	0	Infinity	NaN	NaN	0	0	0	1	1249.95591320545	-8.77396014519036
8.76265335083008	0.0070280977524817	0.02692	0.2	0.00011902293163258	0.00221253279596567	NaN	-1.53351575136185E-05	0	0	0	0	0	0	Infinity	NaN	NaN	0	0	0	1	1246.80299839823	-8.76486588362604
8.76403331756592	0.00703116459771991	0.02694	0.2	0.000119163524256082	-0.00244141556322575	0.00703116459771991	NaN	0	0	0	0	0	0	Infinity	NaN	NaN	0	0	0	1	1246.45543362873	-8.76159190200269
8.75966262817383	0.00699282670393586	0.02696	0.2	0.000119303764169099	0	NaN	3.83378937840462E-05	0	0	0	0	0	0	Infinity	NaN	NaN	0	0	0	1	1252.66405118312	-8.75966262817383
8.76357364654541	0.00701736286282539	0.02698	0.2	0.000119443866064767	0.00930789671838284	0.00701736286282539	NaN	0	0	0	0	0	0	Infinity	NaN	NaN	0	0	0	1	1248.8414548107	-8.77288154326379
8.7679443359375	0.00704343244433403	0.027	0.2	0.000119584474017838	0.00137329625431448	NaN	-2.60695815086365E-05	0	0	0	0	0	0	Infinity	NaN	NaN	0	0	0	1	1244.83970070455	-8.76931763219181
8.76173305511475	0.00703576486557722	0.02702	0.2	0.000119725265990937	-0.00839236564934254	0.00703576486557722	NaN	0	0	0	0	0	0	Infinity	NaN	NaN	0	0	0	1	1245.31351210753	-8.7533406894654
8.76564407348633	0.00702043017372489	0.02704	0.2	0.00011986582794133	0.00267029833048582	NaN	1.53346918523312E-05	0	0	0	0	0	0	Infinity	NaN	NaN	0	0	0	1	1248.59073540724	-8.76831437181681
8.76656341552734	0.0070234970189631	0.02706	0.2	0.000120006267213257	0.00457765441387892	0.0070234970189631	NaN	0	0	0	0	0	0	Infinity	NaN	NaN	0	0	0	1	1248.17642719262	-8.77114106994122
8.76334381103516	0.0070234970189631	0.02708	0.2	0.000120146737153636	0.00144959054887295	NaN	0	0	0	0	0	0	0	Infinity	NaN	NaN	0	0	0	1	1247.71802242879	-8.76479340158403
8.7651834487915	0.00703269802033901	0.0271	0.2	0.000120287299104029	-0.00144959054887295	0.00703269802033901	NaN	0	0	0	0	0	0	Infinity	NaN	NaN	0	0	0	1	1246.3471946957	-8.76373385824263
8.764723777771	0.00701582944020629	0.02712	0.2	0.000120427784378635	0.00846866052597761	NaN	1.68685801327229E-05	0	0	0	0	0	0	Infinity	NaN	NaN	0	0	0	1	1249.27834299137	-8.77319243829697
8.76541328430176	0.00703116459771991	0.02714	0.2	0.000120568254319014	0.00267029833048582	0.00703116459771991	NaN	0	0	0	0	0	0	Infinity	NaN	NaN	0	0	0	1	1246.65169794834	-8.76808358263224
8.76633358001709	0.00704343244433403	0.02716	0.2	0.000120709000289435	-0.00343324057757854	NaN	-1.22678466141224E-05	0	0	0	0	0	0	Infinity	NaN	NaN	0	0	0	1	1244.61101164802	-8.76290033943951
8.76633358001709	0.00703576486557722	0.02718	0.2	0.000120849792262534	0.00114441360346973	0.00703576486557722	NaN	0	0	0	0	0	0	Infinity	NaN	NaN	0	0	0	1	1245.96738911881	-8.76747799362056
8.76702404022217	0.00701276259496808	0.0272	0.2	0.000120990277537139	0.00938419066369534	NaN	2.30022706091404E-05	0	0	0	0	0	0	Infinity	NaN	NaN	0	0	0	1	1250.15269253701	-8.77640823088586
8.76679420471191	0.00703576486557722	0.02722	0.2	0.000121130762811745	0.00129700195975602	0.00703576486557722	NaN	0	0	0	0	0	0	Infinity	NaN	NaN	0	0	0	1	1246.03285814792	-8.76809120667167
8.76725387573242	0.0070250304415822	0.02724	0.2	0.000121271370764816	-0.00968936830759048	NaN	1.0734423995018E-05	0	0	0	0	0	0	Infinity	NaN	NaN	0	0	0	1	1248.00226114861	-8.75756450742483
8.76564407348633	0.0070234970189631	0.02726	0.2	0.000121411856039422	0.00221253279596567	0.0070234970189631	NaN	0	0	0	0	0	0	Infinity	NaN	NaN	0	0	0	1	1248.04553199347	-8.76785660628229
8.76587390899658	0.00701429601758718	0.02728	0.2	0.000121552233969787	0.00541689060628414	NaN	9.20100137591362E-06	0	0	0	0	0	0	Infinity	NaN	NaN	0	0	0	1	1249.71542219171	-8.77129079960287
8.76610374450684	0.0070188962854445	0.0273	0.2	0.000121692565892818	0.00144959054887295	0.0070188962854445	NaN	0	0	0	0	0	0	Infinity	NaN	NaN	0	0	0	1	1248.92908913409	-8.76755333505571
8.76541328430176	0.0070296311751008	0.02732	0.2	0.000121833051167423	-0.00259400391951203	NaN	-1.07348896563053E-05	0	0	0	0	0	0	Infinity	NaN	NaN	0	0	0	1	1246.92363880329	-8.76281928038225
8.76932430267334	0.0070188962854445	0.02734	0.2	0.000121973536442028	0.00801089499145746	0.0070188962854445	NaN	0	0	0	0	0	0	Infinity	NaN	NaN	0	0	0	1	1249.38793024465	-8.7773351976648
8.76702404022217	0.0070296311751008	0.02736	0.2	0.000122114021716634	0.00228882720693946	NaN	-1.07348896563053E-05	0	0	0	0	0	0	Infinity	NaN	NaN	0	0	0	1	1247.15277684486	-8.76931286742911
8.76656341552734	0.00703116459771991	0.02738	0.2	0.000122254629674362	0.000457765418104827	0.00703116459771991	NaN	0	0	0	0	0	0	Infinity	NaN	NaN	0	0	0	1	1246.8152741539	-8.76702118094545
8.77254486083984	0.00703576486557722	0.0274	0.2	0.000122395298968995	0.00083923659985885	NaN	-4.60026785731316E-06	0	0	0	0	0	0	Infinity	NaN	NaN	0	0	0	1	1246.85020441202	-8.7733840974397
8.76564407348633	0.00701736286282539	0.02742	0.2	0.000122535830246279	0.00976566225290298	0.00701736286282539	NaN	0	0	0	0	0	0	Infinity	NaN	NaN	0	0	0	1	1249.13649825955	-8.77540973573923
8.76656341552734	0.00702043017372489	0.02744	0.2	0.000122676208176645	0.00106811930891126	NaN	-3.06731089949608E-06	0	0	0	0	0	0	Infinity	NaN	NaN	0	0	0	1	1248.7216877874	-8.76763153483626
8.76541328430176	0.0070234970189631	0.02746	0.2	0.000122816647448571	-0.00968936830759048	0.0070234970189631	NaN	0	0	0	0	0	0	Infinity	NaN	NaN	0	0	0	1	1248.01267241028	-8.75572391599417
8.76610374450684	0.00701276259496808	0.02748	0.2	0.000122957010044711	0.00183106167241931	NaN	1.0734423995018E-05	0	0	0	0	0	0	Infinity	NaN	NaN	0	0	0	1	1250.02146098555	-8.76793480617926
8.76932430267334	0.0070188962854445	0.0275	0.2	0.000123097326633515	0.00534059666097164	0.0070188962854445	NaN	0	0	0	0	0	0	Infinity	NaN	NaN	0	0	0	1	1249.38793024465	-8.77466489933431
8.76587390899658	0.00701736286282539	0.02752	0.2	0.000123237689224998	0.00129700195975602	NaN	1.53342261910439E-06	0	0	0	0	0	0	Infinity	NaN	NaN	0	0	0	1	1249.16925066451	-8.76717091095634
8.76564407348633	0.00702656386420131	0.02754	0.2	0.000123378128492268	-0.0016784731997177	0.00702656386420131	NaN	0	0	0	0	0	0	Infinity	NaN	NaN	0	0	0	1	1247.5008045035	-8.76396560028661
8.76863384246826	0.00702196359634399	0.02756	0.2	0.000123518613766873	0.00839236564934254	NaN	4.60026785731316E-06	0	0	0	0	0	0	Infinity	NaN	NaN	0	0	0	1	1248.7438480931	-8.7770262081176
8.76725387573242	0.00703423144295812	0.02758	0.2	0.000123659175717266	0.00221253279596567	0.00703423144295812	NaN	0	0	0	0	0	0	Infinity	NaN	NaN	0	0	0	1	1246.36983397941	-8.76946640852839
8.76656341552734	0.00705110002309084	0.0276	0.2	0.000123800029031927	-0.00366212334483862	NaN	-1.68685801327229E-05	0	0	0	0	0	0	Infinity	NaN	NaN	0	0	0	1	1243.29017980439	-8.76290129218251
8.76840400695801	0.00703269802033901	0.02762	0.2	0.000123940867012361	0.000610353890806437	0.00703269802033901	NaN	0	0	0	0	0	0	Infinity	NaN	NaN	0	0	0	1	1246.80513532633	-8.76901436084881
8.76886367797852	0.00700509501621127	0.02764	0.2	0.000124081244942727	0.00938419066369534	NaN	2.76030041277409E-05	0	0	0	0	0	0	Infinity	NaN	NaN	0	0	0	1	1251.78368854177	-8.77824786864221
8.76725387573242	0.00702656386420131	0.02766	0.2	0.000124221561531531	0.00106811930891126	0.00702656386420131	NaN	0	0	0	0	0	0	Infinity	NaN	NaN	0	0	0	1	1247.72990684672	-8.76832199504133
8.77024459838867	0.00701429601758718	0.02768	0.2	0.000124361970130349	-0.00877383723855019	NaN	1.22678466141224E-05	0	0	0	0	0	0	Infinity	NaN	NaN	0	0	0	1	1250.33853381704	-8.76147076115012
8.76863384246826	0.00701582944020629	0.0277	0.2	0.000124502271384927	0.0023651213850826	0.00701582944020629	NaN	0	0	0	0	0	0	Infinity	NaN	NaN	0	0	0	1	1249.83566336676	-8.77099896385334
8.7679443359375	0.00703116459771991	0.02772	0.2	0.000124642741325306	0.00503541948273778	NaN	-1.53351575136185E-05	0	0	0	0	0	0	Infinity	NaN	NaN	0	0	0	1	1247.01167410884	-8.77297975542024
8.7700138092041	0.0070280977524817	0.02774	0.2	0.000124783333948808	0.00152588472701609	0.0070280977524817	NaN	0	0	0	0	0	0	Infinity	NaN	NaN	0	0	0	1	1247.85028866557	-8.77153969393112
8.76886367797852	0.00703883217647672	0.02776	0.2	0.000124924003248098	-0.00144959054887295	NaN	-1.0734423995018E-05	0	0	0	0	0	0	Infinity	NaN	NaN	0	0	0	1	1245.78388262806	-8.76741408742964
8.77070426940918	0.0070296311751008	0.02778	0.2	0.000125064687881613	0.00839236564934254	0.0070296311751008	NaN	0	0	0	0	0	0	Infinity	NaN	NaN	0	0	0	1	1247.67630775215	-8.77909663505852
8.76909446716309	0.00700969528406858	0.0278	0.2	0.000125205081146205	0.00305176945403218	NaN	1.99358910322189E-05	0	0	0	0	0	0	Infinity	NaN	NaN	0	0	0	1	1250.99510204006	-8.77214623661712
8.7679443359375	0.00703423144295812	0.02782	0.2	0.000125345520413475	-0.000457765418104827	0.00703423144295812	NaN	0	0	0	0	0	0	Infinity	NaN	NaN	0	0	0	1	1246.4679911428	-8.7674865705194
8.76955413818359	0.00700969528406858	0.02784	0.2	0.000125485959680746	0.000381471181754023	NaN	2.45361588895321E-05	0	0	0	0	0	0	Infinity	NaN	NaN	0	0	0	1	1251.06067850264	-8.76993560936535
8.7700138092041	0.00702043017372489	0.02786	0.2	0.000125626260935323	0.00984195619821548	0.00702043017372489	NaN	0	0	0	0	0	0	Infinity	NaN	NaN	0	0	0	1	1249.21316674117	-8.77985576540232
8.77047443389893	0.0070188962854445	0.02788	0.2	0.000125766654199915	0.00183106167241931	NaN	1.53388828039169E-06	0	0	0	0	0	0	Infinity	NaN	NaN	0	0	0	1	1249.55179236467	-8.77230549557135
8.7700138092041	0.0070296311751008	0.0279	0.2	0.000125907139474521	-0.0135040795430541	0.0070296311751008	NaN	0	0	0	0	0	0	Infinity	NaN	NaN	0	0	0	1	1247.57808635363	-8.75650972966105
8.76886367797852	0.0070296311751008	0.02792	0.2	0.000126047732098023	0.000915530836209655	NaN	0	0	0	0	0	0	0	Infinity	NaN	NaN	0	0	0	1	1247.41447446605	-8.76977920881473
8.77093410491943	0.00701736286282539	0.02794	0.2	0.000126188202038402	0.00602724449709058	0.00701736286282539	NaN	0	0	0	0	0	0	Infinity	NaN	NaN	0	0	0	1	1249.89034718208	-8.77696134941652
8.77070426940918	0.00701736286282539	0.02796	0.2	0.000126328549295658	0.00137329625431448	NaN	0	0	0	0	0	0	0	Infinity	NaN	NaN	0	0	0	1	1249.85759477711	-8.77207756566349
8.77093410491943	0.00702043017372489	0.02798	0.2	0.000126468927226024	-0.00328065222129226	0.00702043017372489	NaN	0	0	0	0	0	0	Infinity	NaN	NaN	0	0	0	1	1249.34425496405	-8.76765345269814
8.77024459838867	0.00701736286282539	0.028	0.2	0.000126609305156389	0.00595095055177808	NaN	3.06731089949608E-06	0	0	0	0	0	0	Infinity	NaN	NaN	0	0	0	1	1249.79208996719	-8.77619554894045
8.77392482757568	0.0070296311751008	0.02802	0.2	0.000126749775096769	0.00328065222129226	0.0070296311751008	NaN	0	0	0	0	0	0	Infinity	NaN	NaN	0	0	0	1	1248.13444817037	-8.77720547979698
8.77093410491943	0.00701736286282539	0.02804	0.2	0.000126890245037148	0.00152588472701609	NaN	1.22683122754097E-05	0	0	0	0	0	0	Infinity	NaN	NaN	0	0	0	1	1249.89034718208	-8.77245998964645
8.76978397369385	0.00702656386420131	0.02806	0.2	0.000127030684304418	0	0.00702656386420131	NaN	0	0	0	0	0	0	Infinity	NaN	NaN	0	0	0	1	1248.08998298213	-8.76978397369385
8.77208423614502	0.0070250304415822	0.02808	0.2	0.000127171200247476	0.00976566225290298	NaN	1.53342261910439E-06	0	0	0	0	0	0	Infinity	NaN	NaN	0	0	0	1	1248.68985395732	-8.78184989839792
8.77162456512451	0.0070250304415822	0.0281	0.2	0.000127311700856308	0.0019836500287056	0.0070250304415822	NaN	0	0	0	0	0	0	Infinity	NaN	NaN	0	0	0	1	1248.62442064364	-8.77360821515322
8.7700138092041	0.00704803317785263	0.02812	0.2	0.000127452431492502	-0.014572199434042	NaN	-2.30027362704277E-05	0	0	0	0	0	0	Infinity	NaN	NaN	0	0	0	1	1244.32073287659	-8.75544160977006
8.77139472961426	0.0070234970189631	0.02814	0.2	0.00012759314679447	0.000457765418104827	0.0070234970189631	NaN	0	0	0	0	0	0	Infinity	NaN	NaN	0	0	0	1	1248.86430590515	-8.77185249503236
8.77024459838867	0.00702043017372489	0.02816	0.2	0.000127733586066397	0.0077057178132236	NaN	3.06684523820877E-06	0	0	0	0	0	0	Infinity	NaN	NaN	0	0	0	1	1249.24604067892	-8.7779503162019
8.77047443389893	0.00702656386420131	0.02818	0.2	0.000127874056006776	0.00160217890515924	0.00702656386420131	NaN	0	0	0	0	0	0	Infinity	NaN	NaN	0	0	0	1	1248.1882472573	-8.77207661280409
8.77024459838867	0.00704496633261442	0.0282	0.2	0.000128014771308745	-0.00732424668967724	NaN	-1.84024684131145E-05	0	0	0	0	0	0	Infinity	NaN	NaN	0	0	0	1	1244.89517540874	-8.76292035169899
8.77185440063477	0.00701429601758718	0.02822	0.2	0.000128155363932247	0.00358582916669548	0.00701429601758718	NaN	0	0	0	0	0	0	Infinity	NaN	NaN	0	0	0	1	1250.56803685513	-8.77544022980146
8.77254486083984	0.0070188962854445	0.02824	0.2	0.000128295695855277	0.00434877164661884	NaN	-4.60026785731316E-06	0	0	0	0	0	0	Infinity	NaN	NaN	0	0	0	1	1249.8467713552	-8.77689363248646
8.7700138092041	0.0070250304415822	0.02826	0.2	0.000128436135122547	0.00144959054887295	0.0070250304415822	NaN	0	0	0	0	0	0	Infinity	NaN	NaN	0	0	0	1	1248.39513253823	-8.77146339975297
8.77208423614502	0.00703116459771991	0.02828	0.2	0.00012857669707294	-0.00106811930891126	NaN	-6.13415613770485E-06	0	0	0	0	0	0	Infinity	NaN	NaN	0	0	0	1	1247.60046706767	-8.77101611683611
8.77323436737061	0.0070188962854445	0.0283	0.2	0.000128717197681772	0.00885013118386269	0.0070188962854445	NaN	0	0	0	0	0	0	Infinity	NaN	NaN	0	0	0	1	1249.94500710378	-8.78208449855447
8.77093410491943	0.00700202770531178	0.02832	0.2	0.000128857406921679	0.00221253279596567	NaN	1.68685801327229E-05	0	0	0	0	0	0	Infinity	NaN	NaN	0	0	0	1	1252.62773500107	-8.7731466377154
8.76863384246826	0.00703729875385761	0.02834	0.2	0.000128997800186271	-0.00137329625431448	0.00703729875385761	NaN	0	0	0	0	0	0	Infinity	NaN	NaN	0	0	0	1	1246.02267846901	-8.76726054621395
8.77254486083984	0.00704036559909582	0.02836	0.2	0.000129138576829801	-7.62942363508046E-05	NaN	-3.06684523820877E-06	0	0	0	0	0	0	Infinity	NaN	NaN	0	0	0	1	1246.03541355388	-8.77246856660349
8.77346420288086	0.00701582944020629	0.02838	0.2	0.000129279138780194	0.00968936830759048	0.00701582944020629	NaN	0	0	0	0	0	0	Infinity	NaN	NaN	0	0	0	1	1250.52415792806	-8.78315357118845
8.77208423614502	0.00701429601758718	0.0284	0.2	0.000129419440034772	0.00137329625431448	NaN	1.53342261910439E-06	0	0	0	0	0	0	Infinity	NaN	NaN	0	0	0	1	1250.60080358036	-8.77345753239933
8.7727746963501	0.00703576486557722	0.02842	0.2	0.000129559940643603	-0.0162506718188524	0.00703576486557722	NaN	0	0	0	0	0	0	Infinity	NaN	NaN	0	0	0	1	1246.88287115325	-8.75652402453125
8.77346420288086	0.00703116459771991	0.02844	0.2	0.000129700609938236	0.000610353890806437	NaN	4.60026785731316E-06	0	0	0	0	0	0	Infinity	NaN	NaN	0	0	0	1	1247.79673138728	-8.77407455677167
8.77438449859619	0.00703423144295812	0.02846	0.2	0.000129841263898643	0.00648501003161073	0.00703423144295812	NaN	0	0	0	0	0	0	Infinity	NaN	NaN	0	0	0	1	1247.38353717095	-8.7808695086278
8.77231407165527	0.00702656386420131	0.02848	0.2	0.000129981871851715	0.00122070778161287	NaN	7.66757875680923E-06	0	0	0	0	0	0	Infinity	NaN	NaN	0	0	0	1	1248.45005911754	-8.77353477943689
8.77461433410645	0.00703116459771991	0.0285	0.2	0.000130122449136334	-0.00473024277016521	0.00703116459771991	NaN	0	0	0	0	0	0	Infinity	NaN	NaN	0	0	0	1	1247.96030759284	-8.76988409133628
8.77346420288086	0.00701582944020629	0.02852	0.2	0.000130262919076713	0.00473024277016521	NaN	1.53351575136185E-05	0	0	0	0	0	0	Infinity	NaN	NaN	0	0	0	1	1250.52415792806	-8.77819444565102
8.7727746963501	0.00703269802033901	0.02854	0.2	0.000130403404351319	0.00389100611209869	0.00703269802033901	NaN	0	0	0	0	0	0	Infinity	NaN	NaN	0	0	0	1	1247.42661649607	-8.7766657024622
8.77369499206543	0.0070188962854445	0.02856	0.2	0.000130543920294376	0.00144959054887295	NaN	1.38017348945141E-05	0	0	0	0	0	0	Infinity	NaN	NaN	0	0	0	1	1250.01063347523	-8.7751445826143
8.7727746963501	0.0070250304415822	0.02858	0.2	0.000130684359561647	-0.00122070778161287	0.0070250304415822	NaN	0	0	0	0	0	0	Infinity	NaN	NaN	0	0	0	1	1248.78813968161	-8.77155398856848
8.77461433410645	0.00702196359634399	0.0286	0.2	0.000130824829502026	0.00900272000581026	NaN	3.06684523820877E-06	0	0	0	0	0	0	Infinity	NaN	NaN	0	0	0	1	1249.59553175055	-8.78361705411226
8.77346420288086	0.0070296311751008	0.02862	0.2	0.00013096534544974	0.00228882720693946	0.0070296311751008	NaN	0	0	0	0	0	0	Infinity	NaN	NaN	0	0	0	1	1248.06892201639	-8.7757530300878
8.77392482757568	0.00703576486557722	0.02864	0.2	0.000131105999410147	-0.00106811930891126	NaN	-6.13369047641754E-06	0	0	0	0	0	0	Infinity	NaN	NaN	0	0	0	1	1247.04634040607	-8.77285670826677
8.77369499206543	0.00704649975523353	0.02866	0.2	0.000131246822056355	-0.000534059654455632	0.00704649975523353	NaN	0	0	0	0	0	0	Infinity	NaN	NaN	0	0	0	1	1245.11392845066	-8.77316093241097
8.77415466308594	0.00701429601758718	0.02868	0.2	0.000131387430014083	0.00961307343095541	NaN	3.22037376463413E-05	0	0	0	0	0	0	Infinity	NaN	NaN	0	0	0	1	1250.89597603041	-8.78376773651689
8.77208423614502	0.00701582944020629	0.0287	0.2	0.000131527731268661	0.000610353890806437	0.00701582944020629	NaN	0	0	0	0	0	0	Infinity	NaN	NaN	0	0	0	1	1250.32746461509	-8.77269459003583
8.77185440063477	0.00704036559909582	0.02872	0.2	0.000131668293219054	-0.0180054400116205	NaN	-2.45361588895321E-05	0	0	0	0	0	0	Infinity	NaN	NaN	0	0	0	1	1245.93734191323	-8.75384896062315
8.77484512329102	0.00702196359634399	0.02874	0.2	0.000131808916511009	0.000762942363508046	0.00702196359634399	NaN	0	0	0	0	0	0	Infinity	NaN	NaN	0	0	0	1	1249.62839850945	-8.77560806565452
8.77438449859619	0.00702043017372489	0.02876	0.2	0.000131949340448709	0.00701906997710466	NaN	1.53342261910439E-06	0	0	0	0	0	0	Infinity	NaN	NaN	0	0	0	1	1249.83573391781	-8.7814035685733
8.77369499206543	0.00700202770531178	0.02878	0.2	0.0001320895650275	0.00160217890515924	0.00700202770531178	NaN	0	0	0	0	0	0	Infinity	NaN	NaN	0	0	0	1	1253.02203323327	-8.77529717097059
8.77392482757568	0.00704036559909582	0.0288	0.2	0.000132229988960544	-0.00579836219549179	NaN	-3.83378937840462E-05	0	0	0	0	0	0	Infinity	NaN	NaN	0	0	0	1	1246.23142137711	-8.76812646538019
8.7759952545166	0.00702196359634399	0.02882	0.2	0.000132370612252498	0.00442506559193134	0.00702196359634399	NaN	0	0	0	0	0	0	Infinity	NaN	NaN	0	0	0	1	1249.79218905177	-8.78042032010853
8.77346420288086	0.00701736286282539	0.02884	0.2	0.00013251100551709	0.00404359446838498	NaN	4.60073351860046E-06	0	0	0	0	0	0	Infinity	NaN	NaN	0	0	0	1	1250.25089544086	-8.77750779734924
8.77461433410645	0.0070296311751008	0.02886	0.2	0.000132651475457469	0.00144959054887295	0.0070296311751008	NaN	0	0	0	0	0	0	Infinity	NaN	NaN	0	0	0	1	1248.23253390397	-8.77606392465532
8.77576446533203	0.00703116459771991	0.02888	0.2	0.000132792083415197	-0.000991825014352798	NaN	-1.53342261910439E-06	0	0	0	0	0	0	Infinity	NaN	NaN	0	0	0	1	1248.12388379841	-8.77477264031768
8.77461433410645	0.00700816186144948	0.0289	0.2	0.000132932476679789	0.00892642606049776	0.00700816186144948	NaN	0	0	0	0	0	0	Infinity	NaN	NaN	0	0	0	1	1252.05646039283	-8.78354076016694
8.77530479431152	0.00703269802033901	0.02892	0.2	0.000133072885278607	0.00213623861782253	NaN	-2.45361588895321E-05	0	0	0	0	0	0	Infinity	NaN	NaN	0	0	0	1	1247.78637856094	-8.77744103292935
8.77346420288086	0.00703576486557722	0.02894	0.2	0.000133213569907466	-0.00434877164661884	0.00703576486557722	NaN	0	0	0	0	0	0	Infinity	NaN	NaN	0	0	0	1	1246.98087137696	-8.76911543123424
8.77507495880127	0.0070280977524817	0.02896	0.2	0.000133354208533647	0.000228882709052414	NaN	7.66711309552193E-06	0	0	0	0	0	0	Infinity	NaN	NaN	0	0	0	1	1248.57041945706	-8.77530384151032
8.77622509002686	0.00702043017372489	0.02898	0.2	0.000133494693812909	0.0100708389654756	0.00702043017372489	NaN	0	0	0	0	0	0	Infinity	NaN	NaN	0	0	0	1	1250.09791036357	-8.78629592899233
8.77438449859619	0.0070280977524817	0.029	0.2	0.000133635179092171	0.00144959054887295	NaN	-7.66757875680923E-06	0	0	0	0	0	0	Infinity	NaN	NaN	0	0	0	1	1248.47217662814	-8.77583408914506
8.77668476104736	0.0070250304415822	0.02902	0.2	0.000133775710374112	-0.0138092571869493	0.0070250304415822	NaN	0	0	0	0	0	0	Infinity	NaN	NaN	0	0	0	1	1249.34473010919	-8.76287550386041
8.77484512329102	0.0070188962854445	0.02904	0.2	0.000133916149641382	0.000762942363508046	NaN	6.13415613770485E-06	0	0	0	0	0	0	Infinity	NaN	NaN	0	0	0	1	1250.17449559526	-8.77560806565452
8.77553462982178	0.0070280977524817	0.02906	0.2	0.000134056619581761	0.00625612726435065	0.0070280977524817	NaN	0	0	0	0	0	0	Infinity	NaN	NaN	0	0	0	1	1248.63582421332	-8.78179075708613
8.7759952545166	0.00703423144295812	0.02908	0.2	0.000134197242873716	0.00122070778161287	NaN	-6.13369047641754E-06	0	0	0	0	0	0	Infinity	NaN	NaN	0	0	0	1	1247.61252536013	-8.77721596229821
8.77461433410645	0.0070280977524817	0.0291	0.2	0.00013433786616567	-0.00450136000290513	0.0070280977524817	NaN	0	0	0	0	0	0	Infinity	NaN	NaN	0	0	0	1	1248.50487900628	-8.77011297410354
8.77576446533203	0.0070280977524817	0.02912	0.2	0.00013447842812072	0.00480653671547771	NaN	0	0	0	0	0	0	0	Infinity	NaN	NaN	0	0	0	1	1248.66852659145	-8.78057100204751
8.77576446533203	0.00701582944020629	0.02914	0.2	0.000134618867392646	0.00389100611209869	0.00701582944020629	NaN	0	0	0	0	0	0	Infinity	NaN	NaN	0	0	0	1	1250.85202542695	-8.77965547144413
8.77668476104736	0.00702656386420131	0.02916	0.2	0.00013475929132569	0.00106811930891126	NaN	-1.0734423995018E-05	0	0	0	0	0	0	Infinity	NaN	NaN	0	0	0	1	1249.07208283732	-8.77775288035627
8.77668476104736	0.0070280977524817	0.02918	0.2	0.000134899837941857	-0.00137329625431448	0.0070280977524817	NaN	0	0	0	0	0	0	Infinity	NaN	NaN	0	0	0	1	1248.7994717985	-8.77531146479305
8.77668476104736	0.00700202770531178	0.0292	0.2	0.000135040139196435	0.00816348288208246	NaN	2.60700471699238E-05	0	0	0	0	0	0	Infinity	NaN	NaN	0	0	0	1	1253.44901940181	-8.78484824392945
8.77829551696777	0.00702656386420131	0.02922	0.2	0.00013518042511213	0.00244141556322575	0.00702656386420131	NaN	0	0	0	0	0	0	Infinity	NaN	NaN	0	0	0	1	1249.30132090468	-8.780736932531
8.77576446533203	0.0070234970189631	0.02924	0.2	0.000135320925720962	0.00122070778161287	NaN	3.06684523820877E-06	0	0	0	0	0	0	Infinity	NaN	NaN	0	0	0	1	1249.48646545131	-8.77698517311364
8.77576446533203	0.00702656386420131	0.02926	0.2	0.000135461426329794	7.62942363508046E-05	0.00702656386420131	NaN	0	0	0	0	0	0	Infinity	NaN	NaN	0	0	0	1	1248.94110904513	-8.77584075956838
8.77783489227295	0.0070250304415822	0.02928	0.2	0.000135601942272851	0.00968936830759048	NaN	1.53342261910439E-06	0	0	0	0	0	0	Infinity	NaN	NaN	0	0	0	1	1249.50844914716	-8.78752426058054
8.7776050567627	0.00703423144295812	0.0293	0.2	0.000135742534891697	0.00144959054887295	0.00703423144295812	NaN	0	0	0	0	0	0	Infinity	NaN	NaN	0	0	0	1	1247.84137797312	-8.77905464731157
8.77645492553711	0.00705570075660944	0.02932	0.2	0.000135883434213693	-0.0139618450775743	NaN	-2.14693136513233E-05	0	0	0	0	0	0	Infinity	NaN	NaN	0	0	0	1	1243.8813986429	-8.76249308045954
8.77576446533203	0.00702196359634399	0.02934	0.2	0.000136024210857222	0.000610353890806437	0.00702196359634399	NaN	0	0	0	0	0	0	Infinity	NaN	NaN	0	0	0	1	1249.75932229286	-8.77637481922284
8.7776050567627	0.00701736286282539	0.02936	0.2	0.000136164604121814	0.00846866052597761	NaN	4.60073351860046E-06	0	0	0	0	0	0	Infinity	NaN	NaN	0	0	0	1	1250.84098233857	-8.78607371728867
8.77691459655762	0.00703116459771991	0.02938	0.2	0.000136305089396419	0.00129700195975602	0.00703116459771991	NaN	0	0	0	0	0	0	Infinity	NaN	NaN	0	0	0	1	1248.28746000397	-8.77821159851737
8.7776050567627	0.0070234970189631	0.0294	0.2	0.000136445636012586	-0.00885013118386269	NaN	7.66757875680923E-06	0	0	0	0	0	0	Infinity	NaN	NaN	0	0	0	1	1249.74852741641	-8.76875492557883
8.77714538574219	0.00702043017372489	0.02942	0.2	0.000136586075284513	0.00205994443967938	0.00702043017372489	NaN	0	0	0	0	0	0	Infinity	NaN	NaN	0	0	0	1	1250.22899858645	-8.77920533018187
8.77622509002686	0.0070188962854445	0.02944	0.2	0.000136726468549105	0.00503541948273778	NaN	1.53388828039169E-06	0	0	0	0	0	0	Infinity	NaN	NaN	0	0	0	1	1250.37110296481	-8.78126050950959
8.77829551696777	0.0070296311751008	0.02946	0.2	0.00013686695382371	0.00144959054887295	0.0070296311751008	NaN	0	0	0	0	0	0	Infinity	NaN	NaN	0	0	0	1	1248.75620047618	-8.77974510751665
8.77714538574219	0.0070296311751008	0.02948	0.2	0.000137007546447212	-0.00267029833048582	NaN	0	0	0	0	0	0	0	Infinity	NaN	NaN	0	0	0	1	1248.59258858859	-8.7744750874117
8.7776050567627	0.00700969528406858	0.0295	0.2	0.000137147939711804	0.00709536392241716	0.00700969528406858	NaN	0	0	0	0	0	0	Infinity	NaN	NaN	0	0	0	1	1252.20921895309	-8.78470042068511
8.77783489227295	0.00702196359634399	0.02952	0.2	0.000137288256300608	0.00305176945403218	NaN	-1.22683122754097E-05	0	0	0	0	0	0	Infinity	NaN	NaN	0	0	0	1	1250.05417243165	-8.78088666172698
8.77645492553711	0.00701429601758718	0.02954	0.2	0.000137428618896747	0.00175476749427617	0.00701429601758718	NaN	0	0	0	0	0	0	Infinity	NaN	NaN	0	0	0	1	1251.22391520569	-8.77820969303139
8.77714538574219	0.0070296311751008	0.02956	0.2	0.000137569058168674	-0.000152588472701609	NaN	-1.53351575136185E-05	0	0	0	0	0	0	Infinity	NaN	NaN	0	0	0	1	1248.59258858859	-8.77699279726949
8.77852535247803	0.00700662843883038	0.02958	0.2	0.000137709420764813	0.0101471338421106	0.00700662843883038	NaN	0	0	0	0	0	0	Infinity	NaN	NaN	0	0	0	1	1252.88866522847	-8.78867248632014
8.7776050567627	0.00703116459771991	0.0296	0.2	0.000137849798695179	0.0019836500287056	NaN	-2.45361588895321E-05	0	0	0	0	0	0	Infinity	NaN	NaN	0	0	0	1	1248.38565998144	-8.7795887067914
8.77553462982178	0.00705416733399034	0.02962	0.2	0.000137990652014496	-0.0137329623103142	0.00705416733399034	NaN	0	0	0	0	0	0	Infinity	NaN	NaN	0	0	0	1	1244.02133013447	-8.76180166751146
8.77737522125244	0.00702196359634399	0.02964	0.2	0.000138131413323799	0.000534059654455632	NaN	3.22037376463413E-05	0	0	0	0	0	0	Infinity	NaN	NaN	0	0	0	1	1249.98871053994	-8.7779092809069
8.78059577941895	0.00704343244433403	0.02966	0.2	0.000138272067284206	0.00823977775871754	0.00704343244433403	NaN	0	0	0	0	0	0	Infinity	NaN	NaN	0	0	0	1	1246.63590498158	-8.78883555717766
8.77783489227295	0.00703116459771991	0.02968	0.2	0.000138412813254627	0.00129700195975602	NaN	1.22678466141224E-05	0	0	0	0	0	0	Infinity	NaN	NaN	0	0	0	1	1248.41834809549	-8.77913189423271
8.7776050567627	0.00702043017372489	0.0297	0.2	0.000138553329202341	-0.00923160277307034	0.00702043017372489	NaN	0	0	0	0	0	0	Infinity	NaN	NaN	0	0	0	1	1250.29447477653	-8.76837345398963
8.77990531921387	0.0070296311751008	0.02972	0.2	0.000138693829815829	0.00144959054887295	NaN	-9.20100137591362E-06	0	0	0	0	0	0	Infinity	NaN	NaN	0	0	0	1	1248.98520285283	-8.78135490976274
8.78105545043945	0.00706950249150395	0.02974	0.2	0.000138834821152495	0.00434877164661884	0.00706950249150395	NaN	0	0	0	0	0	0	Infinity	NaN	NaN	0	0	0	1	1242.10373516275	-8.78540422208607
8.77967548370361	0.00703269802033901	0.02976	0.2	0.000138975843157614	0.00144959054887295	NaN	3.68044711649418E-05	0	0	0	0	0	0	Infinity	NaN	NaN	0	0	0	1	1248.40785973068	-8.78112507425249
8.77967548370361	0.00701122870668769	0.02978	0.2	0.000139116282424884	-0.00411988887935877	0.00701122870668769	NaN	0	0	0	0	0	0	Infinity	NaN	NaN	0	0	0	1	1252.23065043208	-8.77555559482425
8.77967548370361	0.0070188962854445	0.0298	0.2	0.000139256583674805	0.00556947942823172	NaN	-7.66757875680923E-06	0	0	0	0	0	0	Infinity	NaN	NaN	0	0	0	1	1250.86268932489	-8.78524496313185
8.77944564819336	0.00701736286282539	0.02982	0.2	0.000139396946266288	0.00350953498855233	0.00701736286282539	NaN	0	0	0	0	0	0	Infinity	NaN	NaN	0	0	0	1	1251.10327338246	-8.78295518318191
8.77875518798828	0.0070250304415822	0.02984	0.2	0.000139537370199332	0.00137329625431448	NaN	-7.66757875680923E-06	0	0	0	0	0	0	Infinity	NaN	NaN	0	0	0	1	1249.63945152828	-8.7801284842426
8.77944564819336	0.00702043017372489	0.02986	0.2	0.000139677824805485	-0.000915530836209655	0.00702043017372489	NaN	0	0	0	0	0	0	Infinity	NaN	NaN	0	0	0	1	1250.5566512223	-8.77853011735715
8.77944564819336	0.00701582944020629	0.02988	0.2	0.000139818187401625	0.00930789671838284	NaN	4.60073351860046E-06	0	0	0	0	0	0	Infinity	NaN	NaN	0	0	0	1	1251.3767221706	-8.78875354491174
8.7808256149292	0.0070280977524817	0.0299	0.2	0.000139958626673551	0.00221253279596567	0.0070280977524817	NaN	0	0	0	0	0	0	Infinity	NaN	NaN	0	0	0	1	1249.38865738294	-8.78303814772516
8.77898502349854	0.00704189902171493	0.02992	0.2	0.000140099326641293	-0.00221253279596567	NaN	-1.38012692332268E-05	0	0	0	0	0	0	Infinity	NaN	NaN	0	0	0	1	1246.67862978821	-8.77677249070257
8.78013515472412	0.00702656386420131	0.02994	0.2	0.000140240011270153	0.000152588472701609	0.00702656386420131	NaN	0	0	0	0	0	0	Infinity	NaN	NaN	0	0	0	1	1249.56313276491	-8.78028774319682
8.78036499023438	0.00703116459771991	0.02996	0.2	0.000140380588554772	0.00984195619821548	NaN	-4.60073351860046E-06	0	0	0	0	0	0	Infinity	NaN	NaN	0	0	0	1	1248.77818862066	-8.79020694643259
8.77875518798828	0.0070234970189631	0.02998	0.2	0.000140521135170939	0.00144959054887295	0.0070234970189631	NaN	0	0	0	0	0	0	Infinity	NaN	NaN	0	0	0	1	1249.91228219875	-8.78020477853715
8.7808256149292	0.00703883217647672	0.03	0.2	0.000140661758462893	-0.0183106176555157	NaN	-1.53351575136185E-05	0	0	0	0	0	0	Infinity	NaN	NaN	0	0	0	1	1247.48330330621	-8.76251499727368
1.98513424396515	0.000426319107646123	0.03002	0.2	0.000140736409975734	0.000762942363508046	0.000426319107646123	NaN	0	0	0	0	0	0	Infinity	NaN	NaN	0	0	0	1	4656.45148988481	-1.98589718632866
0.377244651317596	-0.00105965614784509	0.03004	0.2	0.000140730076605332	0.00785830616950989	NaN	0.00148597525549121	0	0	0	0	0	0	Infinity	NaN	NaN	0	0	0	1	356.006665072211	-0.385102957487106
0.0913209319114685	-0.00130655185785145	0.03006	0.2	0.000140706414525275	0.00137329625431448	-0.00130655185785145	NaN	0	0	0	0	0	0	Infinity	NaN	NaN	0	0	0	1	69.8946095118191	-0.092694228165783
0.0377246141433716	-0.0013525573303923	0.03008	0.2	0.000140679823433393	-0.00747683504596353	NaN	4.60054725408554E-05	0	0	0	0	0	0	Infinity	NaN	NaN	0	0	0	1	27.8913235658778	-0.0302477790974081
0.0259932316839695	-0.00136942591052502	0.0301	0.2	0.000140652603600984	0.0033569463994354	-0.00136942591052502	NaN	0	0	0	0	0	0	Infinity	NaN	NaN	0	0	0	1	18.9811157246207	-0.0293501780834049
0.0239229872822762	-0.00131882005371153	0.03012	0.2	0.000140625721141341	0.00366212334483862	NaN	-5.06058568134904E-05	0	0	0	0	0	0	Infinity	NaN	NaN	0	0	0	1	18.1396902594483	-0.0275851106271148
0.0204725805670023	-0.00137709348928183	0.03014	0.2	0.000140598762005911	0.00129700195975602	-0.00137709348928183	NaN	0	0	0	0	0	0	Infinity	NaN	NaN	0	0	0	1	14.8665146748163	-0.0217695825267583
0.0181723088026047	-0.00136022490914911	0.03016	0.2	0.000140571388821927	-0.00274659250862896	NaN	-1.68685801327229E-05	0	0	0	0	0	0	Infinity	NaN	NaN	0	0	0	1	13.3597824009651	-0.0154257162939757
0.0163320917636156	-0.00138322764541954	0.03018	0.2	0.000140543954296381	0.00793460011482239	-0.00138322764541954	NaN	0	0	0	0	0	0	Infinity	NaN	NaN	0	0	0	1	11.8072334786672	-0.024266691878438
0.0149519294500351	-0.00136789248790592	0.0302	0.2	0.000140516443095048	0.00251770974136889	NaN	-1.53351575136185E-05	0	0	0	0	0	0	Infinity	NaN	NaN	0	0	0	1	10.9306320359466	-0.017469639191404
0.0119615765288472	-0.00136635894887149	0.03022	0.2	0.00014048910058068	0.00122070778161287	-0.00136635894887149	NaN	0	0	0	0	0	0	Infinity	NaN	NaN	0	0	0	1	8.75434419244413	-0.0131822843104601
0.00989133212715387	-0.00136175844818354	0.03024	0.2	0.00014046181940671	0.000152588472701609	NaN	-4.60050068795681E-06	0	0	0	0	0	0	Infinity	NaN	NaN	0	0	0	1	7.26364660366016	-0.0100439205998555
0.00966130569577217	-0.00138169410638511	0.03026	0.2	0.000140434384881164	0.0102234277874231	-0.00138169410638511	NaN	0	0	0	0	0	0	Infinity	NaN	NaN	0	0	0	1	6.9923622393156	-0.0198847334831953
0.00759106129407883	-0.00137095944955945	0.03028	0.2	0.000140406858345605	0.00160217890515924	NaN	-1.07346568256617E-05	0	0	0	0	0	0	Infinity	NaN	NaN	0	0	0	1	5.53704290562217	-0.00919324019923806
0.00391062721610069	-0.00134488975163549	0.0303	0.2	0.000140379699853593	-0.0162506718188524	-0.00134488975163549	NaN	0	0	0	0	0	0	Infinity	NaN	NaN	0	0	0	1	2.90776787565305	0.0123400446027517
0.0036806003190577	-0.00137709348928183	0.03032	0.2	0.000140352480021184	0.000534059654455632	NaN	3.22037376463413E-05	0	0	0	0	0	0	Infinity	NaN	NaN	0	0	0	1	2.67273089859511	-0.00421465997351334
0.000920274760574102	-0.00138476106803864	0.03034	0.2	0.00014032486147561	0.00831607170403004	-0.00138476106803864	NaN	0	0	0	0	0	0	Infinity	NaN	NaN	0	0	0	1	0.664572959057527	-0.00923634646460414
0.00322054605931044	-0.00137249298859388	0.03036	0.2	0.000140297288935044	0.00114441360346973	NaN	-1.2268079444766E-05	0	0	0	0	0	0	Infinity	NaN	NaN	0	0	0	1	2.34649363317323	-0.00436495966278017
-0.00207007792778313	-0.0013740265276283	0.03038	0.2	0.000140269823739882	-0.00877383723855019	-0.0013740265276283	NaN	0	0	0	0	0	0	Infinity	NaN	NaN	0	0	0	1	1.50657784704949	0.0108439151663333
-0.00184005068149418	-0.00137556006666273	0.0304	0.2	0.000140242327873939	0.00274659250862896	NaN	1.53353903442621E-06	0	0	0	0	0	0	Infinity	NaN	NaN	0	0	0	1	1.33767381453458	-0.000906541827134788
-0.00230010505765677	-0.00137862702831626	0.03042	0.2	0.000140214786002989	0.00564577337354422	-0.00137862702831626	NaN	0	0	0	0	0	0	Infinity	NaN	NaN	0	0	0	1	1.66840270095816	-0.00334566831588745
-0.00276015908457339	-0.00136329187080264	0.03044	0.2	0.000140187366813998	0.00129700195975602	NaN	-1.53351575136185E-05	0	0	0	0	0	0	Infinity	NaN	NaN	0	0	0	1	2.02462813993627	0.00146315712481737
-0.0046003763563931	-0.00136789248790592	0.03046	0.2	0.000140160054970411	-0.00343324057757854	-0.00136789248790592	NaN	0	0	0	0	0	0	Infinity	NaN	NaN	0	0	0	1	3.36311252314553	0.00803361693397164
-0.00644059292972088	-0.00139396218582988	0.03048	0.2	0.000140132436423673	0.00617983331903815	NaN	2.60696979239583E-05	0	0	0	0	0	0	Infinity	NaN	NaN	0	0	0	1	4.62034981665342	0.000260759610682726
-0.00759072881191969	-0.00137095944955945	0.0305	0.2	0.00014010478720732	0.0033569463994354	-0.00137095944955945	NaN	0	0	0	0	0	0	Infinity	NaN	NaN	0	0	0	1	5.53680038775686	0.00423378241248429
-0.0089708911255002	-0.00136175844818354	0.03052	0.2	0.000140077460028342	0.00122070778161287	NaN	-9.20100137591362E-06	0	0	0	0	0	0	Infinity	NaN	NaN	0	0	0	1	6.58772569941943	0.00775018334388733
-0.0112711628898978	-0.00137556006666273	0.03054	0.2	0.000140050086843194	-0.000686648127157241	-0.00137556006666273	NaN	0	0	0	0	0	0	Infinity	NaN	NaN	0	0	0	1	8.19387183668613	0.0119578110170551
-0.00483040325343609	-0.00132188701536506	0.03056	0.2	0.000140023112372373	0.00946048554033041	NaN	-5.36730512976646E-05	0	0	0	0	0	0	Infinity	NaN	NaN	0	0	0	1	3.65417255581566	-0.00463008228689432
-0.0126513252034783	-0.00137862702831626	0.03058	0.2	0.000139996107231937	0.00205994443967938	-0.00137862702831626	NaN	0	0	0	0	0	0	Infinity	NaN	NaN	0	0	0	1	9.17675697895581	0.010591380763799
-0.0147215696051717	-0.00135409086942673	0.0306	0.2	0.000139968780052959	-0.00427247723564506	NaN	-2.45361588895321E-05	0	0	0	0	0	0	Infinity	NaN	NaN	0	0	0	1	10.8719214770308	0.0189940468408167
-0.0147215696051717	-0.00136329187080264	0.03062	0.2	0.000139941606225557	0.000534059654455632	-0.00136329187080264	NaN	0	0	0	0	0	0	Infinity	NaN	NaN	0	0	0	1	10.798545726312	0.014187509950716
-0.0142615148797631	-0.00138169410638511	0.03064	0.2	0.000139914156365785	0.00976566225290298	NaN	1.84022355824709E-05	0	0	0	0	0	0	Infinity	NaN	NaN	0	0	0	1	10.3217599422749	0.00449585262686014
-0.0154116507619619	-0.00137095944955945	0.03066	0.2	0.000139886629830225	0.000991825014352798	-0.00137095944955945	NaN	0	0	0	0	0	0	Infinity	NaN	NaN	0	0	0	1	11.2415073742074	0.0144198257476091
-0.0181719772517681	-0.00136789248790592	0.03068	0.2	0.000139859241310851	-0.0171662028878927	NaN	-3.0669616535306E-06	0	0	0	0	0	0	Infinity	NaN	NaN	0	0	0	1	13.2846531525202	0.0353381801396608
-0.0190920848399401	-0.00138169410638511	0.0307	0.2	0.000139831745444908	0.00083923659985885	-0.00138169410638511	NaN	0	0	0	0	0	0	Infinity	NaN	NaN	0	0	0	1	13.8178810720197	0.0182528482400812
-0.0179419498890638	-0.00137862702831626	0.03072	0.2	0.000139804142233561	0.00694277556613088	NaN	-3.06707806885242E-06	0	0	0	0	0	0	Infinity	NaN	NaN	0	0	0	1	13.0143610422151	0.010999174322933
-0.0218524094671011	-0.00137249298859388	0.03074	0.2	0.000139776631033392	0.00114441360346973	-0.00137249298859388	NaN	0	0	0	0	0	0	Infinity	NaN	NaN	0	0	0	1	15.9216911479373	0.0207079958636314
-0.0227725189179182	-0.00136329187080264	0.03076	0.2	0.000139749273184798	-0.00663759838789701	NaN	-9.20111779123545E-06	0	0	0	0	0	0	Infinity	NaN	NaN	0	0	0	1	16.7040671228464	0.0294101173058152
-0.021622383967042	-0.00138016056735069	0.03078	0.2	0.000139721838660416	0.00358582916669548	-0.00138016056735069	NaN	0	0	0	0	0	0	Infinity	NaN	NaN	0	0	0	1	15.6665713240508	0.0180365548003465
-0.0241526812314987	-0.00138169410638511	0.0308	0.2	0.000139694220113679	0.00450136000290513	NaN	1.53353903442621E-06	0	0	0	0	0	0	Infinity	NaN	NaN	0	0	0	1	17.4804836467666	0.0196513212285936
-0.0239226538687944	-0.00136175844818354	0.03082	0.2	0.000139666785588133	0.00144959054887295	-0.00136175844818354	NaN	0	0	0	0	0	0	Infinity	NaN	NaN	0	0	0	1	17.5674723374803	0.0224730633199215
-0.024382708594203	-0.00136789248790592	0.03084	0.2	0.000139639489078772	-0.00083923659985885	NaN	6.13403972238302E-06	0	0	0	0	0	0	Infinity	NaN	NaN	0	0	0	1	17.8250182743017	0.0252219451940618
-0.024382708594203	-0.00137556006666273	0.03086	0.2	0.000139612054553227	0.00862124841660261	-0.00137556006666273	NaN	0	0	0	0	0	0	Infinity	NaN	NaN	0	0	0	1	17.7256589407675	0.0157614601776004
-0.0246127359569073	-0.00136789248790592	0.03088	0.2	0.000139584620027681	0.00312806363217533	NaN	-7.66757875680923E-06	0	0	0	0	0	0	Infinity	NaN	NaN	0	0	0	1	17.9931801472106	0.0214846723247319
-0.0303634144365788	-0.00135562429204583	0.0309	0.2	0.000139557384859881	0.000228882709052414	-0.00135562429204583	NaN	0	0	0	0	0	0	Infinity	NaN	NaN	0	0	0	1	22.3981044119208	0.0301345317275263
-0.0296733323484659	-0.00136942591052502	0.03092	0.2	0.000139530134357856	0.000305176945403218	NaN	1.38016184791923E-05	0	0	0	0	0	0	Infinity	NaN	NaN	0	0	0	1	21.6684466975577	0.0293681554030627
-0.0292132776230574	-0.00137709348928183	0.03094	0.2	0.000139502669163858	0.00984195619821548	-0.00137709348928183	NaN	0	0	0	0	0	0	Infinity	NaN	NaN	0	0	0	1	21.2137213997667	0.0193713214248419
-0.0303634144365788	-0.00136942591052502	0.03096	0.2	0.00013947520396986	0.00205994443967938	NaN	-7.66757875680923E-06	0	0	0	0	0	0	Infinity	NaN	NaN	0	0	0	1	22.172367415582	0.0283034699968994
-0.0333537682890892	-0.00134488975163549	0.03098	0.2	0.000139448060813238	-0.0185394994914532	-0.00134488975163549	NaN	0	0	0	0	0	0	Infinity	NaN	NaN	0	0	0	1	24.8003735983031	0.0518932677805424
-0.0326636843383312	-0.00138629460707307	0.031	0.2	0.000139420748969651	0.000381471181754023	NaN	4.14048554375768E-05	0	0	0	0	0	0	Infinity	NaN	NaN	0	0	0	1	23.5618635257445	0.0322822131565772
-0.0345039032399654	-0.00139702926389873	0.03102	0.2	0.000139392915730941	0.00778201222419739	-0.00139702926389873	NaN	0	0	0	0	0	0	Infinity	NaN	NaN	0	0	0	1	24.6980533132673	0.0267218910157681
-0.034273874014616	-0.00136482540983707	0.03104	0.2	0.000139365297184204	0.00137329625431448	NaN	-3.22038540616632E-05	0	0	0	0	0	0	Infinity	NaN	NaN	0	0	0	1	25.1122771950059	0.0329005777603015
-0.0354240089654922	-0.00136942591052502	0.03106	0.2	0.000139337954671	-0.00854495447129011	-0.00136942591052502	NaN	0	0	0	0	0	0	Infinity	NaN	NaN	0	0	0	1	25.8677805737669	0.0439689634367824
-0.0347339287400246	-0.0013740265276283	0.03108	0.2	0.000139310520146619	0.00221253279596567	NaN	4.60061710327864E-06	0	0	0	0	0	0	Infinity	NaN	NaN	0	0	0	1	25.2789360624489	0.0325213959440589
-0.0358840636909008	-0.00137709348928183	0.0311	0.2	0.00013928300894645	0.00534059666097164	-0.00137709348928183	NaN	0	0	0	0	0	0	Infinity	NaN	NaN	0	0	0	1	26.0578268434155	0.0305434670299292
-0.0374942533671856	-0.00138936168514192	0.03112	0.2	0.000139255344394705	0.00175476749427617	NaN	1.22681958600879E-05	0	0	0	0	0	0	Infinity	NaN	NaN	0	0	0	1	26.9866758009493	0.0357394858729094
-0.0379543080925941	-0.00137862702831626	0.03114	0.2	0.000139227664507571	-0.00389100611209869	-0.00137862702831626	NaN	0	0	0	0	0	0	Infinity	NaN	NaN	0	0	0	1	27.530512105909	0.0418453142046928
-0.0358840636909008	-0.00136789248790592	0.03116	0.2	0.000139200199312409	0.00503541948273778	NaN	-1.07345404103398E-05	0	0	0	0	0	0	Infinity	NaN	NaN	0	0	0	1	26.2331023879187	0.030848644208163
-0.0386443920433521	-0.00137709348928183	0.03118	0.2	0.000139172749452637	0.0033569463994354	-0.00137709348928183	NaN	0	0	0	0	0	0	Infinity	NaN	NaN	0	0	0	1	28.062286507146	0.0352874456439167
-0.0402545817196369	-0.00137862702831626	0.0312	0.2	0.000139145192247461	0.00152588472701609	NaN	1.53353903442621E-06	0	0	0	0	0	0	Infinity	NaN	NaN	0	0	0	1	29.1990370802468	0.0387286969926208
-0.040484607219696	-0.00136789248790592	0.03122	0.2	0.000139117727052298	-0.000915530836209655	-0.00136789248790592	NaN	0	0	0	0	0	0	Infinity	NaN	NaN	0	0	0	1	29.5963371227173	0.0414001380559057
-0.0416347421705723	-0.00138016056735069	0.03124	0.2	0.000139090246521746	0.00900272000581026	NaN	1.2268079444766E-05	0	0	0	0	0	0	Infinity	NaN	NaN	0	0	0	1	30.1665930439478	0.032632022164762
-0.0381843373179436	-0.00132955459412187	0.03126	0.2	0.000139063149370131	0.00221253279596567	-0.00132955459412187	NaN	0	0	0	0	0	0	Infinity	NaN	NaN	0	0	0	1	28.7196460278963	0.0359718045219779
-0.0420947968959808	-0.00136942591052502	0.03128	0.2	0.000139036159565085	-0.000610353890806437	NaN	3.98713164031506E-05	0	0	0	0	0	0	Infinity	NaN	NaN	0	0	0	1	30.7390101008401	0.0427051507867873
-0.0441650412976742	-0.00138169410638511	0.0313	0.2	0.000139008648364916	7.62942363508046E-05	-0.00138169410638511	NaN	0	0	0	0	0	0	Infinity	NaN	NaN	0	0	0	1	31.9644131747959	0.0440887470613234
-0.0434749610722065	-0.00138322764541954	0.03132	0.2	0.000138980999147398	0.00976566225290298	NaN	1.53353903442621E-06	0	0	0	0	0	0	Infinity	NaN	NaN	0	0	0	1	31.4300839895521	0.0337092988193035
-0.0446250960230827	-0.00137095944955945	0.03134	0.2	0.000138953457276448	0.00183106167241931	-0.00137095944955945	NaN	0	0	0	0	0	0	Infinity	NaN	NaN	0	0	0	1	32.5502669224992	0.0427940343506634
-0.0471553951501846	-0.00135869137011468	0.03136	0.2	0.000138926160768251	-0.0184632055461407	NaN	-1.2268079444766E-05	0	0	0	0	0	0	Infinity	NaN	NaN	0	0	0	1	34.706480211326	0.0656186006963253
-0.0464653111994267	-0.00137862702831626	0.03138	0.2	0.000138898787584267	0.000686648127157241	-0.00137862702831626	NaN	0	0	0	0	0	0	Infinity	NaN	NaN	0	0	0	1	33.7040477555235	0.0457786630722694
-0.0464653111994267	-0.00138169410638511	0.0314	0.2	0.00013887118437292	0.00701906997710466	NaN	3.06707806885242E-06	0	0	0	0	0	0	Infinity	NaN	NaN	0	0	0	1	33.6292316690795	0.039446241222322
-0.0489956103265285	-0.00137249298859388	0.03142	0.2	0.00013884364250197	0.00129700195975602	-0.00137249298859388	NaN	0	0	0	0	0	0	Infinity	NaN	NaN	0	0	0	1	35.6982591049334	0.0476986083667725
-0.0480755008757114	-0.00136329187080264	0.03144	0.2	0.000138816284653376	-0.005722067784518	NaN	-9.20111779123545E-06	0	0	0	0	0	0	Infinity	NaN	NaN	0	0	0	1	35.2642760551392	0.0537975686602294
-0.049225639551878	-0.00138169410638511	0.03146	0.2	0.000138788834793604	0.00442506559193134	-0.00138169410638511	NaN	0	0	0	0	0	0	Infinity	NaN	NaN	0	0	0	1	35.6270170976307	0.0448005739599466
-0.0494556650519371	-0.00136482540983707	0.03148	0.2	0.000138761369598442	0.00404359446838498	NaN	-1.68686965480447E-05	0	0	0	0	0	0	Infinity	NaN	NaN	0	0	0	1	36.2358911956666	0.0454120705835521
-0.0503757745027542	-0.00137095944955945	0.0315	0.2	0.000138734011749848	0.00083923659985885	-0.00137095944955945	NaN	0	0	0	0	0	0	Infinity	NaN	NaN	0	0	0	1	36.7449048321175	0.0495365379028954
-0.0522159896790981	-0.00137556006666273	0.03152	0.2	0.000138706546554686	-0.00106811930891126	NaN	4.60061710327864E-06	0	0	0	0	0	0	Infinity	NaN	NaN	0	0	0	1	37.9598033881431	0.0532841089880094
-0.0510658547282219	-0.0013740265276283	0.03154	0.2	0.000138679050688743	0.00862124841660261	-0.0013740265276283	NaN	0	0	0	0	0	0	Infinity	NaN	NaN	0	0	0	1	37.165115593777	0.0424446063116193
-0.0531360991299152	-0.00137095944955945	0.03156	0.2	0.000138651600828971	0.00259400391951203	NaN	-3.06707806885242E-06	0	0	0	0	0	0	Infinity	NaN	NaN	0	0	0	1	38.7583302678939	0.0505420952104032
-0.0549763143062592	-0.00136329187080264	0.03158	0.2	0.000138624258315767	7.62942363508046E-05	-0.00136329187080264	NaN	0	0	0	0	0	0	Infinity	NaN	NaN	0	0	0	1	40.3261513426994	0.0549000200699084
-0.0522159896790981	-0.00135102379135787	0.0316	0.2	0.000138597115159146	-0.000457765418104827	NaN	-1.2268079444766E-05	0	0	0	0	0	0	Infinity	NaN	NaN	0	0	0	1	38.6492007121631	0.052673755097203
-0.0533661246299744	-0.00137862702831626	0.03162	0.2	0.000138569818650949	0.0100708389654756	-0.00137862702831626	NaN	0	0	0	0	0	0	Infinity	NaN	NaN	0	0	0	1	38.7096172741886	0.0432952856644988
-0.0570465587079525	-0.00136942591052502	0.03164	0.2	0.000138542338121561	0.00160217890515924	NaN	-9.20111779123545E-06	0	0	0	0	0	0	Infinity	NaN	NaN	0	0	0	1	41.6572800832149	0.0554443798027933
-0.0591168031096458	-0.00134488975163549	0.03166	0.2	0.000138515194964939	-0.0184632055461407	-0.00134488975163549	NaN	0	0	0	0	0	0	Infinity	NaN	NaN	0	0	0	1	43.9566165462672	0.0775800086557865
-0.0561264529824257	-0.00137556006666273	0.03168	0.2	0.000138487990466756	0.000762942363508046	NaN	3.06703150272369E-05	0	0	0	0	0	0	Infinity	NaN	NaN	0	0	0	1	40.8026187606588	0.0553635106189176
-0.0591168031096458	-0.00136482540983707	0.0317	0.2	0.000138460586611991	0.00816348288208246	-0.00136482540983707	NaN	0	0	0	0	0	0	Infinity	NaN	NaN	0	0	0	1	43.314553409951	0.0509533202275634
-0.058196697384119	-0.00136789248790592	0.03172	0.2	0.000138433259433014	0.00106811930891126	NaN	3.06707806885242E-06	0	0	0	0	0	0	Infinity	NaN	NaN	0	0	0	1	42.5447890814952	0.0571285780752078
-0.0595768578350544	-0.00136942591052502	0.03174	0.2	0.000138405886249029	-0.00839236564934254	-0.00136942591052502	NaN	0	0	0	0	0	0	Infinity	NaN	NaN	0	0	0	1	43.5049880224723	0.0679692234843969
-0.0614170767366886	-0.00137862702831626	0.03176	0.2	0.000138378405719641	0.00244141556322575	NaN	9.20111779123545E-06	0	0	0	0	0	0	Infinity	NaN	NaN	0	0	0	1	44.5494506311097	0.0589756611734629
-0.0611870475113392	-0.00137709348928183	0.03178	0.2	0.000138350848514465	0.00564577337354422	-0.00137709348928183	NaN	0	0	0	0	0	0	Infinity	NaN	NaN	0	0	0	1	44.4320214913287	0.055541274137795
-0.060036912560463	-0.00134795671328902	0.0318	0.2	0.000138323598012439	0.000686648127157241	NaN	-2.91367759928107E-05	0	0	0	0	0	0	Infinity	NaN	NaN	0	0	0	1	44.5391991957758	0.0593502644333057
-0.0637173503637314	-0.00138016056735069	0.03182	0.2	0.000138296316839633	-0.00350953498855233	-0.00138016056735069	NaN	0	0	0	0	0	0	Infinity	NaN	NaN	0	0	0	1	46.1666213852503	0.0672268853522837
-0.0607269927859306	-0.00138016056735069	0.03184	0.2	0.000138268713628286	0.00617983331903815	NaN	0	0	0	0	0	0	0	Infinity	NaN	NaN	0	0	0	1	43.999947703549	0.0545471594668925
-0.0625672116875649	-0.00137862702831626	0.03186	0.2	0.000138241125752329	0.00328065222129226	-0.00137862702831626	NaN	0	0	0	0	0	0	Infinity	NaN	NaN	0	0	0	1	45.3837117671915	0.0592865594662726
-0.0641774013638496	-0.00137862702831626	0.03188	0.2	0.000138213553211763	0.00152588472701609	NaN	0	0	0	0	0	0	0	Infinity	NaN	NaN	0	0	0	1	46.5516778981409	0.0626515166368335
-0.0625672116875649	-0.00137095944955945	0.0319	0.2	0.000138186057346984	-0.00129700195975602	-0.00137095944955945	NaN	0	0	0	0	0	0	Infinity	NaN	NaN	0	0	0	1	45.6375363309764	0.0638642136473209
-0.0662476420402527	-0.00138169410638511	0.03192	0.2	0.000138158530811425	0.00953677948564291	NaN	1.07346568256617E-05	0	0	0	0	0	0	Infinity	NaN	NaN	0	0	0	1	47.946677729975	0.0567108625546098
-0.0650975108146667	-0.00137249298859388	0.03194	0.2	0.000138130988940475	0.00221253279596567	-0.00137249298859388	NaN	0	0	0	0	0	0	Infinity	NaN	NaN	0	0	0	1	47.4301226714166	0.0628849780187011
-0.0673977807164192	-0.00134642329066992	0.03196	0.2	0.000138103799777682	-0.00656130444258451	NaN	-2.60696979239583E-05	0	0	0	0	0	0	Infinity	NaN	NaN	0	0	0	1	50.0569034890099	0.0739590851590037
-0.0687779411673546	-0.00137095944955945	0.03198	0.2	0.00013807662595028	0.000381471181754023	-0.00137095944955945	NaN	0	0	0	0	0	0	Infinity	NaN	NaN	0	0	0	1	50.1677428821516	0.0683964699856006
-0.066937729716301	-0.00137556006666273	0.032	0.2	0.000138049160755118	0.00953677948564291	NaN	4.60061710327864E-06	0	0	0	0	0	0	Infinity	NaN	NaN	0	0	0	1	48.6621641166858	0.0574009502306581
-0.0673977807164192	-0.00137862702831626	0.03202	0.2	0.000138021618884168	0.00122070778161287	-0.00137862702831626	NaN	0	0	0	0	0	0	Infinity	NaN	NaN	0	0	0	1	48.8876101600396	0.0661770729348063
-0.0699280798435211	-0.00137709348928183	0.03204	0.2	0.000137994061678992	-0.0105286044999957	NaN	-1.53353903442621E-06	0	0	0	0	0	0	Infinity	NaN	NaN	0	0	0	1	50.7794716827753	0.0804566843435168
-0.0680878609418869	-0.00136942591052502	0.03206	0.2	0.000137966596484994	0.00129700195975602	-0.00136942591052502	NaN	0	0	0	0	0	0	Infinity	NaN	NaN	0	0	0	1	49.7200034106137	0.0667908589821309
-0.0683178901672363	-0.00136789248790592	0.03208	0.2	0.000137939223301009	0.00587465614080429	NaN	-1.53342261910439E-06	0	0	0	0	0	0	Infinity	NaN	NaN	0	0	0	1	49.9439033193485	0.062443234026432
-0.0722283497452736	-0.0013740265276283	0.0321	0.2	0.000137911804110854	0.00129700195975602	-0.0013740265276283	NaN	0	0	0	0	0	0	Infinity	NaN	NaN	0	0	0	1	52.5669252324745	0.0709313477855176
-0.0708481892943382	-0.00136942591052502	0.03212	0.2	0.000137884369586473	-0.00396730005741119	NaN	-4.60061710327864E-06	0	0	0	0	0	0	Infinity	NaN	NaN	0	0	0	1	51.7356862827108	0.0748154893517494
-0.0717682987451553	-0.00138476106803864	0.03214	0.2	0.000137856827716687	0.00595095055177808	-0.00138476106803864	NaN	0	0	0	0	0	0	Infinity	NaN	NaN	0	0	0	1	51.8272071634762	0.0658173481933773
-0.073608510196209	-0.00137556006666273	0.03216	0.2	0.00013782922450534	0.00312806363217533	NaN	-9.20100137591362E-06	0	0	0	0	0	0	Infinity	NaN	NaN	0	0	0	1	53.5116655245684	0.0704804465640336
-0.0729184299707413	-0.00138016056735069	0.03218	0.2	0.000137801667299	0.00160217890515924	-0.00138016056735069	NaN	0	0	0	0	0	0	Infinity	NaN	NaN	0	0	0	1	52.8332946873807	0.071316251065582
-0.0749886780977249	-0.00137556006666273	0.0322	0.2	0.00013777411009266	-0.000534059654455632	NaN	-4.60050068795681E-06	0	0	0	0	0	0	Infinity	NaN	NaN	0	0	0	1	54.5150153127492	0.0755227377521805
-0.0765988677740097	-0.0013740265276283	0.03222	0.2	0.000137746614226717	0.00938419066369534	-0.0013740265276283	NaN	0	0	0	0	0	0	Infinity	NaN	NaN	0	0	0	1	55.7477357487606	0.0672146771103144
-0.0740685686469078	-0.00136482540983707	0.03224	0.2	0.000137719225707342	0.00221253279596567	NaN	-9.20111779123545E-06	0	0	0	0	0	0	Infinity	NaN	NaN	0	0	0	1	54.2696290038666	0.0718560358509421
-0.0802792981266975	-0.00133875571191311	0.03226	0.2	0.000137692189896125	-0.00640871562063694	-0.00133875571191311	NaN	0	0	0	0	0	0	Infinity	NaN	NaN	0	0	0	1	59.9656064301506	0.0866880137473345
-0.0775189772248268	-0.0013740265276283	0.03228	0.2	0.000137665062073729	7.62942363508046E-05	NaN	3.52708157151937E-05	0	0	0	0	0	0	Infinity	NaN	NaN	0	0	0	1	56.4173803533704	0.077442682988476
-0.075908787548542	-0.00136635894887149	0.0323	0.2	0.000137637658218964	0.00953677948564291	-0.00136635894887149	NaN	0	0	0	0	0	0	Infinity	NaN	NaN	0	0	0	1	55.5555241258066	0.0663720080628991
-0.0788991376757622	-0.00136942591052502	0.03232	0.2	0.00013761030037037	0.00137329625431448	NaN	3.0669616535306E-06	0	0	0	0	0	0	Infinity	NaN	NaN	0	0	0	1	57.6147545255026	0.0775258414214477
-0.0802792981266975	-0.00135869137011468	0.03234	0.2	0.000137583019197564	-0.0180054400116205	-0.00135869137011468	NaN	0	0	0	0	0	0	Infinity	NaN	NaN	0	0	0	1	59.0857496356375	0.0982847381383181
-0.0772889479994774	-0.00137249298859388	0.03236	0.2	0.000137555707353977	0.000152588472701609	NaN	1.38016184791923E-05	0	0	0	0	0	0	Infinity	NaN	NaN	0	0	0	1	56.3128180921785	0.0771363595267758
-0.0816594585776329	-0.00138322764541954	0.03238	0.2	0.000137528150147637	0.00755312945693731	-0.00138322764541954	NaN	0	0	0	0	0	0	Infinity	NaN	NaN	0	0	0	1	59.035444272707	0.0741063291206956
-0.0802792981266975	-0.00137556006666273	0.0324	0.2	0.000137500562270516	0.00137329625431448	NaN	-7.66757875680923E-06	0	0	0	0	0	0	Infinity	NaN	NaN	0	0	0	1	58.3611723488489	0.0789060018723831
-0.0800492689013481	-0.00135715783108026	0.03242	0.2	0.000137473235091538	-0.00823977775871754	-0.00135715783108026	NaN	0	0	0	0	0	0	Infinity	NaN	NaN	0	0	0	1	58.9830210371562	0.0882890466600657
-0.0832696557044983	-0.00138169410638511	0.03244	0.2	0.000137445846572164	0.00297547527588904	NaN	2.45362753048539E-05	0	0	0	0	0	0	Infinity	NaN	NaN	0	0	0	1	60.2663464508468	0.0802941804286093
-0.0816594585776329	-0.00138016056735069	0.03246	0.2	0.000137418228025426	0.00518800783902407	-0.00138016056735069	NaN	0	0	0	0	0	0	Infinity	NaN	NaN	0	0	0	1	59.1666364837418	0.0764714507386088
-0.0832696557044983	-0.0013740265276283	0.03248	0.2	0.000137390686154477	0.0016784731997177	NaN	-6.13403972238302E-06	0	0	0	0	0	0	Infinity	NaN	NaN	0	0	0	1	60.6026550653498	0.0815911825047806
-0.0871801152825356	-0.00137709348928183	0.0325	0.2	0.000137363174954307	-0.0028991810977459	-0.00137709348928183	NaN	0	0	0	0	0	0	Infinity	NaN	NaN	0	0	0	1	63.3073324077661	0.0900792963802814
-0.0851098671555519	-0.00142309896182269	0.03252	0.2	0.000137335173029796	0.00663759838789701	NaN	4.60054725408554E-05	0	0	0	0	0	0	Infinity	NaN	NaN	0	0	0	1	59.8060074800028	0.0784722687676549
-0.0844197869300842	-0.00137862702831626	0.03254	0.2	0.000137307155769895	0.00312806363217533	-0.00137862702831626	NaN	0	0	0	0	0	0	Infinity	NaN	NaN	0	0	0	1	61.2346814592686	0.0812917232979089
-0.0878701955080032	-0.00137709348928183	0.03256	0.2	0.000137279598564719	0.00129700195975602	NaN	-1.53353903442621E-06	0	0	0	0	0	0	Infinity	NaN	NaN	0	0	0	1	63.8084459711071	0.0865731935482472
-0.0848798453807831	-0.00137249298859388	0.03258	0.2	0.00013725210269994	-0.000915530836209655	-0.00137249298859388	NaN	0	0	0	0	0	0	Infinity	NaN	NaN	0	0	0	1	61.8435548204459	0.0857953762169927
-0.086029976606369	-0.00137249298859388	0.0326	0.2	0.000137224652840168	0.00999454502016306	NaN	0	0	0	0	0	0	0	Infinity	NaN	NaN	0	0	0	1	62.6815417793187	0.076035431586206
-0.0876401662826538	-0.00137709348928183	0.03262	0.2	0.00013719715697539	0.0016784731997177	-0.00137709348928183	NaN	0	0	0	0	0	0	Infinity	NaN	NaN	0	0	0	1	63.6414063132046	0.0859616930829361
-0.0876401662826538	-0.00135409086942673	0.03264	0.2	0.000137169845131803	-0.00953677948564291	NaN	-2.30026198551059E-05	0	0	0	0	0	0	Infinity	NaN	NaN	0	0	0	1	64.7225147598532	0.0971769457682967
-0.0899404361844063	-0.00137709348928183	0.03266	0.2	0.000137142533288215	7.62942363508046E-05	-0.00137709348928183	NaN	0	0	0	0	0	0	Infinity	NaN	NaN	0	0	0	1	65.3117866611301	0.0898641419480555
-0.089480385184288	-0.00137862702831626	0.03268	0.2	0.00013711497608304	0.00892642606049776	NaN	1.53353903442621E-06	0	0	0	0	0	0	Infinity	NaN	NaN	0	0	0	1	64.9054337006376	0.0805539591237903
-0.0881002247333527	-0.0013740265276283	0.0327	0.2	0.00013708744954748	0.0016784731997177	-0.0013740265276283	NaN	0	0	0	0	0	0	Infinity	NaN	NaN	0	0	0	1	64.1182851727192	0.086421751533635
-0.092930793762207	-0.00138169410638511	0.03272	0.2	0.00013705989234114	-0.00968936830759048	NaN	7.66757875680923E-06	0	0	0	0	0	0	Infinity	NaN	NaN	0	0	0	1	67.2585873622486	0.102620162069798
-0.0901704654097557	-0.0013740265276283	0.03274	0.2	0.0001370323351348	0.00114441360346973	-0.0013740265276283	NaN	0	0	0	0	0	0	Infinity	NaN	NaN	0	0	0	1	65.6249814662591	0.089026051806286
-0.0901704654097557	-0.00138169410638511	0.03276	0.2	0.00013700477792846	0.00625612726435065	NaN	7.66757875680923E-06	0	0	0	0	0	0	Infinity	NaN	NaN	0	0	0	1	65.2608019336973	0.0839143381454051
-0.0920106843113899	-0.0013310881331563	0.03278	0.2	0.000136977650106064	0.000228882709052414	-0.0013310881331563	NaN	0	0	0	0	0	0	Infinity	NaN	NaN	0	0	0	1	69.1244118398175	0.0917818016023375
-0.0908605456352234	-0.00136635894887149	0.0328	0.2	0.000136950675635244	-0.00427247723564506	NaN	3.52708157151937E-05	0	0	0	0	0	0	Infinity	NaN	NaN	0	0	0	1	66.4982987891046	0.0951330228708684
-0.0913206040859222	-0.00137249298859388	0.03282	0.2	0.000136923287115869	0.00541689060628414	-0.00137249298859388	NaN	0	0	0	0	0	0	Infinity	NaN	NaN	0	0	0	1	66.5362991613389	0.0859037134796381
-0.0945409834384918	-0.00136482540983707	0.03284	0.2	0.000136895913931885	0.00373841752298176	NaN	-7.66757875680923E-06	0	0	0	0	0	0	Infinity	NaN	NaN	0	0	0	1	69.2696536546591	0.0908025659155101
-0.0917806550860405	-0.00137095944955945	0.03286	0.2	0.000136868556083291	0.00106811930891126	-0.00137095944955945	NaN	0	0	0	0	0	0	Infinity	NaN	NaN	0	0	0	1	66.9462945206247	0.0907125357771292
-0.0952310636639595	-0.00137556006666273	0.03288	0.2	0.000136841090888129	-0.000991825014352798	NaN	4.60061710327864E-06	0	0	0	0	0	0	Infinity	NaN	NaN	0	0	0	1	69.2307562366225	0.0962228886783123
-0.0979913845658302	-0.00138782814610749	0.0329	0.2	0.000136813457006001	0.00946048554033041	-0.00138782814610749	NaN	0	0	0	0	0	0	Infinity	NaN	NaN	0	0	0	1	70.6077224623749	0.0885308990254998
-0.0924707353115082	-0.00136789248790592	0.03292	0.2	0.000136785899799661	0.00190735585056245	NaN	-1.99356582015753E-05	0	0	0	0	0	0	Infinity	NaN	NaN	0	0	0	1	67.6008795494373	0.0905633794609457
-0.0979913845658302	-0.00135102379135787	0.03294	0.2	0.000136758710636868	-0.00595095055177808	-0.00135102379135787	NaN	0	0	0	0	0	0	Infinity	NaN	NaN	0	0	0	1	72.53120573646	0.103942335117608
-0.0993715524673462	-0.00137249298859388	0.03296	0.2	0.000136731475469069	0.000228882709052414	NaN	2.14691972360015E-05	0	0	0	0	0	0	Infinity	NaN	NaN	0	0	0	1	72.4022295874551	0.0991426697582938
-0.0936208739876747	-0.00137249298859388	0.03298	0.2	0.000136704025609297	0.00968936830759048	-0.00137249298859388	NaN	0	0	0	0	0	0	Infinity	NaN	NaN	0	0	0	1	68.2122785075861	0.0839315056800842
-0.0970712825655937	-0.00135715783108026	0.033	0.2	0.0001366767291011	0.00144959054887295	NaN	-1.53351575136185E-05	0	0	0	0	0	0	Infinity	NaN	NaN	0	0	0	1	71.5254190356974	0.0956216920167208
-0.0989114940166473	-0.00136482540983707	0.03302	0.2	0.000136649509268691	-0.0109863700345159	-0.00136482540983707	NaN	0	0	0	0	0	0	Infinity	NaN	NaN	0	0	0	1	72.4719024893121	0.109897864051163
-0.0943109542131424	-0.00132035347633064	0.03304	0.2	0.000136622657479829	0.000381471181754023	NaN	-4.44719335064292E-05	0	0	0	0	0	0	Infinity	NaN	NaN	0	0	0	1	71.4285650803447	0.0939294830313884
-0.100751712918282	-0.00137862702831626	0.03306	0.2	0.000136595667674783	0.00579836219549179	-0.00137862702831626	NaN	0	0	0	0	0	0	Infinity	NaN	NaN	0	0	0	1	73.0811966172833	0.0949533507227898
-0.100521683692932	-0.00136329187080264	0.03308	0.2	0.000136568248485792	0.00114441360346973	NaN	-1.53351575136185E-05	0	0	0	0	0	0	Infinity	NaN	NaN	0	0	0	1	73.7345287871113	0.0993772700894624
-0.0998316034674644	-0.00137095944955945	0.0331	0.2	0.000136540905972588	-0.00411988887935877	-0.00137095944955945	NaN	0	0	0	0	0	0	Infinity	NaN	NaN	0	0	0	1	72.8187865071755	0.103951492346823
-0.102131873369217	-0.00138322764541954	0.03312	0.2	0.000136513364101638	0.00587465614080429	NaN	1.22681958600879E-05	0	0	0	0	0	0	Infinity	NaN	NaN	0	0	0	1	73.8359110356271	0.0962572172284126
-0.100751712918282	-0.00137556006666273	0.03314	0.2	0.000136485776224517	0.00343324057757854	-0.00137556006666273	NaN	0	0	0	0	0	0	Infinity	NaN	NaN	0	0	0	1	73.2441391401519	0.097318472340703
-0.100981742143631	-0.00138629460707307	0.03316	0.2	0.00013645815767778	0.00137329625431448	NaN	1.07345404103398E-05	0	0	0	0	0	0	Infinity	NaN	NaN	0	0	0	1	72.8429163818484	0.0996084458893165
-0.104892201721668	-0.00138476106803864	0.03318	0.2	0.000136430447121029	-0.00083923659985885	-0.00138476106803864	NaN	0	0	0	0	0	0	Infinity	NaN	NaN	0	0	0	1	75.7475091859971	0.105731438321527
-0.100981742143631	-0.00138476106803864	0.0332	0.2	0.000136402751899668	0.00877383723855019	NaN	0	0	0	0	0	0	0	Infinity	NaN	NaN	0	0	0	1	72.9235855010426	0.0922079049050808
-0.103512041270733	-0.00136942591052502	0.03322	0.2	0.000136375210029883	0.00213623861782253	-0.00136942591052502	NaN	0	0	0	0	0	0	Infinity	NaN	NaN	0	0	0	1	75.5879091195576	0.10137580265291
-0.10765253007412	-0.00135409086942673	0.03324	0.2	0.000136347974862083	-0.00190735585056245	NaN	-1.53350410982966E-05	0	0	0	0	0	0	Infinity	NaN	NaN	0	0	0	1	79.5017029541715	0.109559885924682
-0.103282012045383	-0.00138016056735069	0.03326	0.2	0.000136320632347715	0.000228882709052414	-0.00138016056735069	NaN	0	0	0	0	0	0	Infinity	NaN	NaN	0	0	0	1	74.8333306201035	0.103053129336331
-0.105352252721787	-0.00137709348928183	0.03328	0.2	0.000136293059807149	0.00968936830759048	NaN	-3.06707806885242E-06	0	0	0	0	0	0	Infinity	NaN	NaN	0	0	0	1	76.5033409436339	0.095662884414196
-0.106502391397953	-0.00137862702831626	0.0333	0.2	0.000136265502601973	0.0016784731997177	-0.00137862702831626	NaN	0	0	0	0	0	0	Infinity	NaN	NaN	0	0	0	1	77.2525049998666	0.104823918198235
-0.105812311172485	-0.00137249298859388	0.03332	0.2	0.000136237991401804	-0.0129700200632215	NaN	-6.13403972238302E-06	0	0	0	0	0	0	Infinity	NaN	NaN	0	0	0	1	77.094973928348	0.118782331235707
-0.110182821750641	-0.00138169410638511	0.03334	0.2	0.000136210449530854	0.00137329625431448	-0.00138169410638511	NaN	0	0	0	0	0	0	Infinity	NaN	NaN	0	0	0	1	79.7447287655508	0.108809525496326
-0.109262719750404	-0.00136942591052502	0.03336	0.2	0.000136182938330685	0.00602724449709058	NaN	-1.22681958600879E-05	0	0	0	0	0	0	Infinity	NaN	NaN	0	0	0	1	79.7872443559317	0.103235475253314
-0.106502391397953	-0.00136942591052502	0.03338	0.2	0.000136155549812474	0.00152588472701609	-0.00136942591052502	NaN	0	0	0	0	0	0	Infinity	NaN	NaN	0	0	0	1	77.7715614838346	0.104976506670937
-0.111562989652157	-0.00138016056735069	0.0334	0.2	0.000136128053947696	-0.0033569463994354	NaN	1.07346568256617E-05	0	0	0	0	0	0	Infinity	NaN	NaN	0	0	0	1	80.8333409106955	0.114919936051592
-0.109722770750523	-0.00138016056735069	0.03342	0.2	0.000136100450736349	0.0067138927988708	-0.00138016056735069	NaN	0	0	0	0	0	0	Infinity	NaN	NaN	0	0	0	1	79.5000040909321	0.103008877951652
-0.108112581074238	-0.00137249298859388	0.03344	0.2	0.000136072924200789	0.00267029833048582	NaN	-7.66757875680923E-06	0	0	0	0	0	0	Infinity	NaN	NaN	0	0	0	1	78.7709532745952	0.105442282743752
-0.114783369004726	-0.00137709348928183	0.03346	0.2	0.000136045428336011	0.00137329625431448	-0.00137709348928183	NaN	0	0	0	0	0	0	Infinity	NaN	NaN	0	0	0	1	83.3519074036048	0.113410072750412
-0.112023040652275	-0.00137095944955945	0.03348	0.2	0.000136017947806622	-0.000228882709052414	NaN	-6.13403972238302E-06	0	0	0	0	0	0	Infinity	NaN	NaN	0	0	0	1	81.7114180060344	0.112251923361328
-0.105582281947136	-0.00132035347633064	0.0335	0.2	0.000135991034677363	0.00953677948564291	-0.00132035347633064	NaN	0	0	0	0	0	0	Infinity	NaN	NaN	0	0	0	1	79.965163753389	0.096045502461493
-0.114093288779259	-0.00137095944955945	0.03352	0.2	0.000135964121548104	0.00152588472701609	NaN	5.06059732288122E-05	0	0	0	0	0	0	Infinity	NaN	NaN	0	0	0	1	83.2214904794755	0.112567404052243
-0.113173179328442	-0.00134949025232345	0.03354	0.2	0.000135936917051085	-0.0171662028878927	-0.00134949025232345	NaN	0	0	0	0	0	0	Infinity	NaN	NaN	0	0	0	1	83.8636508367428	0.130339382216334
-0.112943150103092	-0.00136789248790592	0.03356	0.2	0.000135909743223683	0.000762942363508046	NaN	1.84022355824709E-05	0	0	0	0	0	0	Infinity	NaN	NaN	0	0	0	1	82.5672712597426	0.112180207739584
-0.116393558681011	-0.00138016056735069	0.03358	0.2	0.000135882262693131	0.00755312945693731	-0.00138016056735069	NaN	0	0	0	0	0	0	Infinity	NaN	NaN	0	0	0	1	84.3333460138169	0.108840429224074
-0.115473449230194	-0.00136942591052502	0.0336	0.2	0.000135854766828352	0.00137329625431448	NaN	-1.07346568256617E-05	0	0	0	0	0	0	Infinity	NaN	NaN	0	0	0	1	84.3225240173254	0.11410015297588
-0.114553339779377	-0.00136022490914911	0.03362	0.2	0.000135827470320155	-0.00602724449709058	-0.00136022490914911	NaN	0	0	0	0	0	0	Infinity	NaN	NaN	0	0	0	1	84.2164696506226	0.120580584276468
-0.116623587906361	-0.00137095944955945	0.03364	0.2	0.000135800158476568	0.00381471170112491	NaN	1.07345404103398E-05	0	0	0	0	0	0	Infinity	NaN	NaN	0	0	0	1	85.0671315944735	0.112808876205236
-0.113863259553909	-0.00136635894887149	0.03366	0.2	0.000135772785292584	0.00358582916669548	-0.00136635894887149	NaN	0	0	0	0	0	0	Infinity	NaN	NaN	0	0	0	1	83.333343443867	0.110277430387214
-0.117083638906479	-0.00137095944955945	0.03368	0.2	0.000135745412108599	0.00144959054887295	NaN	4.60050068795681E-06	0	0	0	0	0	0	Infinity	NaN	NaN	0	0	0	1	85.4027002360303	0.115634048357606
-0.12283431738615	-0.00142003188375384	0.0337	0.2	0.000135717502195266	-0.000991825014352798	-0.00142003188375384	NaN	0	0	0	0	0	0	Infinity	NaN	NaN	0	0	0	1	86.501098173542	0.123826142400503
-0.114553339779377	-0.00138322764541954	0.03372	0.2	0.000135689469599975	0.00915530882775784	NaN	-3.68042383342981E-05	0	0	0	0	0	0	Infinity	NaN	NaN	0	0	0	1	82.81597042881	0.105398030951619
-0.120073989033699	-0.00136789248790592	0.03374	0.2	0.000135661958398641	0.00205994443967938	-0.00136789248790592	NaN	0	0	0	0	0	0	Infinity	NaN	NaN	0	0	0	1	87.7802825114699	0.11801404459402
-0.121224127709866	-0.00136022490914911	0.03376	0.2	0.000135634677224671	-0.00244141556322575	NaN	-7.66757875680923E-06	0	0	0	0	0	0	Infinity	NaN	NaN	0	0	0	1	89.1206497502662	0.123665543273091
-0.117083638906479	-0.00137095944955945	0.03378	0.2	0.000135607365381084	0.000152588472701609	-0.00137095944955945	NaN	0	0	0	0	0	0	Infinity	NaN	NaN	0	0	0	1	85.4027002360303	0.116931050433777
-0.119613938033581	-0.00138016056735069	0.0338	0.2	0.000135579854180915	0.00976566225290298	NaN	9.20111779123545E-06	0	0	0	0	0	0	Infinity	NaN	NaN	0	0	0	1	86.6666827492312	0.109848275780678
-0.121914207935333	-0.00136789248790592	0.03382	0.2	0.000135552373650362	0.00152588472701609	-0.00136789248790592	NaN	0	0	0	0	0	0	Infinity	NaN	NaN	0	0	0	1	89.1255774947411	0.120388323208317
-0.121224127709866	-0.00137709348928183	0.03384	0.2	0.00013552492379059	-0.0106811933219433	NaN	9.20100137591362E-06	0	0	0	0	0	0	Infinity	NaN	NaN	0	0	0	1	88.0289745419427	0.131905321031809
-0.126054704189301	-0.00137095944955945	0.03386	0.2	0.000135497443261202	0.00137329625431448	-0.00137095944955945	NaN	0	0	0	0	0	0	Infinity	NaN	NaN	0	0	0	1	91.9463403748429	0.124681407934986
-0.122604288160801	-0.00137556006666273	0.03388	0.2	0.00013546997806604	0.00556947942823172	NaN	4.60061710327864E-06	0	0	0	0	0	0	Infinity	NaN	NaN	0	0	0	1	89.1304503032379	0.117034808732569
-0.1230643466115	-0.00138629460707307	0.0339	0.2	0.000135442359519302	0.00144959054887295	-0.00138629460707307	NaN	0	0	0	0	0	0	Infinity	NaN	NaN	0	0	0	1	88.7721455335744	0.121614756062627
-0.127894908189774	-0.00137249298859388	0.03392	0.2	0.000135414771643345	-0.00305176945403218	NaN	-1.38016184791923E-05	0	0	0	0	0	0	Infinity	NaN	NaN	0	0	0	1	93.1843799951228	0.130946677643806
-0.124444507062435	-0.00138629460707307	0.03394	0.2	0.000135387183767389	0.0067138927988708	-0.00138629460707307	NaN	0	0	0	0	0	0	Infinity	NaN	NaN	0	0	0	1	89.7677206760395	0.117730614263564
-0.123984456062317	-0.0013740265276283	0.03396	0.2	0.000135359580556042	0.0028991810977459	NaN	-1.2268079444766E-05	0	0	0	0	0	0	Infinity	NaN	NaN	0	0	0	1	90.2343976402884	0.121085274964571
-0.127204835414886	-0.00136942591052502	0.03398	0.2	0.00013533214603166	0.00152588472701609	-0.00136942591052502	NaN	0	0	0	0	0	0	Infinity	NaN	NaN	0	0	0	1	92.8891694229135	0.12567895068787
-0.125134587287903	-0.00137095944955945	0.034	0.2	0.000135304742178059	0.000305176945403218	NaN	1.53353903442621E-06	0	0	0	0	0	0	Infinity	NaN	NaN	0	0	0	1	91.2751922225811	0.1248294103425
-0.128354966640472	-0.00138782814610749	0.03402	0.2	0.000135277154302103	0.00991825107485056	-0.00138782814610749	NaN	0	0	0	0	0	0	Infinity	NaN	NaN	0	0	0	1	92.4862109191801	0.118436715565622
-0.132955506443977	-0.00142769946251065	0.03404	0.2	0.000135248999026017	0.00122070778161287	NaN	3.98713164031506E-05	0	0	0	0	0	0	Infinity	NaN	NaN	0	0	0	1	93.1256962233296	0.131734798662364
-0.126514747738838	-0.00136329187080264	0.03406	0.2	0.000135221089112683	-0.0168610271066427	-0.00136329187080264	NaN	0	0	0	0	0	0	Infinity	NaN	NaN	0	0	0	1	92.800925794674	0.143375774845481
-0.132955506443977	-0.0013740265276283	0.03408	0.2	0.000135193715928699	0.000686648127157241	NaN	1.07346568256617E-05	0	0	0	0	0	0	Infinity	NaN	NaN	0	0	0	1	96.7634203347376	0.13226885831682
-0.131575345993042	-0.00137095944955945	0.0341	0.2	0.000135166266068927	0.00595095055177808	-0.00137095944955945	NaN	0	0	0	0	0	0	Infinity	NaN	NaN	0	0	0	1	95.9731858118218	0.125624395441264
-0.127434864640236	-0.00137249298859388	0.03412	0.2	0.000135138831544546	0.00144959054887295	NaN	1.53353903442621E-06	0	0	0	0	0	0	Infinity	NaN	NaN	0	0	0	1	92.8491917257758	0.125985274091363
-0.132725477218628	-0.0013740265276283	0.03414	0.2	0.000135111366349383	-0.00373841752298176	-0.0013740265276283	NaN	0	0	0	0	0	0	Infinity	NaN	NaN	0	0	0	1	96.5960078279743	0.13646389474161
-0.129735127091408	-0.00139702926389873	0.03416	0.2	0.000135083655791468	0.00701906997710466	NaN	2.30027362704277E-05	0	0	0	0	0	0	Infinity	NaN	NaN	0	0	0	1	92.8650032207287	0.122716057114303
-0.130195185542107	-0.00137556006666273	0.03418	0.2	0.000135055929898163	0.00381471170112491	-0.00137556006666273	NaN	0	0	0	0	0	0	Infinity	NaN	NaN	0	0	0	1	94.6488551808396	0.126380473840982
-0.134105652570724	-0.00137556006666273	0.0342	0.2	0.000135028418696829	0.00144959054887295	NaN	0	0	0	0	0	0	0	Infinity	NaN	NaN	0	0	0	1	97.4916732615542	0.132656062021852
-0.133185535669327	-0.00136635894887149	0.03422	0.2	0.000135000999506674	-7.62942363508046E-05	-0.00136635894887149	NaN	0	0	0	0	0	0	Infinity	NaN	NaN	0	0	0	1	97.4747783364889	0.133261829905678
-0.131575345993042	-0.00138169410638511	0.03424	0.2	0.000134973518976121	0.0100708389654756	NaN	1.53351575136185E-05	0	0	0	0	0	0	Infinity	NaN	NaN	0	0	0	1	95.2275510078558	0.121504507027566
-0.134795725345612	-0.00136635894887149	0.03426	0.2	0.000134946038445569	0.0016784731997177	-0.00136635894887149	NaN	0	0	0	0	0	0	Infinity	NaN	NaN	0	0	0	1	98.6532312442074	0.133117252145894
-0.133875623345375	-0.00136789248790592	0.03428	0.2	0.000134918695931201	-0.0160217899829149	NaN	1.53353903442621E-06	0	0	0	0	0	0	Infinity	NaN	NaN	0	0	0	1	97.8699894392451	0.14989741332829
-0.134795725345612	-0.00137249298859388	0.0343	0.2	0.000134891292076436	0.000686648127157241	-0.00137249298859388	NaN	0	0	0	0	0	0	Infinity	NaN	NaN	0	0	0	1	98.2123234623663	0.134109077218454
-0.137326031923294	-0.00137862702831626	0.03432	0.2	0.000134863780876267	0.00724795227870345	NaN	6.13403972238302E-06	0	0	0	0	0	0	Infinity	NaN	NaN	0	0	0	1	99.610720740774	0.130078079644591
-0.133875623345375	-0.00137556006666273	0.03434	0.2	0.000134836239005317	0.00129700195975602	-0.00137556006666273	NaN	0	0	0	0	0	0	Infinity	NaN	NaN	0	0	0	1	97.3244473941244	0.132578621385619
-0.137556046247482	-0.00138016056735069	0.03436	0.2	0.000134808681798977	-0.00404359446838498	NaN	4.60050068795681E-06	0	0	0	0	0	0	Infinity	NaN	NaN	0	0	0	1	99.6666978477227	0.141599640715867
-0.13847616314888	-0.00137095944955945	0.03438	0.2	0.000134781170598808	0.00625612726435065	-0.00137095944955945	NaN	0	0	0	0	0	0	Infinity	NaN	NaN	0	0	0	1	101.006753477193	0.132220035884529
-0.133875623345375	-0.00138629460707307	0.0344	0.2	0.000134753598058242	0.00358582916669548	NaN	1.53351575136185E-05	0	0	0	0	0	0	Infinity	NaN	NaN	0	0	0	1	96.5708318147693	0.13028979417868
-0.139626294374466	-0.00137249298859388	0.03442	0.2	0.000134726010182285	0.00106811930891126	-0.00137249298859388	NaN	0	0	0	0	0	0	Infinity	NaN	NaN	0	0	0	1	101.731881718036	0.138558175065555
-0.140776425600052	-0.00136942591052502	0.03444	0.2	0.000134698590993294	-0.000610353890806437	NaN	-3.06707806885242E-06	0	0	0	0	0	0	Infinity	NaN	NaN	0	0	0	1	102.79959252858	0.141386779490858
-0.138936221599579	-0.00141543138306588	0.03446	0.2	0.000134670742420358	0.00984195619821548	-0.00141543138306588	NaN	0	0	0	0	0	0	Infinity	NaN	NaN	0	0	0	1	98.1582175312784	0.129094265401363
-0.14169654250145	-0.00137095944955945	0.03448	0.2	0.000134642878512032	0.0019836500287056	NaN	-4.44719335064292E-05	0	0	0	0	0	0	Infinity	NaN	NaN	0	0	0	1	103.355750271814	0.139712892472744
-0.141926571726799	-0.00134488975163549	0.0345	0.2	0.00013461572002002	-0.0153351416811347	-0.00134488975163549	NaN	0	0	0	0	0	0	Infinity	NaN	NaN	0	0	0	1	105.530264881716	0.157261713407934
-0.140086352825165	-0.00137249298859388	0.03452	0.2	0.000134588546192617	0.000534059654455632	NaN	2.76032369583845E-05	0	0	0	0	0	0	Infinity	NaN	NaN	0	0	0	1	102.067080844386	0.139552293170709
-0.142156600952148	-0.00138169410638511	0.03454	0.2	0.000134561004321668	0.00755312945693731	-0.00138169410638511	NaN	0	0	0	0	0	0	Infinity	NaN	NaN	0	0	0	1	102.885725787793	0.134603471495211
-0.139626294374466	-0.00137249298859388	0.03456	0.2	0.000134533462450718	0.00152588472701609	NaN	-9.20111779123545E-06	0	0	0	0	0	0	Infinity	NaN	NaN	0	0	0	1	101.731881718036	0.13810040964745
-0.142616644501686	-0.00136942591052502	0.03458	0.2	0.000134506043261727	-0.00526430224999785	-0.00136942591052502	NaN	0	0	0	0	0	0	Infinity	NaN	NaN	0	0	0	1	104.143381109978	0.147880946751684
-0.143766790628433	-0.00136022490914911	0.0346	0.2	0.00013447874675353	0.00488283112645149	NaN	-9.20100137591362E-06	0	0	0	0	0	0	Infinity	NaN	NaN	0	0	0	1	105.693396482767	0.138883959501982
-0.14169654250145	-0.00136329187080264	0.03462	0.2	0.00013445151158573	0.00350953498855233	-0.00136329187080264	NaN	0	0	0	0	0	0	Infinity	NaN	NaN	0	0	0	1	103.937055252904	0.138187007512897
-0.142156600952148	-0.0013740265276283	0.03464	0.2	0.000134424138401746	0.000991825014352798	NaN	1.07346568256617E-05	0	0	0	0	0	0	Infinity	NaN	NaN	0	0	0	1	103.459866380836	0.141164775937796
-0.146757140755653	-0.0013740265276283	0.03466	0.2	0.000134396657871194	-0.000381471181754023	-0.0013740265276283	NaN	0	0	0	0	0	0	Infinity	NaN	NaN	0	0	0	1	106.808083981442	0.147138611937407
-0.142616644501686	-0.00138016056735069	0.03468	0.2	0.000134369116000244	0.00968936830759048	NaN	6.13403972238302E-06	0	0	0	0	0	0	Infinity	NaN	NaN	0	0	0	1	103.3333714029	0.132927276194096
-0.145376980304718	-0.00136942591052502	0.0347	0.2	0.000134341620135465	0.00160217890515924	-0.00136942591052502	NaN	0	0	0	0	0	0	Infinity	NaN	NaN	0	0	0	1	106.159069422735	0.143774801399559
-0.148597359657288	-0.0013525573303923	0.03472	0.2	0.000134314400303056	-0.0183869116008282	NaN	-1.68685801327229E-05	0	0	0	0	0	0	Infinity	NaN	NaN	0	0	0	1	109.864000821457	0.166984271258116
-0.145607009530067	-0.00136789248790592	0.03474	0.2	0.000134287195804873	0.000534059654455632	-0.00136789248790592	NaN	0	0	0	0	0	0	Infinity	NaN	NaN	0	0	0	1	106.44623814915	0.145072949875612
-0.14767724275589	-0.0013740265276283	0.03476	0.2	0.000134259776614717	0.0067138927988708	NaN	6.13403972238302E-06	0	0	0	0	0	0	Infinity	NaN	NaN	0	0	0	1	107.477723163609	0.140963349957019
-0.14744721353054	-0.00137556006666273	0.03478	0.2	0.000134232280748775	0.000991825014352798	-0.00137556006666273	NaN	0	0	0	0	0	0	Infinity	NaN	NaN	0	0	0	1	107.190676077319	0.146455388516188
-0.147907271981239	-0.00137556006666273	0.0348	0.2	0.000134204769547441	-0.00381471170112491	NaN	0	0	0	0	0	0	0	Infinity	NaN	NaN	0	0	0	1	107.525127812179	0.151721983682364
-0.15388797223568	-0.0013740265276283	0.03482	0.2	0.000134177273681498	0.00541689060628414	-0.0013740265276283	NaN	0	0	0	0	0	0	Infinity	NaN	NaN	0	0	0	1	111.997817466672	0.148471081629395
-0.148597359657288	-0.00138016056735069	0.03484	0.2	0.000134149731810549	0.00297547527588904	NaN	6.13403972238302E-06	0	0	0	0	0	0	Infinity	NaN	NaN	0	0	0	1	107.666718766303	0.145621884381399
-0.147217199206352	-0.00138169410638511	0.03486	0.2	0.000134122113263811	0.000991825014352798	-0.00138169410638511	NaN	0	0	0	0	0	0	Infinity	NaN	NaN	0	0	0	1	106.548329710628	0.146225374191999
-0.151817739009857	-0.00136329187080264	0.03488	0.2	0.000134094663404039	-7.62942363508046E-05	NaN	-1.84022355824709E-05	0	0	0	0	0	0	Infinity	NaN	NaN	0	0	0	1	111.361141558391	0.151894033246208
-0.150207549333572	-0.0013740265276283	0.0349	0.2	0.000134067290220055	0.00961307343095541	-0.0013740265276283	NaN	0	0	0	0	0	0	Infinity	NaN	NaN	0	0	0	1	109.319249893119	0.140594475902617
-0.148827388882637	-0.00136789248790592	0.03492	0.2	0.0001340398710299	0.00160217890515924	NaN	-6.13403972238302E-06	0	0	0	0	0	0	Infinity	NaN	NaN	0	0	0	1	108.800501646496	0.147225209977478
-0.156418278813362	-0.00138016056735069	0.03494	0.2	0.000134012390499347	-0.0157929062843323	-0.00138016056735069	NaN	0	0	0	0	0	0	Infinity	NaN	NaN	0	0	0	1	113.333392152783	0.172211185097694
-0.151817739009857	-0.00137862702831626	0.03496	0.2	0.00013398480262339	0.00137329625431448	NaN	-1.53353903442621E-06	0	0	0	0	0	0	Infinity	NaN	NaN	0	0	0	1	110.122415919318	0.150444442755543
-0.153197899460793	-0.00137249298859388	0.03498	0.2	0.000133957291423221	0.00633242167532444	-0.00137249298859388	NaN	0	0	0	0	0	0	Infinity	NaN	NaN	0	0	0	1	111.620169089348	0.146865477785468
-0.156648308038712	-0.00137095944955945	0.035	0.2	0.00013392985689884	0.00137329625431448	NaN	-1.53353903442621E-06	0	0	0	0	0	0	Infinity	NaN	NaN	0	0	0	1	114.261809923736	0.155275011784397
-0.152277782559395	-0.00138629460707307	0.03502	0.2	0.000133902284358273	-0.00343324057757854	-0.00138629460707307	NaN	0	0	0	0	0	0	Infinity	NaN	NaN	0	0	0	1	109.845181379522	0.155711023136973
-0.157108351588249	-0.00140776380430907	0.03504	0.2	0.00013387434377416	0.00648501003161073	NaN	2.14691972360015E-05	0	0	0	0	0	0	Infinity	NaN	NaN	0	0	0	1	111.601357491471	0.150623341556638
-0.156188249588013	-0.00136482540983707	0.03506	0.2	0.000133846617882018	0.00320435781031847	-0.00136482540983707	NaN	0	0	0	0	0	0	Infinity	NaN	NaN	0	0	0	1	114.438263284282	0.152983891777694
-0.155268147587776	-0.00136942591052502	0.03508	0.2	0.000133819275368815	0.00144959054887295	NaN	4.60050068795681E-06	0	0	0	0	0	0	Infinity	NaN	NaN	0	0	0	1	113.381926246925	0.153818557038903
-0.158718541264534	-0.00136482540983707	0.0351	0.2	0.000133791932855611	0	-0.00136482540983707	NaN	0	0	0	0	0	0	Infinity	NaN	NaN	0	0	0	1	116.292193946977	0.158718541264534
-0.157798439264297	-0.00138936168514192	0.03512	0.2	0.000133764390984661	0.0108337812125683	NaN	2.45362753048539E-05	0	0	0	0	0	0	Infinity	NaN	NaN	0	0	0	1	113.576213416436	0.146964658051729
-0.155268147587776	-0.00137862702831626	0.03514	0.2	0.000133736711097527	0.00144959054887295	-0.00137862702831626	NaN	0	0	0	0	0	0	Infinity	NaN	NaN	0	0	0	1	112.625202029738	0.153818557038903
-0.159868687391281	-0.00135715783108026	0.03516	0.2	0.000133709353248933	-0.0178528521209955	NaN	-2.14691972360015E-05	0	0	0	0	0	0	Infinity	NaN	NaN	0	0	0	1	117.796680481909	0.177721539512277
-0.159868687391281	-0.0013740265276283	0.03518	0.2	0.000133682041405346	0.000915530836209655	-0.0013740265276283	NaN	0	0	0	0	0	0	Infinity	NaN	NaN	0	0	0	1	116.350510107857	0.158953156555071
-0.158258497714996	-0.00137709348928183	0.0352	0.2	0.000133654530205176	0.00602724449709058	NaN	3.0669616535306E-06	0	0	0	0	0	0	Infinity	NaN	NaN	0	0	0	1	114.922115997752	0.152231253217906
-0.158488526940346	-0.00137862702831626	0.03522	0.2	0.000133626973	0.00129700195975602	-0.00137862702831626	NaN	0	0	0	0	0	0	Infinity	NaN	NaN	0	0	0	1	114.961134291637	0.15719152498059
-0.160098716616631	-0.00136789248790592	0.03524	0.2	0.000133599507804838	-0.00320435781031847	NaN	-1.07345404103398E-05	0	0	0	0	0	0	Infinity	NaN	NaN	0	0	0	1	117.040423887204	0.163303074426949
-0.158948570489883	-0.00138782814610749	0.03526	0.2	0.000133571950598498	0.00724795227870345	-0.00138782814610749	NaN	0	0	0	0	0	0	Infinity	NaN	NaN	0	0	0	1	114.530441636952	0.15170061821118
-0.16354912519455	-0.00138322764541954	0.03528	0.2	0.000133544240040583	0.00282288668677211	NaN	-4.60050068795681E-06	0	0	0	0	0	0	Infinity	NaN	NaN	0	0	0	1	118.237316710761	0.160726238507777
-0.160558760166168	-0.00137556006666273	0.0353	0.2	0.000133516652163462	0.000762942363508046	-0.00137556006666273	NaN	0	0	0	0	0	0	Infinity	NaN	NaN	0	0	0	1	116.722463858451	0.15979581780266
-0.161248847842216	-0.00137709348928183	0.03532	0.2	0.000133489125627903	0.000152588472701609	NaN	1.53342261910439E-06	0	0	0	0	0	0	Infinity	NaN	NaN	0	0	0	1	117.093609909019	0.161096259369515
-0.164009168744087	-0.00138476106803864	0.03534	0.2	0.000133461507082329	0.00953677948564291	-0.00138476106803864	NaN	0	0	0	0	0	0	Infinity	NaN	NaN	0	0	0	1	118.438604701956	0.154472389258444
-0.161708906292915	-0.00136789248790592	0.03536	0.2	0.00013343398054677	0.00137329625431448	NaN	-1.68685801327229E-05	0	0	0	0	0	0	Infinity	NaN	NaN	0	0	0	1	118.217555635876	0.160335610038601
-0.162859037518501	-0.00137095944955945	0.03538	0.2	0.000133406592027395	-0.00885013118386269	-0.00137095944955945	NaN	0	0	0	0	0	0	Infinity	NaN	NaN	0	0	0	1	118.792016474911	0.171709168702364
-0.167229548096657	-0.0013740265276283	0.0354	0.2	0.000133379142167623	0.0023651213850826	NaN	3.06707806885242E-06	0	0	0	0	0	0	Infinity	NaN	NaN	0	0	0	1	121.70765609985	0.164864426711574
-0.1633190959692	-0.00137709348928183	0.03542	0.2	0.000133351630967454	0.00488283112645149	-0.00137709348928183	NaN	0	0	0	0	0	0	Infinity	NaN	NaN	0	0	0	1	118.596956009408	0.158436264842749
-0.165159314870834	-0.00136942591052502	0.03544	0.2	0.000133324165773456	0.00114441360346973	NaN	-7.66757875680923E-06	0	0	0	0	0	0	Infinity	NaN	NaN	0	0	0	1	120.604783071115	0.164014901267365
-0.167689606547356	-0.00137862702831626	0.03546	0.2	0.000133296685244068	-0.00137329625431448	-0.00137862702831626	NaN	0	0	0	0	0	0	Infinity	NaN	NaN	0	0	0	1	121.635223380291	0.16906290280167
-0.164239197969437	-0.00138936168514192	0.03548	0.2	0.000133269005356933	0.00915530882775784	NaN	1.07346568256617E-05	0	0	0	0	0	0	Infinity	NaN	NaN	0	0	0	1	118.211981606978	0.155083889141679
-0.167229548096657	-0.00137709348928183	0.0355	0.2	0.000133241340805189	0.0023651213850826	-0.00137709348928183	NaN	0	0	0	0	0	0	Infinity	NaN	NaN	0	0	0	1	121.436597731552	0.164864426711574
-0.169069766998291	-0.00134335621260107	0.03552	0.2	0.00013321413630817	-0.011444135569036	NaN	-3.37372766807675E-05	0	0	0	0	0	0	Infinity	NaN	NaN	0	0	0	1	125.856243796223	0.180513902567327
-0.166079416871071	-0.00137556006666273	0.03554	0.2	0.000133186947145378	0.000610353890806437	-0.00137556006666273	NaN	0	0	0	0	0	0	Infinity	NaN	NaN	0	0	0	1	120.735852178378	0.165469062980264
-0.16952982544899	-0.00137095944955945	0.03556	0.2	0.000133159481950215	0.00808718893676996	NaN	-4.60061710327864E-06	0	0	0	0	0	0	Infinity	NaN	NaN	0	0	0	1	123.657797102217	0.16144263651222
-0.167459577322006	-0.00136022490914911	0.03558	0.2	0.000133132170106628	0.00137329625431448	-0.00136022490914911	NaN	0	0	0	0	0	0	Infinity	NaN	NaN	0	0	0	1	123.111682631044	0.166086281067692
-0.167919635772705	-0.00135715783108026	0.0356	0.2	0.000133104996279226	-0.00701906997710466	NaN	-3.06707806885242E-06	0	0	0	0	0	0	Infinity	NaN	NaN	0	0	0	1	123.728892784007	0.17493870574981
-0.171370044350624	-0.00137862702831626	0.03562	0.2	0.000133077638430632	0.00404359446838498	-0.00137862702831626	NaN	0	0	0	0	0	0	Infinity	NaN	NaN	0	0	0	1	124.304863339232	0.167326449882239
-0.170449927449226	-0.00138016056735069	0.03564	0.2	0.000133050050554675	0.00404359446838498	NaN	1.53353903442621E-06	0	0	0	0	0	0	Infinity	NaN	NaN	0	0	0	1	123.500070558034	0.166406332980841
-0.170679956674576	-0.00137862702831626	0.03566	0.2	0.000133022462678719	0.000991825014352798	-0.00137862702831626	NaN	0	0	0	0	0	0	Infinity	NaN	NaN	0	0	0	1	123.804301793669	0.169688131660223
-0.17252017557621	-0.00137556006666273	0.03568	0.2	0.000132994920807769	-0.00083923659985885	NaN	-3.0669616535306E-06	0	0	0	0	0	0	Infinity	NaN	NaN	0	0	0	1	125.418133135229	0.173359412176069
-0.169759854674339	-0.00137709348928183	0.0357	0.2	0.000132967394272209	0.00976566225290298	-0.00137709348928183	NaN	0	0	0	0	0	0	Infinity	NaN	NaN	0	0	0	1	123.274023147746	0.159994192421436
-0.171830087900162	-0.00137095944955945	0.03572	0.2	0.000132939913742821	0.0019836500287056	NaN	-6.13403972238302E-06	0	0	0	0	0	0	Infinity	NaN	NaN	0	0	0	1	125.335645744576	0.169846437871456
-0.176660656929016	-0.00133875571191311	0.03574	0.2	0.000132912816591206	-0.0120544889941812	-0.00133875571191311	NaN	0	0	0	0	0	0	Infinity	NaN	NaN	0	0	0	1	131.958844587535	0.188715145923197
-0.172290146350861	-0.00138169410638511	0.03576	0.2	0.000132885612093023	0.000457765418104827	NaN	4.2938394472003E-05	0	0	0	0	0	0	Infinity	NaN	NaN	0	0	0	1	124.694855072964	0.171832380932756
-0.174130365252495	-0.00137862702831626	0.03578	0.2	0.000132858008881676	0.00823977775871754	-0.00137862702831626	NaN	0	0	0	0	0	0	Infinity	NaN	NaN	0	0	0	1	126.307087904089	0.165890587493777
-0.176430642604828	-0.00138322764541954	0.0358	0.2	0.000132830390334939	0.00114441360346973	NaN	4.60061710327864E-06	0	0	0	0	0	0	Infinity	NaN	NaN	0	0	0	1	127.54996850234	0.175286229001358
-0.172980234026909	-0.00137862702831626	0.03582	0.2	0.000132802771788202	-0.00556947942823172	-0.00137862702831626	NaN	0	0	0	0	0	0	Infinity	NaN	NaN	0	0	0	1	125.472829470181	0.178549713455141
-0.180341094732285	-0.00137556006666273	0.03584	0.2	0.000132775229917252	0.00465394835919142	NaN	-3.0669616535306E-06	0	0	0	0	0	0	Infinity	NaN	NaN	0	0	0	1	131.103758463862	0.175687146373093
-0.177580773830414	-0.00137709348928183	0.03586	0.2	0.000132747703381692	0.00312806363217533	-0.00137709348928183	NaN	0	0	0	0	0	0	Infinity	NaN	NaN	0	0	0	1	128.953317412766	0.174452710198238
-0.176200613379478	-0.00136482540983707	0.03588	0.2	0.000132720284192701	0.00106811930891126	NaN	-1.2268079444766E-05	0	0	0	0	0	0	Infinity	NaN	NaN	0	0	0	1	129.101211121585	0.175132494070567
-0.179190963506699	-0.00137709348928183	0.0359	0.2	0.00013269286500371	-0.000228882709052414	-0.00137709348928183	NaN	0	0	0	0	0	0	Infinity	NaN	NaN	0	0	0	1	130.122584197351	0.179419846215751
-0.176890686154366	-0.00138936168514192	0.03592	0.2	0.000132665200451966	0.00976566225290298	NaN	1.22681958600879E-05	0	0	0	0	0	0	Infinity	NaN	NaN	0	0	0	1	127.317953306231	0.167125023901463
-0.178730905056	-0.00138169410638511	0.03594	0.2	0.00013263748989405	0.00183106167241931	-0.00138169410638511	NaN	0	0	0	0	0	0	Infinity	NaN	NaN	0	0	0	1	129.356349013899	0.17689984338358
-0.183561474084854	-0.00135409086942673	0.03596	0.2	0.000132610132044292	-0.0180054400116205	NaN	-2.76032369583845E-05	0	0	0	0	0	0	Infinity	NaN	NaN	0	0	0	1	135.560676339666	0.201566914096475
-0.179420992732048	-0.00138016056735069	0.03598	0.2	0.000132582789529925	0.000762942363508046	-0.00138016056735069	NaN	0	0	0	0	0	0	Infinity	NaN	NaN	0	0	0	1	130.000086204795	0.17865805036854
-0.178960934281349	-0.00137556006666273	0.036	0.2	0.000132555232323584	0.00656130444258451	NaN	-4.60050068795681E-06	0	0	0	0	0	0	Infinity	NaN	NaN	0	0	0	1	130.100414092079	0.172399629838765
-0.182641372084618	-0.00137556006666273	0.03602	0.2	0.000132527721122251	0.00114441360346973	-0.00137556006666273	NaN	0	0	0	0	0	0	Infinity	NaN	NaN	0	0	0	1	132.776006305364	0.181496958481148
-0.180571123957634	-0.00136942591052502	0.03604	0.2	0.000132500271262479	-0.00358582916669548	NaN	-6.13415613770485E-06	0	0	0	0	0	0	Infinity	NaN	NaN	0	0	0	1	131.858994758179	0.184156953124329
-0.182181313633919	-0.00138476106803864	0.03606	0.2	0.000132472729392694	0.00709536392241716	-0.00138476106803864	NaN	0	0	0	0	0	0	Infinity	NaN	NaN	0	0	0	1	131.561550825485	0.175085949711502
-0.182641372084618	-0.00138169410638511	0.03608	0.2	0.000132445064840949	0.00282288668677211	NaN	-3.0669616535306E-06	0	0	0	0	0	0	Infinity	NaN	NaN	0	0	0	1	132.186546385768	0.179818485397846
-0.182181313633919	-0.00136942591052502	0.0361	0.2	0.00013241755364078	0.000610353890806437	-0.00136942591052502	NaN	0	0	0	0	0	0	Infinity	NaN	NaN	0	0	0	1	133.034808406738	0.181570959743112
-0.185401692986488	-0.00137709348928183	0.03612	0.2	0.000132390088446782	0.000457765418104827	NaN	7.66757875680923E-06	0	0	0	0	0	0	Infinity	NaN	NaN	0	0	0	1	134.632611677786	0.184943927568384
-0.187011882662773	-0.00138322764541954	0.03614	0.2	0.000132362485235435	0.00946048554033041	-0.00138322764541954	NaN	0	0	0	0	0	0	Infinity	NaN	NaN	0	0	0	1	135.199642142817	0.177551397122443
-0.181951284408569	-0.00136482540983707	0.03616	0.2	0.000132335004704883	0.00183106167241931	NaN	-1.84022355824709E-05	0	0	0	0	0	0	Infinity	NaN	NaN	0	0	0	1	133.314695855707	0.18012022273615
-0.188162013888359	-0.00137556006666273	0.03618	0.2	0.000132307600850118	-0.00869754329323769	-0.00137556006666273	NaN	0	0	0	0	0	0	Infinity	NaN	NaN	0	0	0	1	136.789383792496	0.196859557181597
-0.184251561760902	-0.00137862702831626	0.0362	0.2	0.000132280058979168	0.0023651213850826	NaN	3.0669616535306E-06	0	0	0	0	0	0	Infinity	NaN	NaN	0	0	0	1	133.648592386827	0.18188644037582
-0.183791503310204	-0.00137862702831626	0.03622	0.2	0.000132252486438602	0.00434877164661884	-0.00137862702831626	NaN	0	0	0	0	0	0	Infinity	NaN	NaN	0	0	0	1	133.314884689785	0.179442731663585
-0.188622072339058	-0.00133262167219073	0.03624	0.2	0.000132225373951596	0	NaN	-4.60053561255336E-05	0	0	0	0	0	0	Infinity	NaN	NaN	0	0	0	1	141.542101764695	0.188622072339058
-0.186321809887886	-0.0013740265276283	0.03626	0.2	0.000132198307469598	-0.000991825014352798	-0.0013740265276283	NaN	0	0	0	0	0	0	Infinity	NaN	NaN	0	0	0	1	135.602774867451	0.187313634902239
-0.186091780662537	-0.00138476106803864	0.03628	0.2	0.000132170719593642	0.00900272000581026	NaN	1.07345404103398E-05	0	0	0	0	0	0	Infinity	NaN	NaN	0	0	0	1	134.385479890848	0.177089060656726
-0.190462291240692	-0.00137249298859388	0.0363	0.2	0.000132143147053075	0.0019836500287056	-0.00137249298859388	NaN	0	0	0	0	0	0	Infinity	NaN	NaN	0	0	0	1	138.771048612657	0.188478641211987
-0.188392043113709	-0.00134028925094754	0.03632	0.2	0.00013211601923068	-0.00831607170403004	NaN	-3.22037376463413E-05	0	0	0	0	0	0	Infinity	NaN	NaN	0	0	0	1	140.560735662486	0.196708114817739
-0.189312160015106	-0.00136635894887149	0.03634	0.2	0.000132088952748682	0.000534059654455632	-0.00136635894887149	NaN	0	0	0	0	0	0	Infinity	NaN	NaN	0	0	0	1	138.552289039028	0.188778100360651
-0.190002232789993	-0.00137862702831626	0.03636	0.2	0.00013206150288891	0.00892642606049776	NaN	1.2268079444766E-05	0	0	0	0	0	0	Infinity	NaN	NaN	0	0	0	1	137.819895365062	0.181075806729496
-0.189542189240456	-0.0013740265276283	0.03638	0.2	0.00013203397635335	0.00106811930891126	-0.0013740265276283	NaN	0	0	0	0	0	0	Infinity	NaN	NaN	0	0	0	1	137.946528272364	0.188474069931544
-0.190232262015343	-0.00136635894887149	0.0364	0.2	0.000132006572498585	-0.00709536392241716	NaN	-7.66757875680923E-06	0	0	0	0	0	0	Infinity	NaN	NaN	0	0	0	1	139.225686026691	0.19732762593776
-0.193222612142563	-0.00138016056735069	0.03642	0.2	0.000131979107303423	0.00404359446838498	-0.00138016056735069	NaN	0	0	0	0	0	0	Infinity	NaN	NaN	0	0	0	1	140.000096157991	0.189179017674178
-0.190922349691391	-0.00135869137011468	0.03644	0.2	0.000131951718784048	0.00373841752298176	NaN	-2.14691972360015E-05	0	0	0	0	0	0	Infinity	NaN	NaN	0	0	0	1	140.519292232846	0.187183932168409
-0.191842451691628	-0.0013740265276283	0.03646	0.2	0.000131924391605071	0.00144959054887295	-0.0013740265276283	NaN	0	0	0	0	0	0	Infinity	NaN	NaN	0	0	0	1	139.620631650224	0.190392861142755
-0.196212962269783	-0.0013740265276283	0.03648	0.2	0.000131896911074518	-0.000610353890806437	NaN	0	0	0	0	0	0	0	Infinity	NaN	NaN	0	0	0	1	142.801436744067	0.196823316160589
-0.190692320466042	-0.00137709348928183	0.0365	0.2	0.000131869399874349	0.00938419066369534	-0.00137709348928183	NaN	0	0	0	0	0	0	Infinity	NaN	NaN	0	0	0	1	138.474491347344	0.181308129802346
-0.195062831044197	-0.00137249298859388	0.03652	0.2	0.000131841904009571	0.00190735585056245	NaN	-4.60050068795681E-06	0	0	0	0	0	0	Infinity	NaN	NaN	0	0	0	1	142.123007305152	0.193155475193635
-0.198513239622116	-0.00135715783108026	0.03654	0.2	0.000131814607501374	-0.0120544889941812	-0.00135715783108026	NaN	0	0	0	0	0	0	Infinity	NaN	NaN	0	0	0	1	146.271299531982	0.210567728616297
-0.19437275826931	-0.00138016056735069	0.03656	0.2	0.00013178723431739	0.000991825014352798	NaN	2.30027362704277E-05	0	0	0	0	0	0	Infinity	NaN	NaN	0	0	0	1	140.833438418272	0.193380933254957
-0.197133079171181	-0.00137556006666273	0.03658	0.2	0.000131759677111049	0.00785830616950989	-0.00137556006666273	NaN	0	0	0	0	0	0	Infinity	NaN	NaN	0	0	0	1	143.311138458278	0.189274773001671
-0.19437275826931	-0.00136635894887149	0.0366	0.2	0.000131732257920894	0.00129700195975602	NaN	-9.20111779123545E-06	0	0	0	0	0	0	Infinity	NaN	NaN	0	0	0	1	142.255999735536	0.193075756309554
-0.195982947945595	-0.00137556006666273	0.03662	0.2	0.000131704838730739	-0.005722067784518	-0.00137556006666273	NaN	0	0	0	0	0	0	Infinity	NaN	NaN	0	0	0	1	142.475019953925	0.201705015730113
-0.199433341622353	-0.00137709348928183	0.03664	0.2	0.000131677312195179	0.00457765441387892	NaN	1.53342261910439E-06	0	0	0	0	0	0	Infinity	NaN	NaN	0	0	0	1	144.821933423241	0.194855687208474
-0.194832801818848	-0.00137709348928183	0.03666	0.2	0.000131649770325394	0.00381471170112491	-0.00137709348928183	NaN	0	0	0	0	0	0	Infinity	NaN	NaN	0	0	0	1	141.48117272739	0.191018090117723
-0.198973298072815	-0.00136635894887149	0.03668	0.2	0.000131622335801012	0.00144959054887295	NaN	-1.07345404103398E-05	0	0	0	0	0	0	Infinity	NaN	NaN	0	0	0	1	145.623006485339	0.197523707523942
-0.198513239622116	-0.00137095944955945	0.0367	0.2	0.000131594962617028	-0.000305176945403218	-0.00137095944955945	NaN	0	0	0	0	0	0	Infinity	NaN	NaN	0	0	0	1	144.7987682538	0.198818416567519
-0.197133079171181	-0.00139396218582988	0.03672	0.2	0.000131567313400674	0.00999454502016306	NaN	2.30027362704277E-05	0	0	0	0	0	0	Infinity	NaN	NaN	0	0	0	1	141.419244492504	0.187138534151018
-0.20035345852375	-0.00137556006666273	0.03674	0.2	0.000131539618178149	0.0016784731997177	-0.00137556006666273	NaN	0	0	0	0	0	0	Infinity	NaN	NaN	0	0	0	1	145.652278936704	0.198674985324033
-0.201733618974686	-0.00135869137011468	0.03676	0.2	0.000131512275663781	-0.0173950865864754	NaN	-1.68686965480447E-05	0	0	0	0	0	0	Infinity	NaN	NaN	0	0	0	1	148.476411502973	0.219128705561161
-0.201503589749336	-0.00137862702831626	0.03678	0.2	0.000131484902479797	0.000686648127157241	-0.00137862702831626	NaN	0	0	0	0	0	0	Infinity	NaN	NaN	0	0	0	1	146.162512130229	0.200816941622179
-0.20035345852375	-0.00138169410638511	0.0368	0.2	0.00013145729926845	0.00610353890806437	NaN	3.06707806885242E-06	0	0	0	0	0	0	Infinity	NaN	NaN	0	0	0	1	145.005654723338	0.194249919615686
-0.20357383787632	-0.0013740265276283	0.03682	0.2	0.00013142974206211	0.00144959054887295	-0.0013740265276283	NaN	0	0	0	0	0	0	Infinity	NaN	NaN	0	0	0	1	148.158593580946	0.202124247327447
-0.202423706650734	-0.00137095944955945	0.03684	0.2	0.000131402292202338	-0.00328065222129226	NaN	-3.06707806885242E-06	0	0	0	0	0	0	Infinity	NaN	NaN	0	0	0	1	147.651126162617	0.205704358872026
-0.201963648200035	-0.0013740265276283	0.03686	0.2	0.000131374842342566	0.0067138927988708	-0.0013740265276283	NaN	0	0	0	0	0	0	Infinity	NaN	NaN	0	0	0	1	146.986716878489	0.195249755401164
-0.204263925552368	-0.00137556006666273	0.03688	0.2	0.000131347346476623	0.00282288668677211	NaN	1.53353903442621E-06	0	0	0	0	0	0	Infinity	NaN	NaN	0	0	0	1	148.495097017418	0.201441038865596
-0.201733618974686	-0.00137095944955945	0.0369	0.2	0.000131319881281461	0.00160217890515924	-0.00137095944955945	NaN	0	0	0	0	0	0	Infinity	NaN	NaN	0	0	0	1	147.14776504842	0.200131440069526
-0.20656418800354	-0.00136175844818354	0.03692	0.2	0.000131292554102483	7.62942363508046E-05	NaN	-9.20100137591362E-06	0	0	0	0	0	0	Infinity	NaN	NaN	0	0	0	1	151.689301637216	0.206487893767189
-0.203803867101669	-0.00138936168514192	0.03694	0.2	0.00013126504290115	0.00968936830759048	-0.00138936168514192	NaN	0	0	0	0	0	0	Infinity	NaN	NaN	0	0	0	1	146.688849477558	0.194114498794079
-0.203113779425621	-0.00137556006666273	0.03696	0.2	0.000131237393683632	0.0016784731997177	NaN	-1.38016184791923E-05	0	0	0	0	0	0	Infinity	NaN	NaN	0	0	0	1	147.658967680269	0.201435306225903
-0.210014596581459	-0.00136175844818354	0.03698	0.2	0.000131210020498484	-0.017929146066308	-0.00136175844818354	NaN	0	0	0	0	0	0	Infinity	NaN	NaN	0	0	0	1	154.223090638138	0.227943742647767
-0.205874115228653	-0.00137709348928183	0.037	0.2	0.000131182631979109	0.000534059654455632	NaN	1.53350410982966E-05	0	0	0	0	0	0	Infinity	NaN	NaN	0	0	0	1	149.499011382312	0.205340055574197
-0.207944348454475	-0.00139242864679545	0.03702	0.2	0.000131154936757748	0.00732424668967724	-0.00139242864679545	NaN	0	0	0	0	0	0	Infinity	NaN	NaN	0	0	0	1	149.339320857152	0.200620101764798
-0.207024246454239	-0.00136942591052502	0.03704	0.2	0.000131127318212175	0.00129700195975602	NaN	-2.30027362704277E-05	0	0	0	0	0	0	Infinity	NaN	NaN	0	0	0	1	151.175937933632	0.205727244494483
-0.206334158778191	-0.0013740265276283	0.03706	0.2	0.000131099883687793	-0.00480653671547771	-0.0013740265276283	NaN	0	0	0	0	0	0	Infinity	NaN	NaN	0	0	0	1	150.167521972332	0.211140695493668
-0.208864465355873	-0.00138629460707307	0.03708	0.2	0.000131072280476446	0.00503541948273778	NaN	1.2268079444766E-05	0	0	0	0	0	0	Infinity	NaN	NaN	0	0	0	1	150.663837462988	0.203829045873135
-0.207254275679588	-0.00138016056735069	0.0371	0.2	0.000131044615924702	0.00366212334483862	-0.00138016056735069	NaN	0	0	0	0	0	0	Infinity	NaN	NaN	0	0	0	1	150.166785359929	0.20359215233475
-0.208634436130524	-0.00138782814610749	0.03712	0.2	0.000131016936037568	0.00152588472701609	NaN	7.66757875680923E-06	0	0	0	0	0	0	Infinity	NaN	NaN	0	0	0	1	150.331607494552	0.207108551403508
-0.211394757032394	-0.00137556006666273	0.03714	0.2	0.00013098930215544	-0.000610353890806437	-0.00137556006666273	NaN	0	0	0	0	0	0	Infinity	NaN	NaN	0	0	0	1	153.679044743762	0.212005110923201
-0.210704684257507	-0.00138169410638511	0.03716	0.2	0.000130961729613709	0.0100708389654756	NaN	6.13403972238302E-06	0	0	0	0	0	0	Infinity	NaN	NaN	0	0	0	1	152.497346036141	0.200633845292032
-0.211164727807045	-0.00136635894887149	0.03718	0.2	0.000130934249083157	0.0019836500287056	-0.00136635894887149	NaN	0	0	0	0	0	0	Infinity	NaN	NaN	0	0	0	1	154.545573827032	0.209181077778339
-0.208634436130524	-0.00134642329066992	0.0372	0.2	0.000130907121260761	-0.0133514916524291	NaN	-1.99356582015753E-05	0	0	0	0	0	0	Infinity	NaN	NaN	0	0	0	1	154.954565608202	0.221985927782953
-0.21277491748333	-0.00137249298859388	0.03722	0.2	0.000130879932097969	0.000610353890806437	-0.00137249298859388	NaN	0	0	0	0	0	0	Infinity	NaN	NaN	0	0	0	1	155.028054242607	0.212164563592523
-0.211624786257744	-0.00137862702831626	0.03724	0.2	0.0001308524208978	0.00747683504596353	NaN	6.13403972238302E-06	0	0	0	0	0	0	Infinity	NaN	NaN	0	0	0	1	153.504016612967	0.20414795121178
-0.213695034384727	-0.00136942591052502	0.03726	0.2	0.000130824940368411	0.00106811930891126	-0.00136942591052502	NaN	0	0	0	0	0	0	Infinity	NaN	NaN	0	0	0	1	156.047167460705	0.212626915075816
-0.215305224061012	-0.00136022490914911	0.03728	0.2	0.000130797643860215	-0.00648501003161073	NaN	-9.20100137591362E-06	0	0	0	0	0	0	Infinity	NaN	NaN	0	0	0	1	158.286488221787	0.221790234092623
-0.212314873933792	-0.00137862702831626	0.0373	0.2	0.00013077025534084	0.00442506559193134	-0.00137862702831626	NaN	0	0	0	0	0	0	Infinity	NaN	NaN	0	0	0	1	154.004578158529	0.207889808341861
-0.216915413737297	-0.0013740265276283	0.03732	0.2	0.00013074272880528	0.00343324057757854	NaN	-4.60050068795681E-06	0	0	0	0	0	0	Infinity	NaN	NaN	0	0	0	1	157.868432214124	0.213482173159719
-0.215535253286362	-0.00137709348928183	0.03734	0.2	0.000130715217605111	0.00152588472701609	-0.00137709348928183	NaN	0	0	0	0	0	0	Infinity	NaN	NaN	0	0	0	1	156.514612089819	0.214009368559346
-0.217145442962646	-0.00137095944955945	0.03736	0.2	0.000130687737075723	-0.000534059654455632	NaN	-6.13403972238302E-06	0	0	0	0	0	0	Infinity	NaN	NaN	0	0	0	1	158.389398776474	0.217679502617102
-0.213925063610077	-0.00138322764541954	0.03738	0.2	0.000130660195204773	0.00976566225290298	-0.00138322764541954	NaN	0	0	0	0	0	0	Infinity	NaN	NaN	0	0	0	1	154.6564401879	0.204159401357174
-0.214615136384964	-0.00137709348928183	0.0374	0.2	0.000130632591993426	0.0016784731997177	NaN	-6.13415613770485E-06	0	0	0	0	0	0	Infinity	NaN	NaN	0	0	0	1	155.846453458209	0.212936663185246
-0.218985661864281	-0.00134642329066992	0.03742	0.2	0.000130605356825627	-0.0173187907785177	-0.00134642329066992	NaN	0	0	0	0	0	0	Infinity	NaN	NaN	0	0	0	1	162.6425087725	0.236304452642798
-0.218065544962883	-0.00137709348928183	0.03744	0.2	0.000130578121657827	0.000534059654455632	NaN	3.06701986119151E-05	0	0	0	0	0	0	Infinity	NaN	NaN	0	0	0	1	158.352026685281	0.217531485308427
-0.218755632638931	-0.00137095944955945	0.03746	0.2	0.000130550641128439	0.0067138927988708	-0.00137095944955945	NaN	0	0	0	0	0	0	Infinity	NaN	NaN	0	0	0	1	159.563897173784	0.21204173984006
-0.220365822315216	-0.00138016056735069	0.03748	0.2	0.00013052312992827	0.00129700195975602	NaN	9.20111779123545E-06	0	0	0	0	0	0	Infinity	NaN	NaN	0	0	0	1	159.666800753642	0.21906882035546
-0.218065544962883	-0.00137095944955945	0.0375	0.2	0.000130495618728101	-0.00450136000290513	-0.00137095944955945	NaN	0	0	0	0	0	0	Infinity	NaN	NaN	0	0	0	1	159.060536059587	0.222566904965788
-0.221285924315453	-0.00138169410638511	0.03752	0.2	0.000130468092192541	0.00495912553742528	NaN	1.07346568256617E-05	0	0	0	0	0	0	Infinity	NaN	NaN	0	0	0	1	160.155510031375	0.216326798778027
-0.220135793089867	-0.00136942591052502	0.03754	0.2	0.000130440580992372	0.00343324057757854	-0.00136942591052502	NaN	0	0	0	0	0	0	Infinity	NaN	NaN	0	0	0	1	160.750422054939	0.216702552512288
-0.221285924315453	-0.00137249298859388	0.03756	0.2	0.000130413161803381	0.0019836500287056	NaN	3.06707806885242E-06	0	0	0	0	0	0	Infinity	NaN	NaN	0	0	0	1	161.229183795074	0.219302274286747
-0.222436055541039	-0.00138782814610749	0.03758	0.2	0.000130385558592034	-0.000915530836209655	-0.00138782814610749	NaN	0	0	0	0	0	0	Infinity	NaN	NaN	0	0	0	1	160.276368630306	0.223351586377248
-0.221285924315453	-0.00138936168514192	0.0376	0.2	0.000130357786693721	0.00961307343095541	NaN	1.53353903442621E-06	0	0	0	0	0	0	Infinity	NaN	NaN	0	0	0	1	159.271647319718	0.211672850884497
-0.222666084766388	-0.00137095944955945	0.03762	0.2	0.000130330183482374	0.00205994443967938	-0.00137095944955945	NaN	0	0	0	0	0	0	Infinity	NaN	NaN	0	0	0	1	162.416244213452	0.220606140326709
-0.223586201667786	-0.00134488975163549	0.03764	0.2	0.000130303024990362	-0.0106811933219433	NaN	-2.60696979239583E-05	0	0	0	0	0	0	Infinity	NaN	NaN	0	0	0	1	166.248721425594	0.234267394989729
-0.224276274442673	-0.00138016056735069	0.03766	0.2	0.000130275774487172	0.000457765418104827	-0.00138016056735069	NaN	0	0	0	0	0	0	Infinity	NaN	NaN	0	0	0	1	162.500132048539	0.223818509024568
-0.222436055541039	-0.00137862702831626	0.03768	0.2	0.000130248186611216	0.00907901395112276	NaN	-1.53353903442621E-06	0	0	0	0	0	0	Infinity	NaN	NaN	0	0	0	1	161.346071832571	0.213357041589916
-0.221976011991501	-0.00136022490914911	0.0377	0.2	0.000130220798091841	0.00144959054887295	-0.00136022490914911	NaN	0	0	0	0	0	0	Infinity	NaN	NaN	0	0	0	1	163.190668321431	0.220526421442628
-0.225886464118958	-0.00136789248790592	0.03772	0.2	0.000130193516917871	-0.00907901395112276	NaN	7.66757875680923E-06	0	0	0	0	0	0	Infinity	NaN	NaN	0	0	0	1	165.134662348181	0.23496547807008
-0.224506303668022	-0.00139089510776103	0.03774	0.2	0.000130165929041914	0.00221253279596567	-0.00139089510776103	NaN	0	0	0	0	0	0	Infinity	NaN	NaN	0	0	0	1	161.41138351505	0.222293770872056
-0.225656434893608	-0.00137709348928183	0.03776	0.2	0.000130138249155943	0.00526430224999785	NaN	-1.38016184791923E-05	0	0	0	0	0	0	Infinity	NaN	NaN	0	0	0	1	163.864281292398	0.22039213264361
-0.225656434893608	-0.00136942591052502	0.03778	0.2	0.000130110783961945	0.00152588472701609	-0.00136942591052502	NaN	0	0	0	0	0	0	Infinity	NaN	NaN	0	0	0	1	164.781776917813	0.224130550166592
-0.22519639134407	-0.00136789248790592	0.0378	0.2	0.000130083410777961	-0.00221253279596567	NaN	-1.53342261910439E-06	0	0	0	0	0	0	Infinity	NaN	NaN	0	0	0	1	164.630183537903	0.227408924140036
-0.228646799921989	-0.00138782814610749	0.03782	0.2	0.000130055853571621	0.00823977775871754	-0.00138782814610749	NaN	0	0	0	0	0	0	Infinity	NaN	NaN	0	0	0	1	164.751522415283	0.220407022163272
-0.226116493344307	-0.00137556006666273	0.03784	0.2	0.000130028219689493	0.00274659250862896	NaN	-1.2268079444766E-05	0	0	0	0	0	0	Infinity	NaN	NaN	0	0	0	1	164.381402764106	0.223369900835678
-0.229106843471527	-0.00136175844818354	0.03786	0.2	0.000130000846504345	-0.000610353890806437	-0.00136175844818354	NaN	0	0	0	0	0	0	Infinity	NaN	NaN	0	0	0	1	168.243379563487	0.229717197362334
-0.229796931147575	-0.00136175844818354	0.03788	0.2	0.000129973611335381	0.000152588472701609	NaN	0	0	0	0	0	0	0	Infinity	NaN	NaN	0	0	0	1	168.750141740706	0.229644342674874
-0.227956712245941	-0.0013740265276283	0.0379	0.2	0.000129946253485623	0.00961307343095541	-0.0013740265276283	NaN	0	0	0	0	0	0	Infinity	NaN	NaN	0	0	0	1	165.904156624556	0.218343638814986
-0.229336872696877	-0.00136789248790592	0.03792	0.2	0.000129918834295468	0.00137329625431448	NaN	-6.13403972238302E-06	0	0	0	0	0	0	Infinity	NaN	NaN	0	0	0	1	167.657089080125	0.227963576442562
-0.230717033147812	-0.0013740265276283	0.03794	0.2	0.000129891415105312	-0.00991825107485056	-0.0013740265276283	NaN	0	0	0	0	0	0	Infinity	NaN	NaN	0	0	0	1	167.913085015943	0.240635284222662
-0.232557252049446	-0.00135715783108026	0.03796	0.2	0.000129864103261725	0.00160217890515924	NaN	-1.68686965480447E-05	0	0	0	0	0	0	Infinity	NaN	NaN	0	0	0	1	171.356084549383	0.230955073144287
-0.232557252049446	-0.00137556006666273	0.03798	0.2	0.000129836776082748	0.00541689060628414	-0.00137556006666273	NaN	0	0	0	0	0	0	Infinity	NaN	NaN	0	0	0	1	169.063683720957	0.227140361443162
-0.230947062373161	-0.00136329187080264	0.038	0.2	0.000129809387563373	0.00160217890515924	NaN	-1.22681958600879E-05	0	0	0	0	0	0	Infinity	NaN	NaN	0	0	0	1	169.403975274341	0.229344883468002
-0.234167441725731	-0.00136482540983707	0.03802	0.2	0.000129782106390567	-0.00282288668677211	-0.00136482540983707	NaN	0	0	0	0	0	0	Infinity	NaN	NaN	0	0	0	1	171.57318440729	0.236990328412503
-0.232097193598747	-0.00138476106803864	0.03804	0.2	0.000129754610525788	0.0077057178132236	NaN	1.99356582015753E-05	0	0	0	0	0	0	Infinity	NaN	NaN	0	0	0	1	167.608115909474	0.224391475785524
-0.233247339725494	-0.00136482540983707	0.03806	0.2	0.000129727114661009	0.00274659250862896	-0.00136482540983707	NaN	0	0	0	0	0	0	Infinity	NaN	NaN	0	0	0	1	170.89903078031	0.230500747216865
-0.23439747095108	-0.00136329187080264	0.03808	0.2	0.000129699833488203	0	NaN	-1.53353903442621E-06	0	0	0	0	0	0	Infinity	NaN	NaN	0	0	0	1	171.934914284407	0.23439747095108
-0.23439747095108	-0.00137095944955945	0.0381	0.2	0.000129672490974999	7.62942363508046E-05	-0.00137095944955945	NaN	0	0	0	0	0	0	Infinity	NaN	NaN	0	0	0	1	170.973307070754	0.23432117671473
-0.235777631402016	-0.00139242864679545	0.03812	0.2	0.000129644857094036	0.00976566225290298	NaN	2.14691972360015E-05	0	0	0	0	0	0	Infinity	NaN	NaN	0	0	0	1	169.32834005149	0.226011969149113
-0.235777631402016	-0.00138782814610749	0.03814	0.2	0.000129617054526107	0.00175476749427617	-0.00138782814610749	NaN	0	0	0	0	0	0	Infinity	NaN	NaN	0	0	0	1	169.889645244126	0.23402286390774
-0.236927762627602	-0.00137709348928183	0.03816	0.2	0.000129589405309753	-0.0127411372959614	NaN	-1.07346568256617E-05	0	0	0	0	0	0	Infinity	NaN	NaN	0	0	0	1	172.049148784489	0.249668899923563
-0.23761785030365	-0.00138629460707307	0.03818	0.2	0.000129561771428789	0.000991825014352798	-0.00138629460707307	NaN	0	0	0	0	0	0	Infinity	NaN	NaN	0	0	0	1	171.405016719599	0.236626025289297
-0.2373878210783	-0.00138016056735069	0.0382	0.2	0.000129534106877045	0.00617983331903815	NaN	-6.13403972238302E-06	0	0	0	0	0	0	Infinity	NaN	NaN	0	0	0	1	172.000147442252	0.231207987759262
-0.236697748303413	-0.00138169410638511	0.03822	0.2	0.000129506488330308	0.00137329625431448	-0.00138169410638511	NaN	0	0	0	0	0	0	Infinity	NaN	NaN	0	0	0	1	171.309805267013	0.235324452049099
-0.23761785030365	-0.00138169410638511	0.03824	0.2	0.00012947885444818	-0.00343324057757854	NaN	0	0	0	0	0	0	0	Infinity	NaN	NaN	0	0	0	1	171.975728350845	0.241051090881228
-0.237847879528999	-0.00138322764541954	0.03826	0.2	0.000129451205230662	0.0067138927988708	-0.00138322764541954	NaN	0	0	0	0	0	0	Infinity	NaN	NaN	0	0	0	1	171.951363404727	0.231133986730129
-0.237847879528999	-0.00137249298859388	0.03828	0.2	0.000129423648024322	0.0033569463994354	NaN	-1.07346568256617E-05	0	0	0	0	0	0	Infinity	NaN	NaN	0	0	0	1	173.296243773657	0.234490933129564
-0.239918127655983	-0.00137556006666273	0.0383	0.2	0.000129396167493769	0.00160217890515924	-0.00137556006666273	NaN	0	0	0	0	0	0	Infinity	NaN	NaN	0	0	0	1	174.414868147527	0.238315948750824
-0.240378171205521	-0.00138322764541954	0.03832	0.2	0.000129368579616648	-0.000228882709052414	NaN	7.66757875680923E-06	0	0	0	0	0	0	Infinity	NaN	NaN	0	0	0	1	173.780629675467	0.240607053914573
-0.238537967205048	-0.00137709348928183	0.03834	0.2	0.000129340976405301	0.00991825107485056	-0.00137709348928183	NaN	0	0	0	0	0	0	Infinity	NaN	NaN	0	0	0	1	173.218426389807	0.228619716130197
-0.237847879528999	-0.0013740265276283	0.03836	0.2	0.000129313465205132	0.00244141556322575	NaN	-3.0669616535306E-06	0	0	0	0	0	0	Infinity	NaN	NaN	0	0	0	1	173.102829346058	0.235406463965774
-0.242218390107155	-0.0013525573303923	0.03838	0.2	0.000129286199366552	-0.0172424968332052	-0.0013525573303923	NaN	0	0	0	0	0	0	Infinity	NaN	NaN	0	0	0	1	179.081791702612	0.25946088694036
-0.242908477783203	-0.00137556006666273	0.0384	0.2	0.000129258918192581	0.000915530836209655	NaN	2.30027362704277E-05	0	0	0	0	0	0	Infinity	NaN	NaN	0	0	0	1	176.588782758522	0.241992946946993
-0.242448419332504	-0.00137709348928183	0.03842	0.2	0.000129231391657022	0.00724795227870345	-0.00137709348928183	NaN	0	0	0	0	0	0	Infinity	NaN	NaN	0	0	0	1	176.05806811195	0.235200467053801
-0.241988360881805	-0.00136942591052502	0.03844	0.2	0.000129203926463024	0.00129700195975602	NaN	-7.66757875680923E-06	0	0	0	0	0	0	Infinity	NaN	NaN	0	0	0	1	176.707888336237	0.240691358922049
-0.243368536233902	-0.00136022490914911	0.03846	0.2	0.000129176629954827	-0.00541689060628414	-0.00136022490914911	NaN	0	0	0	0	0	0	Infinity	NaN	NaN	0	0	0	1	178.917864683232	0.248785426840186
-0.244058609008789	-0.00138169410638511	0.03848	0.2	0.000129149210764672	0.00427247723564506	NaN	2.14691972360015E-05	0	0	0	0	0	0	Infinity	NaN	NaN	0	0	0	1	176.63722229178	0.239786131773144
-0.242908477783203	-0.00137556006666273	0.0385	0.2	0.000129121638222941	0.00396730005741119	-0.00137556006666273	NaN	0	0	0	0	0	0	Infinity	NaN	NaN	0	0	0	1	176.588782758522	0.238941177725792
-0.244288638234138	-0.00138016056735069	0.03852	0.2	0.000129094081016601	0.00114441360346973	NaN	4.60050068795681E-06	0	0	0	0	0	0	Infinity	NaN	NaN	0	0	0	1	177.000157817193	0.243144224630669
-0.245668798685074	-0.00137095944955945	0.03854	0.2	0.000129066569816432	-0.000991825014352798	-0.00137095944955945	NaN	0	0	0	0	0	0	Infinity	NaN	NaN	0	0	0	1	179.194795851926	0.246660623699427
-0.245438769459724	-0.00138322764541954	0.03856	0.2	0.000129039027945482	0.00930789671838284	NaN	1.22681958600879E-05	0	0	0	0	0	0	Infinity	NaN	NaN	0	0	0	1	177.439172989694	0.236130872741342
-0.245668798685074	-0.00136482540983707	0.03858	0.2	0.00012901154741493	0.0016784731997177	-0.00136482540983707	NaN	0	0	0	0	0	0	Infinity	NaN	NaN	0	0	0	1	180.000164793533	0.243990325485356
-0.248429119586945	-0.00135562429204583	0.0386	0.2	0.000128984342917911	-0.00465394835919142	NaN	-9.20111779123545E-06	0	0	0	0	0	0	Infinity	NaN	NaN	0	0	0	1	183.258090788584	0.253083067946136
-0.251649498939514	-0.00142463250085711	0.03862	0.2	0.000128956540349982	0	-0.00142463250085711	NaN	0	0	0	0	0	0	Infinity	NaN	NaN	0	0	0	1	176.641694463739	0.251649498939514
-0.24681892991066	-0.00138169410638511	0.03864	0.2	0.000128928477083909	0.00930789671838284	NaN	-4.2938394472003E-05	0	0	0	0	0	0	Infinity	NaN	NaN	0	0	0	1	178.635002327979	0.237511033192277
-0.248889178037643	-0.00137249298859388	0.03866	0.2	0.00012890093521296	0.00175476749427617	-0.00137249298859388	NaN	0	0	0	0	0	0	Infinity	NaN	NaN	0	0	0	1	181.340946807044	0.247134410543367
-0.249349236488342	-0.00138169410638511	0.03868	0.2	0.00012887339334201	-0.00900272000581026	NaN	9.20111779123545E-06	0	0	0	0	0	0	Infinity	NaN	NaN	0	0	0	1	180.466309681748	0.258351956494153
-0.249349236488342	-0.00138322764541954	0.0387	0.2	0.000128845744124492	0.00259400391951203	-0.00138322764541954	NaN	0	0	0	0	0	0	Infinity	NaN	NaN	0	0	0	1	180.266232614743	0.24675523256883
-0.249579265713692	-0.00137095944955945	0.03872	0.2	0.000128818202253542	0.00495912553742528	NaN	-1.22681958600879E-05	0	0	0	0	0	0	Infinity	NaN	NaN	0	0	0	1	182.047153760742	0.244620140176266
-0.25026935338974	-0.00136789248790592	0.03874	0.2	0.000128790813734167	0.00106811930891126	-0.00136789248790592	NaN	0	0	0	0	0	0	Infinity	NaN	NaN	0	0	0	1	182.959812706386	0.249201234080829
-0.251189440488815	-0.00136635894887149	0.03876	0.2	0.0001287634712198	-0.00213623861782253	NaN	-1.53353903442621E-06	0	0	0	0	0	0	Infinity	NaN	NaN	0	0	0	1	183.838544546642	0.253325679106638
-0.250959426164627	-0.0013740265276283	0.03878	0.2	0.000128736067365035	0.00793460011482239	-0.0013740265276283	NaN	0	0	0	0	0	0	Infinity	NaN	NaN	0	0	0	1	182.645255472474	0.243024826049805
-0.2527996301651	-0.00136789248790592	0.0388	0.2	0.000128708648174879	0.00274659250862896	NaN	-6.13403972238302E-06	0	0	0	0	0	0	Infinity	NaN	NaN	0	0	0	1	184.809575606418	0.250053037656471
-0.2527996301651	-0.00137249298859388	0.03882	0.2	0.000128681244320114	0.000686648127157241	-0.00137249298859388	NaN	0	0	0	0	0	0	Infinity	NaN	NaN	0	0	0	1	184.190106810013	0.252112982037943
-0.2527996301651	-0.00137095944955945	0.03884	0.2	0.000128653809795733	0.000228882709052414	NaN	-1.53353903442621E-06	0	0	0	0	0	0	Infinity	NaN	NaN	0	0	0	1	184.396139686215	0.252570747456048
-0.253719747066498	-0.00137556006666273	0.03886	0.2	0.000128626344600571	0.00946048554033041	-0.00137556006666273	NaN	0	0	0	0	0	0	Infinity	NaN	NaN	0	0	0	1	184.448322698152	0.244259261526167
-0.253029674291611	-0.00136942591052502	0.03888	0.2	0.000128598894740799	0.00152588472701609	NaN	-6.13415613770485E-06	0	0	0	0	0	0	Infinity	NaN	NaN	0	0	0	1	184.770619824625	0.251503789564595
-0.255559980869293	-0.0013525573303923	0.0389	0.2	0.00012857167490839	-0.0186157934367657	-0.0013525573303923	NaN	0	0	0	0	0	0	Infinity	NaN	NaN	0	0	0	1	188.945766014347	0.274175774306059
-0.25625005364418	-0.00139396218582988	0.03892	0.2	0.000128544209713227	0.00114441360346973	NaN	4.14048554375768E-05	0	0	0	0	0	0	Infinity	NaN	NaN	0	0	0	1	183.82855449671	0.255105640040711
-0.254409819841385	-0.00137249298859388	0.03894	0.2	0.000128516545161483	0.00717165833339095	-0.00137249298859388	NaN	0	0	0	0	0	0	Infinity	NaN	NaN	0	0	0	1	185.363292895236	0.247238161507994
-0.258780360221863	-0.00136022490914911	0.03896	0.2	0.000128489217982506	0.000991825014352798	NaN	-1.2268079444766E-05	0	0	0	0	0	0	Infinity	NaN	NaN	0	0	0	1	190.248214454287	0.25778853520751
-0.257860243320465	-0.00136482540983707	0.03898	0.2	0.000128461967479316	-0.00656130444258451	-0.00136482540983707	NaN	0	0	0	0	0	0	Infinity	NaN	NaN	0	0	0	1	188.93276858851	0.26442154776305
-0.258320301771164	-0.00138476106803864	0.039	0.2	0.000128434471614537	0.00389100611209869	NaN	1.99356582015753E-05	0	0	0	0	0	0	Infinity	NaN	NaN	0	0	0	1	186.545034904141	0.254429295659065
-0.257400184869766	-0.00138322764541954	0.03902	0.2	0.000128406791727402	0.00419618282467127	-0.00138322764541954	NaN	0	0	0	0	0	0	Infinity	NaN	NaN	0	0	0	1	186.086639984481	0.253204002045095
-0.259240388870239	-0.00137862702831626	0.03904	0.2	0.000128379173180665	0.0016784731997177	NaN	-4.60061710327864E-06	0	0	0	0	0	0	Infinity	NaN	NaN	0	0	0	1	188.042438995886	0.257561915670522
-0.258780360221863	-0.0013740265276283	0.03906	0.2	0.000128351646645106	-0.00144959054887295	-0.0013740265276283	NaN	0	0	0	0	0	0	Infinity	NaN	NaN	0	0	0	1	188.337237322879	0.260229950770736
-0.259010374546051	-0.00138476106803864	0.03908	0.2	0.000128324058769149	0.00892642606049776	NaN	1.07345404103398E-05	0	0	0	0	0	0	Infinity	NaN	NaN	0	0	0	1	187.043368364558	0.250083948485553
-0.260620564222336	-0.00138016056735069	0.0391	0.2	0.000128296409552795	0.00244141556322575	-0.00138016056735069	NaN	0	0	0	0	0	0	Infinity	NaN	NaN	0	0	0	1	188.833509946321	0.25817914865911
-0.261080622673035	-0.00136942591052502	0.03912	0.2	0.000128268913688016	0.000152588472701609	NaN	-1.07346568256617E-05	0	0	0	0	0	0	Infinity	NaN	NaN	0	0	0	1	190.649688067417	0.260928034200333
-0.259930491447449	-0.00137249298859388	0.03914	0.2	0.000128241494499025	0.000152588472701609	-0.00137249298859388	NaN	0	0	0	0	0	0	Infinity	NaN	NaN	0	0	0	1	189.385660697435	0.259777902974747
-0.261770695447922	-0.00138169410638511	0.03916	0.2	0.000128213952628075	0.0101471338421106	NaN	9.20111779123545E-06	0	0	0	0	0	0	Infinity	NaN	NaN	0	0	0	1	189.45633062935	0.251623561605811
-0.262000739574432	-0.00137095944955945	0.03918	0.2	0.000128186426092516	0.00129700195975602	-0.00137095944955945	NaN	0	0	0	0	0	0	Infinity	NaN	NaN	0	0	0	1	191.107577732241	0.260703737614676
-0.262690812349319	-0.00136022490914911	0.0392	0.2	0.000128159114248929	-0.0163269657641649	NaN	-1.07345404103398E-05	0	0	0	0	0	0	Infinity	NaN	NaN	0	0	0	1	193.123071473265	0.279017778113484
-0.262000739574432	-0.00137249298859388	0.03922	0.2	0.000128131787069951	0.00083923659985885	-0.00137249298859388	NaN	0	0	0	0	0	0	Infinity	NaN	NaN	0	0	0	1	190.894045909009	0.261161502974574
-0.264761060476303	-0.00137249298859388	0.03924	0.2	0.000128104337210179	0.00625612726435065	NaN	0	0	0	0	0	0	0	Infinity	NaN	NaN	0	0	0	1	192.905218953105	0.258504933211952
-0.262460768222809	-0.00136482540983707	0.03926	0.2	0.000128076964026195	0.00129700195975602	-0.00136482540983707	NaN	0	0	0	0	0	0	Infinity	NaN	NaN	0	0	0	1	192.30354764141	0.261163766263053
-0.264070957899094	-0.00137249298859388	0.03928	0.2	0.000128049590842211	-0.00396730005741119	NaN	7.66757875680923E-06	0	0	0	0	0	0	Infinity	NaN	NaN	0	0	0	1	192.402409406576	0.268038257956505
-0.264991074800491	-0.0013740265276283	0.0393	0.2	0.000128022125647049	0.00549318501725793	-0.0013740265276283	NaN	0	0	0	0	0	0	Infinity	NaN	NaN	0	0	0	1	192.857320781055	0.259497889783233
-0.264991074800491	-0.00137862702831626	0.03932	0.2	0.000127994599111489	0.00343324057757854	NaN	4.60050068795681E-06	0	0	0	0	0	0	Infinity	NaN	NaN	0	0	0	1	192.213752782817	0.261557834222913
-0.265221118927002	-0.00137709348928183	0.03934	0.2	0.000127967041906313	0.00183106167241931	-0.00137709348928183	NaN	0	0	0	0	0	0	Infinity	NaN	NaN	0	0	0	1	192.594853574769	0.263390057254583
-0.267521381378174	-0.00136482540983707	0.03936	0.2	0.000127939622717322	-0.000534059654455632	NaN	-1.2268079444766E-05	0	0	0	0	0	0	Infinity	NaN	NaN	0	0	0	1	196.011430802794	0.268055441032629
-0.265681147575378	-0.00137556006666273	0.03938	0.2	0.000127912218862557	0.00968936830759048	-0.00137556006666273	NaN	0	0	0	0	0	0	Infinity	NaN	NaN	0	0	0	1	193.143981142134	0.255991779267788
-0.267981439828873	-0.00137862702831626	0.0394	0.2	0.000127884676991607	0.00183106167241931	NaN	3.0669616535306E-06	0	0	0	0	0	0	Infinity	NaN	NaN	0	0	0	1	194.382842004892	0.266150378156453
-0.26867151260376	-0.00134182267356664	0.03942	0.2	0.000127857472494588	-0.0120544889941812	-0.00134182267356664	NaN	0	0	0	0	0	0	Infinity	NaN	NaN	0	0	0	1	200.228776794788	0.280726001597941
-0.26867151260376	-0.00135869137011468	0.03944	0.2	0.000127830467354152	0.000457765418104827	NaN	1.68686965480447E-05	0	0	0	0	0	0	Infinity	NaN	NaN	0	0	0	1	197.742856481882	0.268213747185655
-0.267521381378174	-0.00138629460707307	0.03946	0.2	0.00012780301749438	0.00869754329323769	-0.00138629460707307	NaN	0	0	0	0	0	0	Infinity	NaN	NaN	0	0	0	1	192.975850885694	0.258823838084936
-0.269821643829346	-0.00136942591052502	0.03948	0.2	0.000127775460289204	0.00144959054887295	NaN	-1.68686965480447E-05	0	0	0	0	0	0	Infinity	NaN	NaN	0	0	0	1	197.032670227409	0.268372053280473
-0.270971775054932	-0.0013740265276283	0.0395	0.2	0.000127748025764822	-0.00923160277307034	-0.0013740265276283	NaN	0	0	0	0	0	0	Infinity	NaN	NaN	0	0	0	1	197.210002577355	0.280203377828002
-0.270511716604233	-0.00137709348928183	0.03952	0.2	0.000127720514564653	0.00160217890515924	NaN	3.0669616535306E-06	0	0	0	0	0	0	Infinity	NaN	NaN	0	0	0	1	196.436711602861	0.268909537699074
-0.272351950407028	-0.00137095944955945	0.03954	0.2	0.000127693034035265	0.00587465614080429	-0.00137095944955945	NaN	0	0	0	0	0	0	Infinity	NaN	NaN	0	0	0	1	198.65791836115	0.266477294266224
-0.272351950407028	-0.00136635894887149	0.03956	0.2	0.00012766566085128	0.00144959054887295	NaN	-4.60050068795681E-06	0	0	0	0	0	0	Infinity	NaN	NaN	0	0	0	1	199.326795226079	0.270902359858155
-0.271201819181442	-0.00136482540983707	0.03958	0.2	0.000127638349007693	-0.00465394835919142	-0.00136482540983707	NaN	0	0	0	0	0	0	Infinity	NaN	NaN	0	0	0	1	198.708067146712	0.275855767540634
-0.273962140083313	-0.00137862702831626	0.0396	0.2	0.000127610914483312	0.00534059666097164	NaN	1.38016184791923E-05	0	0	0	0	0	0	Infinity	NaN	NaN	0	0	0	1	198.720998831647	0.268621543422341
-0.272581964731216	-0.0013740265276283	0.03962	0.2	0.000127583387947752	0.00373841752298176	-0.0013740265276283	NaN	0	0	0	0	0	0	Infinity	NaN	NaN	0	0	0	1	198.381879279811	0.268843547208235
-0.272581964731216	-0.00137556006666273	0.03964	0.2	0.000127555892081809	0.00137329625431448	NaN	1.53353903442621E-06	0	0	0	0	0	0	Infinity	NaN	NaN	0	0	0	1	198.160713833844	0.271208668476902
-0.2746522128582	-0.00138016056735069	0.03966	0.2	0.000127528334875469	-0.00129700195975602	-0.00138016056735069	NaN	0	0	0	0	0	0	Infinity	NaN	NaN	0	0	0	1	199.000188351573	0.275949214817956
-0.272581964731216	-0.00138322764541954	0.03968	0.2	0.000127500700993342	0.00885013118386269	NaN	3.06707806885242E-06	0	0	0	0	0	0	Infinity	NaN	NaN	0	0	0	1	197.062259154415	0.263731833547354
-0.275802344083786	-0.00137095944955945	0.0397	0.2	0.000127473159122392	0.00259400391951203	-0.00137095944955945	NaN	0	0	0	0	0	0	Infinity	NaN	NaN	0	0	0	1	201.174691324688	0.273208340164274
-0.275802344083786	-0.00136175844818354	0.03972	0.2	0.000127445831943414	-0.000991825014352798	NaN	-9.20100137591362E-06	0	0	0	0	0	0	Infinity	NaN	NaN	0	0	0	1	202.533969553618	0.276794169098139
-0.276032388210297	-0.00137862702831626	0.03974	0.2	0.000127418428088649	7.62942363508046E-05	-0.00137862702831626	NaN	0	0	0	0	0	0	Infinity	NaN	NaN	0	0	0	1	200.222672659639	0.275956093973946
-0.275572329759598	-0.00137862702831626	0.03976	0.2	0.000127390855548083	0.00976566225290298	NaN	0	0	0	0	0	0	0	Infinity	NaN	NaN	0	0	0	1	199.888964962597	0.265806667506695
-0.275572329759598	-0.00138322764541954	0.03978	0.2	0.000127363237001346	0.0016784731997177	-0.00138322764541954	NaN	0	0	0	0	0	0	Infinity	NaN	NaN	0	0	0	1	199.224133982672	0.27389385655988
-0.277412533760071	-0.0013525573303923	0.0398	0.2	0.000127335879151588	-0.018234321847558	NaN	-3.06703150272369E-05	0	0	0	0	0	0	Infinity	NaN	NaN	0	0	0	1	205.102236723385	0.295646855607629
-0.279252767562866	-0.00137095944955945	0.03982	0.2	0.000127308643983788	0.000991825014352798	-0.00137095944955945	NaN	0	0	0	0	0	0	Infinity	NaN	NaN	0	0	0	1	203.691486026521	0.278260942548513
-0.277412533760071	-0.0013740265276283	0.03984	0.2	0.000127281194124016	0.00686648115515709	NaN	3.06707806885242E-06	0	0	0	0	0	0	Infinity	NaN	NaN	0	0	0	1	201.897509387181	0.270546052604914
-0.278562664985657	-0.00138169410638511	0.03986	0.2	0.000127253636917676	0.00144959054887295	-0.00138169410638511	NaN	0	0	0	0	0	0	Infinity	NaN	NaN	0	0	0	1	201.609505098384	0.277113074436784
-0.277182519435883	-0.00136789248790592	0.03988	0.2	0.000127226141051733	-0.00495912553742528	NaN	-1.38016184791923E-05	0	0	0	0	0	0	Infinity	NaN	NaN	0	0	0	1	202.634725964623	0.282141644973308
-0.281092971563339	-0.00138016056735069	0.0399	0.2	0.000127198660521181	0.00450136000290513	-0.00138016056735069	NaN	0	0	0	0	0	0	Infinity	NaN	NaN	0	0	0	1	203.666861822401	0.276591611560434
-0.280862957239151	-0.00138169410638511	0.03992	0.2	0.000127171041974443	0.00381471170112491	NaN	1.53353903442621E-06	0	0	0	0	0	0	Infinity	NaN	NaN	0	0	0	1	203.274339769723	0.277048245538026
-0.28132301568985	-0.00138476106803864	0.03994	0.2	0.000127143377422699	0.00114441360346973	-0.00138476106803864	NaN	0	0	0	0	0	0	Infinity	NaN	NaN	0	0	0	1	203.156358293862	0.28017860208638
-0.28132301568985	-0.00137095944955945	0.03996	0.2	0.000127115820217523	-0.00129700195975602	NaN	-1.38016184791923E-05	0	0	0	0	0	0	Infinity	NaN	NaN	0	0	0	1	205.201558499962	0.282620017649606
[truncated: 31,760 more rows]
